# Supplementary material for: Comparative Secretome and Functional Analyses Reveal Glycoside Hydrolase Family 30 and Cysteine Peptidase as Virulence Determinants in the Pinewood Nematode Bursaphelenchus xylophilus
Source: Front Plant Sci. 2021 Mar 8;12:640459. doi: 10.3389/fpls.2021.640459 (PMC7982738; doi:10.3389/fpls.2021.640459)
Supplement: Supplementary Table 1 — Primers used in real-time PCR analyses to quantify transcript levels. [file Table_1.XLSX]

## Sheet: Sheet1
Table S1. Primers used in real-time PCR analyses to quantify transcript levels.
Primer	Sequence (5' to 3')	Gene (B. xylophilus gene ID)	PCR product size
Bx-lip1_F_771	TTCCACCAAACCCGAAGACC	Bx-lip1 (BUX.s00961.62)	63 bp
Bx-lip1_R_833	TCACTCAATTGGTAGGCAAGGA
Bx-GH30_F_94	GCTTGCGTTTGCGACAATTT	Bx-GH30 (BUX.s00713.1066)	59 bp
Bx-GH30_R_152	AGCGCAACCTCTCCTAATGG
Bx-CAT1_F_79	GGATTCGAGGATCTCCTGGAT	Bx-CAT1 (BUX.s00813.52)	65 bp
Bx-CAT1_R_143	TCGTCGATCTTGCCTCCTTT
Bx-CAT2_F_502	GGAATTCTGGATCCGGTGAA	Bx-CAT2 (BUX.s01288.15)	62 bp
Bx-CAT2_R_563	ATCACCGAGACCGCATGGT
Bx-Btt_F_325	GGAGCCGAATTGGTTGACA	Bx-β-tublin (BUX.s01109.465)	58 bp
Bx-Btt_R_382	CGCATCCTTCAGCCTCCTT
