# Supplementary material for: Comparative Secretome and Functional Analyses Reveal Glycoside Hydrolase Family 30 and Cysteine Peptidase as Virulence Determinants in the Pinewood Nematode Bursaphelenchus xylophilus
Source: Front Plant Sci. 2021 Mar 8;12:640459. doi: 10.3389/fpls.2021.640459 (PMC7982738; doi:10.3389/fpls.2021.640459)
Supplement: Supplementary Table 2 — List of primers used in Gateway vector construction. [file Table_2.XLSX]

## Sheet: Sheet1
Name	Sequence
GFP FP (pUBC-GFP-DEST)	ggggacaagtttgtacaaaaaagcaggctATGTCCAAGGCTTTCATTGG
GFP RP (pUBC-GFP-DEST)	ggggaccactttgtacaagaaagctgggtATGTTTGTTGAAATATTCGT
BUX_s00961.62 RP	ggggacaagtttgtacaaaaaagcaggctATGGGTCATCTTCCGACCTC
BUX_s00961.62 RP	ggggaccactttgtacaagaaagctgggtCTGGCAATTTCCCTCTCCAA
BUX_s00713.1066 FP	ggggacaagtttgtacaaaaaagcaggctATGACGCCTTGCAAGAAGGC
BUX_s00713.1066 RP	ggggaccactttgtacaagaaagctgggtACTATTGTTGAAGATGATGG
BUX_s00713.1066 RP GFP	ggggaccactttgtacaagaaagctgggttACTATTGTTGAAGATGATG
BUX_s01288.15 FP	ggggacaagtttgtacaaaaaagcaggctATGTGGATTCGTCTTGGAAT
BUX_s01288.15 RP	ggggaccactttgtacaagaaagctgggtAACAAGTGGAATTAAAATCG
BUX_s00813.52 FP	ggggacaagtttgtacaaaaaagcaggctATGCATCATCTGGATTCAAA
BUX_s00813.52 RP	ggggaccactttgtacaagaaagctgggtAATAATTGGAACGTAGTTGA
