# Supplementary material for: Comparative Secretome and Functional Analyses Reveal Glycoside Hydrolase Family 30 and Cysteine Peptidase as Virulence Determinants in the Pinewood Nematode Bursaphelenchus xylophilus
Source: Front Plant Sci. 2021 Mar 8;12:640459. doi: 10.3389/fpls.2021.640459 (PMC7982738; doi:10.3389/fpls.2021.640459)
Supplement: Supplementary Table 3 — List of primers used in in situ hybridization. [file Table_3.XLSX]

## Sheet: Sheet1
Name	Sequence
BUX_s00713.1066 in situ FP	AGAGCCATTAGGAGAGGTTGC
BUX_s00713.1966 in situ RP	TTGTTCCAGCAAGTTCAGTCC
BUX_s00036.89 in situ FP 2	TCATTCTTGCCGCTTTCG
BUX_s00036.89 in situ RP 2	CTGAACTCGAACCGAGTGTG
ENG00s (AB179541)	TCTAAAATGAAGTCTCTTGTG
ENG00a (AB179541)	AGTCCTCTAAGCATCGTC
