# Supplementary material for: Comparative Secretome and Functional Analyses Reveal Glycoside Hydrolase Family 30 and Cysteine Peptidase as Virulence Determinants in the Pinewood Nematode Bursaphelenchus xylophilus
Source: Front Plant Sci. 2021 Mar 8;12:640459. doi: 10.3389/fpls.2021.640459 (PMC7982738; doi:10.3389/fpls.2021.640459)
Supplement: Supplementary Table 4 — Primers used to prepare dsRNA for nematode soaking experiments. [file Table_4.XLSX]

## Sheet: Sheet1
Primer	Sequence (5' to 3')	dsRNA size
Bx-GH30_F_T7	GTAATACGACTCACTATAGGGCGCCTTACAAGGACCGTGTTAAACTT	1,393 bp
Bx-GH30_R_T7	GTAATACGACTCACTATAGGGCACTATTGTTGAAGATGATGGTCTTG
Bx-CAT1_F_T7	GTAATACGACTCACTATAGGGCCTCCTTGGAAACTTGAAGAATGTC	1,082 bp
Bx-CAT1_R_T7	GTAATACGACTCACTATAGGGCAATAATTGGAACGTAGTTGAAGTCAG
Bx-CAT2_F_T7	GTAATACGACTCACTATAGGGCTTGCTATGCGTTCGCGTCGCT	419 bp
Bx-CAT2_R_T7	GTAATACGACTCACTATAGGGCTTGTCGTAGCTCTTGAGTTGG
EGFP_F_T7	GTAATACGACTCACTATAGGGCATGGTGAGCAAGGGCGAGGAGCTGTTC	761 bp
EGFP_R_T7	GTAATACGACTCACTATAGGGCCTTGTACAGCTCGTCCATGCCGAGAGTGATC
