# Supplementary material for: Comparative Secretome and Functional Analyses Reveal Glycoside Hydrolase Family 30 and Cysteine Peptidase as Virulence Determinants in the Pinewood Nematode Bursaphelenchus xylophilus
Source: Front Plant Sci. 2021 Mar 8;12:640459. doi: 10.3389/fpls.2021.640459 (PMC7982738; doi:10.3389/fpls.2021.640459)
Supplement: Supplementary Data Sheet 1 — MS/MS spectra for the protein band 28B. [file Data_Sheet_1.ZIP › Data S1_28B.txt]

MASS=Monoisotopic
BEGIN IONS
TITLE=Spectrum1 scans: 666,
PEPMASS=542.52728 0.00000
CHARGE=2+
RTINSECONDS=691
SCANS=666
208.036 10.9236
239.718 6.7552
241.070 12.2502
242.036 12.5727
244.008 7.10912
246.244 11.7154
251.291 44.7033
256.264 9.56258
259.070 11.0012
259.710 22.4352
266.329 15.2468
268.127 18.359
271.184 18.0556
272.208 5.7661
282.585 57.9639
284.062 25.015
285.192 14.7044
286.980 4.70406
287.806 34.1098
306.870 12.4694
309.244 24.5736
322.554 17.7921
329.265 19.2776
332.057 13.4239
342.027 18.8679
343.264 11.121
345.069 7.00103
353.240 19.2994
355.054 16.5182
357.257 34.4561
368.213 6.92117
370.238 7.24916
374.034 22.2569
380.310 38.3167
383.223 4.49091
384.974 6.15495
387.219 20.3647
389.155 10.422
391.262 23.7835
392.150 17.4475
393.006 13.9395
395.000 4.71895
398.035 32.6352
398.864 23.8604
400.922 17.2868
402.326 21.6229
409.180 19.8869
410.464 14.8503
411.952 43.5264
413.013 83.4473
415.366 15.6228
417.167 10.4891
419.077 12.2822
421.127 17.5411
422.035 15.1269
423.901 36.1682
426.807 51.9635
427.431 32.4889
429.072 39.2183
430.958 26.2901
432.435 48.6109
433.109 22.8916
440.371 36.6466
442.088 15.7394
444.913 98.816
447.294 33.9147
448.057 27.4322
451.288 19.2153
452.222 28.9938
452.950 6.45517
453.982 41.8012
454.864 9.29839
455.857 26.9321
456.836 8.42043
457.965 13.2169
459.147 59.1794
462.986 21.4997
467.688 47.7795
468.971 31.3855
469.984 21.4898
471.644 5.09593
472.599 28.6019
473.759 16.5934
474.965 73.2073
476.980 111.019
477.829 33.519
478.842 4.59587
480.003 17.685
481.255 43.2572
482.334 52.398
483.130 15.1694
484.106 37.6046
484.970 37.7767
485.774 38.706
486.980 20.8615
489.222 45.4102
490.362 15.6571
495.994 60.1624
497.251 71.8102
497.876 44.9372
499.026 76.5442
501.718 42.875
505.042 45.0649
505.836 37.3054
507.325 60.1704
508.002 8.51309
509.080 169.408
509.759 30.2628
510.797 34.8755
511.639 86.9967
513.083 143.665
513.991 16.0164
514.880 11.8478
516.491 66.8106
518.355 63.0762
519.505 42.9305
520.844 21.4724
523.033 44.3054
523.981 284.702
524.953 275.649
525.719 200.613
526.756 94.8677
528.055 118.994
530.261 110.609
531.553 182.593
532.514 139.158
533.423 175.105
534.144 167.261
535.155 135.664
540.482 4.17863
541.973 55.4144
542.837 47.1598
543.621 26.043
544.272 12.5277
559.482 20.7668
561.768 9.82481
573.267 124.457
579.171 28.0398
583.198 45.1171
585.132 5.83513
591.298 23.8513
602.051 33.6621
628.667 63.365
650.244 33.2657
660.748 13.5447
665.330 74.6614
685.738 65.8142
692.047 32.5168
695.517 8.50481
696.406 18.9771
698.773 29.742
700.546 42.4204
705.936 14.2859
706.845 49.4032
725.867 12.4834
736.117 6.16625
745.920 21.4715
758.282 15.4991
800.512 12.8819
864.043 54.7536
903.343 6.48388
904.273 20.0308
927.775 9.18135
END IONS

BEGIN IONS
TITLE=Spectrum2 scans: 667,
PEPMASS=542.52728 0.00000
CHARGE=2+
RTINSECONDS=692
SCANS=667
149.02345 486.955
279.15994 596.088
369.28168 187.952
538.26776 369.704
538.51978 579.29
538.76978 362.537
686.94965 195.191
874.74213 209.132
END IONS

BEGIN IONS
TITLE=Spectrum3 scans: 696,
PEPMASS=362.47165 0.00000
CHARGE=2+
RTINSECONDS=721
SCANS=696
114.149 24.8638
129.207 49.9268
130.043 3.67248
131.961 3.88162
133.151 8.84015
142.047 6.9063
146.006 6.202
147.197 10.5978
149.138 43.6408
150.126 27.0796
151.227 37.019
155.294 4.89548
157.944 20.5452
161.105 7.10696
161.906 25.2857
163.165 31.7608
164.206 19.3294
172.171 41.1392
176.265 17.0797
177.163 4.45043
179.830 13.7886
181.955 8.41843
186.096 3.69986
188.082 24.949
189.981 5.01055
194.137 6.81966
195.025 32.0465
198.977 8.58592
200.043 12.3195
201.120 21.1975
201.887 28.6736
203.375 70.1273
204.103 31.3814
205.126 17.4102
206.000 27.6233
209.925 4.01862
211.902 8.88505
213.076 10.4684
213.774 8.21275
214.972 33.6965
216.090 28.7228
217.204 66.0913
217.960 22.5424
219.077 94.081
220.004 12.4522
221.125 30.942
221.985 6.32744
223.131 24.2251
224.075 11.4546
226.140 16.1403
228.137 28.3689
230.995 41.1722
232.098 63.0927
233.148 57.2732
234.078 131.303
235.090 78.6949
237.022 61.7029
238.012 5.24581
239.157 14.048
241.090 23.8907
244.062 34.2718
244.896 42.0485
246.038 174.406
247.122 90.5896
248.083 80.9104
249.151 15.3017
250.055 91.3099
251.285 28.7882
253.108 24.1099
254.947 45.5279
257.140 17.8566
258.308 28.7823
259.094 22.5172
260.094 42.3885
261.042 74.2413
262.192 33.4962
263.018 8.86098
264.420 71.3364
265.258 91.1524
267.178 18.6794
270.182 83.7924
271.104 109.739
272.173 100.947
273.121 71.5677
274.131 114.974
275.099 64.768
276.300 64.2325
277.099 21.0396
279.277 24.712
281.474 15.5275
284.194 36.662
285.243 22.5351
286.150 27.1421
286.984 20.4738
288.123 241.056
289.220 127.136
290.192 190.833
291.080 251.981
292.051 44.472
293.214 83.0731
293.908 7.04476
296.040 5.05036
297.043 2.8406
298.139 28.5901
299.339 120.524
300.118 66.5061
301.271 83.8533
302.190 217.439
303.121 86.8769
304.144 139.726
305.077 94.248
306.112 59.4496
307.276 42.2761
310.249 27.8242
312.839 80.8603
313.965 25.0968
316.125 275.79
317.034 461.936
318.106 214.631
318.929 201.475
319.886 203.464
321.036 265.505
322.361 164.6
325.226 20.3176
326.491 31.6214
327.489 50.6161
329.034 6.17189
330.126 115.611
331.099 59.465
332.076 84.499
333.092 226.034
334.101 87.6374
334.978 85.612
339.048 33.266
340.041 64.8545
340.732 60.8761
341.814 70.6548
343.996 789.726
344.981 796.083
345.888 104.335
347.299 307.962
348.133 10.8497
349.105 71.5515
349.767 55.7907
352.961 243.604
354.030 939.208
355.202 9.10842
356.318 105.562
362.254 153.665
363.202 75.4388
365.167 26.378
371.920 24.2774
381.400 20.1515
390.331 27.7924
392.060 30.3114
396.891 32.7597
400.382 7.50682
402.472 48.1789
406.362 9.21951
414.460 13.675
418.119 38.1381
421.388 46.906
423.979 57.559
431.623 27.6676
432.490 48.0481
434.473 332.043
435.124 28.7104
440.438 329.682
441.758 52.5509
443.671 100.803
445.110 276.713
446.359 28.9618
450.780 783.739
451.876 65.8231
459.266 14.5682
460.921 21.1957
468.273 10.4993
470.023 20.9492
474.419 21.8429
485.386 6.38077
495.216 16.4482
499.344 20.8477
503.039 27.132
504.628 42.8478
506.743 22.3037
508.841 6.75087
510.003 9.05486
511.463 14.1839
526.279 6.64111
528.387 161.412
529.200 51.1217
596.745 27.9415
602.450 16.3535
605.002 15.3221
619.054 21.5059
651.014 26.2686
652.196 7.72831
666.500 6.33666
677.583 10.4554
678.434 30.0106
694.527 35.1908
697.097 16.2373
END IONS

BEGIN IONS
TITLE=Spectrum4 scans: 697,
PEPMASS=362.47165 0.00000
CHARGE=2+
RTINSECONDS=721
SCANS=697
149.02345 533.781
207.03226 367.855
235.00850 197.599
236.88005 249.869
236.98824 618.523
264.87360 506.58
271.09909 392.009
279.15915 249.787
288.02954 424.901
289.11017 419.793
291.80521 457.861
316.79156 294.874
318.79166 1359.12
324.97238 233.207
336.80362 555.314
338.80432 540.839
341.00095 367.22
342.00320 204.73
361.16928 286.757
387.54449 207.653
389.83981 220.2
528.32635 398.668
611.38342 227.456
END IONS

BEGIN IONS
TITLE=Spectrum5 scans: 761,
PEPMASS=482.27194 2750.13037
CHARGE=2+
RTINSECONDS=786
SCANS=761
143.940 22.1891
147.156 7.88557
159.100 10.2804
166.084 12.9458
175.089 17.9558
197.115 11.9256
209.207 17.6499
213.103 11.0211
214.117 14.1177
219.175 17.8546
221.997 40.3064
226.057 215.481
227.175 22.1608
231.132 4.19054
233.123 28.8794
237.457 10.3273
240.887 5.17384
252.060 5.2653
254.204 13.577
255.243 22.127
269.201 11.6201
274.263 22.5253
275.288 9.27001
286.355 10.5897
296.498 3.00021
308.059 26.2288
311.324 4.63774
312.299 65.2872
313.174 16.8305
315.179 37.5859
317.069 5.07122
318.369 85.8273
318.991 7.92753
319.947 17.3557
322.162 36.3392
326.347 40.8397
329.377 6.82553
333.230 13.3398
334.201 35.7284
335.676 10.5151
337.235 13.8813
339.166 6.26739
340.053 17.0342
342.095 21.0864
344.215 11.8831
347.076 4.17099
351.054 33.1339
352.300 12.4765
353.073 25.627
354.100 73.3215
355.395 21.4698
357.324 5.89122
359.154 12.1651
366.255 33.4368
367.084 40.6064
367.847 69.0383
370.198 39.8427
371.488 12.8655
372.833 26.8906
374.435 44.0699
375.159 30.0528
377.168 62.5396
379.210 5.03718
380.267 19.2867
382.509 64.8172
383.562 75.9093
384.256 13.2681
389.589 60.9935
390.332 14.4787
391.291 254.252
392.441 42.3236
393.071 16.719
394.144 11.9033
395.065 47.9638
396.410 15.4192
399.895 21.2358
401.729 10.8134
402.439 3.37408
403.163 47.2791
406.357 20.746
407.288 24.4961
407.931 228.737
408.825 44.6344
410.287 26.1662
411.452 19.2781
416.225 4.639
417.821 4.73106
419.453 68.3925
421.046 51.4948
422.005 73.2226
422.906 39.2688
424.321 78.2643
425.254 59.0192
425.978 13.1315
427.090 7.07797
429.253 13.1124
430.094 12.0749
431.446 27.4323
432.995 87.5994
434.304 182.141
436.200 86.6276
437.076 149.409
438.147 103.656
439.020 82.6199
439.963 57.0462
440.768 27.936
443.309 35.2012
444.127 45.1324
445.872 159.214
446.693 52.2303
447.828 13.1013
449.240 3.93336
450.254 64.5101
451.033 34.9235
452.444 43.5256
453.116 74.4779
454.425 69.5243
455.119 48.9055
456.865 48.1257
457.654 33.2968
459.115 141.956
459.956 92.6371
461.508 91.7521
463.923 267.584
465.035 396.206
466.214 57.3203
467.110 75.2465
467.757 48.9946
468.711 76.1442
470.018 124.051
470.639 77.6925
473.016 162.231
473.919 596.998
474.826 60.2554
481.659 5.53855
482.688 30.3777
485.758 11.2941
497.452 8.90329
498.802 23.834
501.087 8.09289
509.300 27.0981
511.320 15.8134
520.246 20.7797
528.322 92.6315
529.375 62.7182
535.244 12.6031
539.507 8.94401
546.141 7.30052
552.824 10.612
555.327 16.4351
556.394 418.344
557.467 62.1108
558.346 13.215
564.274 12.776
570.512 5.56342
575.649 28.809
578.909 32.6445
586.781 27.2801
594.317 20.6521
600.296 13.6726
624.483 13.9006
647.439 6.02414
649.177 4.4462
650.446 8.19369
666.183 39.4949
667.419 11.1184
668.135 6.37526
673.935 31.2764
678.320 4.8526
687.264 7.91325
694.385 10.3661
725.445 10.0401
727.592 6.05486
730.958 6.90824
743.877 17.4898
786.187 12.2834
791.455 10.1627
816.445 9.17581
817.800 58.6187
818.613 8.09833
866.331 11.2448
END IONS

BEGIN IONS
TITLE=Spectrum6 scans: 762,
PEPMASS=482.27194 2750.13037
CHARGE=2+
RTINSECONDS=786
SCANS=762
129.10309 194.686
149.02374 373.307
193.96817 256.149
226.15410 466.424
279.15997 458.291
341.00327 259.827
345.54208 197.211
482.27258 596.101
482.77811 497.93
528.32660 441.747
556.32135 865.936
830.49878 236.254
END IONS

BEGIN IONS
TITLE=Spectrum7 scans: 774,
PEPMASS=532.73224 1866.91284
CHARGE=2+
RTINSECONDS=798
SCANS=774
173.133 11.8615
173.820 7.97347
178.082 5.76114
206.983 46.8289
218.117 9.59773
221.045 121.469
223.063 14.2833
228.363 9.77528
230.941 14.9075
239.983 8.54608
254.539 4.15236
255.215 5.3786
256.205 11.2361
259.372 15.8708
264.112 28.2792
264.994 5.40093
267.218 40.7639
273.196 25.9417
274.144 27.2744
275.928 8.70111
277.038 7.75682
281.363 13.9014
284.295 12.1655
285.479 17.5669
286.568 10.7223
292.014 15.9805
295.142 124.697
298.299 8.1209
301.249 214.857
302.148 33.6355
302.872 8.7768
304.171 20.3867
305.230 46.3197
308.109 52.6499
309.014 36.2757
310.054 5.4695
312.297 9.15981
313.959 34.569
316.359 11.1645
317.269 25.45
318.774 8.09184
331.159 22.0821
334.737 17.8492
340.295 35.8855
341.266 4.44374
342.962 6.29285
360.202 47.2623
361.759 9.5168
364.316 14.9272
365.053 9.92187
367.788 27.2233
369.327 52.9523
370.361 5.33266
373.494 49.4889
374.982 22.5966
378.234 17.8882
380.196 12.32
381.315 4.607
383.763 20.2382
385.026 19.6962
385.969 5.46461
387.401 31.1072
389.066 28.716
399.106 8.03749
400.104 6.09799
401.199 34.7832
402.242 88.8393
403.378 71.0376
404.144 66.8731
405.127 24.298
406.256 15.3552
407.196 49.1011
407.812 11.0836
408.904 14.7275
412.098 15.5894
415.023 60.5204
416.010 7.49404
418.830 25.0963
420.176 184.465
421.164 52.5976
423.112 11.7945
425.221 2.87559
426.940 18.1388
428.286 28.2837
429.586 47.3697
432.312 26.5246
433.170 5.84104
433.844 18.7461
440.214 12.4551
441.177 92.6215
442.225 87.8539
442.983 95.4329
443.971 59.0971
444.911 95.8698
445.926 17.649
446.686 6.6137
447.377 42.8923
449.273 11.9314
453.702 4.61858
455.205 57.9337
456.295 5.87917
457.395 15.2112
458.313 25.1193
459.249 68.8531
460.040 50.742
461.112 44.3246
461.819 35.7487
462.728 36.0638
465.210 37.7281
467.857 7.21061
468.561 31.553
469.496 135.555
470.697 74.6315
472.251 122.139
473.462 82.2415
475.616 45.4817
477.150 51.5596
478.141 11.0644
481.683 87.06
484.233 29.5856
486.091 145.082
487.207 115.798
488.191 71.155
488.948 65.5242
489.983 37.3918
491.062 49.6761
492.792 146.686
495.549 71.0268
496.875 55.8807
498.616 53.8839
501.081 24.6851
502.413 67.9397
503.191 19.1896
503.795 15.7835
504.871 124.464
506.281 51.228
508.937 71.4444
509.777 69.1682
511.018 8.59209
511.988 12.684
514.116 160.506
514.925 507.4
515.857 195.437
516.899 166.981
517.779 75.9573
518.849 220.603
519.933 126.281
521.165 23.0868
521.865 8.94744
523.549 510.177
524.423 210.18
525.215 20.8361
532.439 14.9239
540.342 18.1118
543.045 16.7355
548.540 25.6494
549.552 4.78021
561.291 3.39964
564.300 82.2
566.316 44.2464
570.999 12.9867
581.742 10.2908
587.657 138.31
588.654 87.3919
606.294 28.9842
608.118 16.3068
613.268 30.9973
618.260 32.3382
623.828 17.2834
634.406 8.43079
655.445 21.3698
663.395 29.8873
664.475 37.9936
665.350 27.1448
686.670 18.1077
687.376 10.7986
698.940 16.1364
712.540 26.0177
719.431 25.7152
729.399 40.2692
746.393 30.3262
747.504 37.642
748.123 30.0947
764.422 342.088
765.399 27.12
766.249 8.25729
769.509 16.1609
773.433 21.1347
774.577 18.929
775.453 6.82067
829.540 16.0747
839.016 13.1242
890.446 14.8914
895.712 13.8398
909.506 10.8112
911.176 18.1742
927.503 94.3176
928.527 118.114
END IONS

BEGIN IONS
TITLE=Spectrum8 scans: 775,
PEPMASS=532.73224 1866.91284
CHARGE=2+
RTINSECONDS=798
SCANS=775
110.07150 324.76
114.17680 186.988
149.02373 218.655
273.13351 396.302
279.15994 416.635
301.13052 434.109
342.00317 227.755
449.20886 202.377
764.33521 770.562
927.38550 229.858
END IONS

BEGIN IONS
TITLE=Spectrum9 scans: 796,
PEPMASS=500.25894 2432.65308
CHARGE=2+
RTINSECONDS=819
SCANS=796
141.187 52.5782
144.976 13.459
155.412 16.9948
163.251 6.65606
166.076 5.85515
171.165 3.8333
173.184 28.0345
174.049 11.9256
175.964 12.1659
177.101 5.32885
183.002 6.99754
184.161 6.66043
184.992 3.41813
186.013 13.9953
186.917 8.40044
200.128 4.57889
201.043 28.9525
202.268 3.70759
212.081 16.8233
214.141 17.1383
215.880 9.46331
219.133 12.6477
222.056 11.7218
229.320 43.159
230.231 58.6341
231.204 13.6563
235.108 11.0563
238.275 26.2011
240.111 4.36991
242.178 5.25066
248.193 19.9923
261.178 21.4853
263.195 29.4357
265.072 5.93523
271.169 30.3519
272.004 22.1528
274.158 16.3604
275.949 6.67353
277.036 6.31257
278.194 13.3939
283.251 35.9459
284.176 11.1634
286.205 4.11281
287.267 11.4212
288.200 12.5453
289.605 23.7483
295.213 5.47106
296.411 3.22405
300.129 6.55807
302.117 18.2535
311.266 10.9815
313.249 9.10986
314.227 4.17548
316.104 8.15094
317.419 22.6695
323.051 8.97813
325.022 14.4058
326.074 31.5378
327.193 10.9665
329.378 29.8418
332.097 10.6543
335.766 19.685
338.050 13.8802
340.417 12.0225
342.315 39.7035
343.174 10.8178
344.194 38.4793
346.086 17.5344
347.213 8.82616
349.132 6.00359
350.278 15.3032
351.019 6.3024
352.231 26.2482
353.728 5.61097
356.214 41.1622
357.146 35.4171
358.040 34.5178
360.253 13.5664
362.116 39.4387
365.857 27.1398
367.238 14.2732
368.200 11.9963
369.173 39.736
370.228 38.7033
371.924 44.9888
373.063 50.1674
374.163 61.3738
375.124 12.8612
378.260 89.1016
381.126 34.7789
382.426 42.3621
383.138 103.964
384.040 29.964
385.459 70.8457
386.322 14.3367
387.076 9.32194
388.277 19.8124
390.277 4.75718
391.396 141.357
392.172 49.0255
393.102 36.6532
393.773 19.3231
394.734 11.3213
395.834 22.6343
398.117 107.845
398.959 16.4592
401.111 32.0435
402.247 14.2028
403.287 4.28536
407.179 17.015
408.346 12.6705
409.014 12.5915
410.225 57.3753
410.987 112.852
412.031 81.1588
413.030 24.4346
414.022 15.2764
416.045 23.6983
417.742 7.29652
420.218 32.5901
422.070 7.26734
424.192 34.6693
425.665 119.702
426.654 43.6452
427.288 56.6234
428.199 38.2694
429.005 30.1751
430.167 63.3843
430.780 13.9946
431.693 16.9113
433.800 41.5989
435.645 23.1118
437.163 51.5223
438.240 29.3551
439.136 39.1426
440.186 101.81
441.129 127.605
442.290 60.1208
443.117 5.1671
444.241 62.2732
444.882 28.4291
447.275 7.25234
448.190 32.6311
448.996 19.0996
451.134 25.6033
453.341 61.2184
454.241 93.2537
454.952 104.75
456.007 31.8596
457.096 70.4041
458.910 59.3117
459.898 275.996
460.878 25.5261
462.025 37.9428
463.038 17.5847
463.950 61.2724
465.280 47.4924
465.993 73.844
467.197 13.3987
467.924 28.4695
469.103 82.3645
469.907 24.3237
471.051 109.964
471.773 22.4086
473.143 121.015
473.986 142.281
474.833 8.95874
476.078 33.105
478.134 100.552
479.190 51.7658
480.067 20.868
482.021 1214.65
483.030 961.014
483.928 104.672
485.032 1006.17
486.075 54.8011
489.210 126.485
491.048 541.328
491.912 623.833
492.764 77.7156
493.764 69.8702
498.912 4.11243
499.558 19.5626
500.364 92.05
500.972 44.6928
502.783 25.3873
506.075 79.5163
517.738 12.4618
518.919 18.9998
526.527 31.6589
530.987 115.129
535.880 4.48231
543.430 32.109
550.433 84.2157
553.224 23.9126
554.135 18.8984
555.437 95.2213
570.309 73.3732
571.406 49.1548
578.375 64.6082
584.742 9.32311
590.659 50.8643
605.138 26.0256
607.033 29.0011
613.700 15.853
628.290 55.2519
629.466 47.5914
639.491 30.7257
640.413 14.0806
641.448 13.4164
656.374 29.9483
657.500 20.6826
659.373 26.3026
662.062 30.8756
662.981 55.6132
666.419 24.778
667.233 41.335
669.288 28.9956
680.681 20.3327
685.375 4.28222
687.187 20.2257
694.399 15.2909
697.755 30.6079
698.403 3.57429
699.380 32.1825
702.475 8.16592
709.254 17.3441
720.445 20.4674
726.838 9.57945
735.612 30.0568
736.424 48.2467
749.811 15.7511
750.544 12.6951
753.343 8.69347
765.350 22.6586
771.454 120.606
772.397 67.4927
782.446 32.1576
783.230 6.62671
799.462 103.269
800.496 69.9686
809.377 7.27407
810.339 24.3273
811.386 4.8008
815.508 24.2245
819.357 18.9318
825.460 34.1846
837.574 5.97162
843.331 13.234
851.342 25.6196
862.236 8.45481
868.611 17.7111
886.417 10.4931
887.533 8.4763
END IONS

BEGIN IONS
TITLE=Spectrum10 scans: 797,
PEPMASS=500.25894 2432.65308
CHARGE=2+
RTINSECONDS=819
SCANS=797
133.49403 180.013
149.02324 295.506
155.40158 180.556
229.13138 183.883
266.99054 217.635
279.15967 367.409
324.97104 309.745
342.00565 189.43
342.13153 203.417
466.41843 210.972
484.98871 351.385
501.01721 1378.41
502.01706 256.002
920.66022 213.74
END IONS

BEGIN IONS
TITLE=Spectrum11 scans: 802,
PEPMASS=472.22449 1220.56616
CHARGE=2+
RTINSECONDS=823
SCANS=802
141.024 12.7848
160.955 8.90619
162.001 14.2443
163.502 19.1397
168.047 4.26977
169.070 9.02251
172.969 9.99653
175.024 8.21527
183.943 11.478
185.234 11.0769
193.109 4.51853
197.016 14.4205
201.955 9.58006
207.132 31.8649
211.991 11.8087
212.999 18.8577
214.071 7.09297
215.359 21.3289
217.977 38.6458
221.173 5.80668
227.249 10.4167
232.017 4.16914
235.155 5.33278
236.008 6.78172
239.141 14.0117
241.072 11.5872
244.143 27.3951
245.307 17.7569
249.177 8.04227
252.110 9.5356
253.142 21.682
254.130 4.78771
258.285 24.9998
259.060 4.09017
260.233 34.9385
261.274 11.2141
268.006 25.2476
270.167 20.9524
271.377 16.1052
274.206 19.3188
276.097 34.2303
277.233 8.50155
283.262 25.8207
285.316 10.6167
286.167 3.46813
288.133 29.7371
289.088 28.5822
290.176 13.6705
293.162 10.6237
296.299 27.8035
298.077 25.6654
300.232 97.4442
300.965 16.2514
302.195 42.3345
303.374 28.2599
304.149 8.18455
304.990 31.8575
306.198 6.83301
307.202 18.1036
309.376 6.92646
310.308 40.1018
312.248 22.6591
313.190 14.5479
314.163 22.471
314.933 90.4917
316.170 64.1737
317.256 9.64821
319.984 5.11176
321.314 6.00184
326.160 15.7271
327.096 4.14366
328.317 42.008
329.391 29.4092
330.575 25.4337
334.167 13.515
336.325 59.2625
338.409 14.4259
339.015 6.31541
340.995 98.164
341.740 49.7981
342.834 111.259
344.094 33.9152
345.329 58.1935
346.154 34.7421
347.222 3.89759
348.056 18.4602
349.028 21.8928
349.902 52.5013
351.088 44.8033
353.052 29.0464
353.903 20.231
355.065 43.703
356.699 87.0746
357.764 99.4344
359.270 59.7046
360.261 106.718
361.410 28.7888
362.749 30.1527
366.171 10.9422
367.821 5.1211
369.298 90.3988
371.227 35.3628
372.115 51.6017
372.833 7.87166
374.258 33.775
376.050 33.7053
381.127 12.0591
382.141 61.9867
383.124 93.596
384.177 89.7355
384.964 38.2181
386.088 17.8513
387.279 16.7923
388.086 13.0226
389.992 7.86479
391.877 76.1647
393.111 20.6215
396.409 67.6974
398.084 152.261
398.996 51.022
399.877 62.0074
400.982 89.5495
402.546 23.7824
403.849 30.7015
406.954 39.0813
407.906 27.4589
410.168 207.752
411.200 166.495
411.994 92.0523
412.929 87.6725
414.192 71.0175
415.350 23.9343
416.228 90.3526
417.460 136.753
418.375 27.9629
420.727 5.19655
424.332 112.753
425.041 59.5609
426.053 610.793
426.969 302.115
428.088 332.487
428.988 308.598
429.863 142.638
431.255 167.956
432.078 16.9886
433.593 13.035
434.205 16.0925
436.052 88.4259
437.268 63.4406
439.178 17.3411
440.628 138.829
442.176 219.055
443.174 61.546
444.111 527.541
445.036 132.168
445.871 19.4081
446.772 8.04709
448.929 112.817
450.221 148.671
451.057 38.2491
452.946 37.3482
453.986 386.459
454.914 521.844
455.865 147.412
457.076 457.384
458.036 124.265
459.147 11.0303
460.718 146.961
461.409 39.2501
463.110 797.388
463.895 404.098
464.691 110.371
466.339 41.4104
472.613 89.4991
474.013 21.6603
480.342 32.2267
490.801 27.6387
496.571 6.25928
514.049 6.43923
520.190 11.5436
525.175 39.8887
526.172 9.70301
542.181 16.5757
543.329 22.1326
544.213 35.857
550.498 21.4948
556.119 10.391
565.303 86.7055
567.063 55.4354
574.499 5.17539
586.587 53.0955
609.008 27.6894
611.868 7.62309
628.334 66.2442
629.535 18.3914
635.089 3.98888
640.368 29.4812
641.199 36.7892
646.268 26.4813
650.349 36.1956
657.346 9.06433
671.594 11.3421
672.838 14.3901
697.424 20.1134
698.354 13.6093
705.435 47.3219
706.614 7.39665
714.498 18.1431
752.440 8.47923
759.445 16.2857
769.269 11.2806
774.064 6.9434
787.438 7.58412
796.226 32.8359
807.111 35.0754
841.695 9.84877
885.444 30.5749
911.553 16.619
END IONS

BEGIN IONS
TITLE=Spectrum12 scans: 803,
PEPMASS=472.22449 1220.56616
CHARGE=2+
RTINSECONDS=824
SCANS=803
149.02322 451.706
246.98724 234.729
261.14737 185.887
279.15921 737.917
289.89395 189.065
341.00534 189.24
412.95471 194.532
428.97784 233.938
456.97351 488.993
463.21948 191.27
472.22266 883.718
472.71762 379.71
628.33771 218.922
END IONS

BEGIN IONS
TITLE=Spectrum13 scans: 806,
PEPMASS=580.31146 0.00000
CHARGE=2+
RTINSECONDS=826
SCANS=806
192.029 6.08977
203.727 33.6483
212.094 14.4409
221.080 12.3158
222.164 22.4645
224.138 44.6329
226.101 11.2725
232.053 10.3215
235.164 15.4422
238.089 9.99612
241.111 23.2505
255.105 36.2994
263.012 8.58225
269.279 15.9577
273.341 4.2328
281.233 26.6979
282.254 59.0095
284.267 12.0887
285.104 11.4035
290.123 49.2707
294.383 7.66963
298.229 16.5145
300.645 25.0356
303.308 18.4026
306.400 6.40259
314.958 7.19309
317.212 11.5611
318.146 38.5694
319.810 29.0569
331.148 24.2589
335.175 12.4836
339.711 19.0805
341.334 34.4551
342.109 4.18158
343.066 16.2063
349.236 6.40629
350.239 9.51322
352.311 37.3489
355.051 55.9606
356.062 45.6445
357.208 113.221
358.213 70.6097
362.178 29.3993
363.853 51.4756
376.349 12.3281
377.027 28.8419
378.280 10.095
383.353 3.05932
384.176 8.74628
390.209 4.67798
402.034 10.8939
402.935 19.3515
404.273 12.6696
406.211 15.5103
407.080 25.1303
408.729 13.2197
409.847 12.4761
410.794 11.5377
412.301 21.6024
414.238 14.315
416.157 36.5831
417.088 4.07749
418.161 72.1409
419.194 44.0702
420.127 20.7846
422.152 35.6769
424.211 10.722
428.077 13.9359
428.857 30.5219
433.226 42.7008
434.665 95.8801
435.895 51.6309
440.955 14.9762
446.058 21.9243
447.902 25.5507
448.722 31.6173
449.996 43.2947
450.968 12.5949
452.018 95.5796
454.195 55.5243
455.299 19.3338
457.072 23.6588
458.903 8.2899
460.011 17.1343
463.465 10.8787
465.932 10.438
468.568 31.2485
469.186 12.1127
473.275 7.27279
475.057 16.6342
476.034 61.0418
477.322 64.5944
478.601 6.82856
480.335 12.0795
483.273 1479
484.137 75.8165
486.933 21.8932
487.669 19.3662
488.798 16.1623
490.096 113.315
491.517 62.8132
492.624 77.0099
494.060 12.9819
499.916 23.1002
501.092 16.0555
503.148 4.65706
505.523 38.1094
506.392 51.4182
507.825 32.6496
514.921 33.9538
515.680 22.2447
516.931 26.2259
517.867 11.0838
520.182 100.869
521.421 36.1035
522.255 36.6741
523.189 50.5144
528.319 123.345
531.874 54.3814
533.967 106.085
534.752 149.579
535.523 78.4409
536.247 51.7956
537.515 9.74225
538.846 29.8852
539.703 154.585
540.394 85.5764
541.261 7.16309
542.079 39.9253
543.817 21.0449
545.605 33.2117
547.654 24.7599
548.346 23.1105
549.249 101.912
550.301 51.2378
551.386 16.9095
554.433 62.1527
555.267 19.9654
556.218 10.2071
556.985 36.681
558.146 52.1305
560.068 92.1146
560.723 40.0455
561.963 293.923
562.793 245.793
563.975 365.135
565.116 143.978
565.936 110.632
566.753 58.7851
567.723 172.922
568.423 40.2069
569.815 157.906
571.006 306.727
572.149 372.863
572.971 68.0858
574.057 42.7678
580.072 59.9788
580.959 7.82856
594.259 13.3913
597.580 6.58309
598.559 7.12382
599.596 16.3473
616.282 18.6195
621.518 17.5156
622.326 12.9465
633.367 84.6296
636.011 72.2857
640.751 21.8116
645.304 44.5332
649.674 52.9433
688.117 41.7652
688.844 42.4985
692.701 136.725
694.509 23.4549
700.276 85.7179
701.350 8.02494
703.718 19.8193
709.406 18.4734
711.131 19.2344
714.348 109.137
719.192 179.507
724.315 97.185
725.152 91.6007
738.896 20.5742
740.764 36.6556
748.315 4.36975
759.447 10.88
768.403 10.527
771.293 10.0069
787.141 42.9343
789.176 61.3434
789.979 13.9525
807.315 5.21214
812.845 63.6076
819.690 16.2485
823.617 20.385
832.462 33.1631
836.453 16.8266
840.202 26.609
854.402 102.674
855.478 146.597
856.465 49.2928
857.580 4.6886
876.379 9.95483
885.645 9.22487
929.327 13.0299
956.778 25.7494
990.946 11.667
END IONS

BEGIN IONS
TITLE=Spectrum14 scans: 807,
PEPMASS=580.31146 0.00000
CHARGE=2+
RTINSECONDS=827
SCANS=807
112.84656 192.216
341.01035 219.824
357.07507 186.417
403.88449 196.927
429.08841 1105.93
483.29504 397.729
483.62997 199.572
538.68433 204.439
593.29803 199.609
724.43042 296.478
1002.21198 234.531
END IONS

BEGIN IONS
TITLE=Spectrum15 scans: 809,
PEPMASS=496.79776 835.99786
CHARGE=2+
RTINSECONDS=828
SCANS=809
160.921 18.4064
165.100 17.2874
175.222 4.28559
195.118 5.63099
200.421 14.1011
201.838 9.41062
207.031 3.92191
211.170 11.2875
212.991 40.7698
215.891 19.4564
227.198 21.2622
230.092 319.975
231.083 53.5879
232.164 26.1472
240.096 13.8876
248.171 16.695
253.142 29.4923
254.119 9.02124
255.203 30.6964
268.279 12.0647
270.103 34.1298
273.201 6.69349
275.033 22.3827
280.229 20.0924
281.332 13.4507
282.699 4.24857
284.221 9.2154
288.222 16.5061
290.321 27.2393
291.817 29.1633
296.153 17.0447
297.380 11.6541
298.444 4.7536
299.379 19.1918
299.997 19.5016
301.276 17.5137
306.268 7.78518
307.639 56.2416
311.387 48.9094
312.719 11.1434
316.930 38.8875
318.844 12.766
323.188 44.6746
324.805 4.63594
327.444 28.6535
329.198 18.0503
333.024 6.03275
333.773 50.2808
334.449 17.3929
335.890 6.91891
337.256 23.7176
338.325 8.83852
339.108 18.6907
348.152 39.7381
349.146 19.0694
350.222 43.8498
351.265 22.2676
351.970 18.8417
352.849 20.7146
354.279 6.23005
357.288 23.9102
359.159 12.0804
361.633 31.0382
362.979 29.2739
364.177 21.4781
364.930 36.9837
365.934 65.2626
367.161 81.9446
367.959 65.2866
369.142 31.3906
370.162 62.3669
371.167 77.3717
373.461 24.7774
375.117 29.8503
376.125 48.1117
379.229 263.113
380.344 34.2389
381.490 27.0544
382.430 122.118
383.249 42.2799
384.994 99.2875
385.863 7.05948
387.343 60.6574
388.114 5.70106
391.084 86.5453
392.005 21.9706
392.754 26.4801
394.161 36.5291
395.121 4.23873
396.148 22.0407
397.125 60.8018
397.806 88.4458
399.760 17.7419
400.448 5.36855
402.273 6.3744
405.151 7.44765
406.228 47.7369
406.856 52.216
408.087 89.0093
409.072 63.2609
410.041 354.837
411.352 73.9211
412.414 28.7444
414.892 41.5052
420.381 7.76274
421.403 46.0289
422.032 19.6104
422.948 46.9607
424.111 70.3965
425.016 105.007
426.038 19.1971
426.956 28.0249
427.991 62.7476
428.622 84.4757
430.159 83.4743
431.812 68.5481
433.076 112.83
434.216 17.5487
435.009 14.2335
435.918 55.0687
436.860 63.9093
438.163 22.1523
440.084 45.0125
440.800 8.35655
441.945 34.1714
444.446 7.45845
445.367 42.691
446.597 46.0684
448.162 40.8661
448.983 33.0026
450.043 189.562
450.922 272.2
451.958 270.444
452.932 208.408
454.014 23.6096
454.958 62.748
455.956 182.083
457.031 24.477
459.561 69.1765
460.220 124.356
461.188 89.3331
462.291 51.8797
463.373 47.4478
465.007 49.7792
465.816 9.45718
466.894 58.6743
467.761 64.9884
468.739 78.1354
469.616 67.7318
472.678 42.4874
474.110 132.782
474.835 102.875
476.188 75.3421
477.328 118.931
478.088 102.209
478.704 416.045
479.536 623.425
480.595 120.866
481.348 56.9592
482.113 211.465
482.754 31.2871
483.399 31.2169
484.485 312.477
486.985 144.834
487.699 255.528
488.490 331.078
489.628 219.693
490.579 73.0673
491.239 105.68
496.951 54.8714
497.825 51.5927
498.863 47.6612
503.139 7.53943
504.144 4.62663
518.568 55.5607
520.105 10.1939
523.648 21.5365
525.672 33.6651
527.316 32.7772
541.280 99.7312
557.006 19.7376
562.979 57.1735
565.308 23.9919
566.111 6.37954
569.268 25.7064
577.787 30.5573
581.418 16.441
588.535 5.88321
593.010 19.8915
593.781 118.766
598.468 8.89957
599.232 23.3374
600.094 28.1037
600.882 67.7242
608.373 40.8787
611.355 54.2336
616.407 8.7988
621.675 9.0176
625.275 19.2021
626.349 22.3487
629.378 8.62178
631.237 23.5852
632.251 26.1728
636.408 55.3371
637.673 37.5935
640.157 84.5737
642.422 13.0929
646.784 9.41315
650.380 30.2328
658.712 9.74151
666.150 51.9478
674.442 21.9821
678.352 40.2529
688.924 35.9948
692.840 25.4452
694.332 15.9846
695.292 55.6949
702.508 14.69
716.650 17.4942
719.491 29.3403
720.674 23.7523
733.402 7.28557
735.650 91.535
736.593 27.8966
737.599 51.5031
745.538 34.7771
746.631 61.6447
747.525 16.631
758.279 34.9825
763.586 173.175
764.549 192.685
765.683 24.6481
790.438 18.8762
801.347 29.9873
805.816 7.04628
815.336 9.56805
817.748 15.0354
853.881 15.2284
888.518 8.60084
END IONS

BEGIN IONS
TITLE=Spectrum16 scans: 810,
PEPMASS=496.79776 835.99786
CHARGE=2+
RTINSECONDS=829
SCANS=810
105.58187 184.593
149.02432 290.952
230.11382 1088.75
279.16129 436.138
341.00540 237.71
478.00497 213.923
496.79654 290.226
523.72833 194.586
608.41406 237.091
610.42133 230.556
745.46600 251.967
955.53711 258.501
END IONS

BEGIN IONS
TITLE=Spectrum17 scans: 814,
PEPMASS=466.74316 7281.62598
CHARGE=2+
RTINSECONDS=832
SCANS=814
142.077 6.27293
147.150 39.8628
157.344 10.7565
164.913 14.9523
169.109 9.89493
171.974 36.3387
173.041 11.465
173.860 6.71899
175.190 124.842
176.079 18.8766
184.163 13.2519
189.014 26.4827
195.997 6.10059
197.984 5.11871
204.077 24.45
207.995 12.1512
209.009 26.2145
210.955 23.1096
218.998 21.3396
223.298 6.7521
225.199 8.59046
231.021 17.0558
232.027 17.7037
237.105 22.0957
238.984 12.9453
240.261 13.0104
250.061 21.5863
252.119 11.7972
253.975 4.15416
256.417 24.2819
262.268 37.3717
265.187 5.87442
266.310 11.9582
266.999 27.7213
269.219 15.9968
272.249 3.52382
273.170 8.71305
279.219 49.8855
284.094 23.5446
290.160 67.4089
291.088 120.61
292.131 21.569
293.099 8.15689
294.146 23.8345
296.941 24.8358
298.375 18.1923
299.234 13.2079
301.160 7.89643
304.367 4.20173
305.956 13.9422
307.327 11.4639
308.231 49.611
309.200 11.773
310.357 30.0059
311.166 8.52466
315.348 70.8677
316.990 12.1944
318.174 18.9077
320.055 41.4581
322.127 68.4504
322.991 25.7056
325.132 30.6744
325.744 50.5284
326.356 13.3734
328.251 16.4077
329.186 26.7505
331.319 4.66627
332.083 9.86679
333.107 25.1419
334.225 38.9498
335.059 23.7577
336.218 58.5528
337.247 33.0109
338.401 28.8413
339.123 8.76008
340.072 15.1372
343.342 54.1674
344.667 13.586
347.133 26.0053
348.126 26.4567
349.182 49.062
350.550 53.8808
354.364 55.7783
355.047 51.8333
356.498 135.747
357.134 34.4195
358.095 9.95428
359.022 38.7302
359.912 8.54474
361.131 44.4306
362.095 27.0168
363.010 15.0718
364.070 97.6861
365.044 19.6879
366.351 65.9973
367.288 11.2996
368.090 25.1035
370.778 335.978
371.912 38.3592
372.948 26.367
374.877 76.8141
375.633 20.5122
376.275 123.666
376.998 69.0572
378.092 196.364
379.866 6472.76
380.915 151.821
382.275 6.02882
384.230 28.6761
385.294 18.3815
387.701 47.2579
389.775 138.813
391.136 94.5625
392.183 71.1296
393.160 53.4475
393.909 89.4786
395.214 79.6877
397.193 48.5195
398.209 32.1593
399.855 8.15829
401.258 8.55646
403.945 29.2296
404.720 123.666
405.534 32.3915
406.259 99.0599
407.027 32.2361
408.245 88.3465
409.142 80.6088
410.233 33.5579
411.325 12.082
412.920 28.3124
413.751 28.6
415.463 24.6932
418.920 39.8034
420.201 185.462
421.077 207.404
422.041 116.148
423.149 248.379
424.039 41.2959
425.509 45.3906
426.282 164.852
427.130 79.5316
428.050 18.7214
429.344 29.4249
430.239 67.804
431.015 51.1173
432.205 27.8412
433.145 14.6877
435.438 35.7742
436.393 56.8299
437.580 44.3047
438.299 32.7755
439.166 63.0389
439.879 36.7169
443.598 119.399
444.319 169.754
445.271 60.2476
445.887 74.624
447.150 39.6743
448.862 1493.82
450.041 481.25
451.265 100.637
452.064 95.6369
452.899 103.35
454.479 157.449
457.799 2606.07
458.904 399.604
459.927 31.2894
461.064 65.3604
466.769 4.79558
467.974 25.774
476.196 4.82248
480.071 8.68326
485.019 13.6701
489.233 186.881
490.069 21
491.208 27.2649
499.326 23.7491
503.454 8.13011
504.204 53.0403
509.225 18.3969
511.051 13.1613
528.181 9.9112
539.327 87.9679
540.428 34.3314
541.610 18.6373
547.042 6.38487
548.303 35.0814
552.788 25.4571
557.064 107.657
558.278 11.4823
562.537 50.9822
569.094 21.8164
571.026 18.9065
573.299 19.1015
576.180 29.1639
581.518 11.3229
584.276 4.34744
590.393 214.186
591.443 48.6357
592.325 3.91049
607.300 35.1663
609.219 8.6636
611.041 12.5547
614.344 69.9405
657.338 15.5267
661.382 22.4218
669.595 27.3009
671.530 11.4039
675.180 12.9209
677.059 15.4444
682.429 12.2694
686.349 7.75805
693.336 14.9973
707.489 12.6132
709.100 16.6178
721.133 36.0963
729.956 46.2583
734.849 10.2124
756.287 25.9101
758.525 210.992
759.544 83.279
760.492 17.2259
768.262 6.05132
789.253 20.9406
792.729 38.6421
820.350 7.26547
858.732 14.2599
END IONS

BEGIN IONS
TITLE=Spectrum18 scans: 815,
PEPMASS=466.74316 7281.62598
CHARGE=2+
RTINSECONDS=832
SCANS=815
129.06664 249.122
129.10271 181.866
141.10240 559.131
147.07712 277.903
149.02298 382.009
169.09711 644.952
175.07222 410.367
185.81155 186.136
279.16058 500.465
362.02655 205.739
363.02213 569.556
370.70654 1642.38
371.20786 708.781
376.19476 367.41
379.71118 2279.04
380.21396 1169.2
433.08942 358.126
467.10410 772.144
468.10638 452.806
489.28293 699.041
590.32574 2632.22
591.33051 760.214
643.34961 308.286
661.36505 1871.19
662.36609 636.817
758.42059 1115.05
END IONS

BEGIN IONS
TITLE=Spectrum19 scans: 829,
PEPMASS=758.22565 0.00000
CHARGE=2+
RTINSECONDS=846
SCANS=829
221.322 48.2751
223.167 7.61936
226.005 14.3741
248.962 12.3543
250.083 9.51363
265.322 9.4655
268.899 5.89334
273.276 19.4819
276.078 5.86034
281.081 233.389
282.088 69.5792
283.164 211.348
284.189 17.4111
287.152 16.1698
288.817 12.5342
304.062 9.92017
305.165 9.66185
316.316 12.5793
325.150 37.4801
327.160 24.207
328.188 28.1677
329.088 52.7465
341.181 61.1712
341.890 8.58904
343.054 72.8751
344.213 22.982
345.198 4.74889
354.162 16.7857
355.229 105.146
356.182 12.7153
357.133 47.1
371.183 5.49604
377.102 14.4146
390.165 7.18905
399.108 5.34356
412.197 5.1296
415.060 52.839
416.054 51.3452
417.271 46.1051
428.380 19.9401
429.063 38.1612
430.208 3.33242
431.083 78.4164
432.266 21.2417
436.126 19.1678
437.316 11.0021
459.174 15.4355
462.701 21.7146
488.245 23.9769
491.986 35.2124
498.076 11.0552
503.042 14.8599
504.032 70.7143
505.082 144.279
506.123 38.4425
507.221 11.9144
512.459 32.8201
521.023 34.8582
529.772 6.36807
531.334 18.5755
532.243 12.2915
536.207 26.773
539.599 18.1514
554.791 34.4862
565.153 12.4659
569.366 16.4435
578.189 21.5847
579.105 6.94511
590.770 18.6438
598.051 11.0739
599.088 14.3432
607.102 8.5155
609.944 25.2071
614.495 73.1939
615.855 8.28749
622.907 63.6182
623.949 4.47613
629.799 23.0583
632.034 15.7678
633.323 42.5617
634.134 32.7957
635.787 5.24975
640.411 8.90522
643.622 11.5348
644.755 24.1182
645.560 5.65683
648.343 33.5048
649.991 5.32134
653.238 10.1216
655.021 20.2226
657.017 50.6564
658.836 20.0934
661.190 12.7197
664.282 21.1203
665.360 18.2162
667.387 26.3537
668.489 23.446
670.422 112.555
671.584 50.3335
672.698 32.551
677.796 55.4819
681.031 13.8386
683.413 17.3685
684.224 47.74
685.909 6.81862
687.411 28.9465
688.451 57.7312
689.161 16.2793
690.072 12.4008
691.926 36.6595
694.199 22.4786
697.175 4.2611
698.384 33.293
700.434 65.5881
701.078 15.1559
702.760 29.239
704.472 17.4409
708.789 47.7562
711.877 15.1987
713.998 50.7611
715.218 41.1746
716.406 49.6394
717.416 18.7489
719.584 30.5323
720.816 62.3566
723.561 66.8617
724.395 68.5162
725.305 21.2265
726.596 85.9876
727.884 167.183
729.045 50.8788
730.178 132.902
731.472 34.0783
734.060 20.2747
737.054 19.5221
737.836 74.0789
738.714 54.0217
739.425 44.158
741.277 153.823
742.201 122.674
742.944 167.584
744.540 64.0852
745.453 43.5275
746.517 97.8273
749.673 158.093
751.357 273.273
752.411 18.8831
753.474 99.7809
754.973 34.6719
759.735 27.2801
776.475 74.1593
777.319 15.8435
781.444 14.2537
790.640 82.8252
806.305 21.0291
809.817 60.634
810.502 40.2043
832.779 32.9543
842.803 31.8044
872.789 46.1091
888.255 11.1323
890.964 16.6389
894.337 16.2857
917.455 9.64769
919.763 86.3879
941.171 33.9943
951.519 25.2147
956.927 52.2315
960.622 26.3614
965.385 39.8158
1016.102 23.8293
1026.255 11.7999
1027.193 9.97051
1043.784 68.5459
1108.218 25.8746
1121.563 35.8384
1142.649 19.1109
1299.533 23.5982
1479.507 24.3408
END IONS

BEGIN IONS
TITLE=Spectrum20 scans: 830,
PEPMASS=758.22565 0.00000
CHARGE=2+
RTINSECONDS=846
SCANS=830
281.05121 197.966
299.06189 1538.65
300.06363 883.555
301.05661 450.002
323.96475 196.775
324.96777 220.849
359.02701 599.91
360.02600 372.324
415.03699 223.22
416.03952 297.525
429.08823 1298.93
431.08597 258.614
1516.66272 293.128
1534.08374 206.52
END IONS

BEGIN IONS
TITLE=Spectrum21 scans: 832,
PEPMASS=733.28223 1831.44067
CHARGE=2+
RTINSECONDS=848
SCANS=832
217.915 7.78563
236.116 29.9296
241.114 4.63774
243.196 14.0618
256.839 22.01
258.403 26.4437
259.168 13.8097
263.118 27.8863
270.084 9.46865
272.136 9.279
286.207 10.8757
316.455 20.7257
318.076 7.95008
334.181 3.37666
334.834 8.76992
345.067 7.08842
362.265 31.1381
377.840 22.5823
381.174 20.1462
385.523 5.38421
393.335 6.38652
394.391 12.9021
399.090 14.1164
413.355 65.3713
414.962 15.8194
418.129 42.86
427.255 28.4511
433.229 26.4004
437.279 24.7357
439.215 12.0599
440.382 17.9733
447.530 23.0056
449.838 7.07982
459.177 8.71817
463.351 26.8277
468.568 28.4236
489.154 25.0785
492.689 7.63218
494.194 61.8352
495.184 52.3431
496.203 10.5108
498.234 23.3065
506.347 56.2399
507.139 34.0958
509.167 30.9553
528.486 21.7496
539.080 8.45981
540.075 59.0597
542.331 18.9279
547.164 18.1765
548.269 15.0542
550.136 17.3981
552.686 158.886
553.979 44.3511
555.251 32.4605
556.210 14.1538
559.425 10.834
560.225 18.2712
562.143 41.6844
565.155 38.1408
574.253 12.3573
578.232 15.1814
584.107 13.6923
585.041 33.3136
588.022 12.016
588.769 23.6961
593.102 28.2849
602.546 170.953
603.683 51.9606
604.289 18.4335
606.130 58.9309
607.589 6.10016
610.756 46.9647
612.916 18.4539
613.608 2.80385
614.276 23.2564
615.937 5.49941
619.338 8.52716
621.280 69.6232
623.219 20.2743
636.696 19.4816
641.325 7.04793
643.134 14.0471
644.074 42.6425
645.518 33.8776
646.153 50.1371
657.280 28.938
658.430 16.4995
659.487 18.4477
660.553 39.235
661.850 11.2565
667.558 15.9388
668.439 36.4859
671.324 74.2618
673.109 30.5319
674.604 15.4302
675.399 77.2032
683.700 30.2116
685.602 88.67
687.183 45.1385
688.212 20.7747
690.860 3.86827
692.890 42.2959
695.397 12.1389
696.417 43.9037
697.207 10.8654
698.450 32.4103
699.706 27.6314
701.180 76.7066
702.410 116.309
703.946 77.2997
704.728 69.407
705.758 10.9184
708.402 98.079
709.849 22.0696
712.348 17.1258
713.293 13.8696
714.782 146.081
715.809 156.036
716.455 14.2588
717.552 4.16104
718.186 17.0373
719.392 36.1648
721.601 23.7458
724.037 297.291
725.151 71.0943
736.765 31.6599
754.435 10.9942
759.359 33.9038
768.695 20.8905
789.435 65.7135
790.508 32.053
811.293 46.8437
818.346 20.9642
823.042 51.7287
835.435 29.1486
866.639 47.2734
868.952 24.6692
872.388 10.3814
873.298 13.2673
883.333 60.8028
886.453 29.1187
900.331 68.0878
901.403 26.2202
904.737 21.1484
912.942 55.8515
916.037 9.71632
918.574 48.6347
921.008 75.9527
939.602 6.17541
960.513 26.5136
972.409 22.476
973.364 10.8058
981.951 6.88675
987.399 18.0488
1017.438 38.1609
1020.400 7.87683
1030.430 23.3622
1033.440 159.149
1034.495 40.2963
1035.433 16.6753
1053.366 20.7493
1075.712 17.4485
1086.470 57.1279
1104.509 124.301
1105.428 65.4952
1106.324 13.9953
1185.443 6.68886
1190.390 21.3392
1204.566 39.9433
1320.425 45.3517
1338.521 64.0968
1383.408 23.5102
1404.691 23.3655
END IONS

BEGIN IONS
TITLE=Spectrum22 scans: 833,
PEPMASS=733.28223 1831.44067
CHARGE=2+
RTINSECONDS=848
SCANS=833
130.02116 180.907
235.07256 211.007
263.07126 271.651
429.08838 1011.41
439.28000 204.649
1033.42395 234.885
1104.42517 226.688
1187.86206 207.401
1244.47620 227.492
END IONS

BEGIN IONS
TITLE=Spectrum23 scans: 838,
PEPMASS=530.75787 2314.14722
CHARGE=2+
RTINSECONDS=853
SCANS=838
158.068 3.69587
174.192 8.0728
203.067 5.94657
207.255 8.92526
218.248 50.9795
226.017 6.6167
230.245 41.4601
241.305 8.21227
244.068 4.98999
245.145 4.58635
246.078 28.2921
246.986 21.2153
249.136 20.9944
253.677 21.3698
258.140 160.545
259.915 26.5904
261.278 21.1407
267.235 7.69575
273.277 4.3655
274.312 14.7822
275.226 19.1059
277.853 22.8335
282.206 9.78399
282.894 9.8979
285.308 33.0198
288.089 27.5726
290.165 5.62549
293.047 17.1265
294.188 4.87571
300.094 4.8395
302.247 17.979
303.392 7.78064
306.103 15.0534
312.352 4.19984
314.026 3.9128
316.315 47.0463
317.419 4.7143
318.267 4.76904
319.477 17.6951
328.009 26.321
330.247 35.3256
337.605 10.1407
339.346 33.7387
344.169 19.9099
344.804 47.8401
346.955 6.86473
349.166 26.7866
351.335 10.8307
354.380 20.0016
355.332 36.7884
359.207 13.8774
360.874 24.4496
362.220 8.18925
364.378 11.0009
367.502 55.1149
368.112 14.407
370.081 24.8361
371.130 7.88096
372.206 21.4459
373.077 26.7033
374.222 9.10437
375.127 32.3578
376.089 41.5045
377.752 20.5129
379.366 14.4271
379.988 5.50093
383.157 12.434
383.990 17.4615
385.251 36.4534
386.355 5.7094
387.066 52.3462
388.137 16.3446
390.255 16.6026
393.334 27.307
394.354 31.6679
398.630 22.5202
399.292 25.6099
400.039 54.1009
400.941 7.64375
402.506 763.318
403.437 32.769
404.168 27.5034
405.064 6.276
406.083 31.9472
408.093 29.7831
410.090 32.5677
411.548 20.351
412.179 58.5262
413.462 44.282
414.652 24.2114
415.593 19.6211
416.949 11.6844
418.215 12.878
419.636 38.0515
420.314 28.0321
420.924 27.0424
422.436 56.1121
424.980 64.7804
425.855 17.1476
427.300 27.9037
429.004 80.644
430.322 15.2362
432.100 13.0077
433.249 19.9896
434.611 33.5367
438.210 72.7893
439.493 34.7429
440.271 117.499
441.513 97.2003
442.876 146.1
443.685 41.6399
445.434 19.6594
446.305 25.1066
447.917 4.60206
448.984 50.5346
450.115 46.3282
451.154 115.502
453.240 27.7933
454.114 19.3133
455.150 28.6351
456.275 80.7686
457.178 106.654
458.048 55.2371
459.822 939.596
460.772 88.0336
461.381 44.6911
463.171 48.6933
467.014 39.9194
467.710 35.6846
468.432 17.9595
470.132 35.1333
471.017 59.9126
472.012 16.3588
473.089 85.3514
474.752 4.60277
476.106 6.7638
477.181 40.5759
480.339 59.8125
481.409 26.0658
484.112 205.711
485.045 151.593
486.099 256.126
487.164 143.323
489.836 91.0199
491.263 91.6061
492.845 65.5857
493.841 66.2357
495.090 174.204
495.824 49.9468
497.326 11.7197
498.255 50.8608
500.117 25.4028
500.997 64.2202
502.377 135.543
504.010 70.529
505.489 40.7776
506.424 23.8363
507.258 60.1878
508.300 204.477
509.497 257.942
510.354 20.264
511.142 128.506
512.153 250.332
513.016 328.047
514.129 171.877
515.315 415.409
516.252 66.0659
517.056 118.27
518.893 216.483
519.959 66.7535
521.370 526.043
522.271 417.176
523.490 120.878
524.440 100.186
527.871 19.1409
529.826 58.0367
530.958 131.545
531.876 29.5063
532.546 15.1372
544.846 62.4125
545.662 44.4635
556.281 5.95795
584.206 76.6778
585.333 15.407
586.309 31.1147
588.241 15.8496
591.446 7.07751
592.268 3.37615
597.258 14.3409
603.319 34.8022
605.334 14.7236
606.415 20.6796
616.442 10.1102
625.366 11.4524
627.059 62.2312
635.571 19.4048
643.583 14.8434
648.250 4.70614
655.296 26.029
657.295 15.8867
663.999 10.4883
675.324 16.7689
678.227 5.55666
682.087 5.6318
686.831 46.5202
698.366 37.2356
700.566 8.50536
704.248 40.8896
706.428 80.7889
707.533 14.9824
712.533 28.4604
716.362 33.8012
736.639 100.229
743.136 12.5208
747.506 10.9823
750.643 23.8036
752.579 63.4962
755.412 16.3458
760.611 13.7532
768.354 14.2074
772.569 19.766
776.387 25.3868
786.379 13.7772
793.560 21.9773
803.457 317.26
804.475 126.586
805.585 26.398
818.667 6.02121
834.364 4.52518
843.747 27.0301
857.390 6.08946
869.801 29.3455
884.498 12.9901
892.425 9.5763
901.508 18.6893
914.466 86.2698
915.421 16.181
916.339 10.8815
918.522 99.4724
919.509 79.466
932.394 5.56544
937.423 60.5139
979.968 13.5675
999.389 21.6601
1001.584 9.76279
END IONS

BEGIN IONS
TITLE=Spectrum24 scans: 839,
PEPMASS=530.75787 2314.14722
CHARGE=2+
RTINSECONDS=853
SCANS=839
115.08635 240.837
130.07346 183.924
143.08206 608.136
149.02362 324.595
258.10776 398.007
279.15884 367.377
341.00397 397.19
402.20764 1075.11
402.71457 203.438
477.24680 203.878
605.29987 233.331
706.34473 305.008
803.41260 739.238
804.41473 231.764
END IONS

BEGIN IONS
TITLE=Spectrum25 scans: 846,
PEPMASS=404.73737 5094.22266
CHARGE=2+
RTINSECONDS=859
SCANS=846
129.145 5.79538
130.189 4.9684
133.166 8.24708
147.156 26.0166
148.982 22.6733
159.112 547.174
160.067 31.3592
161.027 10.5976
163.185 12.4901
172.089 46.1056
175.041 13.9497
184.080 41.2115
185.020 5.92128
187.165 568.441
188.028 70.8702
189.115 14.3125
190.169 20.006
190.990 10.6628
192.083 29.5192
192.897 10.7415
195.056 4.79548
197.919 12.171
199.032 54.6637
201.087 18.0949
201.808 5.5193
204.025 32.3169
205.043 7.82983
206.976 18.598
209.002 22.7685
210.040 14.8241
216.956 12.8967
218.071 15.6538
219.124 41.6207
220.164 20.9406
221.212 5.19663
222.098 42.6456
222.923 4.1363
223.906 8.50783
225.130 59.672
227.109 5.85046
227.977 3.26063
229.053 5.41332
230.017 140.711
231.089 21.993
232.201 31.1789
233.953 17.9494
235.115 17.9233
236.079 6.70059
237.052 39.6428
239.102 15.8561
240.209 32.4319
243.355 42.0948
244.171 7.69572
246.048 18.8889
246.887 85.3714
247.946 37.954
249.131 51.9267
250.124 26.993
251.121 20.089
252.301 11.2684
253.167 3.97801
255.068 41.366
256.303 11.028
257.184 24.9432
257.979 10.291
260.022 140.466
261.113 101.877
264.092 20.9645
264.806 5.38895
265.511 9.54115
266.137 32.7514
267.133 15.3591
269.177 39.5977
270.160 142.481
271.952 60.2544
273.172 37.2464
274.178 60.7895
276.056 342.955
277.080 126.592
278.067 69.8029
279.158 27.1708
279.908 9.62832
282.258 68.7831
283.227 54.2368
283.948 13.91
285.117 15.2226
285.826 5.78172
287.316 20.7758
288.194 95.8365
289.055 131.479
290.188 19.6652
290.862 59.0179
291.779 39.8466
292.496 25.0036
293.181 69.8823
294.422 32.3367
297.095 15.5048
299.343 26.1579
301.267 16.2174
302.114 155.27
302.833 199.79
303.973 22.3761
305.150 53.1883
308.307 28.2424
311.883 3288.71
312.833 349.594
314.155 255.122
315.107 232.36
316.075 256.661
317.089 152.739
318.147 37.9799
318.944 21.118
320.149 25.116
321.005 3.99537
322.207 14.2815
322.988 15.5715
323.994 15.6921
325.294 77.4842
326.294 16.7464
328.258 156.895
329.337 61.1324
330.313 122.238
331.179 113.022
332.119 394.448
333.153 365.173
334.105 66.7439
334.801 56.3811
336.056 32.8951
338.408 39.1594
340.175 173.138
341.516 75.6311
342.828 369.175
344.120 115.383
345.274 301.976
346.218 146.522
347.103 123.828
348.338 110.919
349.161 76.9679
350.157 49.5112
352.429 47.7683
353.176 21.11
354.783 14.4453
356.167 19.4442
357.104 130.216
358.152 1402.74
359.148 841.72
360.181 537.476
361.132 285.58
362.226 251.116
363.086 146.901
364.147 132.944
364.848 26.9807
366.515 19.2268
367.270 15.9161
368.224 36.7421
369.084 152.509
370.199 47.187
371.303 99.9691
372.004 29.9178
373.264 91.8965
374.171 174.158
375.223 251.651
376.182 71.3746
377.073 253.794
377.911 124.073
378.982 39.3301
379.900 103.697
380.647 39.385
381.990 218.015
383.211 261.525
384.094 18.2838
385.003 165.313
386.298 731.942
386.997 1441.05
387.850 183.809
389.064 209.567
390.140 221.446
391.017 100.864
392.952 60.3535
395.620 509.429
396.606 322.331
397.619 156.49
398.240 55.6092
398.930 65.4465
402.092 38.9759
403.833 6.31036
404.809 142.315
405.793 41.5022
411.862 9.82849
414.240 5.39872
416.149 21.9645
421.103 7.10653
426.222 6.96986
441.264 8.91475
442.291 8.61006
453.180 10.745
461.055 11.478
466.341 6.22623
468.252 65.9139
474.065 63.9765
476.256 40.1791
477.199 23.1476
479.126 13.5493
491.879 16.4571
497.091 27.1109
509.819 3.94754
512.036 21.0162
513.518 62.8638
516.122 17.492
520.322 39.7219
521.017 30.2158
525.568 45.504
526.229 17.0473
526.995 10.9013
529.928 28.7541
534.725 31.6202
536.203 8.12579
538.907 59.6729
541.561 26.5472
544.156 41.9128
555.253 38.9227
556.340 55.3328
568.319 28.6498
573.508 15.0633
577.915 30.9593
583.183 7.99345
584.632 14.8402
587.794 15.8592
589.901 38.6972
597.333 11.7803
604.404 96.59
605.376 24.2156
609.299 4.22131
617.080 5.86651
622.309 2196.31
623.344 861.93
624.474 114.347
625.263 35.0536
627.282 5.28283
636.348 13.2793
645.313 16.8088
652.363 12.5035
661.723 24.8137
662.530 50.3957
663.349 16.6743
676.063 8.69983
686.352 6.66621
773.370 25.8222
790.299 31.2147
END IONS

BEGIN IONS
TITLE=Spectrum26 scans: 847,
PEPMASS=404.73737 5094.22266
CHARGE=2+
RTINSECONDS=860
SCANS=847
110.80471 180.662
111.11644 530.562
114.09108 191.989
129.10176 518.722
130.08507 222.085
147.11211 237.231
159.11293 5937.18
160.11571 306.328
166.05965 226.03
187.10780 741.385
235.11891 2135.32
242.15059 370.359
248.03426 1836.08
258.14651 203.667
263.16119 738.384
263.66367 226.638
266.04462 199.337
275.16983 281.295
276.06451 622.636
277.07391 244.251
302.11700 423.633
311.68723 3896.92
312.18781 778.058
318.78851 309.263
348.20465 562.903
388.25513 1290.28
407.20325 330.169
421.83316 842.195
422.83374 348.736
429.08774 1198.66
439.84320 1288.16
440.84521 685.124
476.26312 570.227
494.27728 305.917
525.31433 1142.07
526.30872 234.918
604.35828 369.318
622.36713 3210.97
623.37067 1283.34
624.36621 218.533
END IONS

BEGIN IONS
TITLE=Spectrum27 scans: 857,
PEPMASS=455.23044 5429.85107
CHARGE=2+
RTINSECONDS=869
SCANS=857
157.102 30.3235
158.112 77.0213
158.989 7.24037
161.024 9.16123
165.499 9.58489
171.135 4.1617
173.098 4.62066
174.026 3.15631
175.153 141.457
176.158 31.1231
179.212 10.8764
181.690 13.1615
185.019 30.7581
186.039 9.47143
191.204 8.04442
192.126 14.7931
193.182 9.41517
194.097 8.56402
195.092 26.0968
197.176 38.6004
199.146 24.7698
200.984 12.1472
202.149 14.3277
206.108 9.92908
207.109 28.633
208.324 20.7527
210.094 22.6004
211.037 5.02109
213.024 12.4051
214.984 21.8506
215.636 12.611
217.077 20.3858
218.148 19.2226
223.986 6.39008
226.186 28.212
228.261 8.9451
229.250 30.7846
231.043 31.1136
233.137 11.7064
235.178 15.4667
238.131 4.59457
239.101 15.3388
240.252 15.4187
241.580 20.1403
243.222 11.7908
244.030 31.0296
245.163 101.681
246.219 25.2031
248.209 12.5699
249.199 4.28678
251.041 33.4999
253.072 5.94145
255.060 41.7773
258.041 7.02584
261.187 8.64378
262.195 74.4753
267.178 15.2884
268.237 30.1185
269.152 37.7107
270.187 22.4933
270.937 18.5951
271.865 10.5415
275.252 38.5474
279.222 6.41016
280.125 25.3128
281.171 40.6277
283.156 88.5231
285.317 6.83554
286.250 161.63
287.766 26.1262
288.454 18.3946
289.226 36.437
290.695 10.3846
292.359 26.4743
293.439 19.6509
294.860 41.7916
296.117 43.1297
296.989 46.6852
298.279 35.8164
299.069 19.2781
300.168 19.6601
303.694 36.2001
305.064 42.8178
307.224 3.27789
308.320 43.2565
309.173 13.7041
310.109 30.1105
311.235 97.6857
312.408 16.4825
313.253 75.8209
314.382 8.53473
315.439 42.687
316.597 11.4408
317.277 17.505
319.077 30.6296
320.005 8.70468
321.259 27.0734
322.431 9.61672
323.162 14.3594
324.382 79.7414
325.060 56.1168
326.182 47.7496
327.134 98.929
328.077 76.4223
329.329 28.8062
330.142 18.1899
332.115 35.1483
333.140 50.5844
334.359 8.95249
335.353 42.0872
336.241 34.4575
337.207 38.2697
338.361 24.5517
339.139 54.1436
340.204 68.0859
341.171 31.8342
342.087 100.012
343.237 35.2842
344.368 63.103
345.205 20.0885
346.043 43.8999
347.278 22.9859
349.194 165.701
350.150 51.6704
351.280 61.6133
353.020 67.3487
354.194 32.1871
355.335 72.6653
355.940 15.2229
357.252 29.7228
359.361 57.6193
360.193 16.4072
361.543 47.8459
363.302 11.3926
364.149 28.2158
364.853 147.208
365.984 147.133
367.264 97.268
368.140 213.976
369.111 87.4681
370.152 29.1656
370.947 27.0122
372.436 32.6704
373.084 19.7529
374.273 10.0352
376.125 18.5992
379.246 58.8987
380.006 41.4952
381.221 126.147
382.009 289.034
383.122 185.986
384.311 54.4087
385.203 14.0928
386.117 54.3104
387.006 7.93709
387.978 33.4524
389.248 40.9096
390.787 56.3158
391.746 32.9636
392.757 65.616
394.062 79.6693
395.059 104.654
396.437 51.7839
397.243 128.709
398.229 111.99
399.272 63.4381
399.919 51.3955
401.251 52.0916
401.865 6.45718
402.481 26.2147
403.320 59.4965
404.272 7.98906
405.193 30.8972
407.067 30.5644
408.185 131.245
408.948 440.857
409.992 359.489
411.092 242.484
412.021 215.4
413.054 172.998
414.126 136.36
415.183 65.4355
416.525 132.168
417.142 47.4303
418.268 22.4943
419.382 115.417
420.177 150.092
421.054 62.6199
422.061 62.3767
423.754 43.17
425.065 85.1346
426.022 51.9766
426.901 58.9382
428.161 119.309
428.951 138.929
430.071 47.996
431.118 148.91
431.811 165.799
432.700 176.893
433.772 71.0647
434.870 96.1941
436.996 1198.08
438.064 997.86
438.926 188.322
440.125 223.171
440.919 373.125
442.238 57.9047
443.218 74.6107
443.907 44.7984
446.357 1823.5
447.211 130.505
448.720 364.936
454.695 148.848
456.289 12.993
456.934 16.9136
460.034 28.8982
461.484 17.5963
472.880 17.4111
473.859 15.2986
484.523 16.5848
488.077 29.6999
496.312 217.684
497.555 150.226
498.315 49.9148
505.215 15.2784
506.169 24.2907
513.557 24.8985
515.929 28.2385
518.111 32.0298
529.362 17.0798
530.906 85.4109
533.263 51.1013
538.647 34.3486
544.742 33.1204
547.258 10.6722
549.179 5.197
553.184 14.5034
561.276 69.9232
562.339 10.2054
565.315 33.5729
570.111 64.0405
571.360 13.3888
572.279 7.2303
579.149 6.63585
583.366 15.637
586.380 23.8675
589.311 7.546
590.256 23.9164
596.256 22.9661
597.734 13.4517
598.567 41.0856
600.977 78.5062
601.856 23.3676
606.471 86.821
607.312 23.3372
608.471 32.5187
612.357 8.9548
613.236 53.7662
614.420 75.4197
617.722 9.29683
618.835 33.0952
619.536 62.487
620.290 33.7864
621.198 26.8932
624.317 208.478
625.276 33.4975
629.291 12.5063
630.333 14.5566
631.305 3.78955
634.477 31.8295
635.372 34.6343
643.908 22.3498
647.329 111.317
648.431 108.952
649.244 76.1893
649.878 13.1487
657.422 15.9411
660.819 27.3118
663.372 18.6677
664.335 14.1408
665.358 14.4823
668.344 22.523
679.291 7.90035
691.323 16.3178
695.438 19.985
697.418 13.7651
699.092 14.0999
707.417 61.8375
708.281 29.5662
711.157 8.34709
712.528 30.0531
713.370 5.94674
714.685 42.8481
717.330 16.276
718.276 45.3018
724.428 11.3275
726.962 15.8431
728.242 4.86924
731.453 15.4874
733.519 6.68565
735.393 209.923
736.385 99.4165
753.248 106.829
754.465 61.5956
755.376 16.6039
763.429 30.0795
764.624 19.8967
770.322 6.88731
796.685 16.4155
798.517 31.1386
881.594 16.4759
END IONS

BEGIN IONS
TITLE=Spectrum28 scans: 858,
PEPMASS=455.23044 5429.85107
CHARGE=2+
RTINSECONDS=870
SCANS=858
149.02332 230.271
175.11948 473.568
245.12860 230.277
279.15985 381.085
318.79129 268.747
324.97574 325.739
341.00226 302.258
373.68790 233.285
414.37961 230.561
431.22211 192.277
446.22440 661.856
446.73135 311.179
455.23047 6349.78
455.73117 3373.47
456.23056 806.428
496.24744 308.295
549.99377 201.601
753.36157 198.013
924.16064 221.115
END IONS

BEGIN IONS
TITLE=Spectrum29 scans: 862,
PEPMASS=527.25677 3411.79419
CHARGE=2+
RTINSECONDS=873
SCANS=862
157.138 8.28427
163.137 51.3485
174.120 5.97861
175.016 17.7433
186.994 14.0672
195.995 6.07214
197.086 26.4823
201.029 8.6586
208.122 7.34261
209.305 14.8917
211.979 6.21822
221.005 5.04486
225.042 23.201
226.237 6.74376
228.105 16.5476
228.979 6.44896
235.907 5.09022
239.237 21.252
244.280 15.4961
251.291 56.2974
254.061 13.9106
256.150 25.8313
257.126 9.80509
258.103 52.7638
259.191 24.9269
262.080 19.1004
263.795 9.38654
268.158 14.1151
269.040 16.2004
278.144 5.53438
282.357 37.3571
284.259 22.2196
285.202 8.6692
286.207 102.587
293.087 13.9994
294.236 5.73883
301.244 52.1531
302.373 16.3327
303.382 26.3768
306.235 17.2704
308.326 5.75872
312.237 4.79069
314.686 49.3481
315.402 6.71991
317.304 5.13534
319.265 23.1517
325.255 3.35095
327.393 20.7946
335.092 35.0391
336.031 3.31805
340.038 39.6776
342.119 19.8526
343.031 24.7296
346.342 22.9532
349.427 19.9145
352.125 21.3971
352.933 10.8841
354.096 37.3615
355.369 15.4119
356.184 30.3148
357.090 13.1444
362.887 16.9271
364.259 27.9231
366.212 32.2798
370.847 4.11963
372.099 35.7565
374.158 17.6391
375.898 45.5222
377.738 26.759
379.074 18.226
380.351 52.4629
382.125 21.4961
383.086 9.46692
384.204 52.9882
388.273 36.7208
392.281 4.53884
395.190 18.2076
396.299 17.7622
397.491 47.423
398.344 50.6889
399.512 52.3233
401.234 60.8225
404.086 15.1152
406.123 163.568
407.058 24.6686
408.034 20.4353
409.391 108.977
410.368 6.14573
412.172 10.9735
413.226 48.413
414.228 23.5458
415.161 82.3631
415.790 19.0903
416.953 6.81828
417.903 11.9533
419.097 14.4466
420.752 34.8122
423.809 92.5226
424.997 87.9976
425.976 27.4558
429.230 6.80454
429.959 8.22568
430.842 10.7224
432.724 165.678
434.121 45.4029
435.313 48.8225
435.944 12.5222
437.126 101.88
438.079 89.4615
439.137 27.8918
440.846 39.3714
442.178 48.3471
443.344 48.3844
444.373 25.393
445.548 56.6729
446.642 234.396
447.334 53.5213
448.990 65.5208
452.063 43.143
453.038 53.7001
454.103 40.3196
455.091 108.302
456.026 64.3974
456.787 9.56014
457.396 80.647
458.709 54.2534
460.422 18.2366
463.091 103.069
464.559 56.6486
465.243 94.959
465.873 17.584
467.156 57.9929
468.024 122.643
468.684 106.034
469.710 38.7371
470.539 47.604
472.840 126.549
474.053 133.027
475.597 34.5431
476.840 70.1183
479.083 18.1237
480.713 221.162
481.732 396.22
483.117 116.266
484.330 238.022
486.259 154.606
487.036 84.6942
488.191 22.2413
488.822 28.4574
490.044 108.334
491.136 29.2547
492.489 90.447
493.270 111.51
494.687 77.9754
496.067 132.683
496.838 100.584
498.538 91.1389
499.572 212.093
500.932 77.3867
501.890 50.5252
502.753 24.7699
504.092 97.8188
505.797 252.634
506.439 7.447
507.203 22.6051
508.518 185.798
509.542 644.328
511.016 361.515
511.658 161.665
512.579 164.842
513.295 89.3004
514.823 355.784
515.563 27.2978
516.245 85.8314
517.580 344.696
518.401 961.12
519.691 101.23
520.449 53.5689
521.562 41.3151
526.888 100.622
527.769 29.2234
528.617 15.5918
533.347 13.7667
538.758 25.2044
543.222 18.4781
549.275 5.71859
556.663 34.3906
561.218 33.1098
562.326 34.2598
572.096 54.8185
579.370 11.5046
581.819 40.0263
584.595 17.868
589.217 17.8339
594.379 12.0628
599.715 26.6533
602.503 11.6806
615.695 12.2939
623.265 13.9657
628.336 4.21317
630.269 67.1825
631.544 13.7664
637.274 36.2557
640.287 81.9512
641.193 12.0109
642.386 31.4292
645.341 33.4277
648.417 5.8662
653.625 11.1311
656.382 58.0546
658.093 36.8597
664.345 15.817
667.261 4.26784
673.501 17.5909
675.349 12.0801
677.410 26.8811
681.328 21.3577
692.526 10.9849
695.318 73.2138
698.420 7.12941
703.933 39.5524
710.523 60.155
712.261 35.1813
716.489 4.25231
730.454 20.7033
732.355 4.06794
733.303 21.0966
735.409 23.6209
736.375 35.1235
737.690 8.18607
738.350 14.676
745.519 11.6836
748.602 27.3367
753.282 6.20334
754.472 29.6765
763.222 36.7403
768.472 127.452
769.955 15.1241
771.401 26.254
772.579 8.16609
778.341 12.402
780.592 8.42734
795.627 22.5163
797.217 8.56687
798.561 20.1967
806.366 20.3559
810.677 18.2104
813.609 7.34107
819.224 16.7485
830.611 8.96694
834.781 26.1293
849.527 14.7981
851.527 11.6578
857.427 8.85057
874.411 22.0024
875.534 33.9856
882.387 11.6945
885.990 3.94525
890.538 14.9936
907.511 10.1957
909.636 10.3644
913.462 7.19541
927.611 3.44984
940.717 8.13238
943.128 8.345
END IONS

BEGIN IONS
TITLE=Spectrum30 scans: 863,
PEPMASS=527.25677 3411.79419
CHARGE=2+
RTINSECONDS=873
SCANS=863
149.02371 592.688
279.15891 562.413
324.97015 266.95
341.99838 212.336
446.22485 251.161
503.24155 216.935
527.25659 3220.05
527.75867 1857.2
528.25507 308.799
543.90668 285.349
544.90802 195.629
561.91669 438.458
562.91327 233.617
619.26678 194.748
END IONS

BEGIN IONS
TITLE=Spectrum31 scans: 867,
PEPMASS=527.25714 2365.27124
CHARGE=2+
RTINSECONDS=877
SCANS=867
163.996 9.44334
169.806 6.4853
186.019 8.29905
187.011 8.78799
197.059 8.3232
201.132 9.296
208.046 2.85239
209.102 6.42734
212.033 13.3794
215.102 3.85023
215.998 17.9356
226.154 6.6142
238.104 10.6223
239.246 4.80038
240.003 20.1958
243.099 18.4482
248.329 48.818
251.092 14.409
252.189 16.5538
254.217 32.8445
257.094 13.0234
258.213 34.8665
259.412 22.6097
268.434 33.1289
270.322 21.1585
271.033 14.3218
272.037 11.1186
274.388 21.9697
284.096 13.0934
285.091 22.7293
286.172 39.2246
287.239 34.4703
289.182 9.61257
291.260 38.5002
292.318 32.7944
293.056 18.9047
294.078 11.5754
300.122 13.8667
302.281 97.9207
304.851 7.95823
306.263 7.3289
307.193 15.0939
310.273 6.18501
311.209 56.3147
314.205 16.0847
314.942 9.20076
316.939 7.81598
321.233 13.8233
321.974 4.17946
325.313 8.76628
326.363 9.04076
329.248 22.0572
330.181 8.47056
331.213 9.93522
332.168 5.56952
334.773 5.71929
337.095 8.20316
338.318 14.1134
342.349 13.1686
343.117 2.71874
345.348 26.3892
352.166 40.6636
354.199 10.4565
355.137 33.1099
356.489 48.744
357.132 12.3407
363.823 6.52768
365.023 28.3951
366.563 12.3638
367.180 26.6096
368.102 9.87581
369.175 9.32332
371.428 39.5825
373.858 7.35157
375.846 31.81
379.318 26.6659
380.700 24.4562
382.120 23.7123
382.930 22.4976
384.127 7.23933
385.237 75.3472
386.145 12.0798
387.188 10.2663
389.015 17.0539
392.187 12.8636
393.154 31.1518
394.275 7.58849
395.064 5.14123
396.140 76.7102
397.102 23.3707
398.114 89.1456
399.073 69.3367
400.078 63.4439
401.945 26.4514
404.950 18.9825
406.245 38.5941
407.388 62.4499
409.379 23.8337
410.054 45.2627
411.124 55.053
412.015 19.4844
413.585 34.7469
414.937 86.8619
416.425 110.941
417.153 63.7266
418.647 79.5531
420.932 15.2309
422.123 13.7047
423.202 18.4038
425.020 54.4513
426.138 56.917
427.899 49.2519
429.146 72.4615
430.193 10.6342
431.542 15.4783
432.235 14.7201
434.264 27.3147
435.305 17.1973
436.979 39.5963
438.053 72.5005
439.068 113.401
440.016 80.4222
441.193 10.3549
443.024 8.46238
444.186 80.312
445.234 49.1336
446.162 90.5966
447.196 20.3789
447.896 6.0635
449.042 7.64277
451.266 96.3528
452.066 35.0006
453.091 45.6617
454.014 135.038
455.267 104.902
456.037 35.2199
457.129 38.0033
458.442 25.7054
459.418 33.2176
462.216 66.1057
463.697 9.4517
464.942 27.914
465.868 19.5312
467.095 198.447
467.816 68.9708
469.005 86.1936
470.714 29.8438
472.129 40.4433
474.052 28.4372
476.204 11.3818
478.485 117.818
479.237 69.1716
480.151 55.7959
480.978 325.978
482.045 181.206
483.024 249.054
483.950 72.2819
485.866 111.073
486.806 21.2436
487.920 194.611
488.643 28.6249
489.666 86.9901
490.326 5.89364
490.964 99.753
492.214 116.11
494.063 40.6631
495.833 223.768
496.784 197.28
498.173 202.998
499.252 130.963
500.156 55.3856
502.376 58.194
503.101 60.8911
504.284 195.919
505.036 130.313
505.810 78.8994
507.150 25.2431
508.778 676.531
509.609 262.611
510.261 289.591
510.871 26.4398
511.526 171.947
512.250 127.639
512.854 266.611
513.470 7.05834
514.343 101.756
516.618 205.594
517.350 171.965
518.457 337.842
519.381 282.816
526.865 72.5221
527.694 33.2878
528.440 13.5599
533.176 14.6123
538.265 14.6775
541.021 9.48254
543.371 11.9662
545.712 40.9698
550.953 12.6298
556.311 59.323
557.191 25.5813
561.145 44.2857
562.245 37.3588
563.186 25.8072
565.048 40.2065
567.223 3.71323
570.609 93.5124
578.733 15.2809
585.395 10.7701
591.208 26.3549
596.787 26.5797
597.887 46.6148
601.530 35.6123
604.665 7.28497
613.495 5.44163
616.384 30.5252
618.890 15.4026
622.205 17.6011
633.197 3.69676
634.288 10.3632
635.395 20.6701
640.427 117.329
641.524 60.1876
645.398 12.0875
648.222 25.2737
653.962 6.49247
656.153 14.3004
668.288 65.0793
669.414 7.70454
676.350 38.464
691.612 33.694
697.887 28.2578
708.092 39.3585
709.640 31.0743
710.384 10.1538
723.292 11.0844
729.540 10.4005
730.871 31.1058
732.812 18.5236
735.369 17.2039
736.404 10.5044
745.494 38.0016
750.355 25.3969
751.579 60.6113
752.379 30.418
755.464 5.53966
759.188 21.5977
760.633 15.7982
768.483 88.3927
769.612 31.5372
770.604 13.2146
773.545 10.5166
783.643 5.89827
791.389 5.49127
794.319 14.6645
795.298 35.3981
797.034 25.0603
807.377 11.0966
814.323 24.8895
852.261 5.22048
865.549 26.0934
879.389 13.3274
882.693 20.6349
900.556 21.8951
907.516 13.4966
911.205 25.1724
917.523 23.1637
END IONS

BEGIN IONS
TITLE=Spectrum32 scans: 868,
PEPMASS=527.25714 2365.27124
CHARGE=2+
RTINSECONDS=877
SCANS=868
122.27977 177.247
128.64948 188.485
149.02357 319.138
266.98746 200.385
279.15900 316.497
324.97275 220.4
337.18973 208.259
527.25812 1517.41
527.75970 714.37
528.25464 384.472
543.90546 415.964
561.91760 525.176
END IONS

BEGIN IONS
TITLE=Spectrum33 scans: 870,
PEPMASS=554.15643 1000.73242
CHARGE=2+
RTINSECONDS=879
SCANS=870
156.956 15.5783
173.111 10.4943
175.227 4.19364
199.010 3.82849
202.175 14.1413
209.098 9.95699
211.067 12.4141
221.185 8.25693
223.033 34.7634
229.325 20.8623
240.136 18.3682
241.178 8.18486
242.130 12.6545
254.217 21.4368
259.193 6.81863
263.079 11.2876
274.210 20.5482
285.031 14.5398
290.147 5.86809
290.908 8.77031
297.217 13.0593
298.177 19.4607
300.235 16.0391
305.380 39.7797
306.225 30.8253
315.056 11.9136
316.047 28.4932
319.075 9.47565
330.018 7.69977
332.972 5.64315
335.150 20.5044
336.434 9.87175
342.226 13.533
348.947 5.94461
355.316 53.0553
356.274 10.9023
357.325 6.9547
357.955 6.92339
359.195 44.0615
362.168 28.6167
363.282 6.47277
366.586 14.4062
369.039 28.3236
371.176 66.2173
372.142 15.3714
373.030 39.5021
378.526 18.2994
383.274 18.6655
386.091 13.6392
387.441 10.8079
390.263 23.4871
392.048 36.9585
393.361 15.9541
394.136 84.882
395.256 15.6128
396.214 28.6323
404.328 15.222
406.071 14.8257
407.102 11.1129
408.902 26.8471
412.926 13.0951
414.290 22.5456
418.624 18.7942
420.251 80.5584
420.907 8.87848
421.894 43.0783
426.236 30.2512
427.741 22.8809
430.459 51.2021
431.166 5.84634
436.158 70.6925
436.934 22.4323
439.034 18.166
440.252 9.98808
445.377 23.7834
447.014 20.7482
448.250 7.44403
450.810 7.86326
451.830 44.4857
453.961 54.8787
456.191 32.1798
456.909 66.0616
458.199 13.7357
461.818 33.9933
462.891 6.3558
464.158 70.0218
464.872 8.05581
465.916 92.6601
467.163 43.5396
468.096 93.1485
469.456 32.5749
470.641 6.53385
472.871 91.2937
474.434 24.9832
475.511 76.0019
477.255 38.689
477.952 24.4218
478.589 14.662
479.792 34.7645
480.938 17.5886
481.892 207.897
482.962 82.2832
484.012 22.5742
484.621 18.2369
486.012 5.04667
488.937 56.9086
489.654 19.4732
490.933 37.0664
492.129 25.1784
493.044 45.5271
494.174 64.8054
495.045 24.6913
496.075 21.1397
497.162 36.9836
497.900 29.1253
498.754 9.6901
501.707 22.0136
502.588 12.1017
504.162 5.13979
504.889 66.6582
505.753 12.3217
506.423 16.8017
507.888 166.076
508.839 127.187
509.929 206.653
510.852 32.5115
511.521 51.4841
513.125 17.4919
513.872 15.3697
514.814 10.0719
516.218 59.1231
517.751 3.04467
519.218 189.229
522.396 16.9987
523.920 140.189
525.014 67.8948
526.052 139.575
526.839 7.61361
527.876 35.1131
530.881 153.035
531.796 17.3178
532.624 54.3934
533.549 93.9337
534.238 86.5331
535.913 549.463
537.018 394.755
538.266 89.7523
539.189 85.37
540.180 23.63
542.568 22.3469
544.787 589.856
545.856 127.931
548.257 37.4024
553.993 7.57252
569.496 39.9133
585.161 55.1212
593.208 45.7796
601.458 44.5749
610.000 11.4156
611.033 77.7215
612.061 58.8546
631.216 12.4347
643.273 33.5766
648.381 53.4871
672.414 38.7191
683.435 33.9455
685.781 38.547
686.484 38.5662
687.315 5.5792
693.994 50.9611
695.184 19.8712
696.397 6.55473
721.019 46.0343
726.515 70.445
739.304 38.2193
757.343 33.0421
767.401 33.8121
779.805 81.3424
781.703 48.6706
787.211 25.7536
788.443 18.5164
808.342 17.5689
836.418 19.2614
837.705 13.8048
847.434 29.9717
850.754 18.9589
871.271 18.5673
885.148 8.2631
913.183 16.4489
930.399 99.7581
931.329 72.2415
932.270 11.9875
935.139 7.7127
961.620 24.299
994.682 26.1693
1003.792 37.063
END IONS

BEGIN IONS
TITLE=Spectrum34 scans: 871,
PEPMASS=554.15643 1000.73242
CHARGE=2+
RTINSECONDS=879
SCANS=871
108.15444 192.611
109.02924 237.411
149.02357 204.342
157.61581 177.978
279.15839 348.569
285.89081 184.647
324.96854 297.648
341.00974 226.103
END IONS

BEGIN IONS
TITLE=Spectrum35 scans: 876,
PEPMASS=551.77789 3627.17139
CHARGE=2+
RTINSECONDS=884
SCANS=876
160.076 3.95335
173.077 22.5156
174.712 22.5043
186.177 8.27288
198.090 28.7226
201.032 27.1388
206.925 26.5372
209.043 8.463
210.021 26.049
212.002 17.8346
219.095 4.75962
220.129 23.0828
221.048 348.808
222.087 138.346
223.147 169.545
223.913 7.62532
225.196 19.4771
226.041 6.8533
227.140 20.4834
232.780 23.9321
243.133 23.2134
244.097 15.5555
254.026 4.14399
256.084 14.031
259.072 10.2915
265.159 6.50608
266.172 48.9171
269.160 17.7784
270.379 11.1136
274.078 14.1395
276.104 3.11326
280.259 8.7226
282.153 4.92373
283.235 21.2579
284.322 42.345
285.543 15.6918
287.915 8.09947
290.297 35.6055
291.251 20.7172
295.159 118.793
296.166 111.657
297.137 57.4882
302.030 28.4121
307.025 10.0041
309.051 26.8572
310.259 7.70766
311.999 10.4384
317.319 12.9901
318.211 54.4746
319.068 7.79951
321.955 18.5498
325.014 6.14965
326.088 9.26139
335.818 49.1948
339.129 23.6138
343.127 9.03918
345.226 22.2547
348.231 50.3807
350.143 6.96809
352.507 6.03761
353.166 12.4442
354.123 41.3474
355.327 7.27823
356.062 16.0073
357.062 12.156
358.196 26.9323
362.179 29.3694
363.998 112.24
365.468 18.8602
366.185 2.38586
369.119 212.431
370.207 138.999
371.149 291.621
371.773 9.476
373.178 4.28604
375.163 8.31519
376.431 33.5202
377.690 27.0633
378.884 5.53954
380.145 3.50065
381.115 4.3477
383.446 60.9604
387.180 42.7844
387.843 24.4896
389.391 29.1821
390.267 36.6639
391.585 15.9648
392.824 48.7838
395.183 34.8384
396.082 8.86922
397.646 45.5876
399.246 142.626
400.242 51.4256
401.171 79.3609
402.021 15.9004
406.927 11.206
408.092 35.8293
408.758 21.0427
412.094 12.5177
414.629 53.7786
419.313 13.7022
420.170 4.80271
420.983 6.05045
422.196 30.1457
422.881 23.2902
424.209 15.776
425.917 21.2494
429.087 12.5268
430.050 24.2214
432.897 40.7868
434.718 26.1057
435.796 59.9331
436.602 50.5749
437.523 37.306
438.320 37.9037
439.227 56.4558
441.876 39.7481
443.128 112.926
444.213 111.481
445.053 77.8507
445.802 37.2962
446.659 14.9366
447.854 42.8675
449.312 81.4365
450.289 9.68274
451.974 85.2714
452.832 11.8569
454.159 36.0306
455.313 41.1699
458.372 34.3461
461.068 4.43837
461.732 9.43775
462.442 11.4518
463.585 76.0349
464.598 12.5653
466.386 32.0814
469.063 19.1543
470.208 42.9948
471.590 89.5906
475.254 19.7426
476.205 19.3948
477.191 38.5728
479.033 83.9252
480.060 101.338
480.866 21.7937
481.905 3.80989
483.186 8.9453
486.125 138.301
487.838 15.584
489.552 88.3374
490.668 128.495
491.730 54.0824
492.557 16.6378
493.821 54.3423
495.088 117.288
495.781 37.5162
496.393 12.8384
498.419 120.62
501.568 47.7076
505.105 70.7001
505.824 114.994
506.692 69.9746
507.854 118.943
508.514 16.9722
509.252 77.7098
510.913 56.061
511.806 144.929
512.665 58.9513
513.692 28.1802
514.806 158.651
515.936 80.6863
517.346 120.274
518.358 74.8756
519.497 64.2428
520.514 116.671
521.657 89.7826
522.272 7.68921
523.604 120.119
524.901 90.7639
525.844 36.2264
526.638 84.5979
527.943 57.6532
528.837 130.647
530.011 200.183
530.949 124.46
532.077 34.4299
533.093 238.296
533.980 1041.81
534.979 273.956
536.235 247.574
537.012 54.4935
537.652 18.406
538.351 56.2646
539.198 45.9514
540.222 38.0629
542.516 501.321
543.324 330.731
544.109 215.987
551.967 21.2359
554.193 28.8627
562.434 17.545
566.219 27.572
570.684 13.8687
573.380 20.8637
574.243 15.7413
575.139 13.595
587.649 13.7239
600.850 95.9282
606.687 127.673
608.170 17.3344
610.056 23.6372
613.323 80.9818
614.346 16.7741
615.426 28.9253
626.675 27.9338
627.800 38.0631
633.371 9.10389
634.890 23.8705
636.459 24.3674
638.340 10.3727
656.613 8.78363
659.354 19.7413
676.462 20.0866
681.022 25.9661
685.980 79.9668
686.651 20.7432
687.444 22.9639
688.935 74.9435
697.530 23.0935
699.460 15.2386
702.847 43.0002
704.863 8.61332
710.201 35.546
713.393 21.437
714.392 176.808
715.479 86.6217
719.429 18.5819
720.856 16.8849
725.851 40.1699
730.401 28.8924
736.378 14.2845
760.360 20.909
761.442 7.58066
766.425 37.0967
769.363 17.1239
770.259 7.97565
783.442 5.78751
801.461 77.114
802.524 49.4322
808.173 10.4296
809.443 8.50784
827.479 6.57623
847.754 4.11065
849.035 30.5798
849.744 46.9742
858.528 33.2432
860.403 45.4428
861.603 5.31383
862.384 10.8022
864.293 20.9418
873.441 20.9994
902.638 29.4801
911.578 5.33565
938.449 34.9746
940.369 27.4837
947.536 16.1655
948.701 11.1864
953.628 29.7174
956.920 23.3974
END IONS

BEGIN IONS
TITLE=Spectrum36 scans: 877,
PEPMASS=551.77789 3627.17139
CHARGE=2+
RTINSECONDS=884
SCANS=877
143.08188 191.446
149.02414 279.794
149.04520 189.209
221.08391 623.205
222.08382 345.617
225.04350 515.161
239.09521 948.431
240.09465 429.461
279.15930 477.301
295.10321 292.308
296.10788 211.672
299.06058 367.933
300.06223 285.937
355.06964 403.267
371.12592 247.068
720.57367 204.402
730.32550 242.269
801.43451 342.177
830.90045 203.658
955.52136 224.158
1009.02338 197.468
END IONS

BEGIN IONS
TITLE=Spectrum37 scans: 879,
PEPMASS=397.21375 3164.12866
CHARGE=2+
RTINSECONDS=886
SCANS=879
129.089 38.9834
133.148 11.7022
136.248 9.68293
138.005 8.06068
141.175 13.192
143.086 7.5103
147.072 23.8323
148.240 11.6875
148.952 8.32928
149.913 10.4527
153.919 24.0815
155.131 13.9642
157.149 192.836
158.196 13.2039
163.938 17.2721
165.194 12.1584
167.084 9.53204
171.060 26.889
173.939 16.5395
182.875 12.6539
184.090 9.26997
186.324 26.431
187.156 9.93044
188.025 3.73268
189.059 12.142
195.076 27.279
199.066 22.3289
201.340 14.9868
203.163 4.08921
206.233 9.86585
207.236 9.10532
211.150 9.87976
215.108 31.5859
216.099 56.8613
217.171 19.4795
221.084 34.3283
222.040 22.7091
225.028 19.9614
226.513 13.2638
228.189 24.4822
229.319 7.688
234.220 76.0244
235.300 15.2282
236.519 16.3644
238.329 7.64388
239.091 12.6401
240.047 17.0925
241.270 10.3184
242.118 3.30895
243.162 37.4869
244.217 20.3934
249.154 9.49634
250.086 48.2947
252.145 43.8676
253.149 9.34896
254.315 29.9023
254.924 4.65164
256.301 25.4406
258.185 12.4644
259.090 27.1866
260.914 26.7798
263.200 17.9359
264.147 11.524
264.948 11.4865
267.111 20.7427
268.146 58.2829
269.254 86.9574
271.103 223.13
272.245 77.1404
273.694 91.494
275.041 31.8585
276.089 8.13885
278.013 147.77
279.082 238.539
280.309 45.842
281.419 18.3486
282.109 9.95939
282.993 10.3723
284.040 6.27732
285.185 62.8202
287.174 27.8597
288.111 17.0528
289.281 15.3009
290.256 21.9267
290.905 22.0425
293.280 86.0431
294.085 20.8916
295.209 5.10567
296.092 22.3923
297.108 112.55
298.198 19.4081
299.097 8.11097
299.987 7.75391
302.200 23.0217
303.245 27.401
305.774 77.7451
307.197 102.532
308.207 53.8726
308.942 32.8413
310.230 80.1766
310.954 52.9562
312.205 23.0489
313.015 42.604
314.356 97.1154
315.396 58.6535
316.189 23.0778
316.925 38.8802
317.921 24.1807
319.238 176.255
320.969 56.6976
322.096 71.7074
323.077 475.134
323.921 73.9062
325.222 96.3897
326.339 96.4484
328.117 13.2111
330.294 13.055
333.627 84.7896
334.257 26.4342
335.230 68.916
336.094 34.3393
337.069 42.26
338.646 70.2976
339.563 43.3309
340.922 160.628
342.203 355.459
343.289 99.9473
344.916 73.0494
345.717 46.7827
346.459 40.0966
347.511 93.1705
349.243 70.865
350.123 41.0199
351.025 164.622
352.044 84.4715
353.081 337.088
354.010 211.958
355.424 81.588
356.079 263.444
357.054 59.8379
357.730 37.4034
359.111 69.6611
359.759 86.599
361.115 34.981
362.051 107.362
365.115 55.5948
366.168 48.5596
366.992 105.906
368.510 94.2426
369.213 149.822
369.903 62.4053
371.911 4.92598
374.159 48.2628
375.025 96.279
376.415 60.5703
377.818 102.756
379.011 554.225
379.966 875.929
381.330 266.216
382.981 709.303
385.125 57.7034
388.044 467.551
388.916 689.029
389.767 94.8834
390.726 85.5472
391.362 146.183
392.014 62.8651
396.016 17.8931
396.821 153.517
397.543 53.0734
398.148 56.2191
399.230 4.29172
413.303 54.3993
421.228 56.7194
434.387 24.6041
438.669 29.1955
441.823 46.9211
452.310 636.821
453.401 122.863
454.357 39.8132
459.320 7.44188
461.228 36.558
467.167 8.59464
469.672 18.8479
475.252 28.6645
476.607 69.0834
486.386 6.75005
487.901 23.2139
496.044 41.4963
501.699 78.6471
503.152 15.5767
509.238 24.788
515.305 13.7016
517.347 36.9395
519.230 6.11211
523.204 429.564
524.179 180.997
525.176 37.7644
531.327 9.09878
537.355 5.46819
538.352 9.48912
542.289 19.5995
543.192 136.027
546.419 7.54035
547.270 9.13639
553.202 6.44457
560.453 28.2088
561.255 27.0687
562.551 26.5373
563.601 7.72421
565.207 32.0277
566.516 17.2508
568.472 32.9943
574.238 17.2979
591.311 21.7085
601.367 32.4528
603.411 24.2238
604.511 16.8681
609.506 20.406
611.380 21.8726
614.227 15.6154
620.557 22.3801
630.318 69.1111
633.355 23.1766
637.297 1080.75
638.295 290.276
638.928 3.51971
647.308 42.1994
648.615 60.2759
661.502 3.79076
677.559 94.7956
678.455 139.165
681.298 23.1271
694.458 1052.3
695.463 349.213
705.456 76.6328
710.661 8.26009
717.693 17.6642
732.778 4.26069
781.279 18.296
END IONS

BEGIN IONS
TITLE=Spectrum38 scans: 880,
PEPMASS=397.21375 3164.12866
CHARGE=2+
RTINSECONDS=886
SCANS=880
120.08089 292.502
123.43295 186.77
129.10268 981.993
130.08539 228.913
147.11407 426.373
149.02325 805.277
157.09753 1091.51
221.96146 2000.16
222.96707 239.964
234.14516 1066.4
235.14923 190.835
239.97189 693.769
243.10948 423.978
248.94797 242.395
257.12595 603.348
269.12619 218.191
271.14084 338.884
278.02420 2024.57
279.02518 226.758
279.15894 444.583
296.03906 268.906
297.12015 348.877
314.14746 357.731
324.97037 263.634
381.21436 1682.49
382.21518 247.217
382.95587 604.543
399.00696 518.444
416.19318 254.347
452.25156 1138.3
453.25607 251.575
461.21310 208.811
523.28723 1123.91
524.28925 288.137
637.33374 1547.78
638.33282 633.885
677.32776 897.568
678.32227 228.106
694.35345 4788.57
695.35645 1945.83
696.35962 404.77
END IONS

BEGIN IONS
TITLE=Spectrum39 scans: 882,
PEPMASS=492.58167 7572.27588
CHARGE=3+
RTINSECONDS=887
SCANS=882
145.234 11.677
148.191 19.9822
157.052 6.54003
171.107 17.3143
172.104 3.34755
173.329 3.33887
175.147 19.1179
182.153 3.51519
184.375 19.125
200.295 22.319
202.126 13.0733
203.267 26.6188
204.374 23.1297
207.998 8.68085
209.052 23.1388
210.011 7.99803
214.146 7.79572
215.095 13.8832
216.981 15.1746
224.210 6.78543
226.470 36.1812
227.204 15.8898
228.078 8.47146
229.126 13.261
233.145 7.33893
235.991 20.7016
240.272 21.3637
243.158 10.3039
244.175 6.43689
245.169 24.7333
247.085 19.2712
248.932 36.209
250.994 31.2316
253.128 4.81679
255.252 8.45393
256.214 11.8764
258.420 25.3861
265.125 4.72847
267.039 127.161
268.142 91.9556
269.109 44.192
270.242 13.7353
272.095 36.458
275.077 15.8588
276.036 61.9922
279.715 16.5907
281.152 16.1565
283.347 9.06691
287.125 6.0554
288.193 35.9347
289.614 8.64678
290.403 5.57522
294.152 17.3091
298.192 47.3845
299.228 50.7936
299.944 23.8077
306.317 4.76136
308.494 265.439
309.128 10.0119
310.148 8.38145
312.059 25.7927
316.234 11.1813
317.254 150.056
318.188 5.59314
318.898 6.18105
320.123 98.6972
320.978 31.9681
321.892 4.7178
326.387 9.87055
328.287 8.52668
328.902 5.45978
331.095 12.0511
332.151 29.4138
335.018 81.5194
338.328 12.9969
340.310 10.9741
341.461 16.0285
342.198 41.5142
343.219 77.2888
345.284 37.9463
346.245 5.15346
347.842 34.5986
349.015 18.3402
350.243 35.6093
351.006 12.1512
351.642 10.2806
353.370 21.8506
356.724 47.9665
358.359 36.446
359.215 8.84094
360.126 18.9116
361.082 24.0856
362.241 23.2527
363.265 60.7822
364.626 106.045
365.562 177.249
366.465 42.949
367.127 9.78276
370.067 19.4244
371.863 37.5238
373.044 38.6998
374.174 103.696
375.262 149.16
376.319 4.46904
377.150 4.19945
378.116 37.5749
379.025 88.998
380.181 186.834
381.255 149.39
382.143 6.50712
384.596 63.6727
388.184 13.9138
389.145 27.5871
392.078 91.461
393.316 120.904
394.319 41.1027
395.022 15.1514
396.307 44.0542
399.060 42.2441
399.759 82.4475
400.932 22.0508
402.121 47.1923
403.251 71.5557
404.117 344.652
404.990 330.206
407.149 70.9546
408.313 419.856
409.803 37.9893
412.165 7.6027
413.488 1188.69
414.403 155.918
416.010 42.9996
417.969 93.5263
419.023 71.145
419.968 42.5417
421.100 38.9497
422.313 1884.66
423.231 219.429
423.860 34.0122
425.086 18.2054
425.705 32.3463
426.334 14.8587
426.962 37.3417
428.003 6.1496
429.238 54.1195
429.885 73.218
430.862 28.9208
432.308 311.082
433.261 160.869
434.199 52.3897
435.519 70.7227
436.626 120.622
437.254 19.5322
438.387 107.145
439.392 28.827
441.733 90.2875
442.340 45.1615
444.218 47.2025
444.890 274.01
446.116 177.57
447.097 90.51
448.250 224.124
448.998 173.935
449.917 31.7717
450.926 489.284
451.917 255.922
453.196 83.2619
454.521 56.7102
455.954 117.906
456.941 93.8198
457.979 34.4921
459.953 166.63
461.611 93.2538
462.318 69.4457
463.139 65.1528
464.007 106.809
464.943 30.253
465.932 29.5119
466.998 7.13453
469.213 19.3074
470.463 242.571
471.633 440.12
472.462 160.198
473.553 110.946
474.169 341.803
475.035 733.587
475.953 301.554
476.972 166.394
477.880 79.8012
479.413 60.7689
480.589 627.445
483.047 490.682
483.942 279.813
484.988 430.315
485.815 227.05
486.593 199.752
487.270 48.0952
489.179 19.117
492.497 115.613
493.745 50.048
502.186 8.01971
504.097 35.9839
509.195 16.917
511.172 11.8961
513.684 194.417
514.319 98.447
519.359 10.9132
523.009 205.042
524.471 42.1794
527.777 7.39766
530.348 27.8397
542.261 94.3981
543.224 30.2206
551.235 85.9203
553.199 43.3702
558.253 53.7494
559.327 40.3043
561.280 47.7728
563.638 12.0977
570.334 46.8663
575.165 38.1409
576.248 232.544
577.307 98.4784
578.118 16.7365
578.766 19.9118
582.130 25.1376
583.389 15.5396
585.720 36.3776
586.396 47.0735
591.361 16.3752
592.473 46.7664
593.429 31.0922
595.614 50.2222
601.412 17.9307
606.514 11.597
615.451 607.569
616.395 76.7267
617.173 37.1794
618.314 21.5954
630.482 20.9267
633.395 1261.51
634.333 388.194
635.713 117.589
638.853 63.1413
639.679 15.2217
646.354 8.7184
651.870 37.646
652.813 26.5143
656.050 32.405
661.354 9.52296
662.930 82.8279
664.363 28.2931
666.821 40.9927
673.424 93.8572
674.119 32.2917
683.653 59.6513
690.258 11.7824
691.459 17.1147
692.918 13.3015
694.870 30.7899
703.293 10.3313
705.340 5.8437
712.269 8.73726
714.119 10.7317
723.335 13.0279
725.470 26.3468
726.723 7.75686
728.450 11.584
730.393 301.4
731.379 49.3461
735.983 26.0857
740.326 10.9101
746.433 36.7067
747.485 26.044
756.645 6.88454
760.466 7.70263
782.527 8.95904
785.548 12.6108
804.362 8.98348
805.759 15.6738
809.910 10.6147
811.484 9.87388
821.446 3.85774
826.679 11.1176
829.404 19.1086
839.699 56.4459
842.675 13.6744
843.580 115.837
844.574 27.8255
855.581 7.61317
856.205 10.2594
900.353 22.8638
927.113 13.3192
END IONS

BEGIN IONS
TITLE=Spectrum40 scans: 883,
PEPMASS=492.58167 7572.27588
CHARGE=3+
RTINSECONDS=888
SCANS=883
190.74123 181.706
266.95898 1150.49
267.96191 228.572
290.83960 186.015
308.16376 666.661
337.15430 331.724
356.65967 812.39
365.66473 608.587
371.18356 441.206
393.21780 189.635
408.20999 708.934
408.71017 324.425
422.20831 386.101
429.08881 1354.31
432.26111 489.535
441.71463 289.845
442.21304 251.334
445.73315 208.296
480.57639 204.065
480.91052 279.721
486.57883 663.427
486.91071 413.767
487.24533 196.725
489.27856 1815.28
490.27313 294.926
492.26169 1158.19
493.27145 216.117
576.31110 1183.17
615.31824 762.802
616.32074 208.102
633.33173 4567.58
634.33533 1546.18
635.32813 272.15
673.29749 278.943
730.32147 3853.97
731.32361 1330.85
843.41589 555.297
END IONS

BEGIN IONS
TITLE=Spectrum41 scans: 890,
PEPMASS=401.23239 2871.82471
CHARGE=2+
RTINSECONDS=894
SCANS=890
127.117 17.5537
128.079 5.22987
129.136 30.2325
136.236 5.27411
141.609 17.4434
142.994 29.5295
149.074 5.09114
155.965 6.8823
157.170 244.594
158.013 29.4068
159.090 28.3647
160.090 32.2348
161.040 5.51323
161.911 16.0567
165.159 11.852
166.016 3.39432
168.921 9.53062
172.094 9.25245
172.967 12.5095
175.130 63.366
177.111 6.31485
182.160 10.7671
182.995 12.9912
184.168 27.0035
185.140 245.765
186.140 38.3429
188.026 19.4647
188.991 28.3187
195.986 5.73028
197.388 19.8152
199.078 35.7885
200.065 6.77313
201.114 54.593
202.406 24.0599
204.126 21.4833
205.048 37.4474
205.925 7.13165
207.311 52.8673
208.107 11.0226
208.865 5.14124
210.064 4.40703
210.842 13.7038
211.955 10.7699
213.155 15.102
214.005 36.6665
214.947 21.6388
216.003 20.1626
217.251 13.7771
223.110 16.5885
224.195 18.1463
226.048 23.769
228.036 43.9783
229.397 12.1361
230.934 35.4146
232.068 24.5763
233.984 14.8193
236.203 8.63697
238.090 17.6669
239.171 7.0273
240.033 47.5783
241.122 56.4382
242.013 99.9736
243.182 26.5505
244.132 45.4216
246.087 15.4178
246.812 8.21511
249.972 44.2404
250.934 15.9851
252.572 28.0765
253.181 10.2513
254.110 12.7788
255.140 16.8825
256.194 8.10353
257.118 42.0965
258.229 56.2335
259.083 34.6179
260.106 55.3257
261.117 27.136
262.232 278.408
264.930 33.1299
267.813 171.009
268.495 16.0232
270.248 63.8398
271.133 91.8226
272.149 117.988
273.087 134.974
274.160 57.7006
275.224 91.9196
276.027 19.6339
279.224 35.8068
280.171 21.8279
280.841 5.02113
282.176 6.66132
283.374 99.1425
284.253 46.3604
285.121 37.7914
286.078 120.422
287.534 61.8218
288.249 83.2172
289.056 53.4275
290.120 18.9741
291.101 46.7479
293.336 25.103
294.021 18.7324
295.016 31.24
296.135 10.9851
297.194 29.0009
298.073 22.874
299.259 220.412
300.346 21.298
301.277 18.6919
302.186 58.1874
303.132 38.5025
304.168 3.10424
305.404 30.5963
307.112 4.81767
307.832 12.0105
309.400 380.03
310.064 89.6102
311.142 186.782
312.175 257.539
313.221 242.624
314.290 111.05
315.258 44.7329
316.123 138.174
317.150 58.76
319.395 5.54967
320.003 5.8686
321.221 40.605
322.241 4.53044
324.190 82.3824
325.011 43.1416
326.038 76.1472
327.016 136.93
327.909 93.4465
329.201 201.898
330.109 157.312
331.337 57.4387
333.231 551.903
334.368 149.689
335.606 100.669
337.068 131.884
338.240 102.257
339.268 67.038
340.230 47.1609
341.261 139.678
342.366 169.705
343.210 65.7482
344.232 164.599
345.105 122.205
346.083 20.3866
346.954 32.4686
348.282 25.8255
349.723 39.6053
350.401 36.9175
351.100 13.2496
351.860 45.5287
353.021 54.1967
355.020 390.788
356.246 452.561
357.090 230.244
358.086 414.179
359.476 287.087
360.334 233.827
361.088 156.951
362.051 18.7709
364.144 26.8395
365.673 166.678
366.377 59.7151
367.041 13.239
368.088 56.9578
369.022 20.9767
370.294 640.124
371.237 167.144
372.110 265.75
372.930 167.263
373.961 40.0473
374.786 18.205
376.869 32.4926
377.545 148.481
378.553 213.029
379.246 106.528
380.291 190.199
381.366 211.776
382.957 882.137
383.943 930.491
385.112 833.275
385.961 291.901
386.949 107.78
387.817 31.5895
389.272 20.9432
390.166 79.686
392.335 1524.25
393.291 273.967
394.513 80.0628
395.583 66.8838
397.102 13.5798
401.008 176.549
402.008 129.041
403.279 29.6536
407.228 10.2726
408.104 4.34873
410.637 47.597
412.487 7.71044
416.070 10.874
424.214 13.1347
432.227 697.724
433.345 179.052
434.268 46.1174
440.425 26.9644
441.367 7.63763
442.409 3.28578
452.308 73.5649
453.252 26.7495
454.460 12.1059
456.482 13.7801
469.386 327.061
470.383 76.113
471.826 41.6213
475.250 13.0426
476.281 20.5373
478.879 32.4154
481.107 13.8766
482.289 24.0074
484.186 20.4088
486.995 24.3818
489.306 24.3041
492.384 55.385
501.206 30.8905
503.279 227.925
504.362 60.2552
505.205 42.6272
513.999 10.2779
515.353 26.0705
518.345 23.1389
523.902 84.016
527.378 12.1148
537.974 3.28063
540.259 214.235
541.376 71.0461
543.224 6.43849
556.275 12.2661
558.328 31.4172
559.039 14.5932
560.870 17.4416
564.771 4.1338
569.402 10.2885
570.199 7.93284
576.775 11.7748
588.264 8.67546
593.460 37.9237
596.384 27.7827
600.344 26.2467
605.397 23.808
609.242 11.8093
611.419 20.8751
615.302 3.83689
617.322 1260.73
618.292 288.756
625.233 53.4396
627.164 21.6081
645.374 8.76915
654.368 46.8453
668.321 29.8907
669.396 3.4007
670.497 39.2669
671.251 10.7587
673.249 17.0643
681.061 5.04671
686.578 49.3429
687.555 7.38818
697.523 40.2411
701.447 24.2789
744.884 7.26972
END IONS

BEGIN IONS
TITLE=Spectrum42 scans: 891,
PEPMASS=401.23239 2871.82471
CHARGE=2+
RTINSECONDS=895
SCANS=891
149.02325 569.678
157.13370 1492.51
175.11905 194.815
185.12878 373.421
262.05081 224.24
279.15933 581.132
299.17053 187.55
333.18796 765.079
343.00046 191.986
400.01324 276.878
400.97882 425.32
401.23236 361.528
418.99484 792.845
419.99478 257.598
432.25732 717.375
503.29166 659.981
600.30811 380.416
617.33734 1847.03
618.33838 534.034
END IONS

BEGIN IONS
TITLE=Spectrum43 scans: 898,
PEPMASS=554.65820 1421.17834
CHARGE=2+
RTINSECONDS=901
SCANS=898
158.098 6.04015
170.977 12.568
173.173 20.641
201.284 22.9196
207.012 15.0819
208.030 7.71892
209.111 7.49357
219.080 22.6629
224.048 30.6409
226.250 3.82782
227.167 4.49813
237.244 7.83656
240.210 19.6397
243.277 19.3448
244.248 19.7719
246.107 20.9433
249.067 6.78179
252.272 9.62852
260.408 14.5006
267.010 3.76483
268.206 43.1745
272.636 17.3436
287.148 5.92961
289.896 37.3638
293.035 3.29915
295.162 15.2556
297.107 6.01213
298.239 9.88688
299.102 10.0877
306.359 9.36163
308.357 9.8101
313.792 43.4485
316.275 5.98892
320.944 4.03068
323.066 11.58
328.240 34.7311
330.172 5.54528
331.001 3.4044
333.877 7.17485
335.242 10.5901
337.056 13.4029
338.343 6.55864
350.236 51.3496
351.241 4.05439
358.201 35.2538
359.153 9.91782
366.232 12.8684
366.999 16.1603
371.265 21.7039
373.350 18.4165
377.120 30.2585
378.098 6.55499
381.291 65.4952
383.200 15.5126
386.121 35.5524
391.008 20.3576
394.150 280.002
395.055 41.9813
396.211 16.7082
404.177 15.2485
405.021 22.7159
407.830 14.3207
409.189 20.7013
411.414 22.0689
413.093 43.818
415.487 19.0394
417.159 27.4309
419.190 11.5205
420.151 13.4966
421.005 34.5989
421.652 13.4316
425.284 5.35102
425.988 15.6159
427.199 4.18698
429.138 44.5451
432.540 66.6129
435.166 5.04533
436.097 16.1002
437.486 96.4217
438.385 25.5294
439.358 36.2275
442.513 57.9356
443.304 6.04974
443.908 12.1863
444.911 14.6553
447.145 91.6679
448.299 33.834
449.488 23.825
450.278 41.2637
451.105 7.48975
452.938 11.1549
454.329 31.6104
455.233 46.8351
457.061 59.7042
457.698 12.8443
458.960 42.7594
459.723 43.4818
461.050 33.425
462.150 4.54608
463.438 16.7985
465.241 11.9357
466.292 96.3631
467.026 139.429
468.171 41.4574
470.170 10.7392
470.999 72.3021
473.631 26.8599
477.098 3.75175
478.503 42.7201
479.137 7.93798
480.058 48.8642
480.943 15.3677
482.106 22.4332
482.773 44.2593
488.609 95.2093
489.368 60.9988
490.468 76.9276
491.550 34.0879
492.961 7.32387
494.578 23.8933
495.869 101.682
496.716 48.5109
498.415 39.9848
499.893 19.4445
501.497 45.2264
502.175 31.2775
505.182 6.21489
507.932 113.296
508.837 148.323
509.730 164.462
510.750 163.314
511.748 18.987
513.031 5.51276
513.898 89.3597
517.455 32.6126
518.247 118.599
519.488 48.1285
521.156 14.4023
521.874 78.7701
522.934 93.7864
524.204 63.5865
525.144 35.4555
526.156 48.6557
527.232 78.5549
528.087 85.0736
529.130 28.5438
530.048 126.235
531.271 130.025
532.221 32.9591
533.526 134.931
534.235 49.9704
535.134 41.7655
536.464 409.158
537.203 396.155
538.396 100.644
539.303 258.48
540.175 184.077
541.554 117.317
542.212 5.61566
543.192 53.9272
543.827 10.3876
545.191 549.079
546.389 206.751
547.531 19.599
553.966 26.0552
554.684 15.0765
558.701 16.1096
567.127 24.2053
568.325 7.91316
569.121 8.75872
581.124 8.00406
597.885 20.0677
601.751 28.2282
605.136 9.06707
610.316 24.1869
611.181 36.4613
612.320 11.3088
614.315 48.0146
627.571 66.5064
628.798 39.4608
637.902 93.9487
644.413 29.0318
657.141 53.4193
658.278 41.972
659.022 24.3262
663.214 82.5827
665.388 52.4637
680.182 17.58
682.531 36.4283
683.333 21.3591
685.282 9.12183
690.206 20.4592
694.185 5.85279
695.291 31.6949
696.102 66.0809
697.269 11.5824
698.431 25.9429
702.799 58.8527
712.705 39.1844
713.373 54.3384
714.281 17.0497
723.326 13.9354
730.144 14.668
734.733 6.19355
749.512 34.4257
754.413 14.6165
758.592 13.8542
782.403 4.49038
787.379 22.3588
789.551 57.876
793.424 3.79631
807.584 10.8773
809.705 27.4733
825.506 34.4072
837.764 11.3081
839.354 18.5853
903.175 24.35
917.523 16.8534
919.268 11.0197
931.243 5.346
932.267 48.9204
933.309 67.7302
934.510 15.5752
963.499 33.2055
1016.272 23.9684
1069.635 16.9923
END IONS

BEGIN IONS
TITLE=Spectrum44 scans: 899,
PEPMASS=554.65820 1421.17834
CHARGE=2+
RTINSECONDS=901
SCANS=899
149.02377 536.97
160.10583 186.984
272.47513 190.283
279.15872 558.713
467.08749 405.769
500.50592 226.626
END IONS

BEGIN IONS
TITLE=Spectrum45 scans: 924,
PEPMASS=436.88943 6885.34277
CHARGE=3+
RTINSECONDS=925
SCANS=924
124.169 13.0867
129.090 44.4042
130.090 23.5408
136.146 38.9101
138.283 16.4552
143.953 14.2047
147.104 12.7407
148.734 24.8341
151.198 19.945
156.186 18.4634
157.022 22.1861
157.995 14.4782
162.909 59.0281
165.962 10.7307
171.965 3.23476
175.166 12.2944
175.923 11.6953
176.966 17.1578
180.218 7.25948
182.051 7.26001
183.139 8.11977
184.215 25.2411
185.205 6.83469
186.008 19.3424
187.064 13.7817
191.075 38.6674
192.084 84.4783
198.133 111.169
199.058 53.6663
200.014 5.28462
202.145 20.5547
204.998 11.5894
209.001 175.236
210.043 22.8991
210.973 166.25
212.153 50.4072
212.989 51.9297
214.247 3.61383
215.108 19.3701
217.181 29.2862
217.886 25.5643
219.086 15.5045
222.089 4.86988
223.096 14.9396
225.171 37.0007
226.163 161.671
227.223 50.0576
231.067 57.2344
232.422 17.8469
235.048 17.8743
236.124 11.8718
237.998 16.9939
239.768 7.14094
243.095 64.2034
245.833 22.8868
247.005 8.68629
248.109 13.7777
249.025 15.13
250.267 13.528
252.154 10.7647
255.140 18.7377
256.184 4.63916
257.306 11.6877
258.241 9.80564
260.123 19.8134
261.334 63.9379
262.312 58.6032
263.373 8.15586
265.185 37.4569
265.873 201.346
266.652 114.96
267.335 12.7725
268.035 4.60441
269.062 19.1306
270.442 34.9386
272.264 37.6794
275.391 59.6617
276.026 35.7498
277.482 18.4368
279.214 56.8463
281.159 14.9462
282.088 41.6846
285.488 64.7779
286.144 15.7551
287.206 54.989
289.137 29.5584
290.013 50.0951
291.154 41.6445
292.136 77.1783
293.162 138.982
294.098 38.5895
295.108 20.7337
298.212 10.5508
304.033 57.7544
305.183 41.3097
306.143 55.3031
307.263 168.676
308.207 96.1986
309.131 40.8019
310.305 23.8689
312.410 71.5595
313.168 19.6062
314.225 36.4332
316.105 25.3803
317.229 30.9925
318.094 87.8515
319.030 111.094
320.271 53.3925
321.391 789.228
322.923 595.412
324.085 181.926
324.953 751.603
326.121 48.527
327.156 145.645
328.065 55.3555
329.032 12.2818
330.323 941.529
331.221 172.814
331.962 27.4394
332.897 49.5074
333.774 55.1589
334.666 26.8349
335.459 77.5971
336.170 52.211
338.391 53.9255
339.109 36.523
340.123 81.248
341.142 43.4023
342.470 42.8043
343.360 138.963
344.509 95.7922
345.345 62.4642
346.221 152.604
346.977 154.629
348.042 109.245
349.050 226.076
350.223 127.322
351.243 61.8444
352.094 52.1404
353.527 26.8998
354.128 14.0087
355.658 76.0478
356.640 32.2713
357.303 30.5693
358.142 66.7405
359.254 26.114
360.418 61.3714
361.285 61.8232
362.131 78.4144
363.206 92.1349
364.094 174.109
365.070 89.6763
366.126 81.6655
367.705 51.1882
370.153 124.378
371.493 152.364
372.239 142.095
373.110 33.057
374.067 90.758
375.304 231.177
376.311 94.9003
377.010 156.581
377.974 165.365
379.142 194.588
380.096 101.528
380.962 142.078
381.825 49.7678
382.809 73.181
383.998 80.8858
385.239 71.427
387.646 250.681
388.328 53.9384
389.451 143.91
390.364 388.622
391.087 368.684
392.025 412.236
392.969 390.844
393.835 217.606
394.458 210.717
395.835 143.313
397.041 76.5913
398.311 84.0327
399.021 108.664
399.775 115.685
400.488 74.7117
401.164 33.2977
402.415 343.579
403.377 45.3994
404.519 32.6017
405.335 20.9423
406.213 144.007
407.130 118.635
408.078 151.561
409.053 176.26
409.939 202.906
410.934 221.89
411.857 94.4531
413.271 118.653
414.087 166.885
414.924 229.969
416.145 71.6972
417.359 358.301
418.185 483.826
419.105 1457.94
420.066 700.346
421.349 229.82
422.137 169.792
423.168 72.837
424.247 99.8504
425.631 841.54
426.317 254.72
427.481 529.683
428.491 541.745
429.269 51.2769
430.479 188.243
431.236 1350.52
431.888 38.3542
434.888 12.8156
436.888 230.75
437.961 19.2045
439.094 10.0048
441.087 6.45984
443.645 126.042
444.300 30.391
446.153 34.0407
450.065 9.98366
452.234 223.143
453.121 60.8411
455.344 92.6608
456.404 12.3283
458.900 58.7659
465.309 24.7459
466.112 11.5234
468.241 20.4498
470.340 8.0359
473.273 26.5505
475.418 26.8408
476.566 61.2601
479.067 16.9901
483.663 27.127
488.340 81.6576
495.411 29.219
500.204 76.3527
503.207 37.6044
505.643 61.0307
506.567 22.5957
508.340 17.562
512.024 92.9844
513.180 7.58987
516.269 123.339
517.139 74.6993
517.947 35.9823
521.245 97.9226
525.065 82.1858
525.775 44.6855
527.125 46.7035
530.361 81.4445
531.225 73.2536
533.812 2343.78
534.786 617.645
536.091 116.034
537.172 14.1728
538.230 26.8711
546.203 46.9597
549.284 29.2064
554.328 100.741
555.894 25.0851
557.083 26.1692
560.714 8.1143
562.617 11.4537
563.279 20.9473
564.247 17.0329
566.287 34.1306
568.902 36.1039
572.336 38.4907
573.410 8.15432
574.685 68.5935
576.603 30.5559
577.521 30.5437
580.290 15.7904
581.327 78.7468
583.357 13.2769
587.441 37.2743
588.792 82.8982
590.013 43.595
591.345 39.9809
596.129 12.5231
598.225 259.031
602.873 75.5534
603.711 28.1787
610.245 28.6834
614.193 9.53462
615.350 23.321
617.270 27.8104
619.377 11.746
620.376 9.83987
622.326 11.7706
625.225 26.0496
628.275 28.0717
630.574 14.1654
631.367 9.14878
633.363 70.7835
634.236 30.6928
635.303 47.0913
639.251 6.81689
642.348 23.8573
646.423 28.2471
647.188 21.2279
648.615 18.8311
650.277 263.211
651.290 134.233
652.364 34.2843
653.563 54.1943
655.017 6.74855
670.602 8.9229
671.480 17.1141
673.470 4.91908
687.436 6.7473
688.513 27.3316
689.462 44.0322
691.463 17.0207
693.128 27.5546
715.499 7.3878
725.486 15.1967
726.189 4.92313
735.492 15.1002
745.670 10.9508
756.338 6.04614
760.421 10
762.353 62.5452
763.354 7.80853
769.225 11.3307
774.530 44.6645
775.541 58.0572
776.568 5.75626
779.399 62.6778
782.451 16.1708
786.342 17.5985
797.046 36.8363
832.463 20.6579
878.223 16.2566
899.356 5.01865
903.568 13.3751
1031.530 5.81196
END IONS

BEGIN IONS
TITLE=Spectrum46 scans: 925,
PEPMASS=436.88943 6885.34277
CHARGE=3+
RTINSECONDS=926
SCANS=925
129.10216 761.544
175.11995 318.67
198.12387 347.195
209.09244 720.607
210.95169 348.644
226.11845 581.019
243.14517 364.72
265.67313 582.037
266.17136 296.249
266.98676 227.307
293.11609 204.895
303.21674 235.252
314.68213 190.67
321.19058 1163.29
321.69266 330.674
330.19684 534.417
330.69565 211.166
387.71030 347.703
393.20016 698.454
393.53146 374.181
402.20453 1215.45
402.53726 733
402.87985 211.081
417.25818 1228.51
418.26624 222.233
419.53445 662.411
419.86771 357.303
425.21002 691.732
425.54108 942.896
425.87482 677.693
429.08896 1361.41
431.21399 2641.77
431.54877 1197.69
432.21179 217.507
436.88928 3946.47
437.22241 2662
437.55844 769.806
437.89270 372.914
438.19614 199.8
443.22943 294.677
452.22861 704.069
530.33313 336.515
531.33997 270.797
533.76074 3439.16
534.26367 1883.81
534.76270 351.25
597.81128 590.758
598.31183 282.921
598.81525 228.984
602.80157 280.766
603.29919 287.738
650.27472 471.451
774.41449 507.025
775.40753 326.597
779.30585 256.944
903.44324 232.032
END IONS

BEGIN IONS
TITLE=Spectrum47 scans: 927,
PEPMASS=564.76733 2222.15332
CHARGE=2+
RTINSECONDS=927
SCANS=927
175.034 4.38736
177.195 3.33287
184.847 6.43077
187.134 37.3327
195.162 9.3953
198.074 3.86919
208.121 6.38774
212.446 6.75575
223.949 7.68788
225.967 18.7431
227.205 7.24863
228.195 35.3566
230.999 5.58062
236.059 12.5766
239.240 12.5584
242.289 36.5469
243.085 5.1244
244.150 22.0625
246.296 121.556
256.119 5.76337
257.211 29.8115
258.162 68.1684
259.067 16.5748
267.575 5.2139
269.413 16.4623
274.844 16.0966
280.521 38.1156
284.288 8.30454
286.268 9.26382
291.251 23.5068
293.216 20.3918
294.721 11.878
296.183 38.6259
297.160 76.423
298.233 23.241
302.146 12.3143
303.241 28.8388
304.387 4.67811
311.255 28.313
312.255 52.3822
315.115 5.33409
318.064 12.4102
319.295 24.7274
323.825 25.4691
325.234 6.82908
326.278 28.5746
330.028 7.8506
332.232 12.4439
334.356 36.0832
338.251 36.4474
339.669 9.94165
341.063 33.1798
342.241 19.5441
343.136 50.9972
347.353 13.7328
348.302 38.1687
349.044 21.0758
350.284 10.81
352.954 5.15305
354.251 34.4704
356.266 10.181
361.197 17.3769
362.341 72.0952
363.136 30.7514
365.283 33.355
369.225 19.0483
369.903 24.2912
373.249 4.75271
374.280 27.89
376.283 3.1433
379.190 8.97593
381.118 9.74382
388.183 16.3634
390.128 11.8574
391.148 36.1953
392.653 46.2688
393.382 35.8908
395.340 21.339
396.717 10.5625
399.317 5.54705
400.363 14.225
401.118 12.9266
402.120 59.3458
403.203 62.2234
404.316 10.4089
405.236 32.4529
406.235 10.3397
407.062 13.0777
408.110 42.6608
409.359 9.37478
410.207 34.8912
414.274 45.2706
417.136 26.1391
418.157 15.3679
419.179 71.0699
420.270 3.7349
423.077 2.84205
423.862 9.42398
425.081 13.7131
427.062 20.5441
429.225 10.9709
431.256 36.5395
432.630 9.40437
435.520 69.5992
436.800 151.53
438.189 154.134
439.108 32.6957
442.211 38.081
443.318 205.386
444.195 56.2941
446.124 5.57874
447.303 18.7757
447.982 15.2147
449.293 6.32132
450.685 12.6569
452.200 49.9353
455.312 20.2711
456.230 41.7968
457.285 50.9047
458.146 63.1623
458.880 24.3947
460.128 67.1834
461.234 10.9355
462.512 160.413
463.648 11.388
464.367 29.6455
465.413 69.919
466.327 31.9823
467.173 11.5371
468.846 47.4314
472.238 15.5685
473.028 28.9241
474.144 123.498
475.105 121.694
476.078 204.091
476.948 117.502
477.637 72.6165
480.140 24.0516
481.135 11.9499
483.305 228.352
484.099 66.5431
485.486 26.7192
486.262 86.8133
487.213 8.92622
488.958 82.1082
489.800 65.6683
491.498 109.884
492.393 119.394
493.393 69.3857
494.497 18.7029
500.094 129.657
500.965 76.3267
501.966 101.293
503.014 24.9057
504.806 80.5956
505.846 16.0893
507.215 61.0049
509.376 9.66965
513.324 446.432
514.350 137.71
515.041 6.95092
516.381 11.0424
517.176 31.0655
518.428 181.625
519.221 184.997
520.063 197.937
521.003 153.342
521.811 81.843
522.453 9.63679
523.475 42.1994
524.715 64.7586
525.724 21.8455
528.172 62.109
529.127 92.9845
532.538 51.7565
533.690 109.974
534.765 90.7166
535.737 58.7345
536.663 76.7805
537.471 303.766
538.286 103.207
539.840 95.8975
541.024 5.853
542.406 190.545
543.444 178.002
545.988 182.531
546.998 625.612
547.801 85.6857
549.093 132.453
549.867 238.296
551.252 48.3627
552.500 136.119
553.439 72.1876
554.227 49.6583
555.531 251.552
556.333 194.238
557.285 39.6098
559.877 16.757
564.852 41.3028
568.277 4.71158
574.648 34.3833
580.233 53.2322
581.322 12.6037
582.384 4.5975
584.109 37.0764
598.252 98.0253
600.284 29.3589
611.266 10.8176
616.352 30.6413
617.562 28.0774
622.570 87.2085
625.215 49.5898
628.258 330.97
629.180 180.233
632.378 17.5311
633.685 13.9664
641.399 7.53686
642.367 23.968
654.469 70.5353
657.180 18.9232
658.666 4.22758
672.045 68.983
676.411 8.30313
683.688 26.1129
688.470 23.0505
693.366 22.4171
703.019 40.6288
704.254 18.4553
707.418 12.7575
726.429 34.2138
732.334 30.5524
734.567 24.1931
736.454 10.514
739.384 17.1876
745.231 10.3431
748.316 20.6784
752.336 101.519
753.249 11.1599
757.417 98.0116
758.607 21.8545
773.292 70.2104
786.659 24.32
793.300 4.65019
794.252 19.612
796.323 34.9775
803.068 44.9104
812.338 21.7323
814.526 140.963
815.492 23.3052
816.396 32.1722
837.358 4.59437
839.420 15.0563
848.362 33.6657
865.502 86.7818
866.387 3.35495
871.528 10.7732
883.465 16.7061
885.520 142.322
886.642 15.9215
888.449 4.94446
903.971 20.9161
917.560 9.24606
934.373 3.30617
936.501 4.64343
938.099 21.4334
953.215 17.6253
956.510 30.5506
971.907 21.5325
983.597 11.9818
1045.425 28.0802
END IONS

BEGIN IONS
TITLE=Spectrum48 scans: 928,
PEPMASS=564.76733 2222.15332
CHARGE=2+
RTINSECONDS=927
SCANS=928
111.92700 175.347
149.02306 360.521
167.37833 197.917
202.10530 297.954
226.08279 255.429
279.15829 408.607
513.31409 1783.42
514.31537 551.313
566.28796 258.579
607.35742 230.301
649.97919 224.05
851.17603 201.128
976.09930 208.387
END IONS

BEGIN IONS
TITLE=Spectrum49 scans: 933,
PEPMASS=406.87515 6015.16895
CHARGE=3+
RTINSECONDS=932
SCANS=933
125.005 4.4772
129.160 6.52821
130.159 18.9769
133.118 64.6517
136.130 29.204
137.248 6.49017
144.133 12.1559
147.206 23.4416
148.043 10.9537
149.220 22.4608
161.182 42.5402
163.087 7.85553
165.076 3.44369
166.168 22.9182
169.193 23.7626
179.036 8.61882
181.033 11.6907
182.164 24.1645
183.138 19.5086
187.109 35.9975
189.071 52.6663
189.960 13.5626
191.257 12.4156
194.089 17.6386
198.137 8.2192
199.040 11.4671
200.251 10.2703
203.089 13.2695
204.171 29.1189
205.067 16.2323
207.387 9.4234
209.188 9.86232
211.397 21.1188
213.005 35.6088
214.668 21.7199
216.114 14.1741
216.967 5.52127
218.182 34.7913
222.137 13.5844
223.292 96.872
224.081 11.6588
225.119 10.1658
226.269 10.147
228.092 5.50365
229.113 14.3154
230.778 164.771
232.495 55.1094
235.234 21.4865
239.693 168.052
240.349 5.85395
242.122 5.92559
243.256 6.61543
244.814 37.113
247.128 29.7175
248.081 3.43169
252.238 10.8139
253.696 61.3969
257.134 9.53592
258.141 16.3663
259.162 37.3209
260.987 11.1802
262.177 10.6227
263.248 9.32247
265.549 82.4914
266.453 95.5638
267.156 48.0753
269.133 38.3239
270.123 4.7404
271.151 6.46189
272.788 26.3988
275.318 28.2723
276.095 22.773
277.641 49.247
278.328 30.1678
279.157 89.0816
280.281 3.09745
281.171 11.1144
282.031 3.09602
283.195 4.80839
284.343 26.0334
285.396 45.7468
286.105 15.3653
288.337 481.917
289.191 50.9049
290.217 23.3781
290.991 47.9017
292.012 31.8818
293.034 3.63114
294.238 44.3492
295.133 20.511
296.137 61.3524
297.299 49.0983
300.685 58.1204
302.204 67.7442
303.122 6.05187
303.896 46.5876
304.872 80.0508
306.211 39.0791
307.040 8.70031
308.260 38.8442
309.119 8.38905
310.851 34.0609
312.729 44.9317
313.748 263.468
314.509 39.4041
316.881 560.343
317.968 434.539
318.990 147.877
319.924 76.2371
320.908 14.3256
322.266 36.1069
322.903 15.8184
323.625 61.1514
325.053 75.5399
326.976 29.2315
328.299 16.5576
329.081 25.5287
331.223 8.75427
332.139 28.6267
333.184 112.374
334.084 107.539
334.994 23.8822
336.078 24.3741
337.418 49.5107
338.264 27.5773
339.069 17.5131
340.173 70.0546
341.172 34.7646
342.321 85.3412
343.036 19.4061
344.090 38.0282
345.226 45.9646
346.248 31.2321
347.243 155.983
348.301 148.272
349.081 277.728
349.988 24.8964
351.070 27.7758
352.182 28.0829
352.963 71.8665
354.377 13.8263
356.026 30.6882
357.102 132.167
358.172 56.1068
360.099 200.857
361.124 292.002
362.052 253.809
363.039 554.903
364.013 314.632
364.773 280.995
365.454 147.827
366.225 162.459
367.166 72.0806
368.857 33.8623
369.951 482.109
370.790 59.8416
372.084 135.158
375.101 32.1469
376.310 347.839
377.083 210.922
377.932 109.094
378.949 918.725
380.322 446.029
380.942 21.6824
383.010 39.0106
384.300 49.6701
385.425 202.685
386.523 856.074
387.321 83.2566
388.243 295.457
389.136 1471.29
390.123 384.269
391.180 117.798
392.098 522.836
393.263 118.562
393.901 7.71622
395.077 5388.37
395.843 1076.92
397.516 602.99
398.423 375.058
399.570 88.9423
400.917 1230.97
401.789 108.564
403.090 4.07614
406.584 147.247
407.700 128.658
408.655 9.76672
413.664 65.6157
414.288 20.4753
415.374 4.37349
418.009 34.4783
422.492 295.185
435.144 15.5292
445.646 41.8883
447.375 29.9482
448.274 16.3504
459.286 5.67025
462.126 46.1983
463.268 630.87
464.248 41.1073
465.253 27.0156
466.404 13.4017
467.216 8.43451
472.468 6.42795
479.825 52.8229
480.933 30.9377
482.355 18.7715
484.037 95.069
485.685 17.5267
488.301 5.60992
489.285 13.3969
499.948 42.9175
501.367 13.8189
502.892 38.6197
505.217 72.4947
506.249 106.574
507.414 65.1572
508.324 14.4218
509.258 36.3118
511.278 25.2579
513.359 5.50877
517.060 16.4535
519.324 36.9714
522.137 17.573
527.940 93.2412
530.199 7.3226
531.201 28.7897
535.829 28.056
539.786 36.431
555.765 20.1375
557.266 22.4127
570.112 16.6145
575.376 69.5225
585.147 16.2134
586.231 24.9974
587.544 30.3751
593.351 131.509
594.328 45.5733
595.347 30.6107
597.380 6.82602
608.567 63.8896
615.348 24.2993
617.476 7.33138
625.310 14.5554
626.281 144.302
627.313 99.6362
628.492 22.9454
630.499 22.9018
632.111 6.81086
633.473 47.8058
638.337 35.8563
648.723 21.261
659.650 24.0896
662.170 10.6211
665.827 12.0905
669.246 18.7741
674.646 14.1775
677.435 14.8885
680.348 37.7881
695.385 71.3371
696.290 66.3744
706.565 23.2432
711.245 24.3498
713.361 33.5119
714.516 21.5493
724.825 9.67047
727.676 20.1877
729.416 17.613
742.303 19.5753
745.374 14.1837
756.588 16.8812
758.582 9.71828
796.443 14.7731
841.631 13.3497
857.619 17.8207
END IONS

BEGIN IONS
TITLE=Spectrum50 scans: 934,
PEPMASS=399.72134 1968.14172
CHARGE=2+
RTINSECONDS=932
SCANS=934
119.113 3.78843
128.172 13.1854
129.275 38.6565
131.093 85.9949
132.029 5.31213
134.135 21.7776
147.027 38.9764
148.100 3.46937
148.923 6.94483
151.024 12.37
156.037 5.03158
156.925 13.8377
159.046 92.552
160.023 14.2627
165.103 5.50713
167.977 21.2541
169.162 13.2149
170.338 9.07561
171.165 18.2776
172.083 10.9969
173.118 17.5313
175.223 13.5322
180.945 5.87937
181.949 7.7245
183.013 14.405
184.018 14.2886
185.181 12.2339
186.050 40.1733
188.032 23.5737
188.986 18.1968
190.011 6.98383
193.128 7.78738
194.069 13.4809
197.171 9.92119
199.173 155.619
200.730 9.11
203.129 23.8156
203.937 31.6163
205.193 28.3176
208.347 7.45246
209.159 43.1748
210.019 22.6687
212.159 7.69262
213.184 24.8589
215.276 12.8665
216.109 20.2336
217.224 13.4526
218.052 29.9313
219.271 22.1463
221.245 17.4481
223.179 3.1213
224.189 22.8089
226.072 39.2087
228.223 11.1026
228.946 8.39747
232.973 27.8584
237.013 16.9755
238.034 39.0747
239.105 4.80129
240.371 67.1536
241.067 47.7213
242.261 52.7885
243.042 44.7217
244.260 17.1657
245.129 16.9942
246.104 16.0516
247.112 22.4517
248.232 7.76482
249.032 22.3092
250.093 7.64449
252.183 53.7205
253.134 30.092
254.061 31.0463
255.209 304.88
256.153 56.0522
257.160 28.0977
259.209 23.6074
260.254 9.26573
261.156 10.3658
262.334 6.67133
264.181 12.7965
265.203 31.1189
266.285 60.8614
267.276 19.4581
268.200 10.6426
269.237 79.6023
270.984 253.441
272.051 224.724
273.221 193
274.196 56.2641
275.060 18.1494
277.160 29.5563
278.382 10.5655
279.211 98.3634
281.121 55.8001
282.245 187.12
283.208 152.153
283.903 31.7291
284.958 25.8615
286.233 117.712
287.202 48.204
288.433 29.1864
289.111 21.3524
290.267 29.4213
291.032 27.3871
292.133 26.9019
293.143 22.3259
294.134 50.5015
295.161 60.841
296.200 95.1557
297.341 102.209
298.317 42.9231
299.258 503.887
300.235 118.565
301.219 36.7692
302.268 21.869
304.537 11.8309
305.968 63.443
307.587 25.8526
308.294 52.0829
309.230 84.5473
310.189 168.887
311.164 225.197
312.134 203.593
313.130 27.1007
314.070 13.7711
315.109 93.9795
316.007 50.2434
319.028 63.1673
320.882 2068.85
321.868 323.816
323.145 33.0476
324.185 74.3577
325.333 140.113
326.140 139.088
327.077 188.898
328.232 171.71
329.288 74.1194
330.145 38.6025
332.939 18.048
334.263 14.6319
335.156 36.3495
336.352 157.122
337.214 22.3526
338.136 197.84
339.120 104.699
340.286 203.161
341.276 67.2867
342.328 141.878
343.269 101.246
344.225 52.3955
345.075 35.7261
346.103 97.2153
347.146 54.3842
348.509 42.223
349.445 36.0971
350.137 12.555
351.594 53.5907
352.357 44.4923
353.194 390.161
354.088 370.008
355.135 395.432
356.116 334.126
357.059 291.905
358.182 212.522
359.159 228.565
360.149 36.2313
363.029 58.9358
363.796 147.034
364.475 15.5911
365.233 44.8823
366.670 81.7973
367.800 230.741
369.086 122.86
370.125 249.925
371.098 152.484
372.073 252.602
372.880 20.489
374.168 24.7497
375.137 4.72518
376.806 327.496
377.627 73.2001
378.302 65.8345
379.450 120.682
380.539 72.8973
381.305 754.23
382.125 1293.51
383.089 171.681
384.125 471.624
385.038 775.911
386.385 53.1744
388.386 170.817
389.457 91.808
390.711 788.675
391.624 241.533
393.486 186.884
394.916 77.3069
397.952 12.1238
399.026 64.5495
400.004 107.794
400.971 60.4623
409.452 15.5093
415.910 46.487
418.350 19.5809
419.266 22.2168
425.308 16.5564
428.078 20.4628
437.449 11.5201
439.223 18.3947
443.381 3.92179
452.766 39.5881
458.230 26.3948
463.272 27.8315
472.274 20.8633
483.276 15.91
485.290 16.5657
488.213 14.9564
491.682 14.1744
495.090 113.267
496.459 19.1048
498.421 21.7006
500.400 41.1393
510.035 40.7085
517.822 25.0973
519.031 10.7204
520.404 22.8503
522.089 13.2033
524.695 31.1413
527.585 10.9011
528.599 6.8475
537.231 4.54264
538.550 3.83456
542.194 31.8193
543.871 45.5898
546.657 16.4675
551.255 42.155
553.230 9.92053
555.283 40.1199
556.473 10.9058
557.264 10.0475
559.366 16.9997
562.287 33.3568
565.175 17.11
566.263 13.8045
580.504 7.8117
586.218 8.46227
608.335 11.0085
613.473 16.8761
615.381 3.45933
616.299 33.1136
625.971 12.7531
627.508 17.3231
637.562 21.9579
640.430 405.707
641.396 239.097
642.370 33.4403
643.019 17.3711
646.299 17.5865
657.450 9.2966
658.642 8.54082
664.436 28.9149
665.380 4.77621
667.526 13.2132
669.719 4.34634
680.167 19.4184
682.247 7.69134
684.561 26.3043
723.619 11.6365
733.236 17.1594
776.668 18.3258
END IONS

BEGIN IONS
TITLE=Spectrum51 scans: 935,
PEPMASS=406.87515 6015.16895
CHARGE=3+
RTINSECONDS=932
SCANS=935
129.10226 349.552
136.07573 4033.19
137.07918 269.4
147.11284 270.098
171.07664 276.682
189.11894 255.241
195.08713 1100.59
223.10861 732.568
225.13953 212.186
230.63747 2083.29
231.13907 382.02
232.12964 281.437
251.10182 264.977
258.14468 574.558
265.63934 299.736
274.15143 236.092
275.16983 267.814
279.14813 275.901
288.15070 557.117
290.16159 214.464
308.17188 3407.43
309.17496 412.694
313.66101 300.872
316.79782 529.369
317.79492 333.616
330.65317 191.743
335.80624 302.395
346.67889 764.516
355.68390 244.61
357.18057 201.324
360.67615 340.409
376.21964 1135.49
388.86374 543.503
389.19565 275.459
394.86667 1250.49
395.20273 1248.65
405.22144 243.45
410.20444 506.4
429.08847 1066.49
463.25119 4927.99
464.25403 842.762
478.77023 230.397
488.26132 1101.02
506.26904 317.174
557.28656 541.164
575.29352 1053.4
576.29150 346.769
593.30377 902.422
594.30457 287.712
608.31183 275.242
626.31561 1636.56
627.31311 609.915
695.33954 280.085
713.34937 1021.98
714.34125 280.966
END IONS

BEGIN IONS
TITLE=Spectrum52 scans: 937,
PEPMASS=609.80927 127433.46875
CHARGE=2+
RTINSECONDS=934
SCANS=937
172.142 20.7985
177.112 44.9088
178.016 826.134
179.170 73.8821
191.012 3.98575
191.959 7.24041
195.038 5696.36
196.114 685.46
197.105 27.7735
201.102 3.0557
203.029 7.44205
204.237 5.7655
205.078 63.0763
206.985 14.997
209.250 14.3519
210.074 18.7986
211.373 39.3556
212.010 28.3743
213.040 9.37016
217.343 10.0971
221.069 790.02
222.080 9.07117
223.190 67.5189
225.353 22.9276
228.108 16.2244
230.109 20.3757
231.163 15.2044
233.201 24.7963
235.125 5.03982
239.361 52.2786
240.337 56.5724
245.187 78.51
246.286 8.40823
247.143 4.14286
249.233 96.5876
251.030 390.758
252.369 19.114
254.252 21.133
257.303 31.962
258.328 105.19
261.274 34.8862
262.252 510.98
263.344 190.621
264.350 13.4454
265.131 121.97
267.084 2037.71
269.109 213.544
272.191 66.1813
273.224 89.8757
274.320 8.44332
275.217 10.3844
278.070 8.49995
279.233 115.837
280.165 326.736
281.218 1304.67
284.120 10.5917
285.116 85.3686
290.215 3026.46
291.222 811.412
292.237 75.349
295.202 32.3844
296.269 6.79747
297.145 6.85594
299.100 36.3898
302.375 6.92985
305.621 20.0927
306.262 3.18805
308.274 14291.6
309.280 1825.11
310.295 147.544
311.109 13.7905
312.313 34.3075
316.516 9.5801
320.290 15.6916
322.313 8.40083
325.197 10.5536
327.036 39.4494
329.248 7.46685
330.217 29.1018
331.478 17.1252
332.273 14.5068
337.254 39.8858
339.334 95.5584
341.237 72.9409
342.294 39.9752
343.279 35.6959
348.494 52.9871
351.166 10.6607
352.356 7.78903
355.150 17048.6
356.040 197.6
357.091 13.4338
361.475 16.7111
364.550 9.4825
366.375 56.1501
367.181 22.3641
369.503 11.3511
371.220 434.828
372.093 9.98622
373.195 23.5969
376.255 349.949
377.494 136.182
379.017 30.3346
381.173 10.0386
381.973 9.9391
383.246 24.4588
384.166 50.4696
386.406 15.1545
387.493 5.04007
388.572 40.5408
393.194 41.5166
396.431 26.3239
397.872 68.7302
398.975 9.74351
401.202 78.8681
403.694 60.0757
405.344 54.644
407.485 16.1733
410.488 30.355
412.280 12.9013
414.090 10.4811
415.121 495.614
416.550 10.0608
418.832 15.3335
421.462 34.7322
424.359 16.1832
424.996 17.3331
427.293 45.0406
428.403 80.2108
429.379 27.509
431.099 20.6719
432.338 19.8454
434.100 33.344
435.505 65.5925
436.258 29.7567
437.088 13.3658
439.170 11.3517
440.227 40.7234
441.986 5.52742
445.225 88.0063
446.221 21.5688
447.469 13.8399
448.964 52.7736
450.068 52.0983
451.319 25.8387
452.443 18.7332
454.440 41.311
456.648 87.3349
460.959 9.74795
462.273 10.7551
463.321 437.456
464.416 84.8263
466.066 28.0496
468.614 28.0817
471.205 11.8492
472.090 9.31697
473.408 46.6849
474.306 36.9795
475.799 23.2428
477.392 47.9885
478.888 84.0936
481.017 45.0232
482.118 76.4443
483.131 41.0067
484.151 8.46782
486.011 11.5435
487.106 25.8503
488.233 105.092
489.194 303.822
490.452 17.9382
492.096 21.9118
493.396 64.4122
494.218 18.4385
495.337 96.7701
496.251 58.8744
496.880 16.7649
498.359 35.5705
502.339 26.4394
503.135 36.6427
503.946 173.547
505.304 66.0017
506.349 241.038
507.396 56.3543
508.058 8.53618
509.312 89.0355
512.841 1535.74
513.960 62.0203
517.326 20.0144
519.167 126.052
520.756 125.302
521.938 100.714
523.003 51.5984
523.976 53.22
525.145 46.8426
527.875 45.8432
528.649 67.3515
530.302 20.3064
531.253 48.1021
532.452 29.1037
535.843 205.4
536.757 97.4495
539.251 31.3086
540.281 57.2592
541.768 15.85
542.779 26.6782
545.524 71.7037
546.236 22.8428
547.080 91.5385
548.306 13.2543
550.730 50.0725
551.732 67.5123
552.830 78.6058
554.508 10.0536
555.762 17.6956
557.256 83.7147
558.269 15.1629
559.201 66.9898
561.824 85.2564
562.810 194.706
563.940 115.724
565.459 182.845
566.418 64.7727
568.354 109.755
569.517 28.7716
571.106 38.6845
571.883 38.7849
573.390 109.087
574.791 237.21
575.637 260.866
577.039 707.14
578.174 74.7118
579.285 33.5548
579.886 36.6389
580.626 45.1485
581.361 202.494
582.162 124.68
583.281 278.609
584.215 71.0793
585.114 76.967
586.000 219.939
587.113 251.319
588.011 249.86
588.850 139.692
592.405 22767.2
593.282 4074.32
594.256 136.556
595.349 149.94
597.193 162.699
597.975 60.7526
599.244 109.63
600.003 59.0009
601.025 2483.6
601.866 467.697
609.988 89.3928
618.286 27.9563
619.312 9.64421
626.241 466.198
627.384 177.634
628.522 11.779
636.807 75.0691
638.057 8.42078
649.577 50.4932
657.295 9.9572
675.349 20.7624
676.421 13.1897
679.433 9.86892
688.534 7.20563
692.679 12.2128
696.444 19.9623
702.448 11.1254
703.381 86.6948
704.636 8.79348
710.414 11.5186
711.535 10.2344
712.414 43.5711
713.439 406.868
714.513 163.89
715.436 28.8749
717.342 6.07058
718.762 66.5074
720.282 7.94968
723.342 21.7263
727.533 7.95057
728.469 38.5126
729.440 25.3193
738.499 131.178
739.422 90.473
740.241 13.5352
744.540 28.0511
745.629 13.5023
747.457 57.8047
749.366 25.3807
756.541 431.217
757.512 201.591
758.411 34.1177
761.348 10.1407
763.060 16.4638
765.566 19.9855
766.494 53.4055
768.504 8.30378
770.686 7.31353
773.454 25.4957
775.114 71.3651
777.437 37.0826
778.445 12.5291
783.421 98.039
785.600 11.212
787.352 14.6245
791.577 17.2392
796.441 6.40505
797.806 66.0283
805.439 12.8538
807.389 19.3889
814.454 609.674
815.505 158.786
816.537 103.08
824.564 14.9728
825.655 60.9094
826.506 44.3646
827.637 17.3527
828.458 20.1031
829.319 12.479
837.749 34.8652
843.538 283.172
844.480 156.855
845.497 58.2063
847.536 6.19901
852.302 4.99136
859.624 34.3613
862.351 6.27877
865.786 75.2957
867.497 32.5152
868.497 22.0837
869.949 26.6781
875.638 263.934
876.609 185.249
877.578 34.7171
878.703 39.0885
881.348 12.4382
882.591 47.4244
893.530 552.368
894.592 272.355
895.560 94.8965
896.773 57.6282
901.568 5.91149
908.622 3.46414
909.529 21.4428
911.529 38134.4
912.512 17213.2
913.535 3977.17
914.509 77.9023
915.291 25.7285
916.461 31.4377
924.702 7.85203
926.586 152.02
927.455 78.8998
932.460 7.23158
944.543 191.767
945.610 113.476
962.584 34.892
963.528 7.6566
975.530 20.3159
980.533 15.2486
985.423 31.2914
988.522 173.981
989.539 25.0222
993.813 35.9577
1006.650 112.243
1007.860 119.127
1008.577 47.4135
1015.546 11.5246
1017.266 8.51957
1019.702 11.0149
1024.582 8815.84
1025.583 4104.79
1026.568 1761.65
1027.617 22.2728
1028.320 5.09174
1029.569 23.2646
1034.535 8.74231
1036.793 27.432
1037.555 25.6772
1038.606 67.3604
1039.375 20.0825
1043.600 37.0062
1045.334 8.61755
1053.149 12.2256
1054.729 78.872
1055.620 53.6355
1057.592 15.5385
1058.401 6.09418
1072.612 311.224
1073.526 397.265
1074.593 195.296
1075.987 15.6764
1081.402 4.40214
1090.600 180.33
1091.665 83.5843
1092.647 53.3238
1105.723 27.0862
END IONS

BEGIN IONS
TITLE=Spectrum53 scans: 938,
PEPMASS=400.87158 5679.85498
CHARGE=3+
RTINSECONDS=934
SCANS=938
119.241 23.5959
126.195 4.65659
128.094 6.39637
129.158 31.0926
130.054 21.929
131.075 29.5687
132.201 22.7932
133.243 4.02523
134.047 2.32892
136.052 21.2546
141.194 16.0447
144.921 5.86837
147.089 25.0247
149.957 14.7276
154.283 6.84204
157.167 50.0193
159.118 39.7517
160.176 4.33047
161.998 4.81315
162.942 22.1798
167.858 3.18726
169.053 19.7111
169.920 17.3711
171.107 63.5519
173.116 10.3534
175.056 114.905
176.147 6.82
177.000 10.8964
177.968 27.3193
179.076 5.29931
180.007 13.1938
182.046 5.0955
184.002 16.4883
185.084 30.8799
186.266 8.25216
188.021 10.056
189.158 4.57872
192.109 28.2366
193.031 14.8206
195.155 45.2318
196.094 19.2345
198.049 18.5158
199.062 55.0768
199.946 8.06455
202.309 21.261
202.982 24.0112
204.049 22.468
208.213 18.2771
212.026 5.57118
213.139 85.8677
214.184 52.3662
216.137 50.8925
217.139 35.2519
218.031 14.7722
222.092 17.7895
223.341 143.703
224.027 4.22054
226.001 18.2314
226.966 18.178
228.081 35.8898
229.246 14.8119
230.683 169.875
232.299 126.821
233.136 7.01221
235.228 33.376
235.843 13.3056
237.085 8.15801
238.239 76.4296
240.225 135.349
241.302 37.5687
244.976 28.0162
246.137 17.631
248.098 20.9254
250.345 37.3864
251.295 27.9824
252.132 32.9837
253.545 135.858
254.183 31.9147
255.208 47.5359
256.012 15.6883
257.080 16.53
258.167 12.8554
259.172 19.7474
260.216 30.0065
261.638 29.072
262.421 116.582
263.211 24.6552
265.283 131.144
266.596 73.4842
267.939 91.1266
269.347 25.7595
270.126 60.1796
271.074 93.5012
272.274 67.1024
273.159 150.584
274.161 102.646
275.206 72.9003
275.892 19.471
277.440 25.1394
278.119 41.8061
279.383 93.7037
280.266 64.9773
281.303 11.3527
282.184 199.411
283.242 185.984
284.218 59.9861
285.184 65.4633
286.134 47.5214
287.238 42.4485
288.174 334.67
288.912 175.207
290.250 56.5513
292.088 20.6657
294.288 63.959
295.537 93.8813
296.500 50.6051
297.342 7.18135
298.240 4.99522
299.261 86.1462
300.210 158.818
301.046 46.1795
302.287 104.09
303.209 64.8592
304.153 39.2566
305.155 104.733
306.286 49.892
307.045 20.4101
308.201 183.645
309.119 167.681
310.244 170.747
311.161 401.391
312.072 162.447
313.121 206.68
313.779 201.004
314.699 86.2876
315.310 10.8708
318.013 32.8342
318.867 13.8938
321.057 469.157
321.845 112.461
323.012 6.40478
325.819 62.1238
327.130 134.2
328.216 164.735
329.212 209.914
330.093 28.9814
331.274 80.039
333.692 29.3719
335.346 8.79216
336.369 269.948
337.327 109.561
338.291 92.2633
339.192 285.801
340.376 131.236
341.172 133.28
342.386 111.253
343.218 105.895
344.063 70.1068
345.104 73.8036
346.558 70.637
347.313 108.202
348.244 238.716
349.432 25.0047
350.429 102.445
351.374 20.3575
352.463 44.8455
353.248 100.736
354.131 187.809
355.292 718.245
356.177 414.348
357.166 305.646
358.015 160.866
359.167 96.7476
360.007 331.454
361.013 400.046
362.606 31.6051
363.689 64.3713
364.635 63.5368
365.304 195.852
366.377 107.061
367.236 24.6107
368.434 60.0847
369.883 1023.32
371.123 265.446
371.954 114.083
373.112 212.413
374.654 234.533
375.311 11.2076
376.338 253.883
377.514 240.359
378.512 257.754
379.478 279.491
380.579 212.719
381.453 94.9125
382.292 509.244
383.067 1504.79
383.953 454.54
385.033 739.165
386.184 532.965
386.929 111.537
389.004 2755.89
389.757 706.959
391.205 239.507
391.860 439.779
392.549 542.842
394.952 1913.18
395.667 140.732
396.607 8.26329
400.427 102.312
401.100 132.567
401.917 68.7542
403.265 55.355
403.940 5.39748
405.394 9.60521
410.301 67.9876
411.262 9.8906
412.191 12.2899
413.347 150.077
415.305 3.87519
419.918 36.5034
423.193 14.3063
427.232 133.683
428.132 11.8752
432.458 34.0801
433.517 26.9811
434.368 27.5341
435.356 55.3386
436.735 26.2506
438.495 61.9682
440.188 3.67361
441.262 10.6488
445.266 101.618
446.421 66.8441
448.242 30.2746
449.132 10.1109
452.415 6.29339
457.305 50.1698
462.250 6.59097
463.269 396.691
464.154 373.008
465.361 13.6314
467.201 14.6804
469.418 25.9553
470.196 64.439
478.214 31.0796
485.784 22.4603
488.328 92.8204
489.228 8.78901
490.389 12.2554
494.251 15.3391
495.006 39.6551
496.486 16.761
497.683 32.6664
499.099 5.29961
501.773 12.6314
503.761 119.41
505.032 34.7024
506.408 118.973
507.222 3.60168
509.543 80.461
510.622 23.8978
514.190 14.0478
515.285 59.1086
518.532 47.9972
519.652 48.9869
523.496 17.1641
524.100 38.1539
526.766 20.9817
527.826 118.874
528.553 33.0326
536.614 29.4133
539.659 51.0138
540.354 6.18868
541.166 43.0859
542.773 44.2651
545.407 7.02322
549.110 5.11412
557.281 21.2123
558.173 83.4528
559.332 54.3657
572.982 7.24817
575.349 101.459
576.324 99.0371
583.144 23.1148
589.367 23.2836
590.436 54.9174
592.112 20.115
593.335 74.2581
594.274 6.46981
595.177 11.2863
599.453 14.4315
602.308 3.83308
603.890 18.1498
608.326 106.989
609.376 78.9797
610.455 27.2371
613.413 22.6268
616.447 5.16444
617.300 170.6
618.441 59.8335
619.457 6.99176
624.395 16.743
625.246 73.6494
626.402 44.109
627.211 27.7593
628.467 8.67081
629.559 7.91891
632.530 52.9011
639.369 4.52724
640.283 35.1981
641.433 138.8
642.464 52.895
645.301 8.67897
646.475 15.2111
660.317 13.6986
661.369 16.459
675.636 21.7891
677.473 16.4665
692.616 20.9148
695.425 71.8626
696.521 9.92796
697.542 9.9964
713.381 22.8122
720.433 11.6158
729.373 20.6632
730.394 7.51639
732.164 22.583
738.519 49.5665
740.445 13.8463
756.305 25.3692
774.403 24.0603
806.409 21.6968
845.554 17.5355
891.372 7.6476
END IONS

BEGIN IONS
TITLE=Spectrum54 scans: 939,
PEPMASS=636.26465 4413.52930
CHARGE=2+
RTINSECONDS=934
SCANS=939
186.121 32.5168
195.035 35.3176
197.998 9.57571
199.109 18.7552
208.211 42.6372
215.223 2.65347
229.285 46.2991
235.041 3.36392
244.102 20.2821
250.088 47.6736
257.056 42.5503
258.247 3.02216
264.198 32.8187
272.265 8.61864
273.323 3.31008
274.046 8.27697
275.195 5.25653
288.074 18.5746
290.217 13.143
292.001 8.22586
296.320 32.0304
298.241 28.5458
306.274 7.37179
307.155 4.42024
308.370 9.07746
320.068 5.16992
321.201 14.9082
325.244 23.3103
326.473 12.0992
327.076 15.5335
332.299 11.5039
341.308 5.05695
348.502 19.5728
350.158 14.409
353.392 2.52154
354.203 5.88954
356.258 5.77328
358.356 45.8952
360.303 13.3121
363.992 19.3261
374.796 7.02525
376.275 4.39998
378.097 14.8543
379.289 26.0878
381.290 25.6523
400.127 6.48198
400.887 35.678
402.393 11.1778
405.261 4.45684
409.056 3.86674
411.003 3.90286
413.251 23.7556
413.974 26.0945
415.109 32.1865
417.175 14.1358
420.142 33.3845
422.170 52.7939
424.302 10.8929
430.182 50.4176
434.296 63.8318
435.523 31.5754
436.845 19.5146
441.930 64.0219
445.221 10.5742
446.317 20.1469
448.293 11.9757
449.786 25.8981
452.139 58.4341
453.190 3.82641
454.024 26.4496
454.953 43.9373
456.195 16.5991
458.316 8.85724
460.639 35.6667
461.647 27.8913
462.304 21.2065
463.201 31.9092
464.265 16.6875
465.063 34.4683
468.122 3.19859
469.181 39.3492
473.346 3.60064
476.040 29.0397
477.263 23.359
479.153 34.5456
484.022 7.44358
486.328 15.4654
488.320 4.71765
489.294 10.8841
491.341 24.1534
493.375 16.3412
495.347 7.89425
497.482 5.40042
498.695 36.5269
499.748 32.809
502.385 29.4682
505.747 28.4835
508.060 60.1699
509.249 24.5332
510.078 13.6804
510.974 14.1125
513.254 3.73324
519.132 58.5877
521.094 78.3514
521.756 27.5767
523.066 30.6699
523.999 26.086
525.333 57.897
529.027 53.972
529.778 28.231
530.715 38.1897
531.819 98.8655
533.208 34.8449
534.498 41.7567
535.267 48.4855
536.185 20.292
536.961 3.84211
539.528 18.878
541.746 86.8112
543.063 37.7285
545.000 2.24615
546.986 39.7221
547.982 89.1409
549.134 104.704
550.037 9.08657
551.029 55.0206
551.926 48.8256
553.387 12.7809
554.328 43.3629
555.980 107.943
557.459 17.4424
559.125 34.3004
560.270 49.35
561.755 29.7268
562.719 19.2254
563.833 44.5388
565.575 41.4175
566.759 77.4264
568.000 101.712
568.667 111.256
570.386 120.945
572.837 114.064
573.836 67.1878
574.788 66.7046
576.574 203.365
577.306 292.701
578.239 11.5381
579.269 62.0639
581.622 33.1847
582.877 67.3918
583.504 289.342
584.255 161.051
586.445 43.0638
587.491 74.5456
588.316 25.1856
589.334 55.0623
590.269 487.266
591.414 281.201
592.323 1282.39
593.347 101.773
594.300 79.8999
595.712 64.9125
596.873 424.098
597.729 61.6885
598.632 18.4409
599.557 246.446
600.234 159.967
601.248 168.651
602.688 169.972
603.315 26.0997
604.577 176.201
605.207 146.789
605.971 373.313
607.853 121.501
608.829 73.9407
609.785 199.361
611.240 28.2115
612.449 185.654
613.623 171.045
614.450 2384.13
615.323 394.094
617.291 50.5654
617.912 298.139
618.538 189.604
619.330 444.776
620.042 116.72
621.125 635.352
622.089 127.741
623.256 24.0197
624.131 36.3355
626.187 174.261
627.079 469.451
627.903 459.965
628.860 58.7002
636.912 13.3402
654.768 46.5118
656.578 13.1126
671.373 3.03158
676.199 17.1539
680.711 34.6351
685.289 12.8166
686.094 17.4954
689.318 14.8413
691.140 3.65286
698.152 20.8893
700.564 17.7904
705.105 21.5277
706.052 52.3201
707.110 9.02432
708.440 14.1375
710.989 85.8492
722.431 30.9366
728.880 39.6997
745.083 6.11356
748.229 4.40806
750.171 18.051
752.169 9.42358
758.120 10.7272
772.438 44.4052
775.912 24.8974
779.637 74.0347
782.441 14.9969
791.993 50.4649
796.555 4.59297
801.462 11.9953
802.509 11.6718
804.284 51.2703
806.269 15.3729
807.339 11.7432
813.506 7.74553
814.273 6.82448
819.454 17.791
824.332 28.5082
826.186 6.64329
828.261 9.82913
830.231 9.44843
834.458 14.9631
835.420 9.33128
845.587 14.2952
847.404 33.5206
849.218 14.0337
850.372 12.0491
851.251 9.77251
862.423 6.88624
872.710 9.82552
896.491 38.1292
903.105 28.6189
905.038 2.90911
908.779 6.34246
909.395 11.6023
911.354 16.3859
912.187 20.2912
921.407 4.96963
937.431 10.2855
945.307 9.29881
950.305 11.9597
954.515 7.81961
961.449 10.8297
965.618 25.0115
972.683 11.9011
989.441 33.018
990.441 24.3638
992.459 21.6877
1011.475 13.7491
1015.388 8.92148
1021.270 19.8498
1033.614 34.4624
1034.643 17.9014
1035.422 19.5454
1054.025 12.9642
1059.287 4.65877
1061.534 20.9648
1062.719 42.5062
1070.378 9.01622
1075.286 35.1402
1077.610 34.7659
1078.424 10.3395
1079.521 13.3753
1124.604 9.92458
1126.409 12.8046
1130.686 17.2162
1144.530 12.7078
1178.699 13.5097
END IONS

BEGIN IONS
TITLE=Spectrum55 scans: 940,
PEPMASS=609.80927 127433.46875
CHARGE=2+
RTINSECONDS=934
SCANS=940
101.07108 276.285
110.07111 1288.21
111.07362 211.962
122.07116 2224.83
129.10199 1468.02
130.08635 1003.32
136.07565 438.61
147.11330 1331.94
149.04500 456.455
150.06621 2344.92
166.06203 399.405
167.09273 6476.63
168.09647 310.7
178.06114 11534.4
179.06461 600.467
181.09554 260.328
189.08543 275.672
195.00232 245.973
195.01981 217.094
195.02861 255.344
195.03539 399.852
195.05109 474.669
195.05908 216.96
195.08768 69896.8
195.11838 341.628
195.12666 339.267
195.13394 391.939
195.14290 267.986
195.15053 254.214
195.16634 231.153
195.20050 253.835
196.09160 5304.65
199.10823 361.576
221.08420 2056.01
223.10751 257.038
223.15498 448.413
230.11407 652.245
239.09520 2633.7
239.15143 541.663
240.13358 622.897
245.13934 601.531
251.14832 705.642
257.16092 992.904
258.14526 1581.98
262.16635 1222.87
268.12958 594.967
268.97870 671.177
275.17136 992.609
279.14462 1087.9
280.17694 1373.33
281.05057 654.987
285.00967 2289.39
286.13904 543.28
290.16101 12120.9
291.16443 1999.36
299.06152 2831.39
300.04938 273.19
308.17172 38052.7
309.17496 5121
310.17804 297.056
320.12808 253.171
324.97092 296.965
334.14185 262.316
344.97305 439.891
355.06976 21587.3
355.17935 301.505
356.07083 1524.51
369.18048 270.031
371.10110 478.024
376.21976 2522.45
377.22623 291.554
400.98441 674.374
403.16412 255.288
410.20169 1041.29
415.03683 1059.89
418.99780 530.877
420.19208 281.773
421.19037 623.974
427.22644 313.717
429.08820 875.106
431.19019 828.163
438.19147 262.714
449.20007 864.701
456.22690 1115.12
456.72897 445.792
463.25198 4139.97
464.25467 648.926
466.23334 272.909
489.06155 307.334
512.76910 376.903
514.19507 259.531
517.54462 249.997
518.21863 661.095
534.28278 268.499
536.23401 848.09
537.23438 328.926
542.22375 253.239
549.22815 373.714
575.29810 290.691
583.78119 509.531
592.29010 6456.85
592.79205 4143.08
593.29443 1978.27
601.26044 1435.95
602.26270 497.945
608.31097 323.241
609.29169 269.311
609.80981 1435.48
610.30841 902.518
610.81091 309.034
619.27002 1040.23
626.31488 2421.58
627.31549 499.562
637.28473 285.51
654.30219 572.685
695.33533 363.697
703.31396 402.684
713.34784 3331.64
714.35016 1535.13
721.32825 433.829
729.32141 996.834
730.31018 315.202
738.35779 364.012
747.33350 1135.6
748.33594 495.438
756.37457 561.85
757.37701 344.704
765.34149 1357.81
766.33521 469.742
783.35492 975.267
796.38184 665.612
814.39343 2444.2
815.39471 894.309
824.38019 362.744
843.39209 630.382
867.41986 670.279
875.42468 1419.47
876.42456 832.295
877.41400 356.382
878.43463 389.342
893.43762 3921.35
894.43085 2165.18
895.43494 679.068
896.43152 363.117
911.44714 48289.2
911.89801 408.444
912.00452 329.094
912.44879 23305.8
913.45300 5927.1
926.43347 319.271
988.49127 300.843
1006.52277 685.183
1007.52203 591.282
1024.53149 11879.9
1025.53528 5772.22
1026.53931 2096.72
1072.50635 297.658
1073.49634 279.34
END IONS

BEGIN IONS
TITLE=Spectrum56 scans: 941,
PEPMASS=400.87158 5679.85498
CHARGE=3+
RTINSECONDS=935
SCANS=941
129.10185 670.386
131.08124 692.866
136.07561 2066.03
147.11212 575.856
159.07666 567.071
167.09279 180.235
189.11902 279.989
195.08737 1235.22
230.63721 1167.96
258.14499 292.478
265.14694 472.521
266.13626 209.638
270.86191 192.415
274.15234 462.447
277.87192 205.596
279.14444 303.677
288.15033 741.851
288.65341 220.854
288.87338 437.872
308.17169 2758.01
315.20349 323.857
320.68692 4073.07
321.18842 1258.32
321.69061 447.81
324.96777 261.998
346.67975 984.065
347.17963 244.698
348.17328 222.454
355.68274 368.837
356.18326 208.892
361.17920 246.612
370.19156 216.089
376.21899 677.071
382.86533 260.356
388.86227 564.726
389.19843 533.036
394.86636 1225.47
395.20111 696.462
395.53580 299.551
400.98566 439.835
401.23315 941.458
401.28662 543.731
402.24429 417.561
405.22107 278.632
410.20184 668.911
418.99432 860.581
419.99387 374.762
428.28946 242.64
429.08896 834.199
462.24646 203.491
463.25101 2528.43
464.25238 565.423
488.26135 580.922
557.28259 579.334
575.29626 697.321
608.30011 486.357
617.32141 198.558
625.14526 223.719
626.31714 557.25
640.36536 1016.18
641.37103 370.841
695.32819 728.908
696.33960 271.768
END IONS

BEGIN IONS
TITLE=Spectrum57 scans: 943,
PEPMASS=638.31976 16027.03125
CHARGE=2+
RTINSECONDS=936
SCANS=943
185.992 18.6293
188.053 26.1294
194.898 13.0003
207.143 117.564
209.098 3.45021
210.343 8.77517
221.074 23.9619
224.145 29.0645
225.082 5.84108
229.868 15.7071
233.317 7.50113
234.055 19.2121
235.011 235.016
236.207 77.3064
240.204 9.95526
241.699 6.82313
245.094 8.31174
247.920 18.9195
251.300 16.6873
252.174 1099.44
253.239 169.26
254.230 46.887
257.225 11.4429
258.158 4.83277
259.173 11.0106
262.389 50.1097
275.164 6.09916
279.239 62.3843
280.461 51.3734
281.356 15.1558
285.264 10.226
286.048 3.26228
288.292 16.8865
290.093 14.2197
291.211 10.0276
294.219 32.1914
298.368 6.56392
299.281 15.7368
302.396 9.83977
307.082 10.5176
308.257 163.38
309.221 20.3879
319.266 31.6758
320.274 11.6261
323.196 14.3129
324.089 6.42477
327.211 18.5161
337.332 38.3107
338.273 25.1594
344.131 10.0439
347.257 66.7434
348.271 405.045
349.249 117.245
350.079 8.3368
355.182 6.34363
358.654 67.1318
359.357 12.4841
360.334 19.3472
362.338 30.1754
363.090 7.78245
365.259 530.77
366.243 91.9861
369.340 4.75454
370.038 7.06002
376.283 26.6552
377.953 10.0895
381.211 35.0914
383.184 11.4922
384.305 40.3318
389.111 34.7773
390.056 23.0043
390.974 15.5547
394.691 3.70072
396.060 9.68539
405.223 50.7922
407.214 16.9602
410.190 7.18436
411.257 5.20359
414.940 11.898
417.368 39.6456
420.365 4.89113
421.447 30.1677
422.440 3.76583
423.919 29.1972
427.296 18.8711
433.280 12.6406
436.963 28.9496
437.942 16.8467
446.450 31.6711
449.112 9.0864
453.311 68.6713
456.369 75.0051
458.097 4.83869
459.958 11.9701
462.477 54.7428
463.332 106.501
464.282 73.635
466.957 9.37402
467.926 5.28116
469.256 12.21
471.797 22.1065
473.013 40.6365
474.233 11.2972
475.916 62.0978
477.418 57.9914
478.268 76.2077
480.336 45.0811
484.187 15.5435
485.701 21.8834
486.764 45.2173
490.095 16.3356
491.180 11.5009
492.231 7.47968
493.136 125.089
494.225 2.50687
494.959 13.5858
496.899 21.3957
500.566 35.4961
504.178 67.7893
506.819 15.2269
508.070 8.77682
509.415 152.271
510.255 39.5306
512.716 87.0817
518.900 71.8331
520.114 17.7401
520.932 16.7945
521.984 30.2417
523.286 13.5696
523.900 17.6063
525.135 20.3661
527.134 18.9401
528.149 99.2999
529.585 38.5627
531.033 22.3942
531.726 55.7456
533.838 124.98
534.878 53.5983
536.071 43.8966
538.070 22.0438
539.414 47.7838
540.892 150.022
541.777 38.4993
546.310 13.3356
547.038 13.6209
548.590 73.0223
549.667 81.2444
551.103 39.157
552.161 40.6839
554.431 38.5965
555.218 51.0844
557.222 7.96655
559.288 32.0273
562.937 134.066
563.924 88.8955
564.754 75.743
565.788 15.2809
566.484 28.4337
567.188 26.1458
569.281 43.2104
570.684 52.5482
571.929 32.1592
573.290 29.5737
574.710 26.6315
575.903 35.7156
576.551 22.5475
577.445 10.1681
578.452 110.389
579.519 78.4102
581.416 192.842
582.481 24.2201
583.709 112.146
584.817 20.2956
585.678 43.571
587.913 90.3861
588.785 25.1148
590.481 55.9842
592.449 1512.51
593.313 219.587
594.211 82.5863
594.963 54.9422
597.329 120.238
599.117 63.4161
600.067 40.3798
601.222 95.5738
602.132 106.722
603.029 154.999
604.160 8.53565
605.219 17.7636
606.703 122.648
608.012 56.6133
609.435 89.2639
610.292 20.9632
611.500 10.4463
612.692 18.191
614.160 89.6927
615.009 147.757
615.902 421.823
616.705 57.7081
618.169 71.5844
620.160 660.889
621.013 809.74
622.170 232.796
623.154 332.885
624.524 146.263
626.660 240.097
627.756 277.84
629.441 674.662
630.320 162.459
631.307 100.158
633.019 12.2816
637.948 49.9201
650.431 12.776
651.480 12.8826
655.413 24.5715
667.807 75.1375
683.489 72.4171
686.470 27.3641
688.531 15.5133
690.477 90.3883
692.844 44.1687
697.104 44.7987
709.271 16.8863
713.379 25.239
714.543 16.2895
721.232 26.4679
733.911 24.5383
745.618 20.0835
747.459 26.1402
753.515 18.6976
766.574 15.7343
767.435 3.77389
769.403 20.5646
771.836 22.1965
775.180 26.5637
776.128 19.2388
778.715 11.671
780.397 4.69404
783.535 40.4281
785.386 18.16
788.752 42.341
795.449 65.8826
796.371 37.1537
801.381 11.9815
803.454 16.0542
811.360 35.7544
812.690 65.3652
813.469 40.9046
814.488 155.224
817.842 63.4043
823.919 8.36893
831.440 10.076
837.349 13.5961
839.410 15.7706
851.299 23.3339
864.538 27.5207
867.401 44.176
871.473 25.8023
872.894 61.6566
876.661 9.40618
882.440 16.5402
883.819 14.0278
893.455 8.39805
894.401 31.5931
895.332 15.0419
896.450 17.7745
900.462 21.6045
905.434 31.8837
907.477 8.99488
908.476 12.5864
911.486 3362.28
912.436 1576.35
913.563 565.589
914.218 11.4078
916.388 15.2079
923.456 19.4043
926.488 10.2488
929.417 10.7523
941.422 7.06923
950.559 36.0748
960.396 11.3921
965.634 11.8445
967.290 23.754
968.592 129.506
969.525 14.363
970.474 13.0545
976.440 20.4792
983.661 26.8318
984.391 15.7014
987.635 49.6479
992.479 12.9915
1000.466 12.6503
1001.378 16.7502
1006.754 21.5142
1018.617 5.38253
1024.554 928.887
1025.564 396.721
1026.406 108.598
1037.964 32.4934
1038.636 20.4922
1049.598 6.19768
1072.475 22.5342
1074.696 49.3182
1077.542 16.7106
1080.663 26.9726
1081.671 67.9033
1082.612 30.1917
1084.330 34.1791
1085.538 52.6773
1094.472 18.9848
1100.490 10.1735
1109.502 5.04536
1129.568 29.3245
1130.538 25.73
1134.496 14.8303
1139.799 12.6909
1147.475 14.526
END IONS

BEGIN IONS
TITLE=Spectrum58 scans: 944,
PEPMASS=394.86807 7661.47266
CHARGE=3+
RTINSECONDS=937
SCANS=944
113.264 26.9796
114.145 14.8974
119.016 5.7757
122.270 28.267
129.162 82.1531
130.088 71.0762
131.108 5.25343
134.017 46.4543
135.054 5.73853
136.098 32.7653
137.164 17.9693
140.012 5.59537
142.054 5.73951
145.085 16.6809
145.995 7.69187
147.108 18.5411
148.072 16.3692
149.065 121.034
150.060 49.5085
151.077 22.7158
153.078 5.86914
154.176 33.9639
155.188 5.15204
159.083 8.46041
163.132 19.9708
166.160 10.8661
167.001 23.7209
170.199 48.3804
175.208 28.0888
178.097 60.4866
179.090 11.7624
179.990 37.4931
181.033 5.13496
182.083 7.36384
183.021 12.3451
185.116 12.798
186.066 8.34766
187.147 36.6956
188.086 125.333
189.029 83.8437
191.015 25.3908
192.185 26.6963
192.969 23.1832
194.232 6.17517
194.992 130.382
196.176 23.7186
197.079 7.16937
199.269 27.0942
201.005 10.1649
202.154 6.89125
203.209 7.44616
205.045 84.2146
207.030 13.4823
207.921 5.45756
209.130 14.3794
211.383 11.178
212.423 9.43326
214.100 7.17513
215.173 9.71823
215.863 23.3544
217.028 9.34348
218.033 47.4218
219.438 61.3867
220.162 27.0047
221.740 44.2185
224.667 12.6557
226.176 15.6099
227.496 3.59673
229.023 17.9007
230.995 59.0478
233.127 47.423
234.087 22.8265
236.101 21.9731
237.116 9.48169
238.112 16.2268
239.014 92.9863
240.189 92.5585
241.105 11.1005
242.193 7.95454
243.194 43.4273
244.481 29.2554
246.121 45.3433
247.025 47.0645
248.261 62.0769
249.170 12.8746
250.419 46.0021
251.364 44.8515
252.179 51.7134
252.830 7.91284
254.113 18.5186
254.996 15.0072
256.442 88.0523
257.270 24.1506
258.185 23.5403
259.362 3.28767
260.107 25.1471
261.100 45.0975
261.979 17.0956
263.274 11.6511
264.162 52.5104
265.259 143.144
266.124 166.196
267.067 43.8529
268.232 75.2102
269.233 20.205
271.101 31.636
272.350 28.5936
273.242 47.1775
274.166 18.2574
275.464 86.16
276.106 152.731
277.261 114.306
278.034 529.99
279.153 110.157
279.957 122.753
280.689 36.0747
281.367 144.319
282.230 160.316
283.226 66.5834
284.170 67.1772
285.439 21.4223
287.171 100.907
288.377 182.556
289.162 11.5069
290.085 53.4755
291.133 27.6616
292.240 27.1598
293.196 124.012
294.470 107.757
295.429 99.7727
296.233 74.8365
297.162 107.716
298.071 64.0272
299.145 46.4421
301.035 59.2333
302.284 57.2238
303.044 29.5793
304.444 84.7635
305.221 176.775
306.211 432.187
307.176 124.979
308.150 409.152
309.186 147.57
310.007 93.3091
310.981 55.5037
311.974 45.9509
313.583 121.228
315.015 2.66401
316.204 36.1921
317.169 48.4504
318.112 167.531
319.052 143.893
320.000 397.133
321.053 236.976
322.092 543.084
323.068 255.764
324.021 139.851
325.115 130.923
325.775 3.63486
326.792 125.919
327.610 18.049
328.249 13.2995
330.140 132.168
330.903 112.195
332.130 192.501
333.221 149.339
334.062 103.785
335.172 298.704
336.616 298.29
338.027 172.04
339.282 498.177
340.238 38.076
342.338 58.2063
343.288 16.1949
344.703 32.9224
346.812 2923.88
348.007 637.353
349.110 938.417
350.104 447.636
351.118 748.959
352.105 119.137
352.934 161.14
354.019 583.292
354.806 192.016
356.017 202.063
357.278 109.817
358.344 55.5664
359.257 193.567
360.810 713.198
362.132 64.5769
362.972 28.1843
363.928 202.043
365.100 465.08
366.063 300.158
367.012 427.021
368.497 440.308
369.739 121.443
371.240 88.2413
372.204 171.471
373.180 205.076
374.107 252.354
375.019 331.02
376.304 1444.66
377.053 1786.59
378.047 668.31
379.049 386.671
379.857 244.946
380.984 232.744
383.120 1822.4
384.022 202.89
385.475 699.222
386.493 765.746
388.089 209.968
389.033 1228
389.874 122.839
391.196 23.3305
392.072 23.285
394.764 250.519
395.831 34.3787
397.006 7.52435
398.042 21.9437
403.257 11.7927
404.501 186.649
405.393 19.8579
406.598 10.3965
409.303 38.7385
410.325 158.246
411.264 91.0723
412.754 29.383
415.278 13.5359
416.875 28.5879
419.284 24.7031
420.314 23.8267
422.461 12.9615
426.154 64.5729
427.279 88.1413
428.414 78.7322
429.354 54.0954
431.209 27.237
431.833 59.9732
435.455 7.51501
437.253 69.0394
438.399 113.729
439.284 34.5274
440.015 10.9235
441.278 71.8412
444.503 43.1232
445.663 262.312
447.287 3.97125
448.234 7.58105
452.307 28.325
453.798 4.28597
454.772 30.0638
456.526 46.1554
458.229 28.0599
458.866 37.9035
462.180 6.89231
463.215 1265.81
464.279 356.424
465.198 30.2734
467.854 30.3352
468.813 35.8866
470.768 38.5279
473.232 19.4048
476.483 17.6966
477.406 21.3885
478.293 13.0964
479.098 20.7597
483.510 6.183
485.851 236.305
487.109 127.864
488.281 221.168
489.125 46.7273
490.497 25.6552
491.201 3.81127
492.266 101.522
492.989 61.8562
493.968 31.3725
495.006 631.107
495.747 120.289
497.930 108.876
500.190 19.4059
501.008 49.0155
501.779 34.2869
505.486 98.404
506.319 75.9683
507.369 7.2569
509.918 218.382
510.735 42.5751
511.560 25.8722
512.503 17.4915
513.272 13.155
514.199 4.42177
515.258 10.4273
517.726 15.5533
519.041 57.6866
521.005 23.017
522.341 60.9618
523.258 62.337
524.608 19.1011
527.643 69.4959
528.391 131.986
530.168 31.7912
532.349 44.2816
538.935 20.4138
541.196 11.6502
545.243 61.1232
552.413 5.9909
555.226 11.9465
556.370 17.5671
557.419 11.8201
561.181 17.9641
562.069 20.3018
562.940 9.55175
563.993 9.73995
565.285 11.2211
572.361 52.6808
574.287 15.441
575.382 12.0801
576.051 32.2
584.216 32.561
588.342 20.7755
590.360 71.7813
591.282 28.6027
593.373 46.8505
594.378 4.71051
596.220 76.6331
597.309 14.8617
602.292 45.0856
605.340 38.3342
606.358 15.5295
608.202 48.5963
609.290 21.3042
610.443 35.8051
613.064 39.012
614.356 23.4418
615.427 14.3966
618.275 13.9651
619.805 4.1319
623.375 21.8498
624.263 4.97982
627.187 7.65175
632.373 12.2826
635.201 27.8031
638.616 46.9358
640.359 13.044
641.450 4.8694
649.003 13.2567
650.068 24.8231
658.317 23.7423
659.219 8.49235
660.498 26.3269
676.385 29.4313
677.419 93.6712
678.352 82.77
679.276 5.57832
682.337 14.1447
683.524 20.795
686.426 20.8365
695.358 30.6324
696.332 14.8635
715.926 12.8924
717.509 36.0932
720.428 36.1626
721.562 28.1739
724.384 22.5607
762.525 25.1936
768.897 30.976
773.458 22.1203
778.462 79.6177
779.608 8.864
789.296 15.0964
803.321 12.3024
807.389 8.02739
808.688 6.19775
851.540 36.7093
853.579 17.2675
861.689 20.9792
873.170 25.8089
874.649 36.374
875.543 18.8792
882.622 10.3717
890.495 4.93943
908.496 25.6893
939.395 9.49057
END IONS

BEGIN IONS
TITLE=Spectrum59 scans: 945,
PEPMASS=386.19598 1012.52588
CHARGE=3+
RTINSECONDS=937
SCANS=945
111.155 15.2641
115.037 10.0174
118.006 7.94233
120.172 10.5523
128.268 3.73893
129.180 13.0754
130.292 19.231
131.155 24.0311
133.131 24.4779
134.336 5.68491
136.123 7.37561
141.035 10.2408
143.964 15.5228
147.144 12.7646
147.863 7.82522
149.140 13.3857
151.071 9.37017
154.005 8.96416
156.028 26.8827
158.021 5.81423
158.934 5.07915
161.152 9.00657
162.823 26.6739
164.016 13.5521
165.028 17.0484
169.193 39.3024
170.151 16.483
173.089 40.2011
175.105 25.8636
178.003 4.29007
183.089 10.4555
183.912 23.2434
185.146 24.6944
185.899 17.5904
186.988 4.77523
188.109 7.02165
189.135 29.8596
191.088 7.51726
192.092 7.80799
194.025 5.61398
195.175 92.5746
196.131 13.9699
196.990 38.7628
197.998 15.1362
199.223 31.6429
200.057 14.1814
201.036 38.6812
201.967 22.034
202.978 19.7281
204.040 42.263
205.185 12.3001
206.155 27.8732
207.075 4.74682
208.971 6.13347
209.953 35.2261
211.182 30.5444
212.196 9.16677
213.182 74.1185
213.992 10.959
214.933 22.7727
216.054 42.0449
217.002 18.5649
218.008 7.45487
219.180 11.1725
220.140 11.0186
222.167 5.47192
222.872 28.6776
224.007 28.5151
225.134 36.1962
226.103 23.9882
227.105 27.9161
228.120 16.5909
229.179 88.7314
230.107 31.4267
231.130 77.9363
232.084 76.2509
233.900 13.1796
235.042 9.13928
236.180 21.4511
237.225 50.436
238.021 10.8118
239.324 15.541
240.213 36.1889
241.170 62.3492
242.086 11.5552
244.245 4.67337
245.121 14.2666
246.093 26.9765
248.171 7.32995
249.228 22.9372
250.165 29.5743
251.246 14.7981
252.128 38.2816
253.150 106.794
254.135 7.87582
255.119 60.7534
256.120 23.579
257.162 155.919
258.150 152.682
259.138 238.932
260.097 21.616
261.077 49.7048
263.379 7.39357
264.037 5.7616
265.348 37.9983
266.092 18.8912
267.016 6.93117
268.096 102.752
269.161 64.4569
270.266 62.3638
271.117 118.658
272.187 18.0454
273.121 78.0582
274.440 101.746
275.217 41.9779
276.031 29.5191
277.205 35.3995
278.205 7.02859
280.231 68.4845
281.139 48.7554
282.210 62.1822
283.111 54.9779
284.183 48.1773
285.435 48.0532
286.115 18.4478
287.128 72.5204
288.110 64.1343
289.104 131.009
290.129 28.7105
291.153 5.44923
292.257 17.0454
294.251 90.9651
295.330 28.0126
296.106 144.507
297.215 163.357
298.151 300.837
299.274 243.999
300.390 113.917
301.136 48.0862
302.160 137.132
303.253 122.945
304.220 23.1176
305.059 20.7877
306.302 40.9488
307.228 39.3046
308.640 146.88
309.380 9.1139
310.211 134.216
311.236 310.058
312.155 129.09
313.296 226.138
314.136 338.579
315.315 241.202
316.109 120.83
317.272 123.316
319.619 58.6835
321.114 162.007
322.366 132.334
323.417 142.053
324.365 105.133
325.130 141.621
326.009 56.3631
327.219 83.2021
328.154 185.868
329.142 224.42
330.024 69.7463
330.882 104.079
331.889 133.566
332.860 82.4537
333.809 362.428
334.588 96.1195
335.195 11.7162
336.491 81.0331
338.274 29.5427
339.263 101.559
340.094 707.212
341.141 1331.57
342.057 318.128
343.131 490.782
344.276 215.716
345.122 373.537
346.064 206.488
347.029 53.7569
347.834 175.771
349.546 96.796
350.366 99.967
351.239 83.0282
352.091 50.1332
353.663 105.73
354.390 45.0179
355.341 236.416
356.276 255.363
356.994 396.077
357.775 144.205
358.824 163.605
359.786 86.3792
361.197 44.0153
362.668 166.869
363.740 556.54
364.885 132.892
365.758 232.483
366.538 51.5235
367.915 2971.1
368.976 1849.06
370.007 143.738
371.010 352.95
371.803 166.005
372.615 128.821
373.557 39.2682
374.449 562.599
375.443 76.0017
376.675 662.89
377.445 595.678
378.229 215.167
379.414 195.186
380.318 600.297
381.074 76.682
382.182 4.38299
383.049 19.4333
385.243 82.8688
385.969 503.051
386.991 282.701
387.989 18.0038
390.049 13.5703
390.959 11.7916
394.960 5.42053
399.133 12.2636
399.942 41.0816
401.182 7.82916
401.863 14.055
404.058 10.0146
405.096 52.3109
410.326 42.27
412.366 10.0627
414.369 20.9101
416.418 15.5988
417.344 22.5705
418.282 17.5747
424.699 15.6762
427.290 38.2012
429.455 39.7676
432.771 9.78712
434.155 17.6961
438.030 20.8715
441.922 11.5176
445.265 8.01001
446.272 12.2305
449.705 25.0813
450.356 37.1253
451.131 36.348
452.781 20.6528
454.189 20.2792
463.332 172.089
464.354 23.9664
471.360 50.9042
473.036 35.0033
473.779 21.5589
475.298 14.1314
482.105 90.5547
483.297 73.1728
485.133 19.444
488.383 37.6213
496.759 35.7934
499.223 7.57057
500.347 8.10221
502.355 16.6759
505.852 37.2276
512.264 80.1803
513.849 16.6442
520.708 51.0339
523.272 17.3705
525.330 27.6181
529.256 15.9735
531.247 56.37
535.300 11.3441
537.434 27.6841
540.975 84.5896
543.388 9.64038
547.031 23.3894
551.220 17.1906
552.039 33.6174
554.204 11.474
555.661 53.0886
556.341 19.389
557.088 18.0806
561.293 16.5984
564.489 20.1254
567.168 22.4431
570.197 9.2102
571.368 27.8796
591.954 16.4509
595.436 10.5556
603.156 16.9053
605.323 32.6632
609.380 30.1972
624.320 31.0054
625.537 8.82545
627.375 12.7417
634.290 19.0752
638.311 15.2056
643.651 16.4906
649.153 74.5052
655.861 13.8899
656.500 8.06201
668.272 21.2463
685.690 29.6033
694.387 5.46931
739.331 22.5472
866.499 38.9273
906.501 7.88464
END IONS

BEGIN IONS
TITLE=Spectrum60 scans: 946,
PEPMASS=638.31976 16027.03125
CHARGE=2+
RTINSECONDS=937
SCANS=946
109.66058 186.358
147.11252 254.733
154.46628 190.3
178.06116 1348.12
179.09280 698.179
195.08788 512.043
207.08754 1383.4
223.15538 285.289
224.11600 321.646
235.08255 1789.18
236.08734 229.808
251.15012 303.788
252.10921 10421.4
253.11284 668.7
257.16074 214.659
258.14420 191.352
279.14590 581.496
308.16318 213.075
347.18158 269.926
348.16705 1377.17
349.17044 199.939
365.19379 1862.78
366.19556 327.377
376.21960 480.955
429.08945 1873.63
463.25354 516.576
592.28784 873.168
592.79089 650.833
593.29895 265.059
626.31750 202.089
637.32861 271.574
638.31897 496.084
638.82581 323.867
713.34485 527.021
814.40155 208.767
875.42548 261.856
893.44250 371.005
911.44641 6851.12
912.45117 2862.31
913.45502 793.735
1024.53137 2094.12
1025.53345 1152.92
1026.54968 289.39
END IONS

BEGIN IONS
TITLE=Spectrum61 scans: 947,
PEPMASS=394.86807 7661.47266
CHARGE=3+
RTINSECONDS=938
SCANS=947
129.10268 635.78
130.08621 306.961
136.07593 460.114
149.02278 417.054
188.07054 485.86
195.08824 932.746
212.61510 183.424
221.96123 1012.52
239.97267 239.865
266.96329 206.397
278.02350 3286.89
296.03381 390.593
308.17197 1640.84
309.17673 264.224
322.01141 280.05
340.02426 860.736
341.00192 210.788
346.67914 2302.43
347.18082 1223
347.67859 191.474
366.81894 212.096
394.30133 440.11
394.86514 714.957
395.20239 561.173
396.08640 566.247
396.22162 190.954
410.20007 234.832
411.84546 549.875
412.84921 660.014
412.94629 398.889
429.08765 1215.47
463.24936 1087.42
464.25400 230.962
488.26111 324.039
708.42352 216.577
765.51471 194.827
835.89154 198.64
END IONS

BEGIN IONS
TITLE=Spectrum62 scans: 957,
PEPMASS=397.21375 7251.09814
CHARGE=2+
RTINSECONDS=947
SCANS=957
127.130 15.1935
129.130 108.523
136.074 3.55241
139.210 28.3398
143.174 16.1456
144.959 17.4832
147.115 43.2675
148.988 48.9797
149.911 3.09897
151.286 2.98446
153.060 8.76673
154.023 15.9012
155.174 9.19282
157.081 213.641
158.134 26.5963
159.117 7.84336
163.073 19.5774
166.067 10.7928
169.176 10.8645
171.105 10.0853
172.930 4.60931
175.249 37.1103
178.992 4.7021
182.008 9.80094
183.108 62.0385
187.114 17.9705
188.006 26.1688
189.201 5.69096
192.056 6.49031
196.209 23.5719
196.980 3.90203
198.137 33.516
199.180 42.1514
200.148 13.7643
203.099 24.7148
204.060 7.71886
208.903 14.4969
210.921 9.02341
214.169 11.6057
215.209 19.7884
215.979 4.26132
217.223 51.2624
218.939 19.3612
220.297 21.5605
221.447 13.0401
222.051 39.9322
225.297 15.9109
226.198 50.5468
227.345 27.4619
228.129 54.9774
229.389 30.1968
231.024 14.195
232.226 12.7859
234.234 217.574
235.209 17.1041
236.743 9.74103
238.297 24.8662
239.186 29.2234
241.174 10.3313
242.033 19.5154
243.356 43.4639
244.049 13.0161
246.135 24.7971
246.964 65.1396
248.837 10.8017
249.886 32.2331
251.231 35.299
252.020 48.0681
253.052 38.7071
254.956 49.6054
256.153 41.0619
257.042 48.2266
258.236 29.3491
259.190 14.1458
260.900 6.97643
262.301 28.7499
264.223 13.2704
265.004 7.81325
266.205 44.3855
267.153 27.1865
268.448 103.596
269.254 92.5192
270.176 57.6801
271.231 278.496
272.206 122.667
273.206 38.4121
274.277 40.2074
275.418 12.345
276.094 75.0488
277.188 16.5448
278.072 154.968
279.157 498.209
280.120 85.1727
281.430 8.20901
282.143 111.974
282.861 4.69747
284.053 94.8323
285.144 109.1
286.043 38.515
287.158 35.0382
288.246 11.5383
289.312 18.5856
290.684 19.7107
291.291 53.2061
292.108 122.039
292.901 13.2924
294.104 17.1975
294.895 26.8064
296.055 68.3764
297.152 126.747
298.239 41.7297
300.158 26.5504
301.192 17.5775
302.229 75.2395
303.271 12.1127
305.253 23.5941
306.345 41.4107
307.226 129.948
308.167 202.963
309.140 165.245
310.250 313.223
311.172 19.2843
312.173 43.343
313.202 54.6691
314.257 208.829
315.263 74.6933
316.919 3.77221
318.073 14.8154
319.325 315.284
320.211 83.4148
321.112 168.215
322.030 120.218
323.088 534.613
324.135 189.151
325.065 219.471
326.245 103.477
327.229 55.8596
328.154 9.8891
329.265 8.88983
331.271 34.1748
332.280 37.977
333.092 114.368
333.948 70.2441
335.182 88.2618
336.269 123.632
337.224 84.2568
338.310 108.233
339.152 135.399
340.157 159.648
341.198 272.485
342.250 317.53
343.344 128.09
344.064 11.288
344.859 60.3602
345.890 41.8309
346.907 93.6304
348.121 83.2066
349.535 103.62
350.216 32.9042
351.076 621.836
352.076 482.834
353.099 473.151
354.087 249.577
355.376 260.289
356.163 802.41
357.093 120.725
358.133 54.619
359.798 70.0849
361.219 120.177
362.246 93.3635
363.357 51.2382
365.836 157.2
367.150 131.486
368.090 353.999
369.207 209.275
369.958 104.566
370.739 160.277
371.598 73.6687
374.116 74.8681
375.094 274.922
375.798 100.551
376.921 107.924
377.921 115.085
379.055 1304.46
379.961 1492.26
381.194 275.243
382.172 332.648
383.109 1142.1
384.030 15.2228
385.243 51.7137
386.678 104.296
388.049 1016.82
388.919 1729.61
389.769 146.639
390.401 160.001
391.691 49.5642
393.276 4.85036
395.187 23.5846
395.863 8.52326
396.964 131.875
398.021 139.721
398.916 26.8166
399.728 8.56821
400.925 22.6082
403.630 17.6316
408.191 28.7295
412.424 15.9136
413.500 59.0892
415.152 22.5438
425.075 42.1609
426.128 56.1202
427.418 15.9022
428.992 105.896
434.197 35.1166
437.416 13.6034
443.005 10.2187
444.251 10.1807
445.270 55.3902
448.346 17.9232
452.286 850.706
453.259 154.934
454.044 34.4553
461.053 14.739
463.553 61.1114
464.400 8.54015
466.344 24.8624
467.269 43.1344
474.253 42.2763
475.128 41.6754
477.210 46.2511
482.339 168.218
483.262 4.36773
484.272 4.0126
495.230 18.9778
496.600 25.3245
497.371 36.7577
503.868 49.8462
504.809 35.9122
507.328 16.1413
512.096 22.2825
515.189 111.832
521.557 81.161
523.274 526.165
524.335 232.586
525.272 17.5975
530.899 52.8159
531.783 59.6152
539.850 35.1248
541.035 11.1235
542.557 18.3427
543.198 72.5434
544.112 22.9891
546.182 14.6691
548.275 11.425
551.010 51.9392
551.794 6.77869
560.134 125.439
561.197 23.6851
562.352 9.04926
563.389 13.4825
564.260 17.7475
565.234 5.4151
566.374 8.76807
572.139 17.3855
573.193 15.1086
581.698 10.0908
589.484 19.86
614.022 3.77971
618.284 5.52043
620.456 27.6046
621.365 11.497
625.378 17.8074
629.479 4.04241
630.484 39.5317
635.265 17.4561
637.316 952.381
638.429 511.87
639.453 207.865
646.510 35.9377
648.645 39.1449
649.624 8.6922
653.426 30.6059
655.083 20.9109
664.547 19.5468
665.464 18.1337
666.554 9.02229
668.217 16.6055
675.334 28.4043
677.483 76.0378
678.442 31.3038
679.709 43.7458
680.444 15.5595
682.341 17.2553
684.277 7.28855
688.588 11.2687
694.453 837.504
695.388 561.022
696.413 118.141
705.384 61.1595
706.462 29.5387
708.923 19.8109
720.524 7.93874
737.528 6.89535
742.946 15.134
END IONS

BEGIN IONS
TITLE=Spectrum63 scans: 958,
PEPMASS=711.23529 1994.53357
CHARGE=2+
RTINSECONDS=947
SCANS=958
225.951 19.4454
264.060 3.59913
269.145 17.2852
274.209 29.7514
279.143 6.55736
285.112 26.8517
300.147 29.5576
307.592 57.3081
320.082 28.7929
327.307 7.64673
331.061 28.9144
343.176 18.4779
352.247 19.6807
358.079 69.4834
358.802 5.21628
365.352 3.93543
383.300 10.8302
391.423 26.7493
393.158 31.0802
403.194 9.56203
410.430 68.9072
411.276 36.5534
412.242 30.4423
417.043 11.1578
418.995 15.4873
423.262 30.2984
427.158 31.1133
428.365 4.26267
436.378 61.9347
437.117 42.3411
438.868 7.93637
439.751 48.9198
441.219 54.0369
453.903 6.75642
456.104 12.2732
457.274 11.2944
458.937 6.23311
460.325 3.90604
468.151 20.1482
472.201 29.2335
475.001 7.7633
475.960 27.6456
478.597 29.3909
480.250 8.5013
484.913 4.31964
487.131 16.3037
488.758 21.7078
490.087 11.0343
491.401 45.8728
492.334 26.1343
493.338 14.7187
495.069 42.7243
496.421 7.14964
509.692 28.7842
520.137 78.0493
527.081 6.41232
531.057 9.64379
532.859 5.09407
534.964 154.16
535.838 22.3825
545.137 23.5033
548.494 56.9989
549.363 77.9045
551.948 48.3639
553.743 7.53371
555.131 7.08728
558.888 16.8358
561.747 12.4538
564.129 5.67785
565.372 29.7865
567.127 57.1836
568.409 27.1433
570.777 33.2832
572.445 95.3845
573.206 52.3911
577.185 25.5224
579.233 32.5392
584.671 12.614
595.819 9.79938
597.496 4.82619
598.211 14.1535
599.157 42.9922
601.273 52.461
603.110 27.8915
611.249 55.2488
612.679 45.4349
614.430 13.4486
615.194 16.3276
616.603 11.9572
618.164 10.2202
620.677 45.9349
622.767 12.8567
623.676 21.015
628.619 45.236
629.854 29.643
630.507 19.6029
632.260 11.4506
636.245 26.2953
636.990 82.4193
637.952 27.4196
638.982 19.8687
640.036 8.65164
641.273 21.6624
645.042 38.8543
646.102 26.6626
647.321 14.2369
648.183 15.8096
649.084 28.4484
651.587 29.9436
654.578 19.9303
656.216 13.864
657.124 76.9978
658.297 6.81472
659.159 97.9904
664.843 79.8905
666.421 87.21
667.259 69.6804
668.356 124.345
669.503 28.0903
671.400 43.2761
672.406 82.82
675.292 146.615
676.489 128.293
678.210 127.005
678.952 11.7205
680.272 40.3877
680.960 16.3642
681.871 39.3262
683.338 20.0886
684.505 6.65042
687.300 50.5214
688.643 84.5352
689.481 189.973
691.159 93.5316
693.154 298.113
694.061 73.6252
695.132 197.234
695.924 66.6803
697.170 124.55
698.908 44.1751
699.815 106.701
700.828 25.7241
701.705 94.1827
702.586 326.491
707.071 17.9995
710.786 7.62513
714.889 3.46122
716.325 4.52837
755.935 17.7658
761.353 29.0032
765.851 17.3517
790.642 64.5149
805.676 6.54391
806.508 28.8615
807.427 35.6292
819.261 55.1447
820.662 47.3264
821.370 30.8421
837.493 7.41727
844.444 30.0111
848.450 25.9877
858.871 8.24546
866.715 32.9372
875.509 5.73476
876.775 33.0652
877.430 24.8027
878.400 44.5612
879.685 92.1739
887.496 46.8423
916.788 24.6804
929.125 37.6729
930.889 43.1056
981.305 71.1932
997.408 19.0643
999.423 16.4299
1007.575 18.504
1014.535 11.453
1029.779 12.3488
1034.535 5.39648
1036.605 23.1705
1038.444 10.6757
1039.350 36.213
1041.715 53.0806
1077.509 6.76707
1083.459 14.8358
1098.260 32.4381
1143.281 86.0525
1144.306 7.84134
1201.535 34.1078
1202.153 13.9588
1204.495 21.3481
1217.463 24.5592
1278.500 9.78416
END IONS

BEGIN IONS
TITLE=Spectrum64 scans: 959,
PEPMASS=397.21375 7251.09814
CHARGE=2+
RTINSECONDS=947
SCANS=959
101.05965 267.319
129.10223 692.285
149.02338 845.841
157.09726 608.112
221.96133 2366.28
222.96378 209.734
234.14444 666.004
239.97163 730.246
266.95862 415.249
278.02402 2359.5
279.02670 432.541
279.15891 380.871
296.03537 268.226
302.14282 238.213
324.97583 294.922
338.96667 396.3
354.95883 272.331
381.21289 741.857
382.95541 1000.04
397.20074 209.24
400.96924 414.735
414.92664 334.34
452.25214 797.045
523.29108 707.776
637.33044 863.842
677.32642 337.45
678.33649 216.346
694.35297 2306.53
695.35284 758.294
END IONS

BEGIN IONS
TITLE=Spectrum65 scans: 961,
PEPMASS=748.74664 6791.17236
CHARGE=2+
RTINSECONDS=949
SCANS=961
213.230 17.2542
222.187 19.1899
231.051 35.2803
248.150 4.7945
276.570 5.43649
287.375 9.72791
320.126 69.9024
325.206 30.8514
330.228 53.3448
332.292 48.9746
336.242 58.8476
343.982 18.4587
350.076 6.83203
358.097 16.2763
359.102 22.6633
376.268 33.9126
383.420 15.7817
387.719 12.0393
389.140 25.3145
391.043 10.1381
400.290 11.4039
419.184 44.4693
433.220 68.3219
434.136 31.4183
437.165 82.2674
439.144 30.5633
452.318 23.3543
459.023 16.8146
467.105 30.9729
470.221 7.50033
471.112 9.41739
474.209 30.5853
477.102 12.4049
488.201 9.55768
489.170 13.2175
491.378 52.9896
492.141 7.22272
498.202 29.9836
500.683 55.6005
503.047 50.3037
506.182 29.5753
511.822 37.6397
521.100 28.0668
527.110 12.1784
530.081 34.635
531.134 27.8549
533.263 29.1912
534.095 25.0617
538.340 15.043
545.168 8.01057
546.261 10.6887
548.322 131.349
549.177 8.60726
552.663 33.8419
554.209 13.1476
555.406 54.1178
560.943 23.643
564.286 10.3716
566.281 31.0245
569.184 9.58574
570.026 15.4313
575.021 25.4829
584.255 29.6549
586.084 5.28459
591.460 10.9388
594.533 17.8434
598.147 340.701
599.152 72.7294
600.074 33.7556
602.508 43.9919
603.319 28.6335
604.282 16.607
608.078 53.8206
610.685 16.5114
615.009 29.3079
616.774 9.76593
617.882 20.8403
618.603 32.3292
620.674 5.08252
621.849 12.5694
624.898 107.206
625.676 60.3594
626.943 38.2313
630.405 23.3958
631.546 42.4204
632.250 69.3156
633.918 818.643
634.742 210.243
639.479 23.1549
640.322 29.9603
641.103 9.87672
641.956 66.3715
643.293 60.6476
645.557 47.9743
649.242 5.56507
651.417 36.6806
654.405 23.4649
656.131 26.8541
657.619 39.1115
659.121 13.1621
660.780 30.3199
662.688 39.15
666.690 11.8438
668.512 7.07657
669.214 8.82887
670.188 18.3297
674.964 51.5496
677.444 134.597
678.260 63.852
680.524 9.80197
684.219 94.0426
685.149 123.939
686.232 24.273
687.083 18.247
688.226 12.2535
689.204 7.9969
690.474 83.6902
691.173 31.795
695.356 283.525
696.289 117.328
697.427 21.527
699.090 83.6848
701.747 52.1021
702.442 60.4374
703.828 125.769
704.499 67.2207
705.419 34.5273
706.367 15.1674
707.681 295.51
708.424 59.708
709.626 22.1866
712.398 70.7607
713.273 448.291
714.351 193.65
715.289 33.9452
716.051 54.934
716.983 205.035
717.795 129.045
719.306 51.5701
721.954 242.015
723.016 161.186
725.714 33.4394
726.393 19.9317
727.238 108.446
728.852 164.799
730.638 537.338
731.384 519.616
732.413 183.172
733.416 79.5411
734.046 6.90423
737.321 67.169
739.135 50.6512
739.990 178.349
748.754 48.8902
750.110 14.1998
758.670 6.71411
766.354 22.3895
767.411 25.2406
769.874 30.6559
777.322 32.3335
784.198 483.931
785.285 97.8953
786.419 9.19975
794.475 43.6749
799.962 15.5126
819.686 79.8464
823.884 28.7737
826.559 18.725
840.048 21.0215
847.383 17.6286
863.350 138.749
878.442 8.83958
881.159 196.861
882.533 19.6848
885.026 50.5522
899.351 90.0199
900.469 61.7409
901.733 30.5669
904.626 19.092
913.446 22.9767
922.519 12.4593
931.297 196.676
932.451 79.8047
933.403 4.54449
934.338 18.6804
935.476 68.2088
951.408 40.4186
975.249 10.3107
982.434 21.646
987.475 39.7099
1000.103 6.71507
1008.947 15.125
1014.376 24.2601
1024.464 11.1556
1027.544 30.4839
1028.790 80.019
1030.354 11.3861
1042.042 11.6398
1042.983 6.22607
1044.094 5.29216
1046.215 32.7447
1047.293 42.8575
1048.302 25.2487
1053.280 13.3063
1068.277 10.4771
1085.436 26.8331
1086.226 18.6291
1103.352 310.058
1104.249 139.475
1105.323 56.4922
1111.381 16.9468
1112.535 35.5622
1113.469 27.5736
1116.616 16.6572
1203.544 35.5894
1209.426 11.9295
1221.576 9.22772
1231.414 19.1182
1240.210 5.99018
1250.682 5.98952
1266.497 43.3641
1267.305 14.4299
1309.500 19.0287
1333.337 4.34813
1334.143 36.0581
1347.673 13.6439
1350.339 31.2775
END IONS

BEGIN IONS
TITLE=Spectrum66 scans: 962,
PEPMASS=561.30664 3371.36792
CHARGE=2+
RTINSECONDS=949
SCANS=962
165.103 6.48532
166.083 19.1538
172.900 5.00579
174.999 7.91757
189.339 13.5996
195.165 14.1152
199.201 6.10284
201.082 8.74478
208.007 15.7648
219.122 31.3213
225.115 11.0827
226.006 25.3303
233.095 40.7631
235.184 47.5259
236.307 104.317
237.105 33.1
240.046 9.34896
243.246 10.3177
246.318 6.76594
250.990 7.20463
253.102 282.713
254.078 68.1948
257.234 21.287
262.120 11.8558
263.982 10.9119
268.318 7.73775
269.255 9.77365
271.181 50.1842
273.134 7.14241
274.067 5.09029
278.162 10.9834
282.984 8.6358
284.031 11.6556
286.764 29.6016
288.205 6.62428
291.190 4.66261
293.106 3.14636
297.241 17.1868
301.140 34.3927
302.560 15.4318
303.243 10.3024
307.062 10.6973
309.191 16.5215
313.365 18.0386
316.425 5.8053
317.107 4.71289
319.136 56.3437
320.217 11.3757
321.284 35.4579
323.193 4.66887
330.163 21.0096
334.125 13.2256
335.248 11.1069
337.258 82.7845
337.926 15.2098
339.153 111.744
340.086 5.78942
341.156 4.97981
344.286 24.2017
347.319 13.1893
348.314 46.2594
352.425 13.6201
353.099 20.9691
356.102 13.2178
358.335 13.9777
359.077 20.4106
360.248 7.60998
361.412 6.48455
362.365 5.18872
363.183 22.8597
364.106 3.34546
366.189 284.001
367.263 19.7313
373.128 11.754
375.033 25.0788
376.191 63.9882
378.239 34.1714
383.214 34.74
387.161 8.76469
388.699 4.2485
392.026 29.0014
394.014 10.5187
396.346 14.7865
398.115 32.1553
401.313 152.892
403.199 31.2742
403.997 19.1704
405.028 35.1844
407.838 16.1003
414.237 12.217
415.245 22.1169
417.221 10.9386
419.022 61.9071
420.125 15.6177
423.749 11.8013
428.114 119.669
430.268 14.5529
431.210 11.2781
432.428 71.049
433.183 38.4298
434.122 33.198
435.186 70.536
436.176 14.4177
436.846 57.6995
438.193 15.3281
441.222 25.584
442.041 18.7508
443.168 63.1104
443.844 37.1713
445.555 54.6337
446.387 73.1687
447.313 75.2746
448.015 54.6852
449.144 41.7418
450.095 84.7823
451.931 12.0937
454.466 14.6747
455.537 67.4157
456.148 9.54464
456.796 29.5656
457.988 32.3042
459.140 25.4665
460.735 123.049
462.116 49.6478
465.051 211.4
465.724 7.87781
466.955 32.5418
467.584 56.1446
469.249 62.3773
470.925 67.1296
472.082 53.4099
473.367 134.248
474.500 26.7689
476.083 30.1245
477.511 16.5051
479.206 43.546
480.163 41.9076
482.463 6.06804
484.718 19.9927
485.415 5.78699
486.910 115.117
488.143 104.957
488.751 34.1311
489.919 25.6624
490.662 5.93362
493.251 11.6618
493.879 118.433
496.778 17.9717
499.276 228.847
500.362 18.4185
501.173 39.956
503.159 66.5579
503.838 156.987
504.922 89.3673
506.582 40.12
507.521 16.7421
509.218 56.0856
510.016 71.0639
511.078 37.9118
512.258 84.9125
514.117 95.96
514.964 217.892
516.243 323.586
517.347 105.44
518.164 118.129
519.651 106.663
521.029 12.2859
521.858 86.8578
522.598 38.3192
523.632 23.8355
524.516 122.749
525.618 55.1105
526.399 66.3561
527.484 57.792
528.336 14.1875
529.037 6.39986
530.317 100.908
531.431 213.486
532.432 131.033
533.156 40.7918
534.220 65.9574
538.344 126.9
539.047 58.4049
540.156 154.211
541.101 200.273
541.719 150.409
543.014 477.563
543.985 494.699
545.146 212.881
546.096 139.862
546.995 37.8016
548.393 195.376
549.586 121.751
550.499 122.608
552.297 950.815
553.308 345.013
553.954 128.035
554.897 54.3831
560.845 33.2158
561.940 39.3274
570.367 66.7522
571.306 42.3997
580.467 18.6644
586.535 22.3746
587.266 31.9147
589.304 28.943
594.222 27.6879
599.284 19.1379
605.223 41.1799
607.599 45.0157
611.145 19.4963
616.192 67.1341
623.359 18.5334
624.284 13.9448
625.145 4.8195
629.685 12.8049
634.094 28.7753
636.948 33.6766
638.321 4.85118
641.391 10.6671
653.016 32.4615
655.895 45.3271
657.408 395.069
658.415 214.603
659.373 29.4397
669.950 48.9313
679.316 13.2448
680.029 10.2798
684.694 16.7161
685.510 19.6085
699.499 31.4338
710.531 43.7146
717.712 53.4944
721.497 6.86545
722.411 70.0249
727.276 11.889
730.680 14.2925
731.429 11.7898
733.571 21.4652
735.203 26.697
740.870 44.8746
743.532 32.9787
756.487 617.663
757.528 182.651
758.483 43.7087
762.549 36.8974
763.438 53.4263
769.009 17.375
786.511 5.07121
787.229 43.246
788.247 18.0521
798.212 64.4398
802.193 19.61
817.359 7.71461
819.959 18.3374
821.435 23.4966
834.120 52.276
848.343 14.8236
864.519 10.3967
865.200 4.97689
869.655 302.882
870.716 74.9694
871.620 15.2274
878.099 11.8095
886.219 4.05618
887.969 13.6093
900.058 26.1225
903.355 6.76256
910.441 28.5041
918.644 24.2581
921.327 10.2643
944.248 11.0345
945.491 44.1531
946.348 37.6798
947.653 46.2218
948.574 11.3939
960.303 12.044
984.656 10.514
995.486 16.2888
996.474 27.7084
END IONS

BEGIN IONS
TITLE=Spectrum67 scans: 963,
PEPMASS=748.74664 6791.17236
CHARGE=2+
RTINSECONDS=949
SCANS=963
136.07602 996.006
140.07024 230.772
203.10149 209.405
213.08679 327.324
280.34610 210.9
340.99826 186.74
429.08728 1061.5
598.18158 457.222
608.44800 192.482
633.69751 236.67
713.21283 415.728
784.25171 495.374
894.06299 196.605
931.29089 196.858
1039.32581 394.971
1077.20239 212.258
1103.32813 545.385
1224.53027 199.719
1363.78064 211.539
END IONS

BEGIN IONS
TITLE=Spectrum68 scans: 965,
PEPMASS=468.57208 6241.14209
CHARGE=3+
RTINSECONDS=951
SCANS=965
133.006 10.4578
143.077 55.8118
143.999 30.3207
166.106 12.2268
169.008 3.24265
171.119 187.74
172.135 43.3578
173.117 26.6059
175.267 15.7369
175.877 3.94192
177.005 12.3411
184.065 9.58441
189.129 28.4575
191.072 18.9019
195.324 7.82724
197.431 25.1774
198.184 12.6036
198.997 14.5096
199.944 6.47843
201.087 7.96298
203.026 5.34041
203.971 17.9644
210.241 32.5563
212.268 9.26821
214.052 24.4725
219.319 25.6604
223.149 26.0787
225.278 5.02901
227.158 18.0103
228.108 20.3083
230.239 15.9763
232.218 13.5993
235.054 3.06552
236.056 4.31935
236.961 6.5047
238.072 13.5516
240.268 52.8303
240.872 7.83722
242.030 12.9941
244.241 22.5757
245.089 27.5731
246.595 10.8132
248.298 25.7963
249.252 16.0671
252.474 21.2194
253.104 5.62591
254.017 12.1611
255.646 5.68813
257.231 12.5845
260.471 24.3249
261.624 9.8816
262.371 24.0432
265.935 4.31055
268.488 35.6541
269.318 8.41023
271.271 14.9934
272.511 8.62961
273.195 20.5486
275.271 12.0539
279.046 28.9066
280.037 20.2098
281.226 9.13433
284.213 16.4807
285.264 11.4777
286.764 25.8773
288.326 20.6325
291.319 60.984
292.058 23.5921
293.051 89.029
298.369 28.2059
302.239 5.05544
306.116 7.0188
307.141 44.9826
308.162 35.3989
310.241 97.3982
311.034 37.3488
312.250 13.2273
313.371 6.31785
314.126 32.6985
315.115 21.0848
316.293 15.773
317.111 34.4341
318.442 38.9473
319.091 21.4665
320.169 11.7406
322.019 68.5524
323.333 54.7165
325.209 85.2134
326.300 14.1692
327.263 26.7111
328.222 25.4914
330.291 25.4557
331.110 36.757
333.134 7.08176
334.088 29.0251
335.118 11.5809
336.473 17.3224
338.040 54.4705
339.066 59.6159
340.118 25.7795
341.261 44.3717
343.104 7.26585
346.232 44.2232
346.928 20.565
349.098 70.9032
350.182 14.0322
351.336 102.23
351.984 43.925
353.173 105.184
354.077 71.449
355.598 19.5852
356.514 41.5
357.211 24.0826
358.110 14.0384
359.333 91.2037
361.486 96.2252
362.118 61.7998
363.493 134.105
364.278 10.8504
366.274 29.8899
367.346 54.0614
368.638 30.0792
370.287 92.5881
371.380 51.8878
372.526 4.32487
374.487 33.6691
376.273 9.19278
377.569 209.261
378.297 87.6743
379.200 127.173
380.151 200.185
381.065 82.5446
382.169 34.9732
383.322 24.6847
385.100 41.9468
386.192 64.5788
387.978 106.513
388.973 47.8464
390.232 41.3242
391.449 11.3015
392.271 64.8538
394.065 180.806
394.900 16.3774
395.929 94.9693
396.542 123.392
397.152 52.3993
398.316 79.5041
399.262 28.8381
400.750 72.9973
402.175 61.1745
403.949 58.7648
405.141 77.8572
406.321 270.819
407.398 43.5439
408.009 54.9514
408.947 133.695
409.943 78.9974
410.992 78.8325
411.924 75.077
412.977 64.769
414.534 25.2249
415.204 19.3464
417.367 125.542
419.716 16.5794
421.425 168.487
422.064 455.054
423.005 716.715
424.101 307.569
425.318 351.611
426.823 154.362
427.817 186.237
428.973 57.9144
429.966 71.9434
430.889 76.5999
432.479 195.522
433.239 280.716
434.164 57.3383
435.456 15.2546
436.752 70.1191
438.060 134.619
438.760 284.476
439.577 150.542
440.631 194.303
441.596 216.641
442.448 34.2637
443.301 23.398
444.445 100.692
445.409 210.255
446.185 93.7632
446.870 139.545
447.725 25.9814
448.671 107.957
450.210 675.098
451.025 995.425
451.738 176.89
452.945 241.683
454.223 430.603
455.466 110.111
457.438 120.521
459.529 465.204
460.457 93.0727
461.524 234.236
462.613 79.0196
463.593 18.3291
464.586 23.8469
468.058 208.31
468.901 53.5247
469.824 9.28829
470.919 17.8294
471.775 21.1806
473.326 6.33351
479.687 35.477
484.520 31.0736
486.332 42.213
490.167 149.984
494.293 19.7199
495.289 22.1931
499.436 24.5858
504.227 33.8455
506.990 9.41804
508.175 21.3058
509.769 169.457
510.706 18.5061
513.202 52.6575
518.226 12.7046
519.179 30.6323
522.341 40.1307
523.212 18.4148
526.544 119.733
527.978 5.86764
528.839 56.2278
536.464 19.8556
541.094 12.2585
541.964 9.85116
543.376 74.1762
548.148 98.6443
555.197 7.38023
556.703 44.0878
558.830 19.4461
560.204 57.0507
561.255 120.314
562.169 30.4107
564.952 43.5555
568.276 5.17477
572.233 34.2667
575.275 4.38947
586.301 17.9819
590.515 13.7771
591.725 72.8372
595.432 37.2837
596.320 26.4838
600.950 92.5087
608.467 901.786
609.664 77.2493
610.345 18.489
611.486 19.4042
613.256 32.9448
617.489 3146.13
618.384 565.502
619.305 65.8005
620.629 42.5146
621.581 26.0136
624.608 14.9488
625.324 43.4804
630.770 43.8054
639.348 18.4632
646.586 24.739
648.405 23.6999
650.442 17.2608
657.877 26.5029
658.959 42.8022
663.371 8.21441
664.556 3.10506
666.105 11.8241
667.631 18.5696
668.421 48.3099
669.387 4.80963
671.574 15.9812
677.186 14.5743
683.879 9.66897
689.558 3.10381
709.479 28.2247
720.344 11.6824
721.597 7.64113
725.359 14.6099
738.260 8.30984
743.188 39.0201
751.081 13.175
756.594 12.3055
788.599 24.9555
790.593 30.9743
791.340 10.6608
806.570 36.7294
820.425 9.11227
827.434 16.9595
878.465 19.6003
884.335 4.10493
893.422 17.9079
953.048 16.2317
END IONS

BEGIN IONS
TITLE=Spectrum69 scans: 966,
PEPMASS=617.30188 1637.31970
CHARGE=2+
RTINSECONDS=951
SCANS=966
175.005 15.5332
195.393 2.99437
197.200 20.8364
197.969 6.49522
199.034 12.7281
216.092 12.0484
227.249 9.08494
234.041 26.4598
236.575 29.2428
241.285 15.5344
252.122 9.21103
255.118 6.53636
260.329 7.77463
262.151 5.58363
268.439 23.0401
270.021 4.30021
271.139 5.60166
285.342 22.9203
286.230 12.2459
290.420 7.54297
302.203 14.9119
306.011 7.65326
311.123 6.67144
317.258 18.0606
320.430 26.8656
321.390 10.1483
322.378 7.92001
325.243 10.069
329.361 12.0745
332.115 8.60588
340.298 25.6561
343.233 49.1879
343.934 10.9714
345.382 40.9844
348.217 3.49282
353.351 24.2766
354.373 8.51014
355.008 11.7689
359.311 46.3176
360.227 48.9396
361.198 4.4979
361.939 5.34136
365.138 9.68691
368.249 4.6925
369.279 33.4503
373.067 5.99225
375.192 19.4964
376.185 7.52639
377.259 8.42736
379.447 8.61252
381.020 9.22955
382.865 11.5087
383.644 14.1273
384.853 24.7367
387.945 12.3256
394.073 5.27995
396.266 6.59912
398.339 28.4907
401.852 41.9967
404.185 6.90639
409.237 10.8789
409.884 10.0817
411.435 3.88281
417.333 20.2693
419.300 29.8003
420.291 5.03676
421.008 10.8036
421.725 33.5503
423.957 20.8005
426.108 15.6935
427.934 19.992
431.877 21.863
434.284 26.414
435.602 10.4921
441.688 21.2002
442.511 21.9843
444.842 4.81175
446.062 29.1108
449.378 26.7649
450.565 20.8975
451.885 9.05291
453.934 46.0125
455.031 21.2318
455.766 29.9471
456.863 36.4939
461.241 65.9535
462.060 18.199
464.341 72.9498
466.006 14.9564
467.937 47.1131
469.615 22.5738
471.177 10.7766
472.322 22.4872
474.692 12.6223
475.465 28.3472
477.467 14.8817
480.961 20.4476
483.512 23.1158
485.162 30.1056
486.301 53.7757
488.005 43.0579
489.146 79.703
489.816 22.4734
492.139 18.2486
494.452 15.4266
495.376 9.4365
497.219 54.5648
498.047 27.1169
499.220 19.611
499.970 14.2153
500.989 135.395
502.192 26.2842
503.147 58.8412
504.395 32.6183
505.003 20.5256
507.937 7.10965
508.868 67.488
510.476 52.3917
511.658 53.5704
515.167 22.6406
516.929 67.6997
517.754 32.0739
518.371 23.6628
519.155 36.4119
522.412 37.8349
525.035 52.6401
527.273 25.5535
528.334 81.0368
529.194 160.129
530.044 58.7944
531.159 65.5475
532.369 17.732
533.441 52.1762
536.109 47.8765
537.259 69.2742
538.040 45.8825
540.596 37.501
542.296 36.2063
543.943 128.454
545.233 75.3519
546.083 48.2957
546.922 40.4488
549.060 15.9421
550.132 12.7982
553.817 18.3679
555.464 85.2062
556.458 85.0405
557.417 110.721
558.656 90.63
560.261 52.8451
560.865 8.1263
561.503 58.2258
562.613 74.4373
564.408 282.427
565.261 25.5925
567.063 68.6003
569.280 44.6905
571.078 222.221
572.029 211.755
573.242 161.111
574.262 244.632
575.026 52.5872
575.937 78.5765
576.857 62.1729
578.668 41.7604
579.992 18.0348
580.927 110.319
581.791 29.4111
582.992 3.91377
584.281 3.89646
585.752 165.857
587.087 194.384
588.239 227.338
588.975 184.642
590.237 96.9838
591.346 25.5932
592.251 10.7478
593.838 34.6597
595.540 155.977
596.630 218.187
597.322 50.1178
599.146 649.736
599.934 355.79
601.061 87.9865
602.407 112.89
603.898 29.177
605.074 99.3336
606.945 24.6466
608.096 395.392
608.993 367.169
610.053 84.2713
610.916 70.9324
616.626 33.928
617.644 27.8124
625.425 32.8416
628.538 4.00898
631.315 43.1199
632.411 20.6819
633.374 9.51592
637.929 65.9603
639.280 32.3704
640.293 33.5567
645.164 9.00521
646.334 14.6946
665.115 26.5271
667.547 177.608
673.581 163.051
677.489 7.96656
679.248 6.41298
700.242 18.9044
716.338 13.5789
723.545 59.7114
725.530 6.46635
727.328 12.3148
732.406 92.8923
738.236 97.7934
742.937 17.6498
747.064 57.9279
751.468 86.6546
767.440 16.103
769.927 7.57327
770.539 7.35715
773.246 7.2389
775.443 19.4824
776.996 112.48
784.256 7.59915
787.412 8.84265
793.145 9.26738
794.795 27.6556
797.065 47.1955
803.503 20.6219
804.229 5.66816
805.994 17.5865
810.550 55.3424
811.438 28.3081
812.482 5.23666
815.131 15.3638
822.174 16.3278
826.064 5.38254
838.328 9.20825
840.175 22.189
846.109 73.254
853.414 9.67398
855.423 7.76921
859.991 76.4287
860.620 30.3626
861.557 11.4364
875.590 20.976
883.183 8.63123
884.591 14.3328
886.422 28.5725
890.578 9.02008
893.457 12.9136
898.507 13.9352
900.334 7.7251
917.524 9.20413
925.516 7.01327
929.591 9.95453
940.397 4.90176
947.690 48.6876
948.543 27.2012
980.625 15.5586
993.634 18.3265
1018.620 9.51349
1019.634 20.65
1023.684 10.8612
1029.591 7.51678
1042.617 32.4276
1059.014 8.61861
1084.620 17.931
1087.229 7.08284
1121.443 13.7788
1133.605 34.9783
1175.542 10.615
END IONS

BEGIN IONS
TITLE=Spectrum70 scans: 967,
PEPMASS=468.57208 6241.14209
CHARGE=3+
RTINSECONDS=951
SCANS=967
143.11824 1319
171.11226 374.407
340.93066 214.161
429.08755 1309.53
467.10281 1353.82
467.24634 341.331
468.10364 543.212
468.95636 275.432
469.09915 380.033
474.23642 327.004
474.74045 208.135
505.85519 197.62
509.75427 330.213
560.28351 243.508
608.30530 218.708
608.78955 566.584
609.29388 292.518
617.30292 1934.78
617.80377 1110.55
618.30579 332.124
810.39813 332.417
847.24652 201.091
947.48260 274.82
END IONS

BEGIN IONS
TITLE=Spectrum71 scans: 971,
PEPMASS=458.22852 13618.23145
CHARGE=3+
RTINSECONDS=955
SCANS=971
136.015 6.69537
138.137 7.2955
141.102 5.66935
144.195 5.26212
147.977 10.1108
154.070 9.55254
157.988 21.6005
159.047 11.7219
162.164 14.7385
174.112 9.36841
175.021 71.0902
176.265 3.88464
177.014 9.93574
178.050 7.43681
181.048 11.2341
182.973 18.1121
184.211 9.85119
185.098 17.0546
200.149 23.6198
201.111 8.55974
202.196 16.5646
203.025 4.42328
205.092 46.4144
207.034 5.3544
208.039 6.51561
209.094 15.092
212.281 15.8405
213.087 5.71178
220.114 4.92307
227.175 36.3657
230.035 12.7546
232.105 40.1442
233.297 21.5605
234.962 43.8919
236.059 11.1604
237.022 8.171
239.287 7.8868
240.199 20.3883
241.568 33.2659
242.275 11.9975
243.055 21.7387
244.125 12.3625
245.092 15.0777
246.202 8.97486
249.138 42.7618
249.756 15.0345
251.137 28.2709
254.169 14.1267
256.325 8.30775
257.229 23.1046
258.118 20.9981
260.652 50.1977
264.435 35.8119
266.165 13.1252
267.337 14.2504
268.417 45.474
271.308 11.142
271.983 41.4184
273.373 11.6573
274.176 6.53626
275.491 21.4098
278.263 29.5104
282.219 13.6609
283.218 17.6778
286.279 51.2913
287.285 70.7494
288.192 31.1325
291.078 23.2499
292.970 31.5418
296.279 17.421
299.879 47.3656
301.863 23.1088
303.778 4.68814
304.406 9.31247
305.902 27.4866
307.257 36.6569
308.147 38.8485
309.158 7.035
311.272 43.571
312.563 93.8621
313.427 37.0991
314.449 36.3829
315.354 80.6065
316.224 51.8269
316.854 4.36248
321.394 33.0301
322.065 19.7252
323.116 16.1313
324.385 6.20213
325.132 30.0121
326.051 19.2282
327.216 66.4758
328.214 41.2069
329.548 98.0839
330.267 13.5321
331.239 62.8981
332.193 55.4708
333.050 38.3193
333.910 11.5718
335.150 10.7674
336.514 39.8473
337.234 37.0735
338.402 24.5251
339.307 73.3144
340.224 46.8964
341.669 83.7448
342.289 11.817
343.136 13.9581
344.392 78.4667
345.225 30.018
347.373 82.8196
348.292 12.7407
350.212 35.2448
352.232 8.16103
353.190 60.6016
354.142 59.3756
355.236 110.429
356.157 40.2575
356.943 6.39444
358.104 23.3695
358.740 43.3103
359.953 49.8185
361.417 60.8747
362.597 47.0275
363.357 22.0503
363.961 8.22711
366.431 14.5864
367.058 37.17
368.006 126.464
369.045 63.1931
370.480 61.074
371.213 118.939
372.308 28.9391
374.109 10.0735
375.132 17.884
376.747 40.61
377.578 50.8688
378.226 12.1472
379.856 57.87
381.212 32.5368
383.008 19.6917
384.016 137.258
384.889 61.3896
386.102 71.9752
386.851 152.215
387.862 55.198
389.084 33.8531
390.061 79.8027
391.295 7.34585
393.454 54.3546
394.538 81.2422
395.372 32.531
396.327 104.799
397.224 95.7406
398.318 222.229
399.117 46.5213
400.041 60.3229
401.054 61.0024
402.230 69.6613
403.234 60.0288
404.159 74.998
405.192 189.984
406.157 17.6356
407.224 124.273
410.064 300.866
411.078 37.8392
412.060 308.176
412.919 253.66
414.346 466.798
415.259 207.259
416.371 234.453
417.239 55.45
418.202 101.331
418.931 95.8353
420.223 40.4251
420.915 38.0419
421.957 121.844
423.077 256.698
424.684 24.3479
426.896 183.801
427.903 169.958
428.890 198.231
429.720 86.5018
431.082 89.7455
432.780 57.4983
433.577 64.4146
434.916 32.5746
435.862 190.939
436.953 201.795
437.892 175.706
438.874 127.657
440.057 941.388
441.009 898.512
442.116 459.483
443.214 348.537
443.978 170.345
444.778 74.9987
446.566 417.834
447.439 51.2402
448.676 581.411
449.487 506.141
450.350 315.229
452.209 1240.24
453.247 186.19
458.075 37.3121
459.005 60.1588
460.352 11.4379
463.333 18.1473
464.252 14.6537
465.334 3.81023
468.321 16.5802
470.746 5.61677
476.920 97.946
480.238 229.189
481.373 94.4429
482.239 283.871
483.346 81.5329
484.365 31.3005
485.323 42.0189
489.185 14.6135
490.195 26.9832
492.229 15.5281
496.246 19.2515
501.227 5.13162
504.137 28.7685
509.204 30.1917
513.331 7.30946
514.772 13.2121
515.882 55.1554
517.246 22.4484
518.245 66.8795
520.092 10.8845
523.293 41.2476
525.418 42.1725
526.635 28.8421
527.734 32.0255
530.294 28.1281
532.101 14.7506
533.466 40.4586
535.740 119.872
536.755 20.1812
544.431 196.036
545.342 22.8011
546.242 53.162
555.303 11.542
557.331 40.1474
559.909 40.0308
561.243 101.406
562.396 20.8468
563.136 29.5073
564.409 6.01148
570.203 61.4618
572.364 8.7406
573.861 21.2318
576.341 19.2712
579.755 40.2548
583.270 85.5822
584.294 49.7977
585.919 387.847
586.843 38.0601
587.476 21.3102
591.258 52.8548
592.157 6.81381
593.879 7.90925
596.251 42.9249
600.053 679.025
601.347 18.0772
605.298 81.5411
605.914 42.7757
609.038 295.514
609.832 28.0149
611.383 10.5976
614.121 77.9772
614.942 87.8937
618.392 26.3997
621.272 37.4535
622.404 4.4985
625.714 44.3333
627.610 26.1222
629.176 28.9596
631.387 10.5464
632.305 50.9995
633.603 29.9551
634.944 83.5887
642.238 17.5263
643.449 5.99407
645.121 35.5325
647.425 18.415
648.458 109.862
649.293 35.5241
650.312 23.0366
655.024 3.81398
657.294 34.3087
661.305 21.3174
664.443 31.3641
665.402 34.8892
666.411 12.0392
667.386 10.0088
668.356 12.6008
669.263 10.9986
670.288 11.6385
671.465 6.96451
673.348 41.2075
678.695 83.6681
690.205 32.0235
692.359 15.2215
695.255 6.9052
707.419 12.5647
708.337 80.8022
710.441 22.8967
713.091 15.4033
717.436 5.19134
719.089 20.933
727.465 13.4729
735.467 38.6118
736.381 21.1546
739.141 6.66949
740.381 14.8591
753.378 13.3044
777.241 13.864
785.428 5.51366
788.438 15.6357
791.805 22.4224
795.462 44.1504
796.299 14.5713
805.077 12.2773
809.964 22.8215
820.425 21.1233
836.107 16.6469
913.391 8.39849
954.097 12.7029
END IONS

BEGIN IONS
TITLE=Spectrum72 scans: 972,
PEPMASS=458.22852 13618.23145
CHARGE=3+
RTINSECONDS=955
SCANS=972
409.53979 267.111
429.08981 1103.66
442.21741 215.23
452.22812 651.4
452.55838 416.765
457.21844 295.875
458.22879 13707.3
458.56259 10278
458.89682 4063.63
459.23105 1685.42
459.55685 236.165
816.29694 208.527
END IONS

BEGIN IONS
TITLE=Spectrum73 scans: 975,
PEPMASS=400.87180 1311.97778
CHARGE=3+
RTINSECONDS=957
SCANS=975
119.141 21.2592
129.045 17.0676
132.013 9.86136
137.938 32.9525
139.985 7.44582
142.002 5.07162
143.128 25.7712
146.921 15.9703
153.901 23.3619
156.225 17.4387
157.112 6.40061
158.952 35.5375
159.985 33.5021
160.842 15.2349
168.084 22.5034
173.045 29.9645
175.124 25.0287
178.175 19.6809
180.895 5.14965
183.139 9.25391
183.998 28.2082
185.099 24.5358
188.034 27.3371
189.023 9.67521
195.058 11.6181
197.139 10.1115
198.192 3.58445
199.063 44.4189
199.953 5.64516
201.020 32.6334
201.874 6.5787
202.937 4.7631
204.994 13.1757
206.230 23.8383
207.058 16.5243
210.135 5.20003
210.993 6.92029
212.110 9.37379
213.077 15.3345
214.036 16.9688
217.965 41.6212
218.999 15.4885
223.251 5.12764
224.846 46.0496
227.179 51.6455
228.983 33.0127
230.160 42.1057
231.216 74.132
232.102 30.7765
233.299 10.407
235.286 6.22344
236.186 11.1222
238.134 13.9224
239.210 23.0359
240.085 5.58466
242.157 8.88226
243.175 42.8849
245.030 28.7448
246.186 8.10004
246.976 14.8818
249.108 4.0085
250.123 43.6676
252.964 4.83899
254.179 72.8392
255.241 123.909
256.256 20.656
257.119 28.5378
258.019 27.75
259.193 4.88977
261.123 38.7408
264.258 8.95695
266.164 44.8592
267.383 28.7549
268.073 59.9101
269.142 50.8509
270.113 100.914
271.004 43.5841
272.086 189.803
273.157 287.272
274.226 112.431
275.128 33.4255
275.965 33.1256
277.136 40.1338
279.212 24.2381
280.350 10.3133
281.230 23.9367
282.096 20.6145
283.203 101.809
284.270 167.137
285.186 20.2612
287.140 68.1065
288.099 123.298
289.278 50.1435
290.078 9.37028
291.035 16.8998
292.045 58.5201
292.953 72.8848
293.737 3.44034
296.102 68.9771
297.616 62.1961
298.273 46.7098
299.317 92.9217
300.383 58.9409
301.203 39.2173
302.467 24.5463
304.217 32.5002
305.718 10.5089
307.179 52.4586
308.314 40.4996
308.939 23.9457
310.079 10.4546
311.208 152.342
312.274 115.176
313.132 128.562
313.838 89.1085
315.115 14.7704
316.118 39.6198
317.189 83.9017
318.400 39.0673
320.068 97.5797
321.466 237.138
324.184 63.9565
325.152 72.2819
325.906 86.7865
327.041 141.059
328.132 24.5716
329.116 144.296
330.108 85.9778
331.182 81.8255
332.291 109.683
332.985 37.7584
334.127 140.306
335.159 108.136
336.306 30.5512
336.988 25.6652
337.989 79.2594
339.074 143.797
340.207 227.269
341.442 273.202
342.161 91.2667
343.241 85.7437
344.066 70.261
345.262 66.9122
346.518 69.0028
347.566 88.6455
348.482 107.776
350.560 58.3103
351.490 10.809
353.180 43.5498
354.193 121.803
355.157 416.416
356.137 300.072
357.065 194.397
358.153 87.6821
359.204 123.591
360.058 129.732
360.822 29.7437
362.197 67.7886
363.222 132.141
363.928 70.8614
364.982 151.701
366.101 56.8746
368.209 25.0901
369.492 221.461
370.225 92.0951
371.198 222.427
372.509 175.48
373.235 59.1082
374.093 56.2201
374.726 87.8153
375.420 4.35693
377.027 145.238
378.156 218.995
379.381 134.597
380.103 250.115
381.611 64.6912
382.364 657.728
383.101 1078.39
383.894 474.223
385.135 851.835
386.129 447.391
387.014 192.003
389.149 405.192
389.762 16.0449
390.789 133.802
392.296 664.964
393.264 46.0196
394.797 505.74
395.735 104.48
397.353 56.831
398.845 14.5471
400.720 181.442
402.083 77.1291
403.180 82.7947
403.999 22.1549
408.274 21.8902
410.254 18.3911
419.079 11.6849
423.126 29.8897
424.099 6.38766
425.232 13.3331
428.187 8.59365
431.405 60.3117
432.273 52.5606
434.323 20.869
436.001 24.8008
438.258 75.2213
442.147 20.4412
448.335 14.7112
451.057 5.84447
452.648 25.384
457.531 30.9636
462.349 17.7312
463.476 65.5606
464.635 25.2327
465.570 48.2134
467.167 17.0411
469.356 10.634
478.426 37.5719
481.144 11.2313
489.246 10.1535
495.390 85.1397
502.464 16.4706
504.296 48.9199
507.132 9.65014
513.636 23.537
514.799 16.105
517.089 23.6688
518.247 11.971
519.235 15.4278
523.251 31.5037
524.169 23.109
530.415 49.1712
541.129 17.757
544.495 49.1026
545.171 13.4002
545.992 16.6143
547.318 4.26176
554.514 3.50826
556.287 19.1646
559.269 48.2993
560.312 28.4704
562.828 8.82737
571.334 13.4561
575.294 22.9901
582.238 29.2573
586.392 34.4312
588.317 24.8152
590.587 29.2602
593.502 16.685
594.312 23.4944
596.481 5.43719
597.366 16.9699
598.158 23.9585
599.619 8.93917
602.456 14.7026
608.395 14.7995
610.759 13.9622
617.441 32.2157
625.086 126.743
626.218 80.743
627.455 42.7162
629.529 19.9713
632.458 19.426
639.297 12.4682
640.305 38.5582
641.855 75.7446
653.280 24.5612
659.711 7.15149
675.259 16.0789
679.654 19.9784
689.502 23.5752
695.389 37.2861
696.363 11.2123
698.540 38.8679
705.293 14.9491
710.937 14.2788
732.661 11.4951
738.998 28.068
745.708 3.81941
753.433 21.1368
757.460 2.99615
759.677 15.6023
788.615 19.6085
804.615 50.6459
END IONS

BEGIN IONS
TITLE=Spectrum74 scans: 976,
PEPMASS=400.87180 1311.97778
CHARGE=3+
RTINSECONDS=958
SCANS=976
131.08118 276.639
136.07584 327.817
288.87207 297.691
290.08237 250.987
308.17072 270.196
320.68719 1132.73
321.18643 377.349
357.05878 197.669
382.21054 224.916
400.21777 227.022
400.98340 585.18
401.17203 213.28
401.23468 463.502
402.23831 419.168
418.99307 922.967
419.99100 325.696
429.08844 1051.96
437.84705 307.249
463.25699 214.973
640.36859 320.135
978.59906 214.839
END IONS

BEGIN IONS
TITLE=Spectrum75 scans: 980,
PEPMASS=616.80225 6012.34082
CHARGE=2+
RTINSECONDS=961
SCANS=980
176.094 4.56525
184.229 7.39471
193.038 13.712
196.954 22.584
198.931 11.6011
204.308 4.73132
210.965 14.1892
212.058 23.852
213.210 4.74107
220.073 13.7308
221.078 5.58061
229.382 6.92526
251.170 3.51204
253.150 14.4842
254.147 3.00264
255.067 20.1072
258.257 5.22093
267.351 15.6801
268.193 11.3395
270.223 22.5368
281.298 9.94516
283.453 13.2922
285.256 8.67862
288.305 11.4163
297.425 12.0209
298.270 28.4304
301.110 14.1587
309.168 10.7387
310.284 5.65708
311.189 5.17234
315.139 14.1066
317.225 9.64506
318.979 6.59564
322.197 6.28799
322.988 8.3753
326.323 17.2203
328.256 73.006
330.191 13.3091
336.329 10.3744
337.087 17.3156
338.164 31.5289
339.240 10.4935
340.144 10.5539
342.291 22.0382
346.544 18.8483
348.240 11.3976
353.504 32.0579
354.169 25.1719
355.162 51.1428
356.084 26.6759
358.108 15.0747
359.116 54.1361
360.339 19.7427
361.049 8.8459
363.325 14.7479
366.392 26.0521
371.262 19.0135
373.222 36.2309
373.884 8.87143
375.176 72.2207
380.861 30.8258
383.260 3.46987
388.279 5.20222
389.158 7.83747
390.217 9.65221
393.348 5.76533
394.203 7.15059
395.211 45.5831
396.341 13.6485
399.041 11.6741
399.953 12.7989
401.766 8.8623
403.063 3.89343
405.984 12.2135
411.343 42.3944
412.219 35.4828
413.053 27.7865
417.097 22.977
420.856 4.89266
423.293 14.4572
425.256 26.213
430.766 29.1562
431.411 17.4848
432.324 123.908
433.147 27.3782
438.521 65.6978
442.163 20.3883
444.138 3.86881
445.366 16.0597
446.231 18.6738
447.285 15.5605
450.978 105.62
451.948 20.6057
453.087 15.4595
454.062 4.43361
456.278 21.1633
456.954 22.5345
460.631 88.7472
467.381 31.3314
468.008 3.52941
469.088 121.016
470.191 16.0064
471.050 54.778
472.171 39.2418
473.314 63.2442
474.789 5.34388
478.575 33.5673
481.330 15.11
484.118 9.95022
486.039 17.4863
487.928 35.468
489.300 308.167
493.329 3.93451
494.370 4.54584
495.194 41.1674
496.092 29.0399
497.484 6.15303
498.115 9.60489
498.944 4.01496
500.776 43.2397
502.347 15.5386
503.185 11.4561
504.275 22.6406
505.400 56.4605
506.740 9.77637
508.319 53.5217
510.166 47.1896
511.101 40.1905
513.716 5.7305
515.241 26.2192
516.468 91.1904
517.369 114.626
518.651 11.6777
520.281 4.88172
521.665 45.2137
522.767 31.2738
523.471 17.8992
524.206 8.30657
525.384 10.8166
526.586 11.9658
527.456 38.1506
528.168 48.3759
529.337 82.4503
530.104 19.4382
531.268 38.8106
532.046 15.748
535.262 15.4222
536.504 80.3141
537.188 92.5552
538.025 6.83453
539.249 24.9551
543.089 63.4994
544.078 30.0949
544.977 348.063
545.822 33.8987
546.897 14.7377
549.374 59.5192
550.264 23.7898
552.800 28.8987
553.984 82.7632
555.216 33.6665
556.600 125.061
557.979 56.334
559.275 43.3011
562.012 89.9713
563.421 76.3139
564.171 181.848
565.366 36.2849
566.702 50.2941
570.201 43.8124
570.996 217.19
571.629 113.449
572.282 166.868
573.245 213.208
574.292 58.0065
575.165 24.6464
576.311 116.927
577.385 16.3032
579.097 32.8856
579.836 74.8818
580.930 140.447
582.306 390.903
583.284 81.5005
584.519 121.067
585.299 20.9672
586.404 114.655
587.030 42.3821
589.244 204.743
590.189 12.4628
591.048 127.729
593.365 128.404
594.054 95.7171
595.057 158.191
595.667 29.0014
596.494 55.8251
598.434 593.924
599.260 340.663
600.301 329.655
601.534 222.852
602.283 100.621
604.052 32.5558
605.070 106.448
607.634 731.518
608.502 417.45
609.341 11.9319
614.068 10.6293
617.600 53.4059
618.657 23.6923
621.293 14.062
624.266 11.6979
633.316 870.283
634.303 127.747
635.306 63.8225
636.997 20.1716
639.421 89.3578
640.283 13.3823
642.653 40.5866
643.778 14.5595
644.441 13.4423
645.567 18.239
655.244 28.1185
658.116 32.0364
664.438 12.6441
671.759 61.4606
684.370 22.1253
686.381 33.016
691.546 25.3534
696.367 20.6601
698.255 27.4573
699.561 93.1153
708.396 57.2761
709.019 9.20045
711.545 6.52061
714.329 5.28221
718.080 10.4454
720.987 32.5134
726.454 83.7078
727.414 20.3433
728.498 10.4498
731.350 71.9343
733.286 24.2957
734.463 51.2417
736.519 32.1905
744.411 4.36675
746.740 54.474
748.625 16.6827
749.420 13.1066
750.193 56.472
765.598 10.749
770.607 4.6691
771.379 18.2495
783.517 54.1398
786.606 17.2955
798.290 20.0677
803.491 193.649
804.578 62.0953
807.200 11.837
809.004 19.0328
822.294 12.6075
823.072 28.0238
824.649 7.23182
827.484 11.937
829.513 15.2345
833.129 11.6041
836.666 9.23814
857.410 17.3052
858.518 57.6071
860.552 63.3091
861.505 126.856
862.487 7.33558
866.983 20.5924
875.967 49.2389
883.430 14.0089
909.502 21.3801
911.595 6.87201
917.552 129.111
918.583 39.3626
927.356 37.6822
935.503 26.1026
947.337 7.63906
958.317 18.5851
971.618 16.3552
974.564 54.6079
975.670 60.5294
1000.421 9.26891
1018.614 19.7904
1028.433 11.7783
1040.504 29.5768
1047.541 21.6747
1056.593 11.3104
1058.888 18.1574
1060.690 8.86665
1065.515 26.3851
1085.423 13.6437
1090.707 7.55398
1136.364 3.99058
1196.125 10.868
END IONS

BEGIN IONS
TITLE=Spectrum76 scans: 981,
PEPMASS=397.21353 3423.83862
CHARGE=2+
RTINSECONDS=961
SCANS=981
115.148 3.83169
118.968 11.482
128.069 9.56075
129.204 15.1065
130.210 22.4762
131.255 48.5042
134.121 16.3228
139.059 22.4448
141.869 11.3209
145.072 5.5751
146.052 19.4183
148.367 6.12099
149.171 30.1977
149.937 13.2095
152.018 7.75089
153.933 9.41592
155.095 17.3001
156.342 16.2407
157.160 164.007
158.065 10.0773
160.971 28.8444
163.585 14.3471
167.950 4.50469
172.972 16.1161
174.032 7.11267
180.640 8.28285
183.307 27.0136
183.962 9.95709
185.117 29.3879
187.039 15.9798
188.039 9.45667
188.954 11.6708
189.937 12.8602
194.042 14.2796
198.045 16.9129
199.168 29.3703
201.191 36.0326
203.378 9.22237
204.117 42.0569
206.096 7.92169
207.103 24.6895
208.472 27.5488
211.042 26.6464
212.131 17.3606
213.162 7.43072
214.910 40.4211
216.269 9.86784
216.951 10.0707
221.925 12.8646
223.125 71.0537
223.871 4.81064
225.119 8.71648
226.044 52.13
227.216 42.9133
228.021 10.3279
229.061 7.74949
230.883 10.7439
232.008 25.5794
233.343 19.5089
234.229 79.4663
236.198 11.2597
237.013 10.3667
238.111 19.6258
239.231 53.5545
240.067 31.4983
241.019 7.49861
243.372 26.2904
245.229 11.7949
246.009 7.61397
247.196 48.7238
248.355 31.8436
249.214 52.5131
250.113 63.9463
251.195 48.6657
252.086 50.697
253.121 23.5414
254.156 42.9177
255.374 99.5282
256.091 4.44009
257.238 7.62667
259.014 55.6021
260.845 5.62498
262.240 16.8472
263.067 14.3729
264.235 51.1579
264.966 23.1552
266.171 18.724
267.044 73.3798
268.108 66.7662
269.161 87.4814
270.108 34.7643
271.240 189.819
272.244 51.4744
274.161 14.2437
275.063 33.5788
276.151 45.5377
277.814 180.841
278.986 129.557
280.169 103.659
281.121 69.9375
282.080 29.2676
283.247 67.54
284.116 25.581
285.164 113.559
285.854 56.8269
286.776 8.69256
289.038 59.3341
291.023 24.1157
292.077 26.3788
293.315 58.4085
293.988 61.1193
295.238 43.6536
296.392 104.832
297.172 113.166
298.199 31.8028
299.208 85.4866
300.100 12.8799
301.203 11.6249
302.399 33.1594
303.195 10.0607
304.626 143.244
306.427 73.6977
307.112 103.485
308.090 91.3631
308.967 111.021
310.141 163.838
311.184 69.4532
312.130 34.0883
313.037 72.4983
314.103 152.22
315.128 59.1003
316.115 4.79507
317.750 88.1432
318.377 37.0634
319.172 59.3199
320.313 37.4923
321.265 35.8412
322.156 100.6
323.027 507.578
324.083 142.585
325.245 105.446
326.113 47.0296
327.194 61.2158
328.039 10.0585
330.482 29.6259
331.201 86.8772
332.024 37.0516
332.689 9.00678
334.158 126.803
335.014 143.837
336.084 290.77
337.109 58.2172
338.306 223.514
339.213 191.413
340.190 119.033
341.128 196.029
342.213 375.803
343.302 64.9551
344.467 46.5902
345.685 61.494
347.544 29.9995
348.211 60.6397
349.911 53.1193
350.990 553.787
352.081 456.736
353.048 539.595
354.116 345.003
355.460 154.643
356.129 471.673
357.043 225.751
358.197 156.033
359.280 7.72258
360.952 125.475
361.606 56.8542
362.285 49.8055
363.011 4.21994
365.009 150.9
365.894 61.2788
366.983 161.394
367.939 155.663
368.985 166.077
370.269 293.457
371.093 15.372
372.434 15.9816
374.392 232.122
375.189 174.652
376.241 169.379
377.164 91.2609
377.826 61.8195
379.041 1187.33
379.994 917.285
381.192 256.212
382.154 160.656
382.961 1039.25
383.569 175.506
384.350 28.4954
385.396 153.15
387.655 272.639
388.484 999.479
389.383 820.758
390.904 43.4695
392.507 66.3277
397.047 205.815
397.909 82.9634
399.763 9.456
401.126 11.5211
407.354 8.24786
413.278 54.8289
415.519 37.9423
416.165 7.09313
419.412 11.4119
432.174 9.58108
435.262 7.86214
439.307 15.511
452.338 744.675
453.215 49.7461
457.066 34.7554
459.173 23.741
463.091 37.4248
465.155 14.6108
471.386 62.6904
473.000 59.0773
475.170 25.2035
477.677 36.3161
482.178 8.62293
484.858 25.7337
494.363 40.8786
495.152 18.5457
496.087 25.5844
496.799 24.8636
498.390 13.2996
499.074 15.4663
503.162 9.17625
504.475 23.6587
505.274 5.97779
512.311 58.3516
515.160 6.64939
518.071 14.1854
519.077 4.37672
521.223 28.1573
523.199 240.542
524.313 92.301
532.199 8.07278
533.165 24.9165
535.621 51.489
537.459 47.2031
539.831 4.24257
540.831 22.948
543.235 60.5469
544.447 25.2556
548.197 31.3349
554.425 23.1565
555.953 8.38412
560.328 8.61704
561.233 51.8258
563.347 16.1146
566.875 33.9332
573.086 6.23256
575.078 3.92277
579.052 58.4645
581.880 77.2895
582.660 36.4107
585.820 15.7188
594.877 8.04795
595.487 6.40247
608.400 19.7485
612.342 10.6881
620.402 19.3202
621.330 38.9139
625.457 6.5509
630.328 52.0977
637.313 499.724
638.337 392.539
639.125 76.3007
643.371 28.8943
647.488 43.6447
648.480 29.5409
653.392 39.8506
660.020 21.1971
664.379 15.949
665.278 19.1076
666.398 28.9789
677.433 50.8904
678.365 34.3053
679.896 12.3085
681.298 24.6926
694.406 738.948
695.394 338.459
696.623 56.003
705.372 9.78699
706.358 46.5706
723.010 15.9514
760.413 8.47264
END IONS

BEGIN IONS
TITLE=Spectrum77 scans: 982,
PEPMASS=616.80225 6012.34082
CHARGE=2+
RTINSECONDS=962
SCANS=982
175.11765 241.079
324.96759 219.951
429.08987 885.8
447.10239 194.221
576.30627 401.308
577.31177 227.398
582.25543 229.156
616.31018 234.402
633.32953 1614.68
634.33368 571.258
724.26605 228.746
746.39996 395.758
803.43640 312.405
804.68579 233.609
860.44836 352.845
861.47998 204.585
917.48602 397.079
974.51855 270.624
1040.46155 258.064
END IONS

BEGIN IONS
TITLE=Spectrum78 scans: 986,
PEPMASS=384.77203 7326.64063
CHARGE=2+
RTINSECONDS=965
SCANS=986
101.115 7.40208
117.054 18.8096
123.213 90.343
128.117 42.0243
129.188 38.5696
130.029 6.91077
130.931 8.74566
139.181 9.49587
143.103 19.9683
147.121 53.8214
149.046 13.968
155.916 37.7296
157.006 14.0613
159.904 6.5236
162.136 25.9722
163.037 5.66761
165.215 21.4604
166.172 9.51831
170.024 21.1709
172.018 2.99646
173.061 10.3115
175.190 32.9454
178.159 14.5371
178.786 4.72924
183.144 9.16734
184.199 491.277
185.199 22.043
187.078 3.81678
188.027 18.3051
189.211 6.52392
189.948 3.43989
191.034 10.6696
193.078 290.418
193.815 176.025
198.012 9.11671
199.115 3.44427
201.096 12.2134
202.158 81.2345
203.051 53.7501
206.652 13.2089
208.467 16.1765
209.271 5.65536
214.209 11.6766
215.005 12.2848
216.215 4.75361
220.140 23.3626
222.051 5.65726
224.131 52.9188
225.185 23.5427
226.006 11.6366
227.187 57.3474
229.220 24.9462
230.134 29.0669
233.100 22.5441
234.309 1339.96
235.227 88.994
236.234 15.6417
237.544 17.5948
239.229 26.9823
240.049 17.298
241.135 88.5317
242.111 10.0029
243.034 4.21402
244.557 50.2824
245.158 56.8675
246.185 21.9399
247.083 50.7639
248.123 18.4318
248.911 5.15826
250.229 28.5675
252.138 47.794
252.914 94.7086
254.094 6.17187
255.999 134.197
257.098 130.048
258.119 7.12205
259.325 30.1496
260.032 4.42845
260.973 29.9387
262.335 13.7688
262.956 18.1808
264.615 374.3
265.393 75.4539
266.471 15.3482
267.289 58.0048
268.150 89.9997
269.176 48.1565
270.318 20.8937
271.303 43.1025
272.081 52.98
273.109 75.0522
274.347 16.1263
275.342 5.6314
276.053 7.9221
277.085 22.6023
278.070 21.0639
279.385 39.5977
280.106 60.3288
281.030 74.7235
282.102 7.70731
283.170 11.0709
284.942 1261.81
285.973 103.885
288.248 20.4747
289.428 37.3468
290.097 24.3028
291.137 17.6035
292.261 26.2506
293.234 30.3703
294.168 90.5
295.168 213.439
296.180 139.939
297.243 159.083
298.175 100.027
298.849 24.7841
300.214 45.1811
302.282 585.215
303.299 158.01
304.217 8.4971
304.996 41.7611
306.420 131.39
307.322 52.0445
308.231 28.3779
309.528 72.5851
310.260 126.291
312.190 190.846
313.203 82.2223
314.098 147.005
314.880 1180.36
315.826 121.424
316.617 6.75324
318.295 22.0379
320.303 103.523
321.485 132.415
322.253 84.2571
323.160 145.178
324.249 96.6801
325.232 68.038
326.226 141.591
327.253 134.772
328.173 180.329
329.176 185.382
330.237 48.1568
331.322 35.1035
331.927 8.7516
333.303 65.5955
334.941 10068.5
335.771 554.815
337.986 497.808
339.070 440.616
340.096 451.935
341.097 353.955
342.078 202.19
343.591 437.428
344.344 288.985
345.046 43.1606
346.164 48.4861
348.246 268.647
349.254 196.19
350.212 61.8984
351.321 44.0468
352.849 188.422
354.151 318.824
355.148 206.775
355.976 192.681
357.047 463.474
357.930 118.01
358.799 37.1631
360.344 9.06316
361.870 140.777
362.845 207.362
363.793 304.214
364.425 72.4013
366.033 987.494
367.097 1964.93
367.958 1658.84
369.139 281.931
370.385 298.938
371.279 104.422
373.394 81.5193
374.013 71.4056
375.115 364.275
375.899 423.597
376.708 280.904
378.213 39.7629
379.466 109.837
380.449 60.8687
382.330 25.9308
384.227 189.798
385.133 656.314
385.939 358.155
388.932 12.0852
390.061 11.7379
393.949 104.493
397.536 5.54805
402.281 6.72947
403.224 18.2974
403.881 56.5455
414.016 72.9605
424.273 42.0564
428.654 43.6256
437.547 28.9531
442.898 7.47192
449.258 35.8736
452.101 15.4808
453.323 13.7792
463.212 26.3141
464.364 37.7998
467.485 210.645
468.354 33.7832
473.547 29.2942
475.169 33.7665
478.511 136.54
481.264 10.7105
488.240 11.5725
495.193 9.10565
497.284 4.90257
497.907 10.2005
505.075 36.7458
510.345 27.4607
514.406 20.6267
517.634 19.152
528.412 15.0991
534.360 12.5555
535.180 4.67757
537.111 10.0818
539.180 8.56658
557.748 15.4294
566.383 5.57916
571.251 29.8735
573.349 8.55471
584.383 85.1501
585.366 117.757
589.282 19.3318
590.762 14.8308
592.431 14.0526
595.112 15.5521
599.188 71.2418
602.343 20.5205
603.306 19.9586
604.551 11.6812
610.384 4.41422
628.430 234.361
629.444 68.8911
630.620 58.3172
638.274 12.57
672.492 14.948
682.254 11.2109
710.938 14.3305
718.512 41.4786
END IONS

BEGIN IONS
TITLE=Spectrum79 scans: 987,
PEPMASS=384.77203 7326.64063
CHARGE=2+
RTINSECONDS=965
SCANS=987
120.06204 200.679
123.11736 338.165
184.13318 647.632
184.16949 603.221
193.13869 1195.7
202.10785 567.414
206.14606 202.178
234.17749 3117.11
234.67944 1007.26
245.14922 207.171
264.66769 796.3
284.68323 3023.95
285.18393 919.232
302.19635 608.162
306.69559 317.623
314.71194 2695.93
315.21335 908.688
334.72748 18089.8
335.22913 7326.75
335.72980 1522.03
356.74194 787.046
357.24207 398.104
383.83862 310.449
384.27823 589.269
384.77182 26351.3
385.27322 11988.1
385.77466 2609.24
402.96298 1012.21
403.95819 409.543
421.83487 657.326
429.08890 1523.04
439.84415 1159.54
447.10388 249.922
585.36963 324.903
628.41803 1063.87
629.41827 457.329
END IONS

BEGIN IONS
TITLE=Spectrum80 scans: 999,
PEPMASS=498.58310 2636.39429
CHARGE=3+
RTINSECONDS=976
SCANS=999
156.944 4.20039
158.862 4.90064
164.107 22.7682
167.171 6.03489
169.062 4.52647
169.830 4.71012
171.008 18.7431
171.617 5.88785
181.264 21.7225
182.048 21.2841
183.030 12.8765
185.104 20.2631
188.024 9.54197
192.115 4.92753
194.010 5.69101
195.128 14.9044
199.014 20.9368
199.936 8.44214
204.110 8.9395
209.079 13.5244
210.143 8.89923
216.139 268.984
217.110 24.0769
218.094 6.144
219.112 31.8925
220.014 5.51142
221.242 10.7067
223.282 15.985
225.090 11.3849
227.237 11.6348
230.013 20.3507
233.870 23.7004
238.059 7.84427
240.031 3.90872
242.265 3.50058
244.012 18.1452
247.191 18.9745
250.144 7.85207
252.024 3.17703
253.200 14.3519
258.163 6.22629
259.082 15.5334
260.889 17.6684
262.182 14.1176
263.208 11.6834
264.155 19.0093
270.073 22.6806
271.226 12.2734
273.282 39.7725
274.946 13.6534
278.230 29.5529
282.059 17.7803
283.973 4.21967
287.309 14.294
288.210 5.36373
289.059 11.4876
292.755 9.20717
295.314 57.4612
299.348 2.69562
301.104 9.55257
302.095 26.6661
303.345 55.824
308.171 23.4692
309.322 8.21234
310.088 20.1446
311.186 26.7282
313.114 11.9873
314.232 15.1726
319.199 6.19222
323.215 6.03053
324.528 50.8349
327.194 11.991
330.085 6.70246
331.151 8.37092
332.096 6.93603
333.124 23.1713
335.094 73.0331
336.237 20.8798
337.961 74.605
339.036 3.54692
340.328 4.70197
341.395 12.4962
342.363 35.2346
343.871 38.1992
344.891 43.7599
346.370 21.8431
347.081 10.7427
347.994 13.0332
349.177 29.0817
350.305 41.7202
351.170 25.3032
352.268 5.76412
353.811 50.2667
354.428 24.146
355.183 39.1886
358.200 71.1819
359.031 6.52075
361.257 27.4217
362.180 24.3174
364.493 10.8837
366.132 67.7359
367.258 44.8983
368.200 90.6927
369.216 64.1463
370.144 24.5991
371.111 111.209
372.027 14.8735
373.100 18.1291
373.826 18.563
375.310 25.3418
376.995 38.8628
378.961 81.7264
380.246 29.6481
381.290 77.2529
382.385 102.599
384.319 47.7274
385.574 34.4137
386.216 60.7213
387.034 96.2998
389.118 20.2357
390.723 64.7942
391.746 116.643
392.816 87.5707
394.182 28.1744
395.427 22.2111
396.360 52.3233
397.324 3.91702
398.069 9.18652
399.397 87.8913
400.268 11.131
401.460 37.4718
402.746 8.14806
405.244 7.03478
406.245 51.8246
407.465 86.8986
408.710 39.6528
410.079 175.195
411.102 226.902
411.753 158.758
412.432 51.0346
414.382 5.50058
415.051 53.6624
416.304 18.4061
417.153 8.12664
420.025 26.661
422.138 77.7567
423.474 67.4614
424.431 66.1142
425.054 89.3388
426.139 168.041
427.108 153.057
428.244 71.7224
429.044 78.3365
429.704 6.91075
432.582 32.4262
433.199 20.6705
435.005 62.2049
435.991 6.59413
437.099 67.5852
438.126 117.173
439.029 189.993
440.031 127.399
441.011 39.3883
441.959 41.7486
442.669 27.9308
443.834 54.2046
444.939 54.5521
446.304 60.2233
448.018 15.607
449.258 15.0297
450.611 41.5308
451.230 7.30098
452.231 118.68
453.027 265.91
454.093 342.43
455.207 335.418
456.227 169.803
457.222 48.4781
457.998 76.323
459.165 82.4811
459.829 58.6965
461.132 11.654
462.051 40.9878
462.934 131.315
463.950 156.605
464.833 35.3509
466.351 165.299
467.461 131.213
468.468 32.8796
469.194 81.0761
469.934 56.4943
471.071 353.702
472.257 93.8071
473.314 44.3554
475.494 217.627
476.490 209.6
477.263 327.73
477.981 160.049
478.822 173.394
480.145 336.281
480.915 1107.54
481.830 503.927
483.076 278.691
483.891 95.8576
484.524 333.83
485.478 139.991
486.942 597.983
487.779 253.063
489.308 308.72
490.319 473.346
491.241 117.025
492.890 222.418
493.526 46.806
498.839 121.201
499.802 47.2615
501.239 37.3123
502.462 26.8328
507.368 30.9252
511.222 9.15701
514.412 7.81763
515.485 16.4709
516.850 73.6725
520.045 36.7474
532.266 13.1641
538.370 21.5279
540.106 24.1037
541.349 68.1976
543.245 16.2612
545.076 46.7295
546.458 9.96031
547.556 31.3588
556.204 12.4949
558.429 567.484
559.297 18.6202
561.340 17.7666
565.306 31.2164
573.242 53.4741
582.839 38.5746
588.353 7.231
589.325 53.4851
592.474 23.9552
597.222 24.8605
604.860 10.4345
606.087 7.10738
608.265 42.2829
622.581 47.4844
624.473 12.3013
628.924 11.6341
634.458 21.9865
635.171 6.67721
636.360 7.81429
640.025 3677.81
640.905 843.855
641.885 134.306
642.539 12.0976
645.378 11.2769
652.264 11.0732
658.772 21.6424
661.512 11.7616
662.395 52.1558
668.489 34.6218
669.624 33.7341
678.439 39.0055
683.219 3.91197
686.672 40.1997
692.299 5.18568
695.335 99.6971
696.001 41.4812
697.070 24.5831
698.514 8.87778
709.093 15.5811
717.456 15.5655
723.170 24.8345
724.259 6.90037
730.426 37.4667
731.643 13.6205
738.193 18.5225
739.110 25.8754
748.324 10.6345
751.451 14.8735
753.562 44.9961
754.467 61.8438
760.573 23.7961
761.185 15.1093
768.299 10.0949
772.536 6.03728
775.287 11.8256
777.437 37.5146
783.387 20.419
785.432 7.08758
790.523 7.68974
792.485 6.22584
795.579 58.5926
817.527 24.4713
827.250 30.8515
848.429 17.2782
853.837 24.2762
862.594 28.6364
887.588 17.6395
1102.539 6.34068
END IONS

BEGIN IONS
TITLE=Spectrum81 scans: 1000,
PEPMASS=378.68332 3458.44702
CHARGE=2+
RTINSECONDS=976
SCANS=1000
113.953 3.00638
117.030 8.56436
118.004 17.1925
121.231 11.078
123.080 4.43487
125.219 18.6861
127.069 2.7143
129.114 11.6735
130.238 26.9211
130.956 6.12772
134.010 4.12743
136.070 103.172
137.097 9.9128
139.108 19.8619
142.042 3.48116
145.979 4.81914
147.021 13.1523
148.038 15.9948
153.230 5.72199
155.303 3.88995
156.591 45.5151
157.269 2.44139
158.093 12.159
159.017 4.16584
162.928 7.16464
165.433 4.76859
174.165 74.5809
175.093 12.8355
176.032 9.61444
180.024 15.5142
183.211 25.9463
184.059 8.32456
187.093 11.7932
188.044 10.6009
189.917 28.9285
191.257 35.1086
193.365 20.4241
194.143 31.4973
195.348 38.1255
196.095 7.60772
198.083 14.6184
199.166 4.8651
200.046 21.9298
202.114 20.9261
203.076 8.72875
203.862 33.0026
205.012 38.9722
205.936 54.6257
207.235 16.3833
208.052 28.9435
209.065 7.90969
211.235 21.8029
213.202 27.432
216.318 58.0141
217.154 53.4411
218.146 63.5533
219.124 39.3844
220.013 36.8226
221.095 50.3901
221.921 9.34762
223.074 34.6036
225.091 8.38115
227.246 10.8268
228.028 5.14083
229.198 48.003
230.140 33.0616
230.946 3.90233
232.082 56.3514
233.199 30.4689
234.040 93.3476
234.935 45.7802
236.371 21.3557
237.219 55.1645
238.174 60.0616
240.316 21.0634
241.026 10.9846
242.393 9.99128
243.044 23.9408
244.155 70.5153
246.258 32.0259
247.014 110.547
248.296 96.6809
249.137 1479.5
250.257 306.456
251.208 66.9054
252.084 47.2965
253.045 16.5441
254.026 4.05818
255.134 24.6175
258.135 52.4847
259.172 33.1103
260.109 36.8383
261.060 162.524
262.073 115.439
262.989 26.6235
264.077 47.2961
266.128 143.313
267.055 382.251
268.078 14.4245
269.179 12.2265
271.954 20.7593
273.753 151.057
275.187 138.303
276.220 53.0693
277.242 723.047
278.287 213.077
279.228 141.742
280.288 16.8911
281.193 44.1795
282.278 4.93013
284.519 6.34091
285.351 14.1035
286.205 31.0403
288.104 386.619
289.155 243.458
290.029 431.474
290.997 251.833
292.044 109.499
293.137 109.526
293.863 21.2585
295.233 16.8336
296.166 24.5326
296.871 7.2324
298.445 23.2013
300.155 31.882
301.429 73.2325
302.145 182.7
303.036 108.275
304.118 169.058
305.075 160.469
306.039 170.015
307.078 214.253
308.087 98.77
309.387 74.3455
310.201 26.4212
311.288 30.5138
312.196 142.211
313.099 128.701
313.979 158.038
315.180 196.124
316.189 213.972
317.131 117.412
318.038 208.522
319.091 244.17
320.019 276.774
321.095 154.953
322.111 331.054
323.106 1039.1
324.058 57.529
325.123 112.231
325.734 6.11485
326.994 42.9383
328.964 58.052
330.321 120.04
331.475 141.294
332.096 619.548
333.085 974.576
334.019 888.395
335.092 667.611
336.030 396.59
337.154 345.971
338.127 385.113
339.147 74.1166
339.747 28.4831
340.817 56.2293
342.270 156.439
342.997 215.791
343.738 70.1348
344.349 25.0268
345.271 30.0558
346.241 63.1841
347.127 57.4727
348.083 309.662
349.142 338.656
350.048 200.687
351.063 290.961
351.863 127.163
352.964 46.3123
354.235 53.8589
355.256 230.991
356.428 225.39
357.339 117.66
358.213 142.117
360.087 1388.07
361.076 1902.04
361.892 314.666
362.966 346.022
363.868 345.623
365.031 346.55
366.413 176.789
367.448 234.682
368.438 44.7057
369.121 533.278
369.900 920.887
370.754 365.477
372.281 130.277
372.900 93.2731
377.064 10.3011
378.237 172.781
379.040 217.473
379.866 52.6548
380.947 14.7077
392.255 51.3044
393.243 44.6139
397.106 23.5913
402.319 3.92032
403.393 18.1376
407.162 18.6529
415.493 71.671
416.349 10.2156
417.375 58.3855
418.560 9.46099
420.707 37.4475
431.571 48.8046
436.333 19.7508
438.176 43.6186
443.348 12.027
445.219 15.6702
446.401 10.7746
462.247 27.5787
464.022 11.5446
467.380 14.9033
468.395 61.8196
470.337 20.3031
473.783 5.6798
476.303 25.0852
479.160 46.0342
480.224 2432.96
481.215 429.07
482.246 217.813
483.247 17.3169
491.256 17.4921
493.503 26.6419
497.239 20.6289
510.160 12.7206
515.943 42.7444
521.403 27.5873
527.367 26.1369
528.929 9.1364
530.196 27.1369
531.277 10.2993
534.405 4.8232
551.252 12.6715
552.331 7.00628
555.284 9.70431
560.295 38.955
566.327 12.6067
567.238 18.6064
572.484 15.7248
578.206 4.7001
581.213 6.46157
588.273 8.92687
597.083 11.8819
610.366 47.767
611.120 13.0228
614.294 18.666
626.149 19.1182
635.339 14.9808
638.344 18.5662
641.302 19.6415
643.382 784.611
644.467 241.24
645.416 139.246
651.528 56.0651
653.361 37.5122
656.388 17.2237
659.593 4.11641
669.255 6.5552
683.789 12.9935
698.679 6.12672
699.565 43.6522
END IONS

BEGIN IONS
TITLE=Spectrum82 scans: 1001,
PEPMASS=498.58310 2636.39429
CHARGE=3+
RTINSECONDS=977
SCANS=1001
105.06573 251.67
181.06099 396.751
216.09816 915.858
217.09941 261.679
341.00311 189.875
429.08957 1208.79
447.09143 192.097
463.56329 251.183
477.22928 505.486
486.90509 417.191
493.77039 492.17
499.04028 217.753
533.88324 358.793
534.76630 254.086
545.31378 222.748
558.29535 574.582
558.79822 393.558
639.82446 4297.69
640.32782 2708.49
640.82587 831.906
695.34454 570.693
695.84052 233.4
746.42664 242.433
END IONS

BEGIN IONS
TITLE=Spectrum83 scans: 1003,
PEPMASS=615.81006 1760.57715
CHARGE=2+
RTINSECONDS=978
SCANS=1003
186.075 35.2162
194.895 15.4568
201.291 28.0995
207.071 22.1152
208.068 10.5704
222.154 12.6178
241.105 7.94448
242.067 26.8244
245.142 10.7721
247.992 16.3898
250.976 39.212
254.199 20.2864
258.209 16.7483
270.112 16.0312
271.000 28.9378
276.121 7.31679
283.203 6.16578
284.031 7.09277
286.120 6.01116
291.235 8.2251
292.155 8.21544
295.153 7.10395
303.703 18.3547
306.402 7.24027
309.168 34.5003
312.328 18.0582
313.249 4.29152
314.183 26.6022
320.242 98.2392
325.220 26.3546
333.412 15.8649
334.047 17.4158
345.155 10.0803
347.346 25.6501
352.283 6.1199
355.148 24.9776
356.222 63.0459
357.085 146.173
358.061 112.665
359.233 49.5161
360.205 55.0067
361.809 30.9524
363.977 19.8306
365.431 13.4106
372.242 11.1893
373.267 35.7258
376.092 37.9262
377.242 9.72298
379.151 7.93444
382.343 23.166
383.331 26.8795
384.196 64.8332
385.151 26.7548
387.219 5.39984
388.507 18.5778
391.407 4.39339
395.252 15.8116
396.241 8.48212
398.327 3.63787
399.281 22.9157
401.013 15.5857
403.359 9.81008
405.906 54.92
407.569 25.3645
409.196 12.918
412.240 39.7296
413.397 12.6198
414.340 10.3885
415.173 13.179
418.066 5.47983
419.415 27.42
427.189 7.83193
429.265 7.09078
432.436 13.9168
438.183 40.3858
439.262 13.935
443.209 23.7022
449.106 16.1425
453.293 52.6166
454.339 32.4918
455.371 25.6711
456.144 20.1375
458.092 26.3163
461.029 20.7269
462.681 73.9189
463.976 42.2053
464.846 20.4691
465.931 4.46708
468.259 41.273
469.247 50.4455
470.250 55.065
472.011 28.2265
473.263 39.885
474.060 5.91066
475.949 16.0137
477.159 18.8426
481.126 52.2015
481.922 39.4526
483.357 113.329
484.163 19.5747
487.217 32.3543
488.078 18.0428
488.961 17.6998
490.470 33.1395
493.427 60.4342
494.196 25.1506
495.301 97.9185
497.592 21.8248
498.842 40.4085
499.673 38.9675
501.470 9.40646
502.800 46.2042
503.966 35.146
504.572 51.7997
505.217 32.0549
508.651 81.8161
511.947 96.38
512.851 51.4644
513.847 13.1038
514.562 14.3613
515.458 45.5847
516.172 69.1834
517.781 8.73067
520.035 15.3779
520.835 19.0992
522.985 50.2362
523.810 27.6126
524.686 57.0615
525.840 58.4861
526.726 104.863
528.540 78.5512
529.933 5.54119
533.042 58.2527
533.829 29.2156
534.669 30.2139
535.561 65.0732
536.166 42.5512
537.178 41.6587
539.189 17.5966
541.587 77.8417
543.129 88.671
544.101 41.7097
546.212 19.4145
548.460 61.5909
549.611 40.644
550.580 21.4219
552.269 17.2134
552.875 9.23358
554.007 97.9856
554.973 92.0279
556.132 48.0926
556.962 35.2125
557.696 21.6887
558.388 37.1705
559.432 32.2194
561.959 45.4567
563.013 22.8582
564.044 90.2444
566.085 42.3253
567.103 22.2437
567.884 66.5653
568.960 75.5856
570.087 188.397
571.014 125.971
572.270 62.3796
573.213 102.83
574.965 99.2998
575.850 138.017
576.718 68.2495
578.417 54.3298
579.890 103.605
581.063 204.763
582.139 34.901
583.495 91.7452
584.121 9.76374
585.206 116.271
585.999 51.5912
587.257 167.026
588.211 27.7237
589.092 12.3931
589.795 40.4793
591.091 106.895
592.798 374.027
593.937 216.924
594.867 139.86
596.814 259.305
597.701 339.927
598.494 142.451
599.214 67.3837
600.394 69.7457
601.252 143.94
602.280 97.9852
603.527 195.913
604.506 103.087
605.905 534.636
607.027 439.155
607.729 180.062
609.464 101.125
612.761 40.0098
614.661 9.08324
616.283 41.1235
617.040 13.551
620.519 25.7121
627.250 6.8651
632.279 3.83445
633.418 69.5011
647.450 20.8422
649.356 31.6248
653.409 15.1492
654.527 10.9178
659.475 33.0911
680.128 9.54689
687.300 40.6845
690.215 36.5884
693.157 43.7143
698.429 11.7939
700.423 37.0508
702.867 51.1014
707.432 9.32456
708.080 66.5355
709.194 24.2369
711.443 19.6136
713.540 19.289
714.301 7.47392
715.256 9.79903
717.424 9.04973
734.372 74.2296
741.762 24.7335
742.399 30.8334
744.326 50.9438
746.586 7.37773
749.627 28.0182
757.309 92.5032
765.261 20.8175
784.601 7.57989
793.487 7.73847
798.474 13.3698
801.986 57.6867
803.568 49.6698
805.420 5.29122
806.428 90.7451
812.792 16.2458
814.425 12.5993
826.367 33.2131
829.514 5.55179
832.247 4.6184
835.189 10.1947
848.047 85.9439
851.441 15.4898
859.519 16.1665
860.766 15.0816
866.519 13.249
881.437 21.2395
884.312 7.5139
885.435 6.75089
889.731 8.01783
911.468 305.437
912.461 142.945
913.454 28.4857
916.439 17.2023
922.264 18.6484
923.617 25.2313
924.390 33.5747
925.519 15.7011
929.606 24.2712
934.438 25.094
942.611 32.8872
955.383 14.468
963.377 12.6956
970.613 36.8778
972.581 15.5222
984.617 23.5127
987.282 12.8444
1013.534 21.7271
1018.539 11.8579
1024.455 52.0964
1025.533 13.1368
1026.609 6.31029
1031.690 14.8006
1036.709 5.21758
1037.541 12.9314
1038.612 23.2108
1052.972 35.4659
1086.450 10.8639
1102.548 8.49886
1104.440 17.9895
1120.364 13.118
END IONS

BEGIN IONS
TITLE=Spectrum84 scans: 1004,
PEPMASS=615.81006 1760.57715
CHARGE=2+
RTINSECONDS=979
SCANS=1004
128.26218 185.575
168.59787 205.102
185.85208 199.489
207.08867 361.671
208.09183 201.769
341.00473 234.377
429.08759 1671.93
447.10510 313.258
633.33624 216.249
803.45325 224.416
911.44922 417.262
1024.28955 199.472
END IONS

BEGIN IONS
TITLE=Spectrum85 scans: 1006,
PEPMASS=375.22528 1610.05505
CHARGE=2+
RTINSECONDS=980
SCANS=1006
105.096 7.68182
110.143 20.1114
111.081 5.96822
114.111 3.49232
123.128 41.5774
128.064 11.4311
129.096 48.5369
134.976 37.93
136.119 14.1081
142.069 17.6647
142.976 6.55325
144.241 15.2853
145.009 74.8303
148.108 8.8141
157.233 9.62869
157.955 3.03234
159.099 16.6804
161.039 16.8043
161.988 6.54542
163.182 12.1824
165.114 9.40011
169.119 23.2863
172.880 41.0393
174.041 28.0725
175.033 33.7876
176.007 15.7434
177.149 17.679
180.018 17.7142
182.159 4.74071
183.300 24.536
184.041 26.9568
185.102 9.97459
187.198 9.32924
189.043 35.3692
190.027 39.3944
193.152 1307.39
194.112 36.6942
195.093 5.77974
197.182 16.3742
197.880 11.4261
198.941 21.6974
200.961 6.09852
202.066 138.876
203.132 36.5934
203.926 51.0015
204.867 5.32439
206.075 68.9657
207.089 10.9636
211.142 15.9011
213.124 29.1108
215.209 8.5243
215.959 3.04955
217.071 121.559
218.135 80.2512
219.089 103.325
221.104 4.05476
222.814 19.3746
226.038 34.853
227.201 73.5548
228.036 22.5496
229.075 57.1748
230.075 146.44
231.177 74.7969
232.196 59.716
232.867 37.2951
234.213 688.755
234.832 295.517
237.131 18.0188
238.292 41.2751
239.102 4.15578
239.991 27.8058
241.021 6.93426
242.047 48.744
243.092 42.4179
244.165 39.164
245.227 55.8582
246.062 136.917
247.127 136.625
248.181 118.697
249.193 46.4164
250.115 20.4821
252.035 65.7433
253.308 26.2252
254.243 20.8794
255.122 23.7433
256.201 39.9024
257.307 47.6853
258.056 60.5646
259.135 35.4593
260.260 197.838
261.030 31.8835
262.186 41.1362
263.059 17.3118
264.084 35.5991
264.858 22.6333
266.063 24.7513
267.245 7.57873
268.069 4.39088
269.845 70.1061
271.166 60.9357
272.127 19.3431
273.248 39.6637
274.107 88.2921
275.086 14.1487
276.193 41.0631
276.947 12.6091
279.192 26.9897
279.849 39.9618
281.158 21.1082
283.119 71.6821
285.224 197.303
286.065 62.2377
286.991 116.687
288.040 225.197
289.150 41.3308
290.212 63.6424
290.992 15.2219
292.204 42.0005
292.953 7.55701
294.161 63.7843
296.092 49.9327
298.037 27.9851
299.207 58.9479
300.273 62.422
301.117 132.89
302.320 472.487
303.166 296.47
304.056 252.538
305.188 73.2201
306.029 45.627
309.436 28.727
311.282 9.61749
312.187 252.378
313.188 89.546
314.073 128.943
315.195 538.879
316.110 249.951
317.174 208.145
318.122 188.633
319.016 148.353
320.131 74.2924
321.026 33.1392
322.191 44.1513
323.953 78.9879
325.245 122.416
326.188 120.941
327.255 3.10571
328.061 91.2056
329.118 464.373
330.093 552.061
331.073 776.978
332.163 413.158
333.991 528.539
335.008 245.512
336.316 107.121
337.383 128.067
338.599 184.6
339.535 145.96
340.342 98.8538
341.314 85.1485
343.989 249.052
345.196 336.222
346.240 178.843
347.250 189.84
348.107 213.441
349.040 19.4983
350.005 15.4497
350.913 26.1846
351.784 52.0242
352.564 138.403
353.663 144.683
354.396 82.4607
355.112 212.701
356.965 2850.1
358.019 2784.66
359.135 1302.64
360.184 295.381
361.248 252.338
361.982 24.3324
363.624 94.4104
364.962 111.377
366.115 806.802
367.160 347.93
368.880 348.403
369.982 106.387
370.714 50.0849
374.897 92.9562
376.108 253.456
382.057 4.53406
383.690 17.8812
384.431 39.598
406.350 12.4828
407.356 10.7934
421.776 19.3323
424.376 24.1458
428.194 7.82538
434.122 12.1976
435.617 34.2187
439.376 7.58498
441.332 27.5737
442.287 52.5698
445.385 37.6045
446.204 7.00263
448.100 24.7246
452.694 27.3343
462.605 9.21884
468.376 33.4104
478.238 9.76606
479.921 4.32719
483.336 50.3524
485.390 20.1169
494.740 43.843
497.713 21.7888
500.154 10.9399
504.206 9.21533
506.143 26.4939
516.168 26.031
523.158 48.8632
526.691 8.47997
531.806 6.3047
533.148 38.5858
535.228 7.08899
537.329 4.85804
538.248 10.1936
539.328 19.2739
543.104 8.72515
549.247 15.3826
564.541 13.1802
566.376 155.892
567.380 19.2772
568.397 50.7436
572.168 15.6257
577.406 8.06486
599.271 25.4873
605.763 24.7394
610.402 10.4511
618.856 10.1882
620.160 16.001
625.017 14.4088
628.446 12.8674
633.229 21.4409
637.254 20.5226
646.849 20.7112
688.630 31.9699
691.058 8.16727
END IONS

BEGIN IONS
TITLE=Spectrum86 scans: 1007,
PEPMASS=375.22528 1610.05505
CHARGE=2+
RTINSECONDS=980
SCANS=1007
102.09115 475.937
123.11689 343.83
133.08453 238.971
193.13866 3435.55
193.64026 388.525
206.14575 351.543
219.08197 211.069
227.03668 234.918
230.02600 258.154
234.17787 1513.5
234.67899 404.329
236.87848 227.915
245.98198 462.702
248.03442 1070.36
274.08536 199.692
287.00385 242.155
288.00671 755.157
302.19653 675.659
327.96161 192.893
356.80615 195.226
357.21124 337.408
358.06860 1076.05
359.06226 495.311
366.17621 727.136
374.18118 598.258
374.82114 722.67
375.22659 922.298
375.72842 879.518
375.82645 216.487
392.82993 1304.3
393.83218 608.281
411.84952 729.352
429.08847 1189.81
566.28082 477.616
END IONS

BEGIN IONS
TITLE=Spectrum87 scans: 1011,
PEPMASS=473.25931 2674.42871
CHARGE=2+
RTINSECONDS=984
SCANS=1011
145.174 10.3868
150.134 3.8806
153.156 5.18011
155.085 24.5947
156.092 27.3886
158.091 5.4366
166.169 10.6169
169.105 26.5035
171.128 10.1546
171.999 8.79991
175.164 30.4929
177.104 9.89202
181.991 10.9459
183.023 9.64951
185.127 29.7647
186.053 15.3026
192.935 29.257
194.022 21.9134
195.051 14.1414
196.077 30.5691
201.925 3.91723
203.015 4.5028
207.007 14.8483
211.046 19.7211
214.136 20.5049
215.316 9.12506
217.037 19.0174
217.929 4.09522
219.240 10.0049
219.974 16.3089
223.193 10.7951
225.027 10.0092
227.044 7.416
228.382 9.22312
231.151 75.9537
232.203 26.0638
234.128 6.12483
239.214 11.2724
242.226 49.6516
243.035 8.59675
244.133 15.5842
246.205 5.61294
247.102 7.29672
248.029 3.88992
250.004 12.9313
253.286 22.3235
254.131 20.4385
256.144 24.873
260.954 5.50526
263.030 25.6303
265.233 6.09768
266.336 9.19748
267.759 38.7602
270.111 10.492
271.174 38.2525
272.141 48.5143
273.180 22.0554
274.320 34.8728
275.276 25.862
276.645 13.1052
277.365 16.0756
279.191 23.3286
280.223 9.27117
282.162 9.17306
285.064 16.021
286.362 17.9395
288.311 528.219
289.205 53.4261
290.129 25.9993
291.283 7.8157
292.155 9.20676
293.288 16.1091
294.206 4.80831
295.207 23.0286
296.442 16.7717
298.556 13.2953
299.193 45.6984
300.233 39.3384
302.139 19.3017
303.185 43.4279
306.569 10.5363
310.116 17.8248
310.941 35.8762
311.924 48.0913
313.054 51.8155
314.159 58.8543
315.149 46.4978
316.221 56.8022
317.198 30.8666
319.009 57.0851
320.282 11.4921
322.955 39.5303
324.155 14.6317
324.875 3.48373
326.089 29.6735
327.537 74.8291
328.323 58.5985
329.160 82.9972
330.073 21.2389
331.105 69.9689
332.286 35.3743
333.108 4.76882
333.936 4.77277
334.986 20.3038
337.270 54.9344
339.650 50.1661
341.200 42.7833
342.194 20.739
343.198 129.633
344.126 135.045
345.162 128.266
346.034 57.7373
347.064 38.2604
348.199 5.90017
350.933 59.7448
353.442 13.6554
355.330 44.7136
356.237 37.2231
357.383 36.9239
358.181 25.6852
359.020 37.6994
360.162 29.4144
361.275 5.5229
362.389 58.906
367.050 15.761
367.792 4.04699
368.793 41.3082
370.223 39.7477
371.932 110.908
373.059 45.9212
374.228 5.70042
374.988 40.4342
376.196 90.7968
377.210 29.2194
379.228 14.4447
381.911 4.66083
383.188 13.1663
384.157 28.5333
385.491 144.661
386.264 110.744
387.127 21.6302
388.053 82.6074
389.030 13.7668
389.855 53.5538
391.129 41.2396
392.155 44.9311
393.242 20.9321
394.199 21.771
395.117 12.4164
396.288 100.182
397.812 111.331
398.893 118.541
399.582 62.5668
400.391 83.92
401.360 94.0993
402.118 16.6095
403.321 24.4926
404.207 27.7084
405.188 8.96076
406.044 6.59574
407.420 85.9314
408.660 79.3808
410.369 101.065
411.942 127.616
413.167 164.625
414.208 191.228
415.128 85.9516
416.425 79.0005
417.274 33.0274
418.007 48.6286
418.941 51.0568
419.791 38.7833
420.713 51.4406
421.485 50.1922
422.456 66.9293
423.693 116.492
424.529 37.9251
425.222 14.8349
426.975 796.216
428.041 401.451
429.115 389.929
430.139 117.901
431.014 158.952
432.450 206.546
433.181 27.5382
434.139 36.6829
435.353 12.7
436.150 41.0385
437.020 191.035
438.208 193.367
439.264 32.7648
439.892 30.2331
441.325 195.619
442.331 265.917
443.319 252.722
444.237 179.533
445.167 254.381
446.085 108.625
447.404 170.115
448.371 76.792
449.919 57.6068
451.032 228.118
451.860 213.522
453.773 63.7282
455.055 1058.74
455.947 1039.98
456.677 316.146
457.293 85.9048
458.044 284.41
459.113 226.653
460.786 239.773
461.553 64.3819
462.200 33.775
463.582 503.442
464.396 625.988
465.224 406.021
465.980 42.2526
466.820 80.19
467.911 79.4368
471.596 8.71702
472.791 128.198
474.153 74.7767
475.202 9.83523
480.222 35.0422
486.382 3.62856
490.375 27.4166
491.104 7.99929
492.127 6.78816
493.124 18.8156
494.966 51.9717
498.065 4.35042
499.275 23.5553
504.316 121.755
505.459 15.6303
506.240 15.7425
514.025 36.5855
516.171 26.3618
519.155 15.9094
520.320 10.5279
525.461 43.2871
528.281 6.64525
529.490 85.5099
534.092 13.4717
535.004 17.7317
536.289 29.3722
541.174 49.8049
544.606 60.3978
546.675 38.7924
548.679 58.7842
559.308 17.725
565.861 15.1295
570.307 80.4401
572.413 4.12176
576.331 4.85081
577.646 20.9541
579.279 16.8372
584.365 27.7583
591.249 13.7077
597.455 18.2081
598.523 24.9637
600.300 30.0943
601.205 7.65322
605.296 24.809
612.279 11.6296
615.822 41.3187
618.249 18.6635
619.382 80.6994
621.182 49.3986
625.703 45.431
627.919 20.1353
628.566 8.36638
630.537 22.7326
631.203 16.7204
632.223 10.9337
633.351 23.8428
634.649 26.0771
637.339 12.958
640.357 10.6181
642.295 9.01829
643.473 24.878
644.353 40.2047
645.714 32.3096
646.380 34.8551
654.315 15.9489
655.468 12.1274
656.226 13.4018
658.340 485.527
659.330 186.87
663.398 65.2697
670.022 20.2895
671.252 15.9406
677.179 3.97749
698.584 7.44132
703.477 14.5837
704.530 28.772
709.446 10.0087
717.484 8.34454
721.501 28.5447
729.528 43.2563
732.558 111.976
741.943 12.068
744.569 18.6323
745.404 21.648
747.451 76.4912
748.491 71.1562
754.280 8.19798
761.185 9.67658
772.517 19.3392
773.329 8.68542
774.496 53.2348
780.373 6.17472
783.351 28.6171
797.564 5.62072
799.334 63.2809
814.456 4.33314
820.261 34.5224
821.287 4.768
823.622 14.8299
825.436 22.3623
832.552 24.7267
838.456 17.1824
845.755 21.6917
857.663 7.85622
867.521 18.222
END IONS

BEGIN IONS
TITLE=Spectrum88 scans: 1012,
PEPMASS=488.72748 2438.23193
CHARGE=2+
RTINSECONDS=984
SCANS=1012
143.205 7.83874
154.161 4.44442
155.094 8.74855
158.203 27.8352
159.919 11.5624
168.084 5.11451
169.150 4.77525
175.055 36.6317
177.178 7.9053
181.105 4.76616
184.036 7.02891
186.143 47.3855
188.101 19.2289
190.052 9.19125
194.969 5.16765
200.002 8.83523
201.828 9.56049
204.094 24.6153
205.142 28.6445
209.204 44.8138
212.433 17.07
213.189 14.3253
214.172 28.441
215.149 24.6518
218.048 13.5458
218.957 5.18357
220.130 4.76265
221.183 25.7836
223.915 6.1823
226.123 19.6544
227.104 88.0596
228.119 42.536
230.286 10.1528
231.327 26.9029
232.187 22.8521
233.107 12.405
235.331 3.11637
240.132 30.5906
244.054 20.7293
245.150 127.354
246.015 136.968
246.987 24.0218
248.046 9.98336
249.113 12.042
250.103 16.15
251.235 8.99858
253.670 22.6047
255.349 30.539
256.235 16.3783
258.252 31.6112
259.388 7.8486
260.164 3.56552
261.200 31.4322
263.519 11.1829
264.142 11.2656
264.957 50.4609
266.111 5.11621
267.091 18.5401
270.361 11.2259
271.151 41.2829
272.323 13.3889
273.082 17.7065
274.177 23.0105
276.193 117.728
277.299 25.3172
281.161 24.2494
284.325 10.4534
285.115 26.8594
287.304 12.3153
288.236 86.9374
289.176 24.7635
290.110 14.2281
291.118 7.99593
294.333 31.6274
295.642 60.0106
298.140 13.4743
300.129 6.97879
302.332 60.2311
304.265 12.6871
306.058 12.3748
306.804 10.1429
308.337 38.6424
309.449 72.099
310.324 11.2615
311.180 11.9489
313.094 6.26227
314.243 3.86923
315.204 31.6184
316.389 45.499
317.384 47.6948
318.248 23.5891
319.244 111.668
320.398 18.0946
322.386 13.4489
324.081 25.9788
325.295 61.0269
326.239 8.31457
327.383 172.416
328.363 63.7492
330.290 82.9776
331.360 35.4509
332.276 54.5871
333.424 23.6206
334.152 6.60141
339.187 46.2651
340.160 85.6107
341.380 81.2898
342.287 68.1602
343.344 197.367
344.356 57.9261
344.966 26.034
345.679 55.5582
347.244 155.609
348.393 64.8627
350.031 18.3494
350.753 61.0954
352.346 93.7623
353.248 18.4297
355.230 33.5075
357.420 36.7878
358.185 434.203
359.279 219.202
360.177 89.6779
360.995 124.193
362.099 25.1365
363.426 91.4389
364.270 58.6558
365.194 49.3582
366.191 63.9126
367.182 13.007
368.103 37.659
369.224 23.5383
370.357 101.602
371.188 27.1234
372.200 61.9298
373.219 83.9958
374.099 43.8023
374.942 31.0707
376.338 142.356
377.211 152.666
377.936 5.5829
379.676 28.4162
380.624 34.474
381.538 6.46104
382.715 34.4952
383.928 84.2135
386.162 130.172
387.371 8.55231
388.051 40.0782
389.082 13.8893
390.578 25.069
391.456 14.9137
392.165 21.0799
394.213 19.8653
396.667 114.366
398.040 120.939
399.031 158.507
400.326 245.084
401.081 1485.54
402.156 67.1556
403.214 65.0612
404.345 84.6054
405.064 59.6115
405.777 13.1505
406.854 46.7645
408.529 121.48
409.880 71.5583
412.376 33.8176
413.032 6.22548
414.339 87.7063
415.014 107.753
416.304 118.166
417.052 99.9797
418.201 42.7555
419.016 85.4543
419.924 24.1105
421.027 73.4611
422.201 4.05652
423.672 53.3278
424.634 344.329
425.673 129.729
426.710 140.49
428.075 321.472
429.093 156.854
429.831 152.826
430.557 32.3502
431.620 114.267
432.405 55.5323
433.800 9.42221
435.224 84.5427
436.165 61.9754
439.008 7.15002
440.457 11.0021
442.077 422.047
442.974 304.188
443.782 182.029
444.424 137.957
445.054 200.001
446.157 131.158
447.138 52.2874
448.041 47.3664
449.134 96.1289
450.721 70.9896
451.713 39.4178
452.500 86.0033
453.388 72.4893
454.287 27.6235
455.253 26.7608
455.990 72.86
457.145 176.703
458.064 110.056
459.047 150.908
459.897 144.073
461.144 122.437
462.610 97.1398
463.787 30.6709
465.495 266.604
466.633 161.264
467.599 70.1855
468.281 116.404
469.499 138.061
470.248 613.38
470.892 994.908
471.649 239.866
472.286 166.656
473.261 339.533
474.351 364.436
475.802 85.0737
477.196 781.176
478.609 285.269
479.884 1086.72
480.944 164.692
481.894 90.4622
482.836 134.627
483.677 45.1909
485.391 29.9467
487.900 55.5433
488.860 181.666
489.836 51.9171
496.315 18.2249
502.396 60.7077
503.269 26.2365
503.926 33.8759
505.207 25.6861
505.838 57.3498
509.788 28.0534
512.348 36.0553
513.063 9.24062
516.221 28.1594
517.094 41.545
519.347 23.974
520.372 25.2552
523.745 57.4341
524.414 13.4135
525.674 27.4074
528.307 26.3356
532.473 10.2073
534.221 6.55014
536.241 11.2847
537.224 42.8018
539.399 133.646
545.794 58.2721
550.890 77.9453
551.692 60.4598
554.419 3.21977
558.812 205.301
563.554 47.6346
565.396 15.8904
566.279 38.1417
570.391 25.9667
573.322 162.197
574.297 71.9283
576.422 23.4568
577.362 28.9104
579.751 18.5898
583.372 22.8449
587.529 20.9538
588.922 13.0902
591.296 26.7461
593.266 10.9733
600.859 84.3991
602.188 57.8311
602.877 58.0275
607.162 18.3799
611.509 27.4845
613.065 63.2944
616.328 22.4635
620.961 75.4756
623.425 26.5337
626.303 4.79499
627.532 9.25072
629.715 14.0303
630.365 472.576
631.401 187.459
632.486 47.5464
634.140 86.5053
635.347 36.086
638.313 33.6943
644.664 55.9558
657.501 12.7102
661.380 23.284
665.362 9.61724
667.306 5.8329
670.132 71.1609
671.154 19.1588
675.055 27.2023
678.539 10.4379
688.423 23.7195
689.511 31.9546
694.565 10.3289
701.465 173.24
702.707 12.4485
704.594 26.8787
705.284 6.87949
707.013 15.8346
709.288 6.26282
711.928 48.3546
713.860 16.4606
722.278 34.2884
725.089 38.9007
742.439 19.9821
745.486 70.7217
754.841 6.40202
786.079 7.2461
800.470 12.2644
804.594 14.3502
817.900 9.80897
846.520 20.4304
847.340 33.3696
848.305 8.31804
849.524 10.4557
863.681 4.43399
865.709 11.4187
882.354 21.3742
900.615 9.5368
915.999 5.73974
947.599 8.00036
956.675 15.8841
END IONS

BEGIN IONS
TITLE=Spectrum89 scans: 1013,
PEPMASS=473.25931 2674.42871
CHARGE=2+
RTINSECONDS=984
SCANS=1013
149.02328 622.452
279.15894 447.562
288.20651 381.712
455.44385 199.858
473.25607 1164.47
473.76144 806.524
658.30829 293.321
END IONS

BEGIN IONS
TITLE=Spectrum90 scans: 1021,
PEPMASS=533.26379 3597.28418
CHARGE=2+
RTINSECONDS=991
SCANS=1021
152.936 16.2849
163.099 11.3519
166.019 77.6798
173.958 8.73254
175.305 16.6333
181.051 10.0766
183.194 41.5682
190.192 9.69033
190.937 3.42165
197.996 6.18882
200.048 191.202
201.169 15.6103
201.986 3.86646
207.063 20.9667
210.002 4.83323
212.191 8.24008
213.079 21.0697
218.130 7.04537
218.866 14.1499
219.994 12.8741
221.234 58.2043
222.116 61.4032
223.067 7.46989
225.019 21.6019
227.221 14.114
229.017 14.6008
232.253 8.07504
233.200 11.8133
236.966 5.65473
240.358 21.4897
240.974 11.5078
246.158 18.8746
246.988 38.776
252.276 12.1136
254.206 4.35329
257.178 27.916
259.249 9.67725
260.088 30.113
260.974 44.2059
262.009 45.3478
264.076 39.5632
268.094 6.97739
270.580 19.0346
271.250 18.1437
273.889 23.4169
275.186 12.2776
276.911 7.36956
279.120 13.8115
281.026 29.3144
284.274 32.3341
285.255 8.59117
289.075 39.0331
290.270 22.0627
294.115 22.9001
295.095 23.7224
297.042 6.87901
297.950 11.6644
299.348 13.2069
303.113 4.63858
305.351 12.9043
307.132 17.1371
308.164 52.9722
309.205 59.9288
310.126 9.5132
312.235 3.46639
313.190 8.30693
316.995 21.601
317.967 26.8562
318.966 3.4978
319.869 20.1093
321.113 20.0073
322.101 18.8046
326.241 24.1352
329.305 30.0151
331.153 4.37387
332.224 30.1414
332.939 41.0672
334.263 21.6024
335.262 18.465
342.079 10.132
342.866 9.17075
345.004 32.5241
346.240 49.1875
347.642 53.6267
348.251 12.9165
351.166 4.6995
352.227 5.15901
353.481 29.6951
356.193 35.1339
360.188 40.2696
361.779 20.5626
363.165 50.0803
363.936 19.2318
365.132 39.3156
367.199 17.797
367.942 23.4007
369.202 69.644
370.101 18.9774
371.286 5.75955
372.037 15.1751
373.202 35.887
374.570 52.3968
375.602 40.2911
376.300 50.4704
377.238 16.786
378.263 65.1453
379.177 46.4602
380.092 24.4943
381.403 25.8884
382.041 7.54413
383.020 23.7574
384.109 25.2025
385.236 40.6972
386.192 46.6524
387.234 52.0468
388.282 55.1904
389.194 39.5911
390.215 15.6156
391.172 11.2426
391.910 13.9612
393.258 13.9497
394.149 4.80409
395.025 5.90375
396.195 34.1905
398.366 10.7204
399.468 50.202
400.355 8.98698
401.338 37.7026
402.116 13.39
403.376 29.5541
404.452 106.985
405.715 260.592
406.695 43.4358
407.437 3.67914
408.175 32.0669
409.139 34.9899
410.242 60.0001
411.252 46.8155
412.357 9.54945
413.074 41.7137
414.251 52.2184
415.119 94.3123
416.131 63.0507
417.136 88.8358
418.791 59.6658
419.401 11.2002
420.090 87.8129
421.130 252.978
422.350 85.1085
423.072 39.715
423.770 17.8796
424.852 25.5911
426.665 34.3154
427.267 16.376
428.303 85.5234
429.831 207.437
430.926 74.4694
432.133 98.1239
433.815 52.8646
434.736 39.3259
435.339 24.5055
436.267 32.8335
437.265 162.795
439.180 38.6813
439.937 15.7118
440.974 27.2078
443.326 235.67
444.288 114.996
445.001 52.6612
446.068 93.3739
446.985 9.02316
450.220 20.7764
450.973 41.9229
451.802 13.0347
453.230 169.123
454.441 49.867
455.277 27.2684
457.274 25.9572
458.206 9.44725
459.252 268.999
460.246 100.669
461.134 89.9382
462.166 119.187
463.001 16.6577
465.744 89.0572
466.494 33.0113
468.755 92.8527
470.040 123.852
470.988 99.6375
472.184 105.223
472.934 65.0168
473.759 121.361
475.051 68.2903
475.864 94.7266
477.018 71.1328
478.131 51.7793
478.937 60.1647
480.520 85.0422
481.228 4.38488
482.290 32.2049
483.025 24.8945
484.591 73.6412
486.339 134.182
487.111 394.624
488.031 570.47
489.067 406.627
489.848 134.014
490.700 80.3118
491.668 346.995
492.716 135.847
493.897 47.2854
495.125 90.7189
496.802 211.24
497.629 213.18
498.234 44.9214
500.852 79.4697
501.540 31.471
502.832 124.41
504.018 149.578
504.781 93.8118
505.393 99.3611
506.181 102.026
507.169 79.8371
507.965 8.47509
509.180 108.374
510.296 132.979
511.225 94.7106
512.051 164.82
512.898 79.9873
514.340 431.122
515.116 1073.61
515.937 1161.69
516.791 281.125
517.680 215.589
519.133 199.135
520.351 136.925
521.341 153.77
522.528 323.686
523.934 642.482
524.846 846.725
525.704 105.556
527.574 63.9876
528.184 40.5825
532.905 39.0861
533.820 27.5276
537.680 21.0748
542.725 30.3108
544.123 19.2088
546.298 34.3446
551.760 86.0391
558.286 57.7075
559.095 9.0567
562.371 11.1754
565.063 6.77503
566.628 173.178
572.389 48.2618
574.358 208.935
575.411 47.4003
577.733 15.2742
589.312 25.1327
590.288 5.65437
591.192 7.98458
596.157 31.552
597.115 9.38221
600.147 92.095
602.710 76.5092
607.256 54.0676
613.750 58.8222
618.064 54.4223
619.501 15.6983
620.559 82.1026
629.480 4.51305
630.821 57.0971
634.256 16.0695
637.085 44.2705
639.356 14.2204
642.808 50.3538
652.345 15.399
652.998 37.3419
654.994 38.2534
656.823 39.366
661.478 19.6509
662.328 12.3133
663.479 50.0319
664.440 29.552
665.988 21.6677
671.249 19.5041
674.521 21.0947
676.919 14.1702
678.241 16.9164
679.621 5.0333
680.355 9.55264
683.242 44.902
684.310 58.994
685.018 37.1426
686.072 45.3568
687.250 134.425
691.542 12.608
694.772 19.5408
698.854 16.3633
700.616 56.189
702.476 27.2563
703.516 388.913
704.500 58.3423
705.492 4.27341
706.969 21.2911
707.901 26.9056
711.226 13.7039
721.380 47.9882
722.273 12.6455
730.341 18.3418
731.219 29.4814
735.575 25.3138
737.482 28.0954
741.221 3.58439
746.411 17.2369
747.303 13.9895
748.484 13.1532
756.031 6.06988
769.380 6.65825
774.221 13.6722
780.605 51.1492
782.261 11.1704
786.041 5.30567
797.252 11.68
805.456 8.8164
806.832 6.96036
809.842 36.4286
814.570 18.6757
822.415 20.7477
828.472 47.8234
838.008 6.39624
848.601 17.4633
849.359 20.6347
859.650 15.5839
866.456 1107.39
867.462 573.663
868.489 165.139
877.663 3.62204
892.351 13.4375
902.308 18.0595
919.444 115.172
920.425 76.8948
922.349 13.4591
935.560 2.49606
943.541 13.6934
978.514 18.1441
980.090 10.3575
989.528 22.5767
END IONS

BEGIN IONS
TITLE=Spectrum91 scans: 1022,
PEPMASS=533.26379 3597.28418
CHARGE=2+
RTINSECONDS=992
SCANS=1022
117.86817 180.196
149.02296 506.002
166.04996 331.469
183.07649 852.771
200.10358 874.426
258.14417 197.871
279.16043 444.74
346.20758 253.353
459.29099 329.344
488.74588 272.484
532.30005 193.12
534.97192 370.329
703.36182 222.862
866.42535 1211.87
867.41986 244.397
END IONS

BEGIN IONS
TITLE=Spectrum92 scans: 1039,
PEPMASS=711.23553 5238.31689
CHARGE=2+
RTINSECONDS=1008
SCANS=1039
203.020 14.1757
223.932 7.83689
247.114 19.5271
267.004 6.59147
275.111 5.3266
276.686 41.5427
277.756 17.8426
279.367 15.8457
282.238 17.1464
299.998 6.6617
307.051 7.13378
313.344 4.64331
326.247 22.8763
329.124 38.1349
332.086 4.61709
333.114 65.0935
334.315 9.4932
335.433 17.5939
337.232 4.89491
340.798 10.0334
349.250 11.1488
352.241 10.0462
353.182 19.821
354.198 29.6177
355.164 15.0654
358.063 140.086
358.714 37.0587
379.126 27.4195
383.306 11.9183
387.605 70.3996
401.283 21.1025
402.555 35.2495
405.166 15.7826
410.240 73.6494
411.279 34.2287
413.313 16.1158
414.588 9.6184
416.157 4.57821
419.099 48.1631
421.266 20.0869
423.808 5.89419
425.670 14.7987
426.382 15.349
428.104 17.4093
433.982 15.3775
437.140 33.5925
439.085 112.075
442.511 8.55687
448.233 16.988
453.078 11.1507
459.194 24.3894
460.888 8.89649
462.043 37.2585
464.415 30.7432
466.071 41.5877
468.136 43.3477
469.003 24.096
475.098 13.6404
479.152 12.551
481.836 33.8642
483.286 3.85257
485.267 5.60325
487.424 13.8419
491.049 83.6691
492.279 10.6141
509.139 13.1839
511.841 54.3895
515.163 24.9807
519.508 33.6403
520.402 119.584
523.098 46.6353
524.196 8.73466
525.189 33.6188
530.098 9.03992
532.015 10.4428
534.839 141.435
535.802 22.1329
538.097 62.9342
539.177 22.2438
540.045 36.8679
541.104 11.8968
545.293 34.5744
546.259 22.3311
547.260 39.6945
548.942 125.898
549.935 60.2585
552.176 5.81124
553.197 11.3244
554.196 21.9494
554.991 6.65742
558.023 9.13727
561.852 27.8004
563.358 58.8633
564.770 40.2411
574.254 21.0181
575.169 43.6499
576.876 11.8448
579.150 21.3755
580.273 40.0702
581.710 56.566
582.730 38.8431
584.153 46.1559
585.074 34.9941
586.930 6.80131
589.159 42.9343
589.791 14.8666
592.339 41.779
595.850 21.4927
598.092 75.1468
599.231 155.83
600.230 52.2168
601.350 266.658
602.284 44.4228
604.611 15.4122
605.349 19.926
608.049 14.2584
610.253 50.1876
611.528 30.6667
613.449 42.4585
615.854 66.9987
617.014 22.3374
619.946 67.8848
620.783 35.9491
622.031 13.8543
623.252 58.1915
624.101 41.7506
625.093 5.19675
626.515 22.652
627.258 15.664
628.677 33.0306
630.302 205.117
631.174 47.2645
632.090 34.5234
633.183 25.026
634.496 39.4789
637.071 41.5825
637.889 88.9387
638.792 54.2173
639.478 39.4943
640.605 66.5948
641.280 11.71
644.123 22.9611
645.208 108.955
646.527 34.3495
647.641 129.672
648.558 55.7249
649.345 12.2279
650.241 74.7305
650.867 59.6179
651.840 56.0136
652.698 22.4688
654.535 26.5578
657.004 191.607
658.106 133.485
659.089 116.766
660.278 31.4091
661.108 94.4811
662.623 57.2462
663.994 52.5909
665.177 108.408
665.982 68.1002
667.375 164.878
668.227 47.0242
669.255 32.189
670.466 80.5852
675.099 94.6975
676.659 72.5343
678.660 68.6265
679.528 81.4532
680.536 81.0011
681.222 71.9613
682.068 9.40704
683.105 24.132
684.845 34.0159
688.135 123.26
689.190 48.2272
689.801 20.3344
690.467 65.5719
692.272 10.5039
693.398 505.954
694.314 199.859
695.104 73.8244
696.352 30.9759
697.698 10.1037
698.998 32.543
701.951 180.651
703.461 49.6275
704.818 31.3876
710.996 15.2039
717.208 39.8519
734.299 4.08136
739.308 24.2316
739.912 74.3984
747.334 45.2001
758.401 5.21718
759.454 10.4492
761.376 122.373
762.302 5.67153
763.282 18.4757
763.949 7.86411
773.246 34.1137
781.877 65.7986
787.402 12.5658
790.553 16.746
796.285 12.0553
801.037 86.0841
818.254 29.1191
819.314 184.174
820.277 27.1138
821.208 40.9511
825.987 96.3134
826.654 39.1451
838.342 43.0591
840.078 18.7932
849.149 13.2892
862.050 22.6072
870.460 34.787
872.447 70.6718
876.426 28.6035
877.398 163.558
878.369 106.467
879.180 43.3698
883.036 15.0834
883.997 34.019
887.530 21.5116
893.368 15.8382
896.234 22.8101
908.538 16.4143
928.093 27.638
932.461 28.6974
935.164 31.8745
938.413 9.33676
941.519 13.6936
944.373 4.37376
962.505 13.1891
973.453 6.7628
981.290 255.869
982.437 40.7346
983.271 44.3964
985.673 41.2916
1003.086 33.3197
1007.267 6.25907
1037.322 18.9504
1038.256 41.3751
1039.431 152.504
1040.373 107.514
1041.335 10.4629
1046.397 2.86937
1073.393 35.6453
1079.665 6.32711
1085.659 6.33173
1096.370 7.03989
1100.523 10.2011
1111.716 24.4037
1126.448 13.626
1136.335 31.363
1145.234 21.2399
1150.529 34.1309
1180.139 29.4491
1200.283 44.424
1201.342 45.5481
1202.327 23.7694
1203.467 43.2164
1220.167 15.8096
1244.731 22.3024
END IONS

BEGIN IONS
TITLE=Spectrum93 scans: 1040,
PEPMASS=711.23553 5238.31689
CHARGE=2+
RTINSECONDS=1008
SCANS=1040
113.05907 220.601
115.55807 206.108
127.03922 451.541
143.07063 726.596
145.04959 199.902
185.07971 233.581
203.08986 252.993
221.52800 185.296
329.08624 290.386
429.08865 1557.75
437.07321 495.962
447.09964 206.82
495.11685 356.752
657.17181 250.081
658.18951 222.861
914.81573 220.466
END IONS

BEGIN IONS
TITLE=Spectrum94 scans: 1042,
PEPMASS=523.28540 3559.89600
CHARGE=2+
RTINSECONDS=1009
SCANS=1042
152.024 14.219
155.100 14.7522
157.013 11.672
167.092 34.8453
171.056 6.91428
173.274 25.7974
174.012 10.0879
174.971 16.1262
181.993 7.6583
183.339 26.5677
183.940 11.2735
185.027 12.7458
186.085 7.24051
200.195 4.03515
201.129 59.4561
201.980 5.89444
203.028 11.8442
203.946 39.3927
205.222 18.1766
214.170 10.8869
217.868 16.259
221.048 13.3148
222.154 37.6704
223.120 29.867
225.123 13.4825
229.010 10.1109
234.736 9.79219
236.143 39.1382
237.058 4.18251
238.176 92.1234
239.027 26.7107
241.081 9.72118
242.117 15.7751
246.804 16.1417
248.151 6.29191
251.147 5.82635
252.895 3.68551
254.376 24.9002
255.221 33.7631
261.276 26.641
262.216 51.2394
263.262 10.9104
265.211 10.5489
266.048 12.2799
267.184 11.4557
270.211 171.329
271.251 38.6116
272.262 25.0128
276.447 25.0313
279.227 29.2618
279.923 7.03239
281.113 97.9381
282.134 73.0788
283.148 372.521
284.123 185.848
285.066 227.447
286.164 43.4466
287.059 30.9128
289.171 6.60201
290.053 11.1254
292.360 15.2912
293.273 30.1475
297.282 20.0169
298.257 13.0896
299.077 104.188
302.201 4.05108
302.927 25.6693
304.262 27.5896
308.124 18.528
310.189 6.47422
315.605 23.8932
316.254 5.94216
319.197 31.1371
320.420 44.0064
321.191 21.0243
321.940 15.1586
323.126 59.3707
324.271 56.8337
325.244 19.7962
327.370 23.4408
329.208 10.0904
330.679 11.4585
333.341 22.3966
334.274 45.833
335.152 21.2745
336.100 35.2088
338.202 16.2955
340.006 54.7162
341.500 38.7371
343.134 17.1397
344.120 3.58645
345.383 34.3
347.799 12.2065
349.109 21.6937
350.301 29.2541
351.271 19.7652
353.100 6.08163
357.286 23.9739
358.138 12.9451
361.363 55.7384
362.219 50.4131
363.005 28.8615
364.224 17.2364
365.263 12.6405
366.186 22.6263
368.258 5.35088
369.333 20.1341
370.922 26.2868
372.051 6.57701
373.276 11.0449
375.493 42.8697
376.183 179.225
376.964 42.6919
378.046 78.9403
379.563 342.932
380.575 144.724
381.214 33.8863
382.286 19.5625
383.370 21.1343
386.527 11.7556
388.376 36.0875
389.366 34.0552
390.943 83.5134
392.268 67.4502
393.112 133.57
394.266 63.0546
395.050 28.6277
396.080 93.5739
397.717 49.0015
399.666 42.7426
401.204 8.52856
402.006 116.388
402.919 34.5739
403.784 40.1469
405.171 110.857
406.417 140.832
407.907 75.6071
409.167 117.258
410.263 85.0418
411.279 107.558
412.097 54.339
414.377 1625.36
415.406 316.585
417.354 125.739
418.192 240.746
419.842 164.586
421.619 102.353
423.334 646.238
424.417 88.0726
425.298 21.6182
425.907 17.7247
427.932 32.5482
429.196 77.1853
430.720 48.6333
431.792 35.8821
433.271 96.2455
434.099 191.884
435.058 242.604
435.991 192.925
436.932 45.4589
438.260 72.6739
439.164 30.6762
441.279 24.7519
442.338 116.622
444.024 77.9747
445.239 51.7797
446.204 22.9217
447.486 92.7287
448.580 225.873
449.679 217.234
450.914 162.366
451.537 31.8129
452.250 56.2744
453.014 67.2805
453.853 6.27263
454.707 33.6697
455.969 40.9795
457.441 50.6941
458.554 126.36
459.218 25.4928
460.205 108.19
461.422 132.244
462.307 149.418
463.413 110.096
464.395 102.004
465.013 64.4431
465.685 43.0724
466.445 82.0046
467.194 94.6473
468.216 43.0517
469.563 68.3995
470.191 71.2606
471.307 76.0163
472.635 75.9246
473.366 102.696
474.451 120.422
475.074 79.4715
476.327 137.693
477.052 411.374
477.970 221.708
478.957 441.771
479.902 311.824
481.052 125.463
482.172 62.4593
482.805 44.2393
483.471 10.515
485.043 109.266
485.963 17.3172
487.345 98.8197
488.106 221.28
489.351 299.785
490.591 164.543
492.562 203.447
493.723 310.887
494.959 124.718
496.083 68.9553
496.824 100.566
497.779 61.3314
498.813 64.0007
499.810 275.271
500.758 244.11
501.829 171.328
502.930 107.08
504.892 1489.54
505.992 1037.56
507.054 661.823
508.177 288.435
509.051 100.174
509.893 137.658
511.504 227.621
512.107 21.7778
514.088 931.399
514.818 669.343
515.672 73.5588
516.881 210.04
517.816 34.3548
519.770 19.7808
522.662 38.6022
523.619 64.0288
524.615 18.1773
528.074 14.799
531.554 30.369
532.254 34.9432
535.857 35.4559
537.836 31.3996
540.309 29.5035
541.316 11.1598
543.172 28.7087
546.878 36.2909
547.489 14.8609
551.088 25.3928
553.887 59.5053
556.466 60.4391
557.426 21.8055
560.705 151.615
562.347 8.42597
564.364 62.0448
566.951 66.336
571.726 52.6377
573.059 43.1673
576.212 4.32704
578.830 44.9237
583.326 26.2835
585.821 68.8289
589.312 15.5885
590.275 62.8911
591.217 79.4866
591.819 11.1042
597.110 15.1518
598.364 39.4358
600.162 22.1764
601.169 70.4058
603.727 43.7714
608.382 73.9814
615.161 19.8121
616.739 26.3813
619.510 46.5155
621.426 44.776
624.125 63.316
627.896 28.6725
630.015 23.7149
630.946 50.2282
635.549 112.117
637.408 17.0543
638.436 23.2786
640.049 5.69093
641.576 18.9956
644.787 80.6092
645.728 16.7529
649.832 50.2007
652.400 33.2025
657.336 5.19187
661.505 6.37468
666.563 83.9807
669.063 53.5674
670.404 60.5194
673.023 10.2521
674.300 18.2775
677.826 17.7094
678.867 21.292
680.910 24.2906
690.517 43.2488
693.193 38.1475
698.480 14.7497
700.612 30.192
701.464 15.4318
709.660 10.4948
710.882 13.061
716.666 13.6395
724.553 42.8659
742.603 21.5865
752.562 28.515
753.376 19.3596
756.531 8.1054
757.805 54.7611
758.451 438.926
759.438 237.423
761.273 9.34939
764.317 57.3503
767.273 8.38714
768.487 21.2541
770.247 33.1837
776.518 49.2163
780.717 11.7387
784.395 47.9963
785.565 45.0374
789.045 17.1379
800.451 8.33685
807.431 15.9896
811.526 19.3036
813.286 24.7087
817.707 17.0203
826.013 19.2372
845.510 248.125
846.402 64.0607
847.616 24.7608
860.990 27.7931
862.082 21.1373
876.747 35.7233
883.406 10.5626
890.387 13.7305
898.556 20.0143
900.241 32.2868
915.550 11.3191
931.577 26.5106
932.543 12.3682
933.287 23.3084
934.618 6.0505
942.818 39.3663
948.500 14.8623
1049.357 36.4999
END IONS

BEGIN IONS
TITLE=Spectrum95 scans: 1043,
PEPMASS=523.28540 3559.89600
CHARGE=2+
RTINSECONDS=1010
SCANS=1043
149.02284 323.663
149.04550 183.477
173.12906 214.691
175.12279 225.104
221.96169 271.81
227.95316 197.209
235.97827 305.124
238.11916 552.815
270.14429 234.853
279.15927 463.557
299.06345 359.531
300.06287 327.159
301.05988 596.779
302.05988 363.773
342.00296 250.036
346.97095 287.982
347.97418 277.293
361.01999 205.875
370.70813 315.645
376.19574 308.37
379.71130 839.802
380.21149 231.32
414.22351 346.016
423.22580 256.52
489.28210 251.682
590.32666 1403.56
591.32959 361.992
661.36566 778.262
758.41980 1064.85
759.42096 350.532
845.44763 257.077
955.51526 262.129
END IONS

BEGIN IONS
TITLE=Spectrum96 scans: 1045,
PEPMASS=398.23972 4032.84082
CHARGE=2+
RTINSECONDS=1011
SCANS=1045
117.024 32.6326
121.202 12.514
122.996 7.54886
127.169 9.41729
128.109 6.50402
129.037 14.3246
133.096 6.45764
135.034 10.4799
140.094 18.236
141.931 3.54449
143.129 14.1098
147.252 23.1775
148.015 10.6643
149.044 19.6159
151.030 5.24055
153.176 8.4024
155.085 45.6675
157.096 25.7031
159.936 7.99946
163.126 14.8448
168.025 23.7374
170.083 22.4812
177.104 8.00156
177.938 26.8403
181.038 12.2776
183.087 34.7007
185.239 17.5894
198.030 48.4348
199.194 685.782
200.184 61.79
201.127 47.0002
202.903 5.35201
204.012 16.306
205.013 28.6991
209.000 17.295
211.935 12.5893
213.212 24.8182
213.911 33.3048
216.324 16.031
218.291 20.819
219.099 60.5979
221.080 28.5886
222.087 23.1104
223.158 18.2344
224.205 34.7722
224.987 29.8609
225.768 34.4387
227.132 982.457
228.139 87.0487
229.217 56.9597
229.968 10.9771
231.420 30.2946
233.002 20.1356
234.232 4.57435
235.204 11.0329
236.183 36.2796
238.195 27.3044
239.017 12.4613
240.142 57.4427
241.078 30.4723
242.399 77.1531
243.146 12.4108
244.924 4.38683
246.524 11.3671
248.055 9.35716
249.582 220.415
250.376 8.47984
252.118 27.5665
253.145 74.5292
254.524 33.3191
255.161 129.912
256.059 22.4881
258.437 79.2324
259.156 19.0163
260.169 6.4369
261.078 46.5735
262.307 7.8162
262.945 5.90325
264.214 23.2207
266.132 76.4427
267.126 34.5577
268.169 76.4828
269.150 85.5325
270.018 82.1502
271.127 193.158
272.143 53.3039
273.289 55.8209
274.026 31.3968
275.836 33.6264
276.818 29.4574
278.180 91.9331
279.064 24.5573
280.116 189.16
281.077 56.311
282.106 49.3728
283.100 111.988
284.273 120.845
285.210 429.197
286.099 145.086
287.060 51.7391
287.799 24.6355
289.130 23.7617
290.150 18.4585
291.033 44.5272
292.185 48.6574
293.107 22.8207
294.145 115.684
295.290 53.6435
296.204 58.644
297.067 43.5547
298.339 309.032
299.252 291.468
300.337 35.1609
302.029 30.6221
303.601 29.13
304.274 10.6595
304.930 20.1831
306.013 10.7624
306.809 91.1485
308.135 122.248
309.143 119.774
310.248 157.819
311.166 276.708
312.237 68.686
313.304 23.9805
315.173 77.8871
316.105 26.2663
317.527 66.6719
318.253 68.4076
318.869 68.9705
319.840 43.751
321.157 52.1198
322.352 184.921
323.372 79.8601
324.157 167.546
325.184 155.308
326.141 182.758
327.206 146.394
328.044 7.6407
329.007 43.3721
329.626 38.3972
331.340 25.2431
332.737 85.9037
333.624 50.3729
334.292 119.112
335.156 128.923
336.116 170.202
337.114 117.742
338.110 194.009
339.206 193.5
340.244 155.318
341.214 199.515
342.159 193.506
343.064 117.899
344.424 95.4456
345.585 54.5203
346.219 68.0015
346.819 22.5807
348.116 9.91225
348.938 56.8972
350.223 35.9838
351.080 37.0865
352.045 541.767
353.076 709.19
354.102 636.84
355.007 397.358
356.126 161.551
357.143 354.514
358.001 334.411
359.049 36.244
360.585 111.622
362.202 258.101
363.379 145.489
364.331 60.0944
365.245 31.666
366.891 222.449
368.018 433.002
369.096 439.676
370.074 241.026
370.995 249.493
371.816 89.364
373.128 54.6234
374.072 31.2448
375.426 321.282
376.605 155.011
377.445 189.126
378.264 167.377
380.075 1964.51
381.081 1763.53
382.878 1652.8
383.955 313.132
384.826 80.7372
386.389 146.338
389.116 812.982
389.781 773.607
390.797 126.859
391.919 254.944
392.636 63.0728
393.266 15.9336
394.039 7.57888
398.085 224.704
399.005 215.452
400.973 33.9903
402.007 13.7834
402.843 28.2383
407.270 25.6553
408.672 20.386
409.272 17.7862
414.352 24.2665
418.397 40.0798
431.208 32.6191
434.930 4.22976
442.866 108.578
452.273 46.2779
453.371 37.8979
456.173 14.1278
459.114 60.7463
461.124 3.86614
465.558 9.24932
466.401 17.5207
467.359 25.7634
468.680 35.0371
470.518 34.1582
473.371 13.7666
482.516 10.1777
492.090 8.18865
493.373 16.3656
496.124 19.0789
498.247 558.282
499.103 157.805
499.735 13.461
502.061 11.5482
503.562 29.9945
506.095 95.2728
508.615 45.1884
510.154 29.2606
510.983 13.9003
511.630 12.3706
515.018 21.7803
520.206 35.0426
523.143 56.4994
524.295 79.3586
533.355 6.53248
536.386 31.1363
543.162 22.943
544.250 62.7112
545.293 23.1596
549.361 8.50953
551.288 5.2019
558.708 35.6373
561.374 9.73721
562.151 12.8806
563.122 13.116
563.740 18.5436
566.811 46.5275
569.326 2322.41
570.229 745.603
571.417 28.0282
579.051 13.2482
581.204 24.0579
583.243 10.7472
587.368 43.377
607.280 25.3245
609.682 25.0528
612.222 15.5208
621.426 46.5545
624.305 9.74322
631.494 47.702
634.434 18.859
637.365 145.09
638.492 116.713
639.393 56.1215
646.130 19.8816
649.178 32.618
651.040 13.5974
658.363 30.4171
666.153 34.2563
678.433 91.0971
680.345 26.1268
682.718 43.3126
684.114 14.4321
684.857 13.0458
690.192 13.2307
692.986 21.6919
694.412 14.3834
695.341 103.912
696.437 69.9467
698.532 5.15963
736.354 30.3326
739.973 18.6632
END IONS

BEGIN IONS
TITLE=Spectrum97 scans: 1046,
PEPMASS=398.23972 4032.84082
CHARGE=2+
RTINSECONDS=1012
SCANS=1046
110.00787 199.224
123.43162 176.559
129.10229 335.305
149.02309 454.162
157.09605 229.139
175.11981 286.23
199.07454 219.88
199.18044 1850.73
221.96146 293.626
222.96451 341.294
227.17580 657.672
249.63799 546.841
279.02914 272.486
279.16064 325.525
324.97498 203.148
325.81131 280.063
338.96719 260.069
341.00406 350.351
374.82346 246.25
381.21332 274.895
382.95541 1140.38
392.83087 250.784
399.00668 442.746
400.96680 222.826
401.21555 477.08
414.92218 232.732
452.24948 303.808
498.26477 1141.7
499.27432 308.291
569.30389 3079.36
570.30731 1052.38
637.33344 289.119
638.33203 191.327
682.38214 246.078
694.35620 835.734
695.34875 330.481
777.61481 198.94
804.70264 224.889
END IONS

BEGIN IONS
TITLE=Spectrum98 scans: 1048,
PEPMASS=563.27472 2423.08740
CHARGE=2+
RTINSECONDS=1013
SCANS=1048
168.967 11.376
172.990 33.3896
184.071 10.4586
185.111 5.15283
201.071 127.883
202.349 19.0657
208.063 10.1161
209.180 12.1979
216.366 9.37253
222.259 13.5977
224.111 8.96504
227.036 8.77741
229.156 15.5542
232.162 5.59706
233.197 3.45984
234.241 74.7235
235.043 12.058
235.951 18.6431
241.162 12.2504
244.232 22.399
249.197 6.63308
253.336 5.92126
254.222 68.8721
255.275 12.2725
263.099 8.91557
270.159 15.2504
271.221 3.9006
272.130 137.397
273.188 54.6706
277.138 19.6467
278.068 18.5654
279.088 21.5017
280.130 13.429
281.038 12.5906
283.092 7.15696
285.141 15.8749
286.068 25.9646
288.168 26.9065
289.148 14.4907
290.332 5.57935
292.955 7.90606
294.319 25.0067
295.258 4.36415
296.817 3.02911
301.084 14.3984
302.336 14.3422
304.222 3.45254
307.245 16.0646
317.141 24.7266
318.931 12.5212
321.033 29.809
322.288 25.4122
326.319 9.5817
327.246 22.9022
329.397 6.62244
330.297 10.4251
331.243 8.3418
331.889 20.1775
332.939 40.3281
334.252 14.4517
336.894 24.4167
341.122 122.638
341.831 7.80441
343.189 36.7604
344.219 6.568
345.123 19.3657
348.179 31.2554
357.255 7.44345
358.208 24.735
359.124 41.0823
360.157 22.5264
362.057 124.568
363.017 41.7323
363.910 47.1108
371.281 12.0585
372.160 19.3865
373.432 51.9105
374.277 16.7738
375.071 19.8918
376.355 7.85173
377.229 47.8568
378.305 14.2107
379.197 15.8195
382.008 18.3546
383.098 27.0105
385.054 4.33845
386.051 15.5444
386.866 54.5692
387.501 55.9455
388.356 11.5737
389.228 50.4273
390.008 41.4564
391.178 4.77421
392.139 47.4664
399.303 34.4536
401.186 121.205
402.113 165.92
402.917 6.04272
404.277 4.77882
405.012 51.882
406.116 37.0396
407.206 19.4469
410.716 18.358
413.395 21.5547
415.433 127.441
416.140 8.38234
417.091 62.2811
418.052 8.80239
419.955 30.1853
420.955 6.14652
421.865 19.7033
423.973 6.9346
426.613 18.0993
430.226 44.4187
432.265 52.247
433.228 105.348
434.140 67.4182
435.153 36.2773
436.121 59.891
436.962 10.2443
438.856 3.79456
441.345 68.3655
442.316 64.3834
443.214 6.18439
444.268 8.59113
445.154 12.0688
446.055 27.2046
447.101 53.1325
448.117 14.4801
448.891 30.4686
450.128 52.6534
451.118 87.9316
452.186 114.622
454.292 66.8698
455.692 56.7222
457.206 54.3837
458.303 14.142
459.218 46.3378
460.756 24.0005
462.090 69.0113
463.237 81.3204
463.934 21.6009
467.725 55.1164
469.328 98.244
470.247 45.6108
471.077 38.917
471.940 15.9012
473.013 17.8377
474.261 48.5255
474.968 395.524
475.961 192.404
476.625 12.0785
479.916 93.505
481.155 5.29293
483.133 53.3164
484.482 59.5416
485.175 34.8845
486.288 24.3098
487.215 38.1755
488.195 101.275
489.177 100.094
490.181 188.398
490.934 4.57544
492.242 109.256
493.191 44.5983
494.499 55.4031
496.266 51.8973
498.826 121.518
499.947 34.4379
500.796 76.7757
501.486 51.567
502.197 166.742
503.471 40.4137
504.183 260.176
506.007 112.498
506.951 23.0192
507.965 43.1362
509.245 169.403
510.357 64.5822
511.960 16.0106
513.270 50.7806
514.425 60.0798
515.130 18.8522
516.005 87.6948
516.934 239.524
517.754 271.897
519.013 230.781
519.913 72.8897
521.129 115.842
522.147 132.994
523.196 5.27535
524.325 93.7548
525.242 313.623
526.457 83.0914
527.935 184.434
529.603 83.4526
531.073 18.9082
532.879 66.1104
533.517 41.7199
534.966 139.062
536.125 69.2788
537.087 23.2158
538.163 17.5164
539.521 41.2388
541.107 52.2725
541.861 195.872
542.816 24.4698
544.988 688.421
545.982 699.663
547.044 155.599
548.325 182.846
549.264 258.755
550.328 103.269
551.287 80.2212
552.115 95.6922
553.968 703.693
554.846 626.141
555.635 112.085
557.274 40.9067
563.289 92.0887
563.953 36.7398
564.599 22.2333
572.622 25.7401
573.352 21.2778
583.304 82.5288
584.416 5.66598
585.285 6.98243
597.394 14.4775
599.768 29.5716
601.264 54.7883
602.146 42.8398
605.450 32.4434
608.653 31.8649
611.251 23.9993
613.103 11.015
614.056 5.85053
615.357 40.0065
619.714 38.1495
621.530 13.755
623.387 45.9192
627.212 48.4877
628.927 22.1945
634.680 28.8719
637.565 87.842
638.403 167.004
640.244 18.6465
641.484 35.7319
642.763 53.3768
644.369 10.2856
645.220 55.9329
652.086 12.4565
652.714 35.2163
657.714 71.0531
662.420 14.9905
667.489 56.7948
674.067 66.4267
677.422 14.1561
688.902 62.9766
689.587 22.4093
692.023 5.2244
695.596 25.9192
696.907 40.7105
698.081 57.0937
704.482 18.1135
705.323 10.8756
717.247 12.1083
720.477 23.2797
722.593 48.9353
725.365 302.301
726.372 70.3558
727.528 35.2268
731.156 7.75512
735.501 33.1272
741.323 13.4047
746.543 67.4524
748.565 53.1973
749.396 28.714
755.234 18.1469
756.508 71.2282
764.193 48.378
765.453 35.8657
768.420 9.43475
771.433 52.0119
774.201 37.7829
781.456 4.79788
786.359 24.6371
795.425 11.7463
800.953 51.7484
803.404 21.5127
816.165 13.9291
822.317 5.46002
822.943 21.5789
830.663 5.77342
831.416 27.3723
837.442 9.07515
851.405 24.8954
854.496 139.554
855.678 17.8981
856.568 21.0608
859.292 20.0379
876.776 23.7168
890.338 9.13882
892.423 82.7015
893.426 25.5632
894.593 34.1023
903.729 48.4459
907.502 14.6547
908.625 7.49777
919.172 8.68836
925.574 563.749
926.611 165.887
927.668 49.4947
934.793 12.7467
939.478 12.6431
949.222 12.4193
952.920 8.86928
979.690 14.2825
980.840 7.60867
995.176 9.1474
1075.054 21.0276
END IONS

BEGIN IONS
TITLE=Spectrum99 scans: 1049,
PEPMASS=563.27472 2423.08740
CHARGE=2+
RTINSECONDS=1013
SCANS=1049
149.02373 397.72
155.08246 263.207
173.09247 648.608
201.08760 958.473
272.12439 224.889
279.15930 638.914
312.19092 195.585
324.97174 245.314
525.26276 261.633
557.73590 216.744
725.38354 452.359
854.41077 201.993
925.45148 391.995
END IONS

BEGIN IONS
TITLE=Spectrum100 scans: 1051,
PEPMASS=567.78522 7855.12256
CHARGE=2+
RTINSECONDS=1015
SCANS=1051
169.104 10.9012
172.191 5.63936
173.149 84.4571
175.212 35.977
183.068 63.4788
187.080 11.5979
191.106 16.18
201.114 97.2835
202.232 119.262
203.307 23.6581
208.244 9.96044
209.128 12.4625
215.245 37.2781
222.002 12.8081
224.127 8.76793
227.223 60.8498
228.107 12.0105
233.274 13.6694
241.929 14.799
243.336 13.9347
245.227 79.269
246.271 85.5403
250.129 5.15136
251.405 85.7956
255.336 5.92456
257.120 12.4607
266.271 5.77737
268.283 22.1989
269.016 5.36593
270.794 43.0155
271.503 27.683
272.196 9.5943
284.237 39.6143
287.364 15.5051
288.324 3.43051
289.160 31.1611
290.162 35.9414
295.140 7.26986
296.325 322.59
297.354 71.8887
298.420 5.05358
299.106 19.2582
302.359 8.0884
303.204 5.77126
309.298 22.1812
311.293 70.0383
312.281 11.1457
314.315 41.0957
316.210 13.5155
319.976 4.36375
322.232 47.6644
324.317 749.345
325.265 67.6591
326.300 16.0219
327.298 83.5357
328.410 33.3766
331.194 24.577
333.093 16.5151
334.442 3.66937
338.216 32.9719
340.599 14.207
343.414 11.1303
344.061 8.42233
345.316 12.4257
346.139 14.239
348.852 18.9978
350.091 33.1434
350.706 14.4529
352.225 13.6985
353.345 7.24423
354.312 15.8995
356.416 18.6493
357.272 23.2385
359.078 27.4163
362.094 5.63288
363.400 54.288
364.901 20.9878
365.574 23.0811
366.361 5.21765
367.024 14.8319
368.357 4.96734
370.678 30.3903
371.356 42.5277
372.516 16.9703
373.604 9.1525
375.355 85.194
377.375 44.4306
378.261 19.9698
383.471 6.58133
385.422 6.5962
386.384 11.1975
387.342 55.0831
389.260 14.1209
391.118 38.0755
392.335 27.6569
393.272 42.1744
395.142 13.3312
396.234 65.865
397.336 97.3862
399.098 57.2169
400.164 44.6034
403.211 35.5088
404.659 18.4985
405.271 39.6224
406.423 147.186
407.390 47.3636
409.044 51.5983
410.274 66.0882
411.365 15.8568
412.168 15.1639
415.380 230.694
416.522 51.3595
417.737 18.5624
418.716 104.129
420.199 29.4572
421.258 68.729
421.986 28.6381
423.280 23.9483
424.469 9.17317
426.306 26.8714
427.130 13.6239
431.066 25.8354
434.087 35.5984
435.160 28.6544
435.890 81.3048
436.921 91.6406
437.889 49.9313
439.038 26.0343
439.728 12.9178
441.030 43.841
442.107 16.21
445.340 314.978
446.276 109.832
448.146 11.1142
449.604 86.8345
450.248 92.9417
451.078 42.4691
452.378 62.9081
453.254 16.9855
454.506 9.39693
455.243 197.697
456.123 54.987
456.765 8.66791
458.842 258.062
460.206 9.45978
461.104 94.103
461.959 5.82854
463.047 12.741
464.098 5.81813
465.151 26.358
466.328 119.778
467.904 477.755
468.805 137.582
471.091 9.45904
473.220 22.4162
474.098 28.7389
475.211 54.3961
476.160 80.6878
477.457 130.279
478.797 155.884
479.428 9.0068
480.272 168.297
481.108 7.47901
481.880 23.2424
483.125 36.229
484.296 109.054
485.366 182.227
486.281 8.75216
487.513 40.3215
490.320 90.0085
491.524 39.7296
492.406 21.3178
494.051 71.178
494.746 35.2162
495.536 15.9924
496.349 169.686
497.350 22.4958
498.306 13.7293
499.000 64.6612
500.929 164.518
502.229 14.8848
504.158 276.793
505.247 87.6765
506.197 4.9072
507.399 182.996
508.161 22.2151
509.248 74.8317
510.014 44.2921
510.970 37.1495
511.974 54.8695
513.365 148.97
514.514 23.3484
515.456 123.924
516.358 30.1069
518.542 245.398
519.497 75.3349
520.424 53.0457
521.754 343.724
523.174 241.115
524.160 131.43
524.780 134.07
525.769 34.679
526.467 45.5324
527.702 39.7264
529.767 28.2169
531.173 142.38
532.024 128.195
533.212 37.8639
535.354 119.386
536.268 128.446
537.407 119.731
538.255 108.189
539.193 42.6472
539.957 24.3318
541.033 255.859
544.429 103.608
545.531 272.716
546.488 129.037
547.274 29.7376
549.459 807.761
550.345 886.047
551.271 226.313
552.344 187.873
553.656 196.009
554.719 14.5816
555.786 82.6816
556.818 293.451
558.915 2551.93
559.925 296.314
561.013 69.4259
567.567 59.1081
568.193 28.4943
572.647 7.39513
576.368 67.5167
578.400 79.3098
585.114 72.9749
586.034 43.6532
594.958 179.589
597.517 11.2794
601.435 12.0868
603.223 14.0758
606.134 32.079
608.891 28.5839
610.044 9.12837
611.372 97.0152
613.555 86.6549
614.538 73.8808
620.382 4.06762
626.239 10.5969
630.405 38.0906
631.400 37.7972
632.371 9.9665
633.384 336.12
634.513 35.8773
640.687 39.2955
643.227 5.58023
648.346 19.0203
651.083 13.9226
654.351 4.89495
661.239 2.90533
664.375 42.8374
668.195 8.16616
670.382 16.7051
675.240 16.4656
681.380 91.5925
686.460 4.03651
693.392 35.7569
698.665 41.8988
702.303 25.3986
703.322 26.5054
709.327 51.3898
710.251 16.6372
711.842 10.3544
712.502 108.123
713.883 18.4441
717.234 18.0716
720.391 688.903
721.518 250.965
722.404 11.58
726.440 149.673
729.742 49.7184
733.342 23.1216
734.908 20.8913
742.364 51.5911
743.340 24.7856
744.630 31.9903
748.289 39.6956
750.078 41.0551
752.577 9.50669
760.393 18.4089
761.588 12.6651
763.962 71.2776
772.583 38.2142
781.413 6.8138
789.589 10.9629
792.318 6.63097
796.378 4.89666
800.333 26.4863
801.335 62.8252
803.505 23.7263
804.413 36.3085
808.451 9.83129
813.434 41.9208
815.162 5.79873
821.403 738.671
822.391 389.119
823.429 145.583
824.745 12.1302
827.345 17.745
829.339 4.12155
838.717 3.94677
839.333 9.40391
843.652 24.924
848.742 20.2683
861.699 4.41211
872.601 14.3301
881.365 23.1136
889.497 6.20571
890.983 13.358
891.603 24.5168
895.457 21.9815
916.561 16.5423
931.555 19.468
934.492 823.255
935.564 503.792
936.562 73.8588
942.588 53.4653
943.416 15.7489
958.375 21.2671
959.593 9.54886
960.823 37.1328
962.668 10.8647
979.318 33.1771
990.425 9.6247
1035.617 19.5448
1036.760 24.261
1139.354 9.2614
END IONS

BEGIN IONS
TITLE=Spectrum101 scans: 1052,
PEPMASS=567.78522 7855.12256
CHARGE=2+
RTINSECONDS=1015
SCANS=1052
128.10741 581.142
135.93523 209.428
149.02350 399.356
154.66829 180.894
173.12840 1033.81
175.11874 303.563
183.11234 700.971
187.14429 795.395
201.12355 921.951
215.13887 335.802
227.13873 204.731
245.15021 416.918
246.15552 554.437
279.15897 333.332
296.19727 355.116
324.21866 602.599
330.80234 192.533
445.25439 262.964
504.23962 454.471
567.36304 935.939
568.36694 292.909
569.30463 1059.26
633.28430 603.199
670.57111 221.313
720.31781 2141
721.32397 661.171
821.36487 2320.75
822.36884 987.78
831.34344 257.711
934.44513 1501.48
935.45105 825.573
936.45740 223.961
1014.34387 199.931
1035.51099 341.316
END IONS

BEGIN IONS
TITLE=Spectrum102 scans: 1059,
PEPMASS=599.28510 3880.38867
CHARGE=2+
RTINSECONDS=1021
SCANS=1059
184.033 6.12587
187.223 158.462
188.084 52.0466
198.011 6.32014
215.118 89.9443
216.166 21.434
231.210 3.50025
236.111 9.99369
240.256 45.4194
244.133 8.24696
246.319 11.1442
247.155 15.9687
248.172 50.2671
249.254 12.1371
251.171 10.1577
256.007 8.59797
257.208 46.2647
261.083 11.753
273.073 7.03304
285.167 25.946
289.030 12.1899
290.523 4.49131
295.253 26.083
298.159 13.6588
303.166 25.7212
311.178 6.89077
312.229 10.9524
316.953 21.5716
319.410 5.36603
321.175 19.4497
328.994 12.6572
330.173 21.6734
334.238 8.29891
338.415 4.74844
339.258 17.4169
342.148 16.0919
343.280 16.0254
344.178 68.7969
345.258 44.545
347.645 34.6193
348.371 6.31501
349.282 3.41064
350.163 20.7097
355.406 38.6235
356.297 10.8744
357.157 22.9558
359.293 21.8691
360.921 9.22741
367.689 5.22595
374.872 6.96555
377.246 12.4818
382.189 17.9454
383.293 11.9191
386.208 5.68969
388.112 62.8007
389.178 9.58228
391.353 24.1703
392.944 24.8633
394.310 14.5379
396.140 31.7331
397.248 7.19915
400.641 27.8728
404.422 22.7954
405.369 42.5457
408.176 14.5994
409.103 9.37884
410.189 24.5959
413.292 27.6281
414.289 13.1521
416.138 13.7935
422.499 16.8686
423.937 47.0191
425.126 19.0049
430.089 26.8068
431.818 47.7828
433.433 22.3085
435.902 31.5396
437.297 68.7722
438.206 25.9452
439.110 22.4104
439.964 19.2826
441.056 6.22275
442.157 30.4328
443.052 9.77538
444.184 33.7077
448.255 134.048
449.168 32.2254
451.178 17.5759
452.380 134.117
453.272 64.5516
455.258 27.9067
456.036 26.8583
457.195 11.2998
457.990 24.1005
459.285 24.0263
461.852 5.4052
463.775 14.4233
465.016 13.9921
466.729 58.6537
468.046 33.047
469.086 45.9992
470.052 44.7019
472.196 41.3429
473.298 14.9208
475.188 53.5335
476.069 17.4192
477.573 30.0323
480.859 18.5031
481.746 18.4068
483.383 65.3455
484.139 11.5986
485.120 15.876
485.934 27.8027
487.286 60.8003
487.923 15.0861
490.431 7.54764
492.256 41.8922
493.633 25.5334
497.454 14.0254
499.965 74.5792
500.976 22.1519
505.094 5.12768
506.589 79.4854
508.229 45.3345
509.536 81.6312
510.447 150.455
511.186 17.9942
512.276 71.3599
514.079 34.0318
515.906 4.89771
517.294 31.4773
518.890 86.1223
520.185 30.2079
520.843 35.24
523.257 12.495
523.952 3.64316
525.120 150.471
526.188 105.129
527.147 97.9333
528.404 3.3375
529.800 3.92426
530.450 19.5685
533.554 30.5316
534.785 7.58383
535.660 66.4521
536.431 45.8348
537.310 47.3666
538.288 106.837
539.570 75.4435
540.261 31.3724
541.530 72.4919
542.423 14.3793
543.669 39.7627
545.639 94.6525
546.797 105.853
547.498 91.9521
548.687 33.3287
549.564 59.2814
551.005 70.5493
552.907 197.21
553.888 218.46
554.638 104.022
555.313 308.447
556.167 143.409
556.852 22.8625
558.241 79.1009
559.256 73.1875
561.437 64.8571
562.978 122.815
564.129 56.9131
565.798 48.4034
566.583 114.206
568.079 68.3536
568.761 9.07104
569.776 137.661
570.609 9.56947
571.757 129.225
572.512 32.0182
573.288 29.7087
576.218 260.998
577.363 110.034
578.253 198.511
579.201 133.787
580.878 507.107
581.527 276.046
582.141 367.772
583.195 91.2323
583.896 69.0899
584.784 114.913
585.501 180.134
586.704 101.852
587.792 275.108
588.721 21.6178
590.055 687.873
590.904 244.331
592.032 205.396
592.969 38.2577
599.245 57.2751
599.996 14.4559
602.598 20.1991
604.210 27.1395
606.124 22.1789
612.245 4.94363
616.613 20.9927
618.012 22.8438
622.153 3.58443
622.889 44.3223
626.103 55.8541
628.435 71.5914
629.743 68.0314
635.414 41.8114
639.855 27.7531
644.610 62.0503
646.189 34.6292
650.403 81.5078
653.483 13.8111
654.373 134.206
661.321 31.9793
667.641 13.836
669.765 37.4217
681.369 9.20489
682.351 5.87506
694.340 21.49
698.622 23.0088
701.679 25.9267
705.262 102.946
707.623 23.3664
708.776 62.9487
709.498 5.39976
713.526 9.95856
716.322 21.0706
718.301 54.5975
720.318 25.1252
727.847 45.4599
732.312 17.9962
733.308 14.4891
738.365 65.7907
739.494 118.393
743.448 40.7402
748.352 15.5221
750.492 38.0247
751.641 55.7038
757.596 15.5459
769.022 31.8608
774.492 8.94604
777.100 23.8704
790.788 67.5605
793.377 6.90723
798.247 55.9234
798.882 31.8002
808.365 17.1404
812.574 32.2328
819.296 26.8956
822.456 6.89797
825.485 44.4075
827.557 6.59986
832.309 30.7738
843.245 22.9018
846.412 16.9008
847.551 19.3626
852.491 20.287
854.416 116.577
855.395 48.2194
865.411 31.9971
899.467 11.5246
903.529 18.0185
904.544 23.4933
910.268 18.3774
913.418 31.3258
914.385 23.0604
915.493 23.472
921.590 40.9418
922.349 28.0245
933.622 25.248
937.537 10.8318
939.636 17.1414
950.410 37.3589
953.630 5.66087
966.655 8.59064
978.536 12.2905
979.438 7.64078
983.499 1118.33
984.438 451.003
985.427 109.65
987.963 16.9502
1019.509 18.3057
1027.459 7.02152
1032.620 6.50738
1035.325 23.6357
1051.380 18.6739
1067.803 7.52866
1080.729 8.52409
1090.232 40.3698
END IONS

BEGIN IONS
TITLE=Spectrum103 scans: 1060,
PEPMASS=366.82974 2457.28174
CHARGE=3+
RTINSECONDS=1022
SCANS=1060
105.096 5.98662
109.108 4.37317
110.110 8.32608
111.206 21.2944
113.162 17.5832
114.113 3.91893
115.181 21.7963
117.091 178.238
119.005 9.57242
121.013 13.8586
122.077 59.507
123.108 61.0797
125.338 12.8671
127.123 34.2193
130.167 28.6611
132.105 15.8259
133.011 11.1191
134.192 16.5455
136.147 48.1117
138.955 65.973
141.071 11.1118
143.105 5.04157
144.922 22.7162
148.126 14.0302
149.070 125.047
151.058 4.31873
152.147 8.33059
153.215 18.2694
155.100 17.1378
157.202 8.59098
158.153 2.73429
161.143 17.9679
162.181 13.729
163.084 48.8486
166.571 19.2376
167.297 9.43174
167.942 22.1587
169.055 6.9916
170.059 18.5962
171.299 19.3369
173.091 15.7092
175.146 350.207
177.129 178.257
177.934 13.836
181.155 36.3138
183.203 42.2126
184.203 75.7712
185.232 10.0818
187.106 20.0509
187.918 6.61357
188.696 56.1497
191.074 20.2712
193.145 87.0062
193.924 19.2449
195.064 23.89
197.183 32.6851
198.058 8.35118
199.054 17.1366
201.145 82.3555
202.122 21.2441
203.045 5.73774
204.099 60.2101
205.016 56.1673
205.877 18.1029
207.149 10.8125
208.983 27.7799
210.097 29.6166
211.073 27.0001
213.098 85.3374
213.990 28.6454
215.086 22.2202
215.942 23.1409
217.228 52.6478
218.044 13.2103
219.232 89.8992
221.065 80.5055
222.531 72.4916
224.071 37.1627
225.183 8.93714
226.217 31.3531
227.048 31.2939
228.227 76.0938
230.089 51.2313
231.115 19.0613
232.084 21.698
233.152 213.339
234.129 61.315
236.158 22.207
237.081 109.797
238.022 8.18898
239.096 67.8273
240.024 16.7575
241.259 32.1814
242.002 23.0797
243.073 17.7361
244.125 25.853
245.306 7.87278
246.911 49.8946
248.151 55.546
249.048 96.3516
250.151 473.545
251.282 156.994
252.080 59.2078
253.147 6.49141
254.129 21.6535
255.078 115.273
256.221 56.0775
257.208 21.2004
258.159 8.03496
260.662 13.6399
261.380 62.0445
262.364 47.2074
263.233 24.7398
264.135 77.8178
265.053 16.5831
266.123 52.6098
267.117 294.492
268.123 146.874
269.180 86.5569
270.120 33.2388
271.143 109.844
272.006 46.9951
273.013 14.4288
274.285 17.2056
275.131 9.23862
276.168 62.501
277.191 106.829
277.996 219.541
278.983 565.06
279.905 972.456
280.883 57.7988
282.022 47.4343
283.262 88.5537
284.363 43.8078
285.099 45.8943
286.015 34.6354
287.109 66.7323
288.169 19.2675
289.353 70.6225
290.181 47.0989
291.234 67.7559
292.126 204.036
293.192 184.795
294.065 544.16
295.177 152.752
296.203 181.346
297.114 106.612
298.065 54.6397
299.053 87.5855
299.728 73.1664
300.571 57.4327
301.393 5.03828
303.260 47.1223
304.279 100.221
305.290 112.053
306.332 141.407
307.142 173.025
307.870 278.446
308.582 43.6116
309.257 327.695
310.185 145.126
311.063 118
312.189 102.077
313.429 106.752
314.222 44.8192
315.271 78.3923
316.256 11.015
317.128 7.43628
318.186 12.0822
319.176 105.082
320.446 214.848
321.129 454.347
322.176 387.295
323.095 608.303
323.882 1210.19
325.061 189.483
326.084 760.814
327.154 455.926
328.120 81.7071
329.320 67.6328
330.082 68.4876
331.155 249.485
332.139 230.537
333.047 136.394
334.593 170.171
335.414 136.505
336.279 156.825
337.157 424.598
338.371 83.3819
339.023 687.488
340.028 592.278
340.917 207.963
341.718 98.9312
342.451 1154.38
343.934 283.994
344.874 446.141
346.329 1332.22
346.983 285.799
347.989 182.354
349.053 2311.66
350.088 1452.83
351.220 1174.38
352.568 6837.32
353.646 190.768
355.163 1327.04
356.278 369.794
356.899 280.91
357.520 749.287
358.369 529.056
359.342 286.935
361.043 1742.15
361.974 76.3585
363.245 16.2919
366.944 457.214
368.098 89.4096
368.832 16.8799
369.906 19.5769
371.292 9.28898
376.262 171.878
377.378 48.5871
378.335 31.3126
379.752 85.129
380.939 62.9059
384.919 33.4185
386.350 37.0366
389.284 24.1715
393.215 16.4515
398.278 20.3832
402.143 123.227
406.027 11.3515
407.257 32.9115
416.458 25.1877
419.372 109.112
421.075 85.0197
422.285 107.424
423.527 102.05
427.386 106.875
428.176 25.1034
429.738 58.7954
431.781 53.7999
433.790 20.2124
434.831 25.2992
440.656 31.8045
441.398 249.647
442.077 33.9534
444.293 100.729
448.602 17.5286
450.187 123.715
451.172 91.0859
452.791 25.4721
457.251 15.7736
458.307 11.2553
459.608 24.1898
460.723 39.2897
462.723 19.5661
463.462 30.8396
464.439 16.0123
469.330 6.59096
469.939 66.0046
471.941 181.003
473.450 12.1749
474.300 5.63593
475.216 66.0934
484.168 56.2524
485.330 12.4386
486.389 29.8452
487.214 66.8399
489.540 43.1889
491.272 29.9355
491.966 11.6011
493.097 16.9208
493.782 99.8135
495.212 16.2579
496.490 11.1549
498.369 85.9218
499.278 54.0982
499.905 23.4792
504.216 25.054
511.218 8.42495
512.153 10.342
513.077 13.2627
514.981 28.5526
515.743 29.1751
517.362 5.24494
520.579 10.2831
522.316 13.0812
528.860 24.6602
531.077 12.3485
533.355 32.5156
537.294 17.4312
544.377 4.85156
548.367 14.6791
549.218 12.6367
550.120 12.6178
551.751 6.13887
557.368 26.6757
559.510 18.2667
560.837 2.78554
563.606 5.6487
564.367 10.0703
566.054 38.2464
567.321 23.6666
569.109 9.83317
574.208 18.6295
585.450 22.6215
588.946 9.48014
595.150 23.2694
596.381 8.0519
613.280 117.274
620.344 24.1547
647.798 17.1005
676.621 7.54402
727.274 3.64529
END IONS

BEGIN IONS
TITLE=Spectrum104 scans: 1061,
PEPMASS=599.28510 3880.38867
CHARGE=2+
RTINSECONDS=1022
SCANS=1061
139.80499 189.175
187.14407 2633
215.13893 451.917
222.15678 188.09
358.62936 192.958
429.08847 1402.4
739.36188 222.85
845.96204 205.6
854.38202 219.567
983.42737 496.702
1193.10657 206.561
END IONS

BEGIN IONS
TITLE=Spectrum105 scans: 1064,
PEPMASS=514.28021 3283.14624
CHARGE=2+
RTINSECONDS=1024
SCANS=1064
155.060 23.5964
157.048 23.9496
167.090 15.561
172.115 9.57652
174.095 11.6541
175.149 16.5374
179.084 8.98912
180.089 10.3776
183.018 8.66636
187.086 9.60041
188.516 11.482
196.988 9.1768
198.185 6.73053
198.985 10.422
199.954 20.5706
201.083 56.185
201.999 6.82698
203.338 21.3185
207.122 12.5446
212.421 12.4877
213.260 23.5556
216.156 10.365
223.111 7.82893
225.204 49.8612
226.171 55.1259
228.353 10.3179
229.227 28.6175
230.003 10.6843
233.262 4.45657
234.098 10.0275
235.109 55.2469
236.243 9.01282
238.188 58.118
240.023 44.2288
241.205 10.9736
242.128 41.4592
243.107 22.92
244.154 17.372
245.097 6.56639
246.295 24.5943
246.989 12.4321
250.233 5.79081
251.146 21.7227
252.086 11.9939
253.170 36.1939
254.200 33.9035
255.201 21.6173
256.134 9.28665
257.341 17.3286
262.129 19.6549
264.113 37.3625
266.236 13.8322
267.376 15.2208
268.214 22.5311
270.290 59.6276
271.197 112.914
272.150 49.7836
273.924 7.62439
276.092 8.12663
277.042 12.3056
279.970 28.9594
281.168 10.264
282.311 5.76258
284.216 15.71
284.965 5.24805
286.084 13.8344
288.426 13.2027
289.452 40.9649
290.188 19.4196
293.155 54.5655
295.059 21.0328
297.129 54.1784
298.198 17.8794
299.111 50.826
300.105 6.34914
302.194 17.5591
303.183 10.9565
304.284 38.4377
305.080 20.2051
305.932 27.505
309.191 10.5565
310.195 10.4636
311.137 6.59342
312.196 9.20561
315.321 5.80066
316.221 13.1622
318.343 24.9335
319.412 31.4126
322.180 6.10425
325.376 27.7464
326.185 11.1227
327.309 45.8253
329.211 11.5164
331.221 34.961
332.269 11.4421
335.160 8.30512
337.325 16.4767
338.182 80.8339
339.321 25.9506
340.237 32.8772
340.980 18.6497
342.034 35.7791
342.848 16.6396
344.486 45.1641
347.231 38.8917
351.188 59.6283
353.991 28.1575
355.277 71.6096
356.193 94.1858
357.406 98.5413
359.505 21.2052
360.285 30.0906
361.204 11.1047
361.867 7.8981
362.752 35.8096
363.474 28.3881
364.107 12.9095
365.464 29.1959
366.416 52.1569
367.204 121.148
368.174 68.824
369.285 81.9677
370.640 242.917
371.261 75.3688
372.211 75.4058
373.083 44.4399
374.439 14.0359
375.178 50.892
376.540 82.6134
377.467 58.8887
378.769 10.2744
379.964 398.945
380.845 100.241
381.665 41.1809
382.294 18.5333
383.231 34.3635
384.735 25.3762
385.561 124.764
386.334 62.0135
387.061 72.2749
388.236 44.1793
389.216 21.891
389.837 4.6693
391.729 42.3418
392.342 27.8913
394.830 64.3731
396.286 80.6621
397.180 75.2573
398.188 97.5981
399.211 86.1666
400.139 60.7184
402.111 150.687
403.182 127.952
405.552 480.394
406.390 140.503
408.002 9.67249
408.800 58.1669
409.989 130.673
411.529 150.194
412.253 12.8918
414.401 2800.67
415.330 362.695
416.066 16.9371
417.413 18.1311
419.081 19.9608
420.059 80.3099
421.965 60.155
423.523 340.355
424.469 112.841
425.224 90.124
426.183 105.817
427.004 135.425
427.969 44.2168
428.885 132.959
429.724 7.57984
431.141 32.0075
432.040 56.4491
432.901 19.6355
433.737 81.3138
434.375 35.4214
435.343 46.7541
437.543 61.571
439.064 113.796
440.073 215.571
441.393 152.286
442.252 131.048
442.993 103.007
444.156 145.891
445.341 25.0882
446.162 22.6195
448.502 15.3087
449.777 119.222
450.576 171.558
452.212 187.676
453.189 212.974
454.238 146.415
454.962 176.593
456.040 153.906
457.257 222.444
458.167 41.9496
459.389 117.521
460.294 24.9271
461.054 121.061
462.404 177.891
463.460 107.896
464.697 55.3624
465.916 18.1452
467.761 1076.74
469.088 406.551
470.180 210.839
471.261 294.953
472.136 416.395
473.166 143.315
474.115 119.279
475.102 110.782
476.644 107.276
477.620 100.115
478.286 146.728
479.401 61.3158
480.287 65.9184
481.131 10.1485
482.457 122.307
483.481 133.21
484.450 251.808
485.598 187.789
487.013 68.3672
488.150 145.949
489.467 74.4502
490.487 93.3012
491.237 208.615
492.330 278.707
493.013 163.359
494.260 177.818
495.907 1567.73
497.031 1235.64
498.391 165.47
499.294 629.375
500.459 234.717
501.884 333.252
502.628 172.754
504.443 572.664
505.357 2232.79
506.275 552.878
507.517 69.9648
509.098 43.4484
511.771 5.69694
513.544 65.6093
514.171 20.4532
515.191 40.387
515.920 14.0975
518.115 18.1606
521.239 19.2615
522.749 47.839
528.848 41.3581
531.263 31.7111
534.555 37.2193
536.161 5.51068
538.228 19.3186
539.304 3.90497
542.239 24.4815
543.438 102.045
544.450 15.3233
547.135 5.25723
548.153 41.2715
550.772 39.5694
553.120 9.60255
554.019 27.7341
555.347 87.6316
557.070 43.5765
561.433 19.1523
564.353 30.9664
566.161 28.3661
573.416 26.917
577.046 46.6653
586.688 51.2106
590.281 168.354
591.409 78.5202
596.214 19.7486
600.264 48.1856
601.372 11.4096
605.264 7.97202
607.390 16.2905
608.433 17.5928
612.231 63.8247
614.313 8.04683
616.098 7.18252
617.597 64.6445
618.238 20.1331
624.308 25.3757
625.094 60.199
628.385 31.5968
633.059 47.8717
635.451 15.8708
637.409 27.9399
639.327 32.3743
641.230 23.4042
642.316 33.6726
644.330 17.0922
646.370 23.8367
649.298 30.9431
650.272 42.6327
652.597 15.6823
653.360 21.4346
659.645 60.7099
660.352 13.2223
661.419 92.5263
671.284 14.378
675.308 9.08106
675.930 36.4551
680.472 12.9542
683.956 49.401
688.523 15.8024
698.578 35.1195
699.355 11.6336
703.901 18.7344
713.337 60.814
714.421 49.8134
716.407 10.496
720.197 15.9104
723.868 36.0072
724.651 15.4859
726.435 27.8194
728.700 49.5999
738.478 13.717
739.530 12.319
740.532 22.4723
742.605 31.9875
756.448 7.44998
757.349 32.2421
758.503 202.242
759.586 93.5148
760.544 67.7811
766.690 13.3871
767.609 30.3124
768.568 15.8162
779.583 12.6832
784.543 29.4454
785.471 24.5855
795.387 20.3229
800.689 15.9852
807.388 7.19062
813.337 31.1846
815.433 13.1791
817.252 7.04456
819.699 6.12761
827.543 96.5204
828.144 18.7542
832.594 21.4118
840.247 20.2342
845.497 7.08124
853.383 60.2011
858.573 3.49034
859.355 13.2808
868.450 29.8175
883.503 18.8791
884.545 32.7261
893.734 16.4354
896.305 13.1994
905.303 24.6475
915.580 15.3361
924.533 23.8386
942.410 313.035
943.669 73.9364
944.571 71.4085
954.555 22.2826
970.662 10.5687
END IONS

BEGIN IONS
TITLE=Spectrum106 scans: 1065,
PEPMASS=514.28021 3283.14624
CHARGE=2+
RTINSECONDS=1025
SCANS=1065
141.10121 208.53
149.02365 517.826
169.09636 280.044
175.12003 195.62
183.11351 214.701
238.11888 2322.42
246.79541 185.291
270.14377 376.697
279.16095 535.908
369.69821 354.141
370.70526 571.269
376.19211 281.624
379.71078 699.304
405.21710 251.585
405.71924 193.429
489.27649 335.728
499.01718 222.405
513.31567 446.396
515.06195 305.399
590.32581 3310.95
591.32666 864.631
661.35864 656.353
671.36127 222.767
758.41705 755.07
759.40985 257.778
914.47107 257.934
942.46942 640.151
943.47198 354.355
END IONS

BEGIN IONS
TITLE=Spectrum107 scans: 1067,
PEPMASS=384.77200 23392.27344
CHARGE=2+
RTINSECONDS=1026
SCANS=1067
103.027 7.89047
104.123 14.5945
116.036 5.64469
123.129 389.427
124.269 16.5319
125.016 12.5914
127.118 11.1671
128.068 86.4625
131.188 8.48379
133.100 15.5373
140.066 23.4631
141.023 38.3931
142.932 13.2779
143.994 7.43197
145.140 30.1544
146.114 5.67641
147.111 29.3967
147.930 16.7651
149.028 5.91285
154.040 24.1695
155.063 19.1636
156.032 14.0433
157.030 28.8818
158.073 32.7546
160.987 19.0007
162.106 22.2346
163.105 18.331
164.003 30.4583
166.216 54.7792
168.253 21.1226
169.148 25.7534
169.958 10.2254
171.061 14.2709
172.113 22.5308
172.766 6.64216
173.961 16.8476
175.068 68.3555
175.980 8.43828
179.056 3.99162
179.949 6.21937
182.198 18.5761
183.412 63.7227
184.209 776.331
185.239 78.7062
186.060 19.2124
187.022 19.5784
188.149 32.8203
189.138 9.01451
190.162 9.65338
191.048 52.002
193.154 635.078
193.988 12.8247
196.974 28.3368
198.067 43.7549
198.967 69.9691
201.161 15.9746
202.059 479.383
203.030 43.0052
203.943 9.00607
205.176 12.8122
206.156 38.9249
207.100 27.8876
211.165 38.6363
212.043 40.0498
213.029 37.853
215.077 12.0825
218.393 16.9297
219.131 27.3144
220.150 23.7036
221.055 21.1667
223.091 29.8209
224.118 16.5098
225.288 74.8258
226.117 70.0267
227.054 49.0089
228.345 17.4923
229.240 20.5211
231.178 33.1568
232.165 9.6353
234.292 2059.71
235.298 59.6108
238.122 32.1157
239.188 19.4125
240.135 40.3368
241.050 87.1536
242.517 85.0938
243.547 25.8363
244.207 16.8454
245.103 54.182
246.117 28.9829
247.084 48.6602
247.944 34.0498
249.178 9.38617
250.110 11.2446
251.195 58.906
252.216 10.2174
253.148 46.7978
254.280 62.1081
255.240 113.62
256.155 128.245
257.088 184.713
258.131 61.9306
259.252 123.725
260.033 5.34389
261.058 38.535
262.169 39.4816
262.872 33.2938
263.731 124.997
265.279 58.0691
266.224 117.753
267.201 184.896
268.138 90.9285
269.210 35.0207
270.211 35.1639
271.192 140.116
272.024 49.0861
273.175 72.4397
273.853 9.72594
275.212 43.039
277.847 138.358
278.973 134.123
280.455 118.812
281.223 47.1891
282.120 108.055
283.183 137.87
284.323 792.959
285.251 220.545
286.320 162.783
287.360 184.645
288.211 114.965
289.097 48.8133
291.056 16.1495
292.094 48.6853
293.058 65.3605
294.173 97.5509
295.093 215.388
296.090 164.406
297.208 178.297
298.164 73.0188
299.155 65.2888
300.496 46.1322
301.259 132.969
302.245 1043.31
303.280 234.166
304.211 11.5702
305.161 56.8388
306.553 35.2453
307.491 61.5568
308.132 67.0716
309.140 155.154
310.130 369.86
311.104 125.705
312.192 160.163
313.212 287.865
314.646 971.75
315.376 405.228
316.261 8.31355
317.335 86.1879
318.830 30.7511
320.267 192.966
321.250 158.93
322.094 244.7
323.117 271.109
324.133 337.605
325.169 239.833
326.092 199.354
327.197 301.617
328.118 285.038
329.165 143.711
330.040 38.8247
331.101 103.226
332.283 31.5038
334.959 11790.1
335.856 843.195
337.220 55.6298
338.139 544.267
339.089 733.631
340.090 726.112
341.004 760.453
342.073 364.641
343.102 321.92
344.203 810.401
345.193 141.217
346.163 20.3267
346.869 109.586
347.469 139.641
348.197 71.862
349.256 552.876
350.306 140.542
351.849 168.118
353.083 344.976
354.072 366.819
355.069 278.577
356.107 431.314
357.156 513.835
358.098 241.885
359.105 215.648
360.194 1228.54
360.941 208.868
362.269 517.337
363.658 378.134
364.587 712.084
366.033 1838.49
367.091 2971.61
367.947 2130.67
369.006 1065.02
370.044 2189.39
370.879 737.108
371.731 128.261
372.867 322.396
374.377 722.077
375.029 765.534
375.715 861.416
376.470 633.082
378.250 277.392
379.191 64.9578
381.991 3.48302
384.309 117.928
385.067 436.757
386.007 244.314
387.138 41.7737
391.459 92.5881
393.124 13.6374
402.684 92.3652
404.675 22.7539
407.208 46.315
408.347 45.1712
410.197 13.1214
411.141 57.8573
416.940 7.33809
421.143 9.0111
421.750 29.1127
425.291 29.7623
429.109 5.21043
431.530 27.8209
432.162 42.0819
437.685 19.8434
441.465 33.3105
442.373 6.04941
446.046 37.952
447.138 42.6856
449.712 14.9129
451.980 42.9268
453.307 18.2241
455.687 17.4143
462.861 32.5637
464.580 46.3357
467.426 311.545
468.323 101.556
469.408 79.3888
471.290 26.2778
474.564 82.5334
478.792 34.5377
480.063 77.0742
482.115 14.1063
485.267 761.268
486.366 177.102
487.243 38.2909
488.447 22.6299
493.271 18.5377
497.309 7.35285
504.170 17.536
505.538 27.0353
512.770 19.1389
517.342 23.6843
524.255 31.9963
525.274 55.2242
526.239 5.87682
528.320 11.5028
529.373 17.8323
531.241 10.5958
539.140 5.14874
554.239 9.30649
560.505 6.56241
566.220 45.8617
567.386 5.37629
577.780 3.02495
581.386 5.81411
584.155 46.2917
585.367 5299.81
586.350 1706.46
587.368 320.512
588.391 3.5952
591.308 30.1154
601.168 12.1694
607.429 29.0371
608.961 32.9334
619.337 21.5807
621.625 30.0295
624.418 26.0452
628.452 134.405
629.515 62.8479
630.356 12.6468
638.501 30.6038
641.359 26.1946
642.455 5.66978
649.372 11.0431
654.190 57.3926
662.174 18.6584
664.326 18.7958
667.358 34.6584
670.410 7.52069
672.218 9.7375
674.346 29.4788
683.457 4.34708
707.571 181.817
708.609 100.272
709.582 37.2442
735.087 26.3886
END IONS

BEGIN IONS
TITLE=Spectrum108 scans: 1068,
PEPMASS=554.27496 6536.55713
CHARGE=2+
RTINSECONDS=1026
SCANS=1068
166.102 25.6598
175.012 75.2305
183.095 62.525
194.978 11.4014
197.213 12.3351
200.044 129.713
200.978 13.1351
208.256 45.0282
209.061 11.0276
214.168 3.54143
216.145 19.5794
219.110 18.5239
221.007 6.85496
222.137 6.07863
223.082 34.7628
225.257 9.04758
230.176 9.20222
234.962 8.77055
236.100 8.434
240.168 5.55015
245.237 25.1906
246.793 3.8716
248.274 23.5913
251.232 12.7512
252.195 27.9128
254.331 21.2106
256.311 18.5583
257.048 12.1637
258.510 23.9461
259.136 8.94827
262.167 27.3884
267.266 22.8032
269.980 6.11001
280.933 6.30617
282.339 10.798
286.278 14.3391
289.211 28.3211
293.207 53.6915
295.940 4.32586
297.457 20.3191
298.781 47.889
300.359 25.9198
300.999 9.27968
303.286 112.619
305.220 52.6526
307.175 6.95851
308.245 36.882
310.385 28.7639
312.114 16.1923
314.219 10.5149
318.908 11.8168
320.183 44.985
323.176 14.3483
326.149 18.2388
328.197 15.2008
329.348 14.6695
330.894 10.1284
335.025 43.1162
338.553 15.6448
340.362 25.1608
341.286 15.8094
342.284 13.3492
343.140 57.5339
346.352 21.3719
348.273 5.36709
349.270 22.3644
350.510 42.7925
352.183 8.61297
353.059 26.5457
354.314 21.0891
355.202 19.4045
356.158 12.7806
356.996 40.4064
359.971 4.79132
361.236 6.11458
363.346 47.0122
364.182 40.697
369.580 30.2574
371.168 31.5193
372.191 52.1958
373.190 58.176
374.336 268.49
375.178 90.7134
375.840 25.9271
377.066 29.5271
378.036 8.90402
379.291 62.5129
382.248 15.5735
383.351 11.5731
384.092 3.93828
386.764 9.12689
390.094 7.14151
390.909 8.76851
393.253 33.2674
394.107 30.1768
395.156 107.62
396.209 24.159
396.954 5.63021
398.056 21.8192
399.884 8.34032
404.140 35.2082
405.275 16.1435
406.163 29.9886
406.858 4.85466
407.974 8.02177
408.966 43.3295
410.162 33.7514
410.955 28.7459
412.296 21.2464
415.183 27.4956
416.124 10.6805
416.777 13.5347
417.744 18.2556
420.213 208.709
421.561 105.969
422.312 35.2715
423.950 28.5094
424.958 42.2127
426.911 60.4999
428.777 42.0328
430.119 16.0894
433.223 16.9748
434.557 41.2357
435.342 18.6558
436.803 16.4541
438.584 44.8841
439.252 47.266
441.126 4.74458
442.192 4.91648
442.862 14.1686
444.088 25.2611
445.221 52.569
446.457 40.0682
447.304 134.775
448.182 22.5168
449.714 8.18066
451.004 51.7955
451.853 27.8281
453.807 28.3524
454.972 117.88
456.216 42.8561
456.858 2.19481
458.472 16.4109
459.626 47.2162
460.811 21.4385
462.018 84.9586
462.758 8.42631
463.913 41.7281
464.961 69.9943
465.780 52.5377
466.847 30.297
467.513 20.9674
468.318 40.3746
469.492 26.1845
472.048 40.5233
473.043 90.7799
474.041 77.6908
475.282 100.532
476.361 99.2213
477.463 37.9068
479.448 153.444
480.436 184.013
481.054 109.371
482.405 108.363
483.251 112.816
484.259 49.6375
487.394 112.659
488.380 56.7159
489.406 111.243
490.651 147.964
492.154 252.988
492.958 90.4802
494.143 102.94
495.147 88.0893
495.978 127.776
497.205 120.539
499.039 101.403
501.044 95.8169
501.740 60.8095
503.258 19.9283
505.701 217.423
507.910 336.962
508.836 370.797
510.061 126.655
511.050 163.671
512.162 169.131
513.643 97.6999
514.631 47.9565
515.395 118.694
516.408 88.5101
517.492 86.9829
518.656 185.509
519.271 151.564
519.898 62.9418
521.114 37.0203
522.510 59.0008
523.686 331.038
524.872 161.651
526.126 116.609
527.113 192.641
528.124 73.7528
529.799 30.5383
530.410 6.80289
531.703 403.515
532.797 62.9902
533.958 127.326
534.878 46.9819
536.036 699.345
536.965 1046.62
538.128 59.5273
539.520 340.221
540.152 155.555
540.935 20.0803
541.898 112.129
543.237 172.262
544.336 321.092
545.135 426.149
545.909 611.279
547.059 6.42445
553.882 69.665
554.847 34.932
567.203 47.4816
568.034 14.847
568.917 9.03444
573.166 20.5998
575.871 33.6684
582.256 21.5662
587.283 27.5294
588.239 22.9695
598.138 30.3402
599.421 14.2862
603.212 21.77
606.263 30.895
608.113 30.1265
611.069 26.2074
613.438 26.4127
616.312 194.538
617.316 62.7045
621.239 57.2475
622.356 16.4108
623.438 14.9428
626.164 19.3823
632.719 28.9621
633.415 14.5133
636.372 9.43068
637.349 7.30644
638.262 48.018
640.150 13.3632
650.341 21.6663
663.201 42.4605
671.349 18.7037
675.574 23.6221
677.455 10.8439
678.190 12.6748
680.268 27.0515
685.988 31.8071
689.282 21.8923
692.491 9.30055
702.092 14.4345
704.250 15.9408
708.459 5.35253
713.528 13.7282
716.535 112.899
717.371 19.4866
718.500 11.5133
725.528 9.92994
728.430 17.2696
734.489 234.693
735.428 26.1442
742.416 34.5994
744.254 48.6208
745.529 153.35
746.554 76.1752
747.453 19.7867
751.337 11.3881
757.204 29.0115
773.916 7.80876
777.506 6.10484
786.048 34.4169
787.441 24.1435
789.267 3.53766
790.831 10.718
792.498 12.736
803.254 13.5471
805.438 88.0407
808.640 7.16993
814.739 28.2767
821.386 25.9011
830.486 10.3534
842.689 13.2442
845.393 35.9781
858.464 22.8585
873.351 10.7423
881.496 5.25185
890.554 54.6763
891.406 15.6065
892.441 57.2052
895.377 14.0236
908.462 825.641
909.493 506.574
910.607 128.423
914.267 18.6848
918.499 7.57067
923.299 37.7681
931.257 26.7598
932.280 23.2959
933.546 74.3276
934.147 106.559
934.880 4.12542
943.526 26.5402
950.672 4.71926
960.608 3.24206
962.424 21.9178
968.419 26.7315
973.757 15.0946
975.574 6.61456
976.513 32.2771
981.887 16.7639
1047.848 20.4951
END IONS

BEGIN IONS
TITLE=Spectrum109 scans: 1069,
PEPMASS=530.29285 3441.49512
CHARGE=2+
RTINSECONDS=1027
SCANS=1069
149.988 3.64869
162.147 5.50247
163.035 19.2578
165.827 8.96688
171.323 12.4795
175.101 42.9212
185.071 94.981
186.090 37.9638
188.026 22.9391
198.020 28.0769
200.068 12.7076
206.644 11.9095
213.057 125.557
214.237 20.5368
216.122 54.6272
217.177 12.8029
217.843 6.06516
222.068 17.2691
224.008 5.64896
229.080 4.13527
230.086 7.23277
231.005 10.7909
232.923 20.9116
235.557 9.71837
237.168 7.89087
241.128 20.3739
243.088 16.8203
244.321 5.65069
245.003 7.22908
246.161 7.91804
247.162 14.2064
248.197 7.35895
248.968 5.29236
250.195 16.0119
253.105 12.3158
255.283 14.2955
257.084 6.44202
258.214 20.0805
259.965 28.8641
261.019 19.0475
262.135 5.29393
265.196 8.26675
268.324 18.62
270.196 28.6671
271.041 21.0536
273.164 52.7303
274.048 6.71877
277.547 11.3646
281.168 15.2297
283.189 22.4155
286.205 15.709
288.222 5.80103
292.085 16.3298
292.978 11.4033
294.306 20.9925
295.085 13.6537
297.277 4.30058
298.210 9.68649
299.146 4.26935
300.188 50.2366
301.216 49.7402
302.261 32.5913
304.256 22.8185
306.192 32.6396
309.440 10.2415
310.278 25.1802
311.364 37.8015
312.129 29.8594
314.250 33.0065
315.259 37.6284
316.094 34.4339
317.318 91.116
318.284 17.9491
319.266 4.47155
320.195 4.30098
326.110 4.4914
327.014 14.2468
330.242 15.8817
331.255 67.8953
332.553 33.9978
333.268 23.4631
334.318 7.3526
335.016 25.3915
337.259 12.9538
339.273 11.5401
341.292 32.157
343.086 7.43247
344.247 31.25
345.177 45.6706
346.290 10.6869
347.258 9.10377
348.186 17.1938
349.472 10.1318
353.951 36.6694
355.150 10.4588
356.298 48.8553
357.005 7.66655
358.370 28.3785
360.080 41.7105
361.285 12.7302
363.939 47.8567
364.891 37.4957
366.373 18.5087
368.105 4.28035
368.852 38.7403
370.232 23.1358
371.273 9.57521
372.389 125.091
373.204 11.4165
374.189 27.1243
375.125 38.5558
375.967 16.2755
376.971 35.0304
380.255 25.8249
381.347 14.4872
382.171 15.5087
383.254 87.6679
384.251 54.2574
385.404 49.8788
386.198 19.5915
387.332 14.9413
388.093 26.9975
389.439 14.0912
392.802 82.2698
393.985 4.44359
395.400 36.4303
396.187 16.2174
397.132 53.9949
398.177 8.49156
399.242 82.6485
400.365 56.5266
401.131 8.89673
402.154 152.998
403.277 39.7039
404.419 23.1428
405.215 7.34646
406.004 8.18445
408.270 19.7761
409.228 21.6087
410.331 30.8195
411.610 49.2067
412.324 5.94199
413.050 32.203
414.308 56.7315
415.599 94.237
416.445 34.8965
417.276 79.6573
417.914 10.8576
419.305 111.907
420.383 28.9334
421.863 123.811
423.098 63.6313
424.353 339.56
425.162 56.3931
426.280 61.1551
427.387 34.2551
428.109 86.5027
429.315 46.3869
430.052 81.1556
430.965 27.4128
433.490 37.6978
434.382 34.874
435.894 25.4561
437.322 40.5837
440.008 173.411
440.914 124.847
442.043 215.517
443.128 115.223
444.069 14.8133
445.119 151.661
446.135 21.8494
448.215 31.5178
449.317 21.3975
450.164 102.887
455.765 151.31
456.951 90.597
457.563 72.3412
458.188 88.6119
459.502 98.9995
460.117 138.259
460.977 42.9529
462.112 29.048
462.777 58.435
463.642 81.4325
464.538 133.954
465.267 87.857
466.029 112.503
467.544 52.8199
468.572 79.5751
469.618 171.81
470.426 101.828
471.202 103.07
472.224 56.9334
473.182 39.3724
474.199 36.5529
474.870 25.47
475.684 71.8891
476.426 43.0346
477.386 118.755
479.724 175.845
481.699 47.9028
482.303 20.3184
483.006 40.1627
484.048 360.478
485.112 644.345
486.227 835.725
487.112 212.738
488.404 152.993
489.005 67.5002
489.835 88.8666
491.357 72.9185
492.669 59.7274
494.128 228.855
494.998 164.259
496.167 14.1685
497.538 61.4725
498.588 106.739
499.789 350.778
500.863 257.336
502.076 193.68
503.191 229.447
504.342 196.814
505.406 244.432
506.733 117.936
508.322 94.4746
508.972 19.0116
510.189 251.947
511.873 944.555
513.000 840.747
513.786 204.109
515.011 321.434
516.030 69.7768
516.807 62.5275
517.944 198.302
518.754 125.392
520.459 677.602
521.385 1307.41
522.217 337.464
522.877 46.0816
523.862 69.4206
524.856 80.0656
529.875 52.1195
530.580 76.2872
531.729 5.29809
536.652 8.35419
537.323 40.7139
538.360 14.2757
539.304 44.9847
544.935 35.1011
545.810 24.1779
546.721 23.6078
550.875 60.4285
554.187 8.05608
556.292 29.0963
557.274 19.9424
560.859 43.691
563.345 26.5985
565.267 6.86508
570.124 7.40504
571.118 43.6651
576.969 152.805
580.656 79.6631
581.421 15.0921
583.487 22.1156
587.774 38.1844
592.608 37.9676
594.305 14.4245
599.780 25.6692
604.188 40.0841
605.375 45.1508
607.228 23.9919
608.116 6.33892
610.434 53.3236
617.065 7.54087
618.450 56.6648
621.464 5.19956
624.396 10.2157
629.280 37.8653
630.009 27.5918
632.386 169.409
633.463 124.912
638.399 7.98283
642.429 58.9213
643.656 20.5426
645.696 25.5123
647.241 26.4425
648.148 31.9174
650.864 20.537
652.447 7.79154
656.317 79.8234
659.021 21.0716
665.262 41.2904
666.430 23.202
668.351 6.2206
670.040 47.7661
671.243 6.11653
672.258 61.1839
678.202 33.0035
682.739 26.3855
687.367 11.9776
688.281 12.028
690.139 50.5463
691.637 11.4646
693.263 15.9751
702.022 46.1653
708.382 30.4419
709.420 18.8572
710.432 15.5758
712.716 45.211
714.278 22.2524
717.175 12.3456
721.455 13.034
725.301 23.3276
728.502 8.5559
735.197 7.77791
736.440 46.6199
740.050 11.8723
747.374 27.9464
752.560 62.5834
757.532 22.4462
758.840 70.947
760.453 43.4938
761.560 42.4673
762.509 20.6693
766.359 9.74681
775.425 30.4851
784.495 7.66802
785.270 10.0208
797.429 30.1657
800.405 6.47214
801.320 21.7847
817.334 5.6145
827.998 12.7028
829.474 13.6084
830.506 28.7013
835.315 50.4584
847.540 626.865
848.516 399.173
849.520 187.594
850.574 13.3501
857.487 37.0822
866.339 4.51229
867.663 24.1722
868.539 18.8887
869.688 26.1452
873.471 12.8517
885.525 60.0293
886.470 33.2826
889.245 6.3843
896.024 13.0677
897.462 9.51405
906.471 9.35798
911.904 9.67353
913.602 19.9693
915.518 13.3975
931.546 17.2441
943.645 28.6859
947.394 11.487
960.559 25.8105
961.504 32.3457
END IONS

BEGIN IONS
TITLE=Spectrum110 scans: 1070,
PEPMASS=384.77200 23392.27344
CHARGE=2+
RTINSECONDS=1027
SCANS=1070
102.09122 5044.49
103.09456 293.15
112.08672 258.624
123.11691 1567.13
149.02341 249.629
184.16998 1260.96
193.13864 1243.19
193.63966 228.78
202.10776 1100.17
213.46805 206.709
234.17804 2522.37
234.67989 787.418
235.18027 236.731
239.74135 180.985
279.16013 413.039
284.18576 1337.71
284.68344 421.194
302.19656 1045.42
309.38626 200.238
314.71191 1394.15
315.21436 515.554
324.22083 213.59
325.45532 281.536
327.22998 209.544
334.72781 10439.2
335.22943 4292.38
335.73026 779.516
346.09796 210.246
383.84235 450.102
384.27686 955.693
384.77234 23986.9
384.96906 337.055
385.27390 12075.3
385.77496 2723.88
402.96210 726.814
403.96497 507.398
421.83191 814.913
439.84406 1277.45
467.34677 322.611
485.28671 1877.98
485.35971 377.295
486.29138 446.689
585.37585 7679.73
586.38062 2472.22
587.38641 339.865
607.40295 212.243
628.41663 518.613
629.41705 322.688
707.48438 305.423
708.48840 292.573
END IONS

BEGIN IONS
TITLE=Spectrum111 scans: 1071,
PEPMASS=554.27496 6536.55713
CHARGE=2+
RTINSECONDS=1028
SCANS=1071
149.02333 579.264
175.12024 256.9
183.07695 573.098
200.10350 781.937
279.15945 608.018
374.21432 296.683
392.00336 197.649
487.29291 235.251
553.27704 284.584
616.34033 435.934
745.38141 615.223
883.84723 205.272
908.44562 1248.74
909.45239 576.072
END IONS

BEGIN IONS
TITLE=Spectrum112 scans: 1073,
PEPMASS=423.22739 14973.22168
CHARGE=2+
RTINSECONDS=1029
SCANS=1073
120.086 5.29227
123.205 125.799
127.980 42.9089
130.204 13.8838
133.319 9.66
137.097 10.4873
139.072 4.74833
141.044 20.1487
144.134 16.6468
145.042 45.299
146.161 15.5778
147.207 13.4041
149.132 84.3259
151.182 23.5285
153.896 9.21561
155.204 7.53215
156.119 8.27418
157.104 282.871
158.075 31.1199
161.073 14.6807
162.093 116.113
163.181 25.4411
165.054 7.42541
166.241 9.16676
167.194 28.7377
169.055 23.0867
173.128 93.2907
174.014 37.6659
175.246 48.9661
176.054 15.3456
182.116 6.00576
184.158 263.6
185.055 469.773
186.102 17.7627
187.000 3.31899
190.199 5.77216
196.250 12.1864
199.185 5.76202
201.077 10.655
202.083 64.2996
203.168 16.8911
204.000 92.6306
204.984 49.994
206.106 12.5711
207.285 5.23799
211.064 7.47389
213.107 8.38511
213.799 22.4441
217.047 8.3987
218.029 9.8014
219.083 14.5855
223.051 16.75
224.117 28.4692
225.127 35.7153
225.962 5.73215
227.041 5.69022
230.943 3.8919
232.112 5.76439
233.138 38.3519
234.215 4.7742
236.141 5.25525
238.093 179.17
239.188 74.0259
240.250 22.4442
241.336 24.8536
242.175 14.1646
244.256 24.7262
245.168 88.3384
246.482 24.2833
247.194 5.20835
248.140 24.1251
249.123 21.4289
250.233 69.3905
251.260 25.2339
252.241 16.5754
253.188 8.0282
254.899 10.6263
256.188 412.454
257.291 149.483
258.188 15.1325
259.259 10.1003
260.411 25.2895
262.244 133.614
263.232 6.56121
265.158 95.0079
266.211 21.8139
267.225 18.9689
268.206 33.2584
269.100 6.94638
270.256 11.8294
272.169 20.1383
273.252 17.4264
274.008 21.5682
275.280 62.9092
276.129 30.0807
277.342 60.152
278.212 172.579
280.201 139.945
281.054 51.8976
282.300 55.389
284.254 504.871
285.106 35.4514
286.209 21.6685
288.637 78.082
289.859 55.9955
291.262 76.2011
292.288 26.4025
293.181 120.971
294.233 135.229
295.394 83.8752
296.399 46.4431
297.247 57.487
298.294 18.6829
299.198 71.4746
301.290 40.8693
302.337 966.187
303.325 47.082
304.130 29.2603
305.051 83.6046
305.870 12.1245
307.143 42.8294
308.208 100.267
309.104 18.6313
310.329 115.033
311.225 113.723
312.155 66.5316
313.375 64.4329
314.074 7.04879
315.219 30.7544
316.886 51.5539
319.042 203.045
320.163 171.736
321.009 34.8724
322.151 867.559
323.172 141.389
324.292 3365.42
325.113 57.5885
326.344 46.1653
327.108 18.9368
328.178 38.8472
329.257 136.155
330.273 19.8559
331.228 153.502
332.112 90.0665
332.868 803.156
334.091 169.869
335.031 252.484
336.098 145.315
337.215 134.041
339.144 205.993
340.281 47.5234
341.615 31.4218
343.113 51.278
344.076 108.131
346.253 39.6571
347.496 26.1709
348.997 170.085
350.069 89.3844
351.074 131.906
351.967 168.332
353.363 52.172
354.139 19.595
355.008 10.8082
357.136 479.368
358.310 245.121
359.226 23.4707
360.125 58.2255
361.133 99.1268
361.904 333.553
362.971 308.528
363.800 286.801
365.080 94.2441
365.938 59.9358
367.093 220.713
368.093 515.856
369.517 93.1528
370.805 272.871
371.790 177.308
373.197 60.4303
373.902 64.9439
375.208 94.2047
376.291 1200.37
377.104 571.472
378.039 1069.61
378.995 540.244
379.958 2125.42
380.945 357.07
382.075 208.033
382.986 151.204
384.440 44.3619
386.316 167.35
387.389 60.5278
388.245 146.666
389.391 65.2562
390.199 16.781
391.411 271.379
392.801 231.867
394.022 210.034
395.129 243.014
396.131 244.177
397.185 13.6117
398.243 160.687
399.374 170.654
400.212 215.413
401.245 432.036
402.554 86.1254
403.355 84.332
405.078 1914.34
406.032 2378.73
407.012 380.323
408.061 261.828
408.985 451.571
410.570 195.121
411.621 76.2284
412.469 47.8472
414.321 4496.98
415.264 754.108
416.676 118.263
418.031 81.563
422.099 30.2557
422.996 182.989
424.138 111.864
426.374 7.82393
427.417 36.8659
428.298 10.3943
430.900 8.33344
434.279 17.4649
435.266 7.47907
440.279 10.8411
442.263 59.7747
443.419 11.273
445.291 14.1047
446.348 12.11
452.345 419.643
453.461 79.5778
454.302 7.15799
457.323 18.2307
462.437 15.8121
465.610 24.3634
470.357 200.617
471.355 68.33
476.848 99.9442
489.245 1142.11
490.200 306.721
491.304 29.2467
495.134 71.7529
502.300 23.9859
503.321 9.14968
506.585 47.4466
509.251 8.02158
512.045 13.3457
512.997 23.8521
515.297 49.0352
520.172 32.6825
521.623 57.4291
527.122 25.1932
528.141 13.6867
534.319 81.4974
542.527 74.2094
547.246 58.7648
549.536 20.8288
551.831 21.0741
560.851 28.8867
565.223 19.1636
566.289 26.6106
569.155 6.84141
572.231 4.98506
573.567 23.2479
574.415 13.5841
579.162 22.8425
584.652 45.1432
585.400 39.2873
586.256 25.5125
588.249 70.7585
590.241 1267.14
591.368 310.355
592.359 49.9087
598.370 33.2315
599.269 6.96401
600.346 50.1978
601.140 20.0603
601.992 14.8312
603.255 22.3856
607.188 17.6583
613.236 46.7798
617.554 30.2165
620.727 43.4693
623.114 52.7381
625.557 23.1189
631.284 24.4203
639.289 10.4953
642.645 16.1059
643.419 40.6692
644.423 135.333
645.502 49.4587
647.216 13.243
651.293 14.7027
654.469 6.04643
657.283 3.47022
661.368 1456.56
662.381 580.069
663.448 49.9964
672.507 15.6031
676.263 21.3405
686.358 23.6865
705.411 16.843
715.550 16.2087
716.398 17.9617
717.508 34.087
719.449 34.82
720.120 13.2212
732.442 36.0228
734.533 11.0636
736.340 4.35291
740.531 81.4061
742.457 13.8435
743.300 11.2231
747.532 31.6277
759.674 13.0159
775.965 17.7064
END IONS

BEGIN IONS
TITLE=Spectrum113 scans: 1074,
PEPMASS=379.71127 13889.16992
CHARGE=2+
RTINSECONDS=1029
SCANS=1074
112.142 6.1039
116.968 21.1472
120.164 5.75325
121.189 54.4807
124.188 12.5698
129.286 17.7408
129.982 19.0073
131.112 6.97297
132.103 4.88177
133.235 30.1066
135.048 8.79213
136.113 23.2591
137.181 8.26401
139.273 16.8703
140.265 47.0472
141.121 111.484
142.106 35.8342
147.053 4.34701
148.507 61.4888
151.096 10.2523
152.047 8.27209
157.348 12.5748
158.498 6.44771
161.193 14.8667
165.123 12.8186
166.147 6.39144
169.089 436.183
170.049 53.6194
172.976 23.9646
175.174 78.4251
176.106 21.0663
178.254 3.52371
182.287 3.92152
184.987 65.891
186.100 33.3828
187.935 37.633
189.154 26.3548
191.970 13.0638
194.017 15.788
195.060 11.2013
197.118 16.8008
199.250 17.9221
201.159 5.63258
202.964 33.5741
203.926 40.2481
204.998 67.6407
207.090 23.1544
208.069 31.248
208.865 4.6987
210.984 43.2017
215.001 37.2779
216.080 15.4961
217.092 18.2805
217.768 41.1992
219.306 31.2693
220.173 50.3544
221.040 113.305
222.055 14.983
222.933 20.5821
224.012 18.3883
226.264 73.2804
227.135 23.4509
229.969 12.3306
230.800 17.6686
231.994 14.8266
233.033 6.56219
234.177 66.42
235.146 103.322
236.131 51.6433
237.208 43.3682
238.204 19.9408
239.034 23.4762
240.266 26.6911
242.368 28.6197
243.176 7.69971
244.317 10.0936
245.211 17.2318
246.023 25.4343
247.097 107.256
248.153 62.4542
249.074 491.409
250.110 137.54
251.026 47.566
252.060 36.3897
253.054 100.916
254.040 30.6466
256.238 14.7532
258.286 87.927
259.087 7.22541
260.868 108.493
262.134 114.499
263.096 35.227
263.802 21.1719
265.173 16.3047
266.117 24.1246
267.021 395.364
268.024 205.584
269.002 24.6653
270.112 268.667
271.139 42.2242
272.360 77.1649
273.875 201.746
274.805 30.3959
275.748 62.7073
277.201 113.354
278.195 81.8166
279.142 87.06
280.214 23.4057
281.071 71.9738
282.047 14.2435
283.310 111.41
284.072 10.4774
285.152 67.3024
286.503 49.482
287.220 201.56
288.134 100.027
289.433 187.392
290.100 361.389
291.057 136.898
292.040 364.208
293.087 135.826
294.153 106.105
295.011 84.2022
296.931 3.65553
297.881 24.7271
299.133 27.7547
299.824 56.3557
300.674 34.5124
302.153 66.8836
303.950 71.0063
305.138 213.861
306.148 108.531
307.226 296.425
308.097 170.401
309.002 146.671
310.588 91.7701
311.322 62.5001
313.057 67.8097
315.122 148.365
316.320 66.2204
317.192 166.103
318.121 94.9251
319.119 109.883
320.268 238.792
321.073 115.778
322.245 191.315
323.093 1556.77
324.132 352.627
325.125 81.8259
326.222 62.6379
327.210 42.9896
328.202 31.066
329.054 25.9474
331.150 77.1942
332.978 760.885
334.039 1086.57
334.994 992.86
336.023 757.752
337.102 330.454
338.266 301.726
339.112 428.677
340.011 113.2
341.288 16.9586
342.911 299.586
343.810 126.623
345.196 60.2341
345.968 4.43664
347.263 165.561
348.031 24.063
349.077 348.42
350.127 348.08
351.158 430.927
352.210 257.262
353.038 186.806
354.120 20.2018
355.037 206.587
356.184 166.852
357.366 392.961
358.208 177.099
359.422 214.494
361.039 1015.93
362.095 1665.89
363.115 461.48
364.482 359.478
365.652 414.057
366.444 129.908
368.048 145.05
369.017 163.438
370.678 5128.32
371.444 1457.01
372.451 30.2531
373.161 141.289
374.010 142.535
374.859 72.599
376.155 40.2168
379.107 286.132
380.157 143.569
381.280 69.3621
387.242 8.90852
392.259 23.8973
396.894 6.60013
397.887 43.5407
403.359 20.3358
409.693 33.5851
417.113 19.8032
425.425 10.8027
431.278 59.092
433.099 6.92839
442.846 23.5554
447.846 46.1915
448.718 10.9797
455.409 17.7048
456.098 7.7922
457.658 71.0792
458.314 7.86792
462.479 32.3792
463.196 13.7737
471.249 7.49265
474.225 10.5748
475.655 40.5151
480.261 222.447
481.227 35.9547
482.266 94.9571
483.442 7.50985
489.315 342.951
490.249 96.6281
491.279 41.0098
494.752 53.2902
495.457 3.58107
497.425 17.2663
502.436 14.9547
504.106 23.6306
505.079 7.19412
513.288 11.717
513.998 40.6804
515.238 34.7393
516.354 63.4212
531.449 35.4623
533.015 138.274
536.208 8.76876
538.373 25.3265
543.052 23.6857
544.313 44.7003
545.419 23.698
547.146 15.1399
550.305 33.9498
557.177 12.6648
558.427 44.9129
559.416 20.8187
561.341 59.3261
567.357 12.65
572.338 154.435
573.244 67.5229
574.261 5.24045
575.497 8.72468
576.394 16.712
578.313 25.5489
582.294 29.809
584.453 21.6785
585.201 22.4298
586.716 15.4712
588.301 11.3879
590.331 1868.21
591.268 450.358
592.309 243.47
593.660 8.32637
600.209 24.8786
601.000 14.7376
602.380 62.0531
603.295 4.39641
607.169 18.9213
609.446 10.2115
612.326 14.1601
618.283 30.4727
619.239 34.3622
619.889 12.1086
620.805 10.1669
623.438 19.2083
625.320 17.0235
628.418 13.595
630.669 6.55947
632.982 14.0671
642.352 6.49313
644.027 90.5117
645.357 9.09959
646.383 46.6577
652.327 7.1488
657.372 24.6591
661.327 426.246
662.382 148.696
663.486 75.2574
665.505 15.2509
668.294 8.90693
684.344 27.8503
686.237 12.0029
699.097 20.4479
704.018 18.4298
715.431 17.7972
739.452 13.7383
END IONS

BEGIN IONS
TITLE=Spectrum114 scans: 1075,
PEPMASS=352.49014 3973.20728
CHARGE=3+
RTINSECONDS=1029
SCANS=1075
102.135 23.0818
108.078 10.7155
109.169 7.05503
110.000 4.29356
110.989 7.12311
115.187 3.04178
115.980 14.3653
117.087 10.9079
122.250 12.8517
123.158 28.7131
125.096 5.57161
127.092 20.5772
128.844 32.5381
131.080 19.1225
132.120 16.9783
133.247 21.7581
135.170 5.67374
138.204 6.23209
139.072 8.48587
141.147 18.4536
143.318 19.3619
152.078 10.1947
155.098 38.6689
155.959 6.37111
157.263 3.3983
158.140 16.3892
161.130 51.0544
162.141 8.72959
163.012 11.7239
164.198 36.4746
165.038 15.9125
168.888 10.4838
170.002 32.6612
173.084 76.8433
173.967 9.94902
175.219 14.3395
176.211 15.4409
177.105 24.8091
178.089 9.65803
181.118 51.2887
182.161 24.6196
183.017 7.71651
184.162 10.3439
185.116 20.8286
186.148 16.9135
187.090 28.6415
188.087 25.1681
188.866 34.9372
190.082 22.9078
191.062 10.2396
192.373 42.6045
193.270 19.1199
194.022 11.3454
195.063 12.7175
196.195 11.2361
198.075 6.82756
198.995 19.5621
201.106 110.1
202.099 69.9099
203.155 33.6852
203.980 46.5514
205.215 33.5186
206.155 38.9351
206.999 31.5924
208.088 31.0202
209.116 25.3122
211.123 30.389
212.083 32.7301
214.188 6.89539
215.514 21.4366
216.324 21.163
217.201 37.8364
218.350 20.3537
219.186 86.7546
220.101 35.0713
221.012 39.0601
222.120 39.3422
223.122 127.075
224.243 24.4059
225.054 40.6733
226.037 17.2931
227.133 40.4173
229.322 7.2713
230.300 13.0193
231.199 63.3675
232.185 3.83973
233.123 4.37672
234.117 63.3694
235.151 29.6363
236.232 58.0615
237.076 53.3158
238.094 40.8116
239.158 130.411
240.032 59.0082
241.001 44.1477
242.074 7.95733
244.202 40.3735
246.125 26.6362
247.487 182.936
248.301 133.427
249.117 51.6622
250.082 70.0036
251.216 76.1828
252.049 105.468
253.136 46.2653
254.126 36.9065
255.659 18.8859
256.331 6.86808
257.177 18.1305
259.181 22.3934
260.774 70.3948
261.467 76.1756
262.104 162.741
263.123 103.371
264.092 104.553
265.045 130.379
266.125 315.85
267.224 149.465
268.361 59.9279
269.361 65.7053
270.502 26.3373
271.184 30.6844
272.164 85.2907
273.168 4.16084
274.235 61.6702
275.280 78.7354
276.075 50.4392
276.953 96.8566
277.891 187.369
279.016 196.662
279.952 535.493
281.030 126.155
282.299 282.127
283.263 97.0591
284.017 42.0489
285.565 108.803
286.347 162.314
287.268 44.9803
288.209 243.127
289.356 213.461
290.039 305.234
291.053 126.62
292.126 60.4008
293.114 151.205
294.173 60.3832
295.248 96.244
296.186 75.0148
297.281 163.189
299.156 114.165
300.259 17.4844
302.245 13.0304
303.034 71.3999
304.181 33.2946
305.238 184.408
306.044 800.418
307.023 565.175
308.156 828.708
309.048 1247.63
310.040 138.941
311.181 1534.76
312.113 728.409
313.412 165.166
314.071 28.4609
316.180 186.569
317.357 217.494
318.411 21.3005
319.081 31.0091
320.274 69.5169
321.354 218.4
322.267 304.28
323.417 374.83
324.240 253.784
325.121 311.522
326.009 69.953
326.703 183.747
327.502 59.5302
328.272 65.1793
329.334 242.235
330.232 140.143
331.039 852.232
331.652 218.056
332.341 233.427
334.078 1561.02
335.066 2043.52
336.397 1308.64
337.024 1105.5
337.830 417.149
338.798 73.3457
340.706 2173.95
342.312 6888.98
343.208 1483.28
344.332 532.155
346.036 806.551
346.665 1165.22
347.357 201.909
350.592 3.52493
351.259 22.2583
352.499 169.039
353.780 8.26469
357.117 14.4384
358.253 37.4225
359.204 56.8411
360.222 84.4014
362.303 8.49268
369.205 38.6172
369.859 5.69641
375.946 20.2684
378.371 28.7959
379.677 44.7169
381.356 9.69724
382.830 31.7121
384.535 93.8337
385.635 43.8256
387.383 47.3554
389.423 13.649
391.287 70.1617
397.048 8.86472
398.079 25.0955
398.710 32.1169
399.745 32.4635
401.261 23.1982
403.547 21.7116
404.349 21.558
405.388 7.38715
409.407 7.12224
410.771 80.6208
413.260 51.0981
417.254 9.6491
419.069 359.515
419.833 237.013
420.810 51.2884
424.351 20.7805
427.019 14.8356
428.247 406.296
429.534 64.6236
430.271 10.7309
433.391 53.2219
434.964 34.6107
437.159 46.0722
439.077 51.0177
439.869 6.17806
446.831 114.092
447.841 73.2489
451.887 43.9891
452.831 17.5228
453.747 98.4382
454.382 41.6083
455.061 56.0543
456.690 239.229
457.652 31.7296
460.210 8.78245
461.663 190.326
463.045 265.81
463.804 65.8345
464.877 41.5562
466.145 43.9126
467.944 11.1451
471.669 248.824
472.344 129.92
476.611 170.864
477.549 58.5433
479.539 56.5682
480.647 6.13829
482.376 50.2733
483.116 42.25
487.323 16.3954
489.370 32.5151
490.344 65.5243
491.179 23.0218
496.451 62.7814
498.147 6.26519
499.208 14.3791
500.429 21.0855
502.281 3.56132
504.263 6.66976
507.679 35.2962
508.827 21.7595
513.597 15.7369
516.452 15.3056
519.167 9.80519
531.371 31.5812
539.273 35.0896
541.428 69.774
548.273 31.3473
550.296 38.7841
572.281 5.68719
573.364 20.9603
577.363 6.36673
585.250 26.5435
588.840 25.2796
592.273 17.5367
593.168 35.096
604.251 20.8465
608.183 13.5807
612.170 10.4766
617.381 7.86495
618.439 24.3518
636.318 14.6149
643.831 21.1117
681.275 10.9656
END IONS

BEGIN IONS
TITLE=Spectrum115 scans: 1076,
PEPMASS=423.22739 14973.22168
CHARGE=2+
RTINSECONDS=1030
SCANS=1076
102.09106 1294.39
123.11678 447.451
141.10210 666.839
149.02327 840.45
157.09726 3389.25
162.07593 242.977
167.03381 289.483
169.09727 823.33
175.11882 261.9
184.16826 325.728
185.09198 2594.69
202.10782 292.392
221.96140 444.494
238.11900 529.194
256.12949 860.43
270.14487 207.643
278.02390 436.796
279.15964 540.562
284.18686 222.302
296.02371 207.984
302.19626 1710.42
318.79193 254.692
322.17859 299.173
322.82178 251.017
324.21759 1825.12
332.80832 672.46
339.16422 458.581
359.16702 331.273
370.70557 1919.67
371.20685 460.503
376.19461 1296.11
377.80106 199.479
379.71146 2113.96
380.21152 914.83
380.71423 260.768
405.21588 661.907
405.71115 270.058
423.20148 197.641
424.19257 760.926
424.30576 8937.8
489.27756 2890.82
490.27841 751.549
590.32581 5852.06
591.32941 1656.55
643.35284 1236.25
644.35272 348.505
655.72302 241.754
661.36298 6269.33
662.36499 2162.66
663.36243 480.977
END IONS

BEGIN IONS
TITLE=Spectrum116 scans: 1077,
PEPMASS=379.71127 13889.16992
CHARGE=2+
RTINSECONDS=1030
SCANS=1077
141.10225 2543.93
149.02318 771.086
169.09705 1566.13
175.11916 336.686
248.94810 914.27
249.04428 253.858
262.14981 206.382
266.95898 1663.29
270.14355 282.766
279.15921 570.111
291.80392 316.724
298.81683 189.213
308.80389 201.983
322.18079 230.926
323.02045 229.387
325.80923 422.73
352.79797 793.402
359.16776 358.264
370.70459 979.353
371.20520 359.293
376.19394 872.665
378.19321 205.262
379.19357 389.324
379.70987 547.027
380.20261 227.183
380.27951 197.542
381.18866 201.591
413.35379 189.87
423.22336 192.53
489.27722 1451.27
490.28806 221.604
546.29498 242.024
590.32587 5213.45
591.32794 1376.38
592.32550 307.195
643.35223 1242.08
644.34924 401.946
661.36249 5149.39
662.36615 1592.65
663.36432 418.32
END IONS

BEGIN IONS
TITLE=Spectrum117 scans: 1079,
PEPMASS=549.74084 84173.22656
CHARGE=2+
RTINSECONDS=1032
SCANS=1079
155.192 14.4647
173.341 23.5033
175.163 25.393
183.138 24.4539
184.146 7.41635
185.024 6.50863
191.119 14.0337
192.041 17.403
193.970 14.0854
201.169 20.8164
205.242 7.7467
207.116 96.3883
209.083 7.21975
210.155 9.15821
211.225 15.0463
212.123 42.5296
213.062 54.0181
217.491 10.065
221.106 893.456
222.020 7.38009
224.019 13.5144
225.115 8.77468
226.334 9.13207
230.061 14.9285
232.149 7.86463
235.128 10.5451
236.231 13.2051
238.280 3.67835
239.304 27.1208
240.019 4.08196
241.084 13.4375
245.286 38.1338
252.237 15.9507
255.315 9.72508
257.049 7.45047
259.197 11.3856
261.140 6.52828
262.242 45.2177
266.409 12.7613
270.508 18.3857
271.462 20.4187
274.586 8.33506
280.085 28.032
281.158 22.1927
284.183 5.22084
285.107 14.6659
286.188 15.1912
287.193 12.7341
288.369 9.49875
292.338 8.03496
293.240 5.96105
294.270 17.7686
295.267 284.289
295.901 3.50126
301.040 80.0839
302.033 29.4927
303.014 56.9193
305.357 49.9636
306.252 32.5085
308.043 70.6345
310.323 19.3732
312.611 5.65346
313.227 32.7366
314.344 28.9546
316.224 27.1441
318.046 14.5244
319.040 9.7288
322.812 43.9778
324.059 12.159
325.702 7.52947
330.363 45.0354
333.987 42.672
336.359 52.5573
338.901 13.5481
343.503 18.3544
346.234 16.4142
346.934 7.93917
349.301 30.0545
350.267 53.2334
352.436 34.0995
353.219 3.50984
354.219 20.4871
355.226 103.942
356.229 46.5084
357.123 23.7067
359.337 94.9361
360.527 76.7851
361.310 12.7282
362.342 61.1202
363.415 56.8839
366.289 15.7689
368.103 7.6879
369.242 753.288
370.339 14.8904
371.452 32.607
372.691 22.1809
374.047 52.0123
375.098 6.76092
376.292 83.8177
377.231 40.0316
378.428 21.5869
379.718 27.9999
381.375 20.8543
382.565 20.4721
383.279 34.9687
384.638 530.306
385.377 125.495
386.331 12.006
387.127 15.4104
387.823 18.4313
389.164 54.0958
390.061 118.358
390.935 31.7301
392.109 194.037
393.175 42.2136
394.237 11.3658
395.374 58.6908
396.207 19.6204
397.301 129.424
397.990 193.284
398.968 67.9972
399.744 48.3081
401.400 57.6478
402.493 31.5117
403.109 14.4481
403.846 82.3038
404.788 74.6742
405.421 23.2089
406.452 297.784
407.445 35.6751
408.363 29.2585
409.506 53.1759
410.162 5.55084
411.931 90.5568
412.687 422.704
413.302 305.883
414.304 7.13141
415.613 38.0355
417.365 62.151
418.672 271.618
419.365 401.614
420.647 87.4112
421.908 84.6559
423.317 68.544
424.582 64.9906
425.473 115.506
426.223 174.029
427.677 907.626
428.404 665.899
429.262 2.11282
430.174 64.6885
431.655 109.235
432.543 96.0785
433.419 152.921
434.734 416.475
435.422 121.023
437.161 35.4883
438.178 234.362
439.454 204.866
440.642 175.881
441.325 241.302
443.290 189.751
444.481 20.3016
445.665 20.8147
446.427 4.15898
447.497 458.917
448.347 79.5973
449.856 2141.42
450.743 86.746
452.433 10.807
453.409 100.499
454.713 92.9722
455.499 130.988
456.371 59.6714
457.549 89.8332
458.783 146.406
460.048 161.024
460.982 301.483
462.458 1314.79
463.230 79.8046
465.227 148.336
466.469 153.217
467.222 59.8212
467.890 17.8868
469.067 417.388
469.718 240.586
470.354 161.359
471.618 85.6168
473.307 82.0669
474.280 82.1338
475.536 724.521
476.216 181.545
477.163 145.009
478.067 90.6761
478.921 98.1115
480.038 195.077
480.850 212.327
482.013 701.344
482.858 45.1535
484.345 2144.27
485.374 195.151
486.212 72.1129
487.584 208.607
488.994 1167.96
490.606 449.998
491.354 218.606
494.014 257.631
495.117 600.316
495.759 337.375
496.972 299.058
497.942 2051.25
499.038 101.657
500.059 63.0401
501.142 66.9031
502.476 557.564
503.938 7820.76
504.826 687.883
506.210 434.145
507.396 98.0057
508.574 119.321
510.016 1533.56
510.971 819.402
512.917 22502
513.794 724.207
514.859 126.059
516.989 1575.81
517.939 528.759
518.996 7262.32
519.793 1266.48
521.016 142.748
522.066 71.6967
523.076 491.741
523.894 274.799
525.930 12096.6
527.868 30010
528.706 1379.41
529.730 116.303
531.963 5569.93
532.849 990.286
534.824 13377.8
535.701 401.085
537.220 238.817
538.042 143.959
538.824 49.2766
540.948 25457.8
541.712 2035.98
542.476 145.787
546.962 6.58741
549.227 63.2864
550.053 29.7769
552.986 28.2167
556.389 73.894
557.281 33.427
559.855 14.3938
562.649 70.2222
566.519 49.5154
567.526 132.766
572.037 226.712
573.301 159.08
574.665 4.90775
581.397 26.1622
582.390 42.4324
588.430 23.1689
593.329 30.5719
595.399 34.1222
597.102 9.54225
600.341 32.501
602.003 70.335
603.203 18.4303
605.375 19.4904
608.381 49.2144
611.318 3.90942
612.833 14.8914
614.350 21.3176
615.783 63.6231
617.247 11.1089
622.110 6.89831
623.675 16.6608
624.346 23.0808
625.359 19.8209
626.271 60.8746
627.386 6.37671
631.320 20.0816
633.339 22.8967
634.193 46.5251
642.394 85.4125
643.330 58.0613
644.195 13.7854
655.177 35.6551
657.287 37.3091
658.295 37.4689
660.383 5.08462
661.332 23.9328
664.085 16.9984
665.575 27.5524
666.344 23.8977
667.394 37.1926
668.483 21.4442
669.736 61.8224
670.362 17.8754
671.425 30.5061
672.520 70.3946
674.951 55.1487
679.443 65.397
680.315 52.8824
682.577 8.32955
683.494 31.3012
685.800 75.2227
688.282 32.7122
691.624 20.1755
697.305 30.9921
698.244 16.3214
703.830 34.834
706.898 15.3996
713.247 6.88549
714.398 46.3045
722.164 6.39389
723.326 42.7321
731.665 39.9409
732.324 7.35154
733.274 4.25377
740.232 28.411
743.010 33.7725
744.499 19.4621
745.431 49.0563
749.557 7.7058
750.419 20.9568
751.449 27.9946
753.559 4.95067
754.286 13.33
755.391 19.0974
758.772 34.345
761.384 16.7964
764.412 68.2673
767.477 10.4688
768.338 12.2371
768.981 22.8342
771.375 24.8631
774.561 41.1953
775.577 47.8793
777.432 21.3286
780.499 69.2499
781.329 27.2166
782.370 10.5104
787.525 30.8568
788.459 10.1602
792.592 4.42522
793.663 43.9053
796.513 41.0858
798.458 16.9396
804.397 5.16542
807.542 18.1341
808.461 25.6966
810.348 24.8306
811.573 101.818
812.353 13.2043
817.329 13.0895
819.755 25.4753
821.303 40.0105
824.278 35.6891
827.436 8.7656
835.231 32.7029
836.320 4.52143
837.385 47.8913
848.492 10.5843
855.401 21.3552
861.371 38.7961
864.468 27.8756
865.506 12.3368
867.469 30.3416
870.499 7.52963
872.163 18.2866
876.465 23.1944
879.429 22.8482
883.426 8.32767
885.437 23.6519
893.418 9.73538
894.566 43.6442
895.590 24.4385
897.527 15.2536
898.427 15.4536
922.483 6.28525
925.586 10.9708
929.286 49.9893
936.272 19.9644
939.437 29.049
940.418 9.72477
950.519 4.91246
961.729 6.66718
966.024 18.7542
979.434 18.0811
985.380 15.2036
END IONS

BEGIN IONS
TITLE=Spectrum118 scans: 1080,
PEPMASS=576.70093 7066.63184
CHARGE=2+
RTINSECONDS=1032
SCANS=1080
183.010 47.3713
194.016 4.68156
197.183 4.87136
204.992 7.73917
209.998 21.2856
211.198 9.35247
218.121 14.1871
221.051 179.803
223.298 43.1303
233.125 12.152
236.905 5.74232
239.026 10.4747
240.281 13.3651
244.077 23.9883
247.939 20.4958
249.081 14.8356
256.174 6.58814
261.140 16.9035
262.844 3.06698
265.077 38.0624
267.002 179.396
269.281 26.3929
270.363 15.2179
272.298 15.6937
273.379 79.9171
274.011 9.70655
276.137 7.62501
277.102 5.52758
279.180 3.04853
281.082 238.919
284.037 15.338
285.013 24.2977
295.125 23.4104
296.293 5.77775
297.403 6.20412
299.170 7.91001
304.324 30.9083
306.169 30.5523
308.157 15.8459
310.236 24.7928
311.578 10.2643
314.259 76.5422
316.101 35.4856
320.289 3.47216
321.353 26.335
324.404 19.0409
325.162 9.9074
327.193 69.391
339.094 13.8896
341.301 42.092
343.032 9.55621
347.157 3.63492
348.341 14.7147
349.157 19.7561
352.155 42.6518
353.163 28.1456
355.146 658.253
357.258 65.0388
358.435 37.7185
360.840 11.5512
362.307 25.0345
364.213 23.2745
365.324 21.2507
367.091 12.4815
368.169 17.8712
370.255 17.5815
371.702 15.4954
374.179 15.9262
375.389 14.2132
377.230 50.6954
378.190 10.0173
380.259 21.2889
382.171 30.4555
384.460 51.6388
387.358 45.7627
388.121 28.9606
391.201 13.818
392.102 6.89907
395.035 15.2143
396.305 55.6768
398.399 18.1025
399.109 20.8239
400.076 56.068
401.023 37.4124
402.346 28.8621
403.528 34.7004
404.165 84.2741
405.385 6.17137
406.156 34.5812
407.275 19.4637
408.427 47.4466
410.146 8.11992
411.306 8.06971
411.935 7.04429
413.271 129.484
415.107 109.179
416.125 17.4431
418.080 32.9008
418.982 37.4202
421.029 8.2039
423.003 15.1176
423.861 16.8607
426.015 17.9256
427.058 15.5409
428.036 30.6241
429.024 32.0265
430.862 93.7816
431.658 29.0076
432.332 7.18726
433.612 88.3246
435.127 15.4736
436.214 13.0569
437.311 9.57476
438.206 24.3164
439.479 89.8587
440.587 39.8267
443.804 10.6749
445.145 6.26264
446.196 34.4138
447.508 47.8112
448.136 10.1727
448.770 19.2644
449.404 7.31864
450.240 8.03789
451.811 4.41192
452.647 47.2166
453.708 28.7313
455.156 184.272
456.746 24.1561
458.127 26.1379
459.157 26.0528
460.983 88.4931
461.737 53.8808
462.478 28.7844
463.242 96.277
464.201 70.4503
465.208 44.6578
467.038 36.7568
468.556 91.1015
469.253 41.4326
470.332 41.3916
471.270 67.1001
473.349 53.1154
474.287 95.8549
475.119 35.0296
476.709 156.503
477.836 55.3186
479.563 21.2381
480.803 38.3639
481.798 83.4887
483.127 20.2319
484.121 20.0069
485.311 21.1823
486.074 38.8412
487.076 120.891
488.168 220.281
489.080 336.122
490.144 64.7368
491.043 55.3899
493.830 117.474
494.660 45.7
495.375 15.9908
496.959 134.316
497.750 40.8451
500.698 197.104
502.019 31.2627
503.180 215.25
504.481 111.709
505.536 24.4017
506.668 79.8072
507.570 54.6878
508.223 79.3331
509.232 147.925
510.419 42.9098
511.256 111.896
513.366 15.0719
514.400 72.6801
515.740 214.242
516.634 129.45
517.329 147.738
518.524 51.7842
519.583 77.0741
520.932 63.3909
521.648 66.5939
522.639 65.2636
524.461 500.316
525.374 371.061
526.115 7.12702
527.227 71.0627
528.232 92.3147
529.826 509.979
530.810 1312.64
531.584 262.358
532.215 256.822
533.189 209.792
534.113 74.6935
535.140 36.409
535.818 99.2496
536.934 82.5019
537.919 147.741
539.360 2894.84
540.267 2139.33
541.277 116.576
542.071 24.8163
543.179 290.729
544.062 237.51
545.328 438.848
546.297 729.737
547.627 401.175
548.386 179.326
549.033 14.4341
549.951 53.7554
550.674 88.5669
551.445 184.372
552.477 943.994
553.314 1117.27
554.397 2870.9
555.249 1393.56
556.019 29.9241
556.889 64.7389
558.426 669.206
559.248 734.47
560.325 458.136
561.406 4728.7
562.255 1566.71
563.099 9.15677
563.977 102.695
565.488 225.718
567.412 1438.35
568.404 1021.8
569.997 56.6352
571.752 4.60043
574.539 17.5733
577.291 81.2392
581.219 62.6828
582.195 26.1193
588.945 25.8342
590.608 18.767
598.823 35.6176
600.359 19.4757
601.883 38.8653
606.716 7.01421
614.597 115.517
616.399 11.9049
621.199 31.8007
627.029 13.8524
630.429 8.86697
633.308 45.9711
638.392 14.2493
646.032 91.1199
652.346 19.0321
652.970 68.1458
653.850 19.7925
656.096 58.2949
657.311 30.9756
666.895 57.4737
670.288 21.6057
672.829 107.041
675.764 37.7655
683.091 19.3241
689.848 53.6544
691.275 22.3381
706.509 45.4367
713.942 54.6033
724.627 19.3906
725.334 8.71087
728.640 11.0506
733.013 44.3105
734.349 11.7713
737.099 12.2925
738.287 29.0256
741.451 31.5518
745.446 48.6327
748.518 25.7553
749.349 28.3874
750.266 21.3353
751.154 13.1071
753.280 25.5756
757.976 76.0779
759.319 18.6493
762.214 24.641
765.692 21.4459
766.924 13.0501
770.880 9.18292
778.213 56.9316
783.294 32.1163
784.363 11.2174
785.351 10.7657
787.585 80.4437
790.090 15.0378
799.071 67.5461
801.270 13.8218
805.567 6.15881
811.387 23.0831
813.023 49.646
817.390 34.7785
818.690 39.3571
830.313 10.0031
831.438 8.16076
837.520 16.1347
847.395 32.7821
857.456 9.8826
862.942 11.6527
877.437 13.4752
880.370 23.8315
881.182 27.4423
892.538 19.6553
909.378 10.0999
920.624 24.7794
935.090 4.62084
952.545 12.3711
953.492 34.0406
976.508 14.8439
985.598 19.963
996.449 16.9107
1008.522 21.4508
1039.745 10.3462
1048.311 7.29261
1054.662 10.01
1091.338 9.56387
END IONS

BEGIN IONS
TITLE=Spectrum119 scans: 1081,
PEPMASS=549.74084 84173.22656
CHARGE=2+
RTINSECONDS=1032
SCANS=1081
112.08679 1695.56
147.98544 250.201
149.02324 364.057
175.11908 1198.28
183.12424 1308.12
199.11803 279.632
200.12599 353.164
201.13528 1426.63
202.14133 265.215
214.13007 599.742
221.08415 1003.93
225.04289 280.631
226.13104 637.024
239.09518 1302.82
244.14201 877.042
245.12497 332.516
262.15100 1020.69
279.15958 465.445
285.16708 545.426
288.12784 288.115
290.11490 301.904
295.10339 559.822
298.12411 476.102
299.06091 400.889
313.13660 316.292
322.62769 240.436
328.17105 286.923
329.15790 751.739
336.13217 362.3
338.42944 240.099
341.15588 689.119
346.64993 448.917
347.15588 230.337
359.16800 3314.55
360.17322 242.035
360.64789 278.045
362.62744 369.042
364.11621 238.13
366.64203 336.543
367.15140 502.904
367.65103 326.362
368.15878 800.396
368.64087 770.89
369.12643 851.424
369.65253 1147.71
373.64905 410.415
375.64978 1065.72
376.19183 1000.28
382.15924 293.162
382.65677 426.287
383.15341 257.949
383.65045 1371.35
384.15503 625.561
384.20294 562.377
384.65820 3578.29
385.16013 512.725
388.65591 545.595
389.15994 698.923
394.64905 284.794
395.15363 427.132
395.64474 311.535
396.13181 1296.34
396.67099 1036.11
397.15601 555.686
397.66385 1035.29
398.16403 932.44
402.67157 931.053
403.16797 535.078
404.16354 1158.44
408.12659 636.74
409.65915 247.569
410.13840 343.41
411.15295 254.537
412.66602 947.392
413.16867 3282.52
413.67087 821.856
417.67120 701.476
418.67014 272.15
419.16858 1296.58
419.66928 364.214
423.15790 406.149
423.67062 312.981
425.15042 254.752
426.65649 288.008
427.16763 252.706
428.17648 641.089
430.64789 255.513
432.15601 309.27
435.13770 272.029
438.67303 359.762
439.66638 477.237
440.17212 283.815
441.17789 609.367
441.68494 413.747
443.20377 353.701
443.67410 290.808
445.65839 525.748
446.16653 423.238
447.67993 1692.94
452.20306 414.084
453.17822 258.359
453.68341 296.122
454.22592 279.694
454.66873 1137.41
455.16385 490.612
456.68732 852.914
458.67484 938.313
459.17010 330.476
460.71552 3482.57
461.21484 1953.64
461.67938 537.458
462.69040 445.103
465.20322 563.23
465.69586 1004.14
466.16290 313.81
466.72009 883.24
467.18555 1963.15
467.67899 1517.07
468.67798 367.161
469.68274 1185.63
470.18198 378.229
471.20135 572.665
471.69830 1212.96
472.19485 275.161
473.18829 590.251
473.72083 302.369
474.21085 551.308
474.70746 363.04
475.20209 266.01
475.71426 444.013
476.19046 2791.42
476.69174 1003.47
477.20291 292.516
479.17325 546.691
479.70886 389.946
480.20850 1917.02
480.70367 3684.23
481.20914 989.692
481.72031 485.498
482.18890 3446.23
482.67233 715.509
482.73044 735.286
483.21606 1240.88
484.70700 411.613
486.21426 746.273
486.70325 591.755
487.21112 342.497
488.71826 999.938
489.21655 2924.36
489.28232 627.702
489.71606 1007.51
491.19434 1561.77
491.69653 443.869
493.21982 309.15
493.71283 1601.58
494.21573 525.248
494.71326 689.991
495.21640 3505.9
495.71533 1499.21
496.20728 241.609
497.71994 1977.6
498.22131 3275.23
498.72229 699.285
499.72632 248.295
502.22464 753.828
502.71820 590.883
503.22336 450.667
503.72110 1799.53
504.22235 8850.89
504.72302 2034.28
507.16351 270.019
508.22021 549.703
508.72025 242.414
510.22040 643.324
511.22617 839.873
511.72690 304.296
512.72668 1194.66
513.22687 3477.16
513.72864 828.289
515.26447 329.404
517.22919 1621.69
517.73022 611.031
519.22742 811.994
519.73254 307.417
524.18750 978.65
525.20026 318.301
526.23364 818.232
526.73914 350.836
528.23798 452.788
536.19409 503.502
546.29736 364.391
548.27893 1410.36
548.78241 1128.76
550.23450 337.17
572.27545 264.578
578.22058 291.964
580.20258 363.948
602.23804 247.251
619.26636 338.113
622.21759 465.643
623.22137 366.59
636.27209 377.543
637.27930 1115.04
649.28015 856.053
707.32281 311.821
750.31262 925.887
751.31836 765.896
763.31470 280.536
764.32343 320.084
774.30396 321.119
846.35901 299.528
908.35596 266.526
END IONS

BEGIN IONS
TITLE=Spectrum120 scans: 1082,
PEPMASS=576.70093 7066.63184
CHARGE=2+
RTINSECONDS=1033
SCANS=1082
112.08657 393.318
149.02338 554.542
183.12428 227.504
239.09491 549.763
279.15948 475.62
299.06079 290.054
323.04269 353.949
355.06973 840.763
394.09714 454.204
406.59586 556.458
407.09323 282.107
415.60110 427.944
416.10577 264.584
424.61591 264.447
430.11786 271.716
430.60773 508.041
439.11694 229.916
467.17111 452.376
470.15964 315.31
470.64249 273.063
479.65579 682.64
480.15506 373.79
485.65863 207.624
486.16010 252.036
492.15640 287.653
493.68091 229.175
500.15906 244.879
500.65765 343.258
501.17459 216.869
509.17230 360.558
509.67361 452.5
510.18155 386.191
510.66910 402.305
515.17505 215.665
515.67108 315.607
516.17108 478.703
516.68353 264.713
524.18317 201.85
525.17993 217.251
525.67804 222.022
636.26855 201.587
637.26556 379.355
END IONS

BEGIN IONS
TITLE=Spectrum121 scans: 1084,
PEPMASS=456.68445 9015.25684
CHARGE=2+
RTINSECONDS=1034
SCANS=1084
139.106 13.8462
141.113 5.98247
147.100 18.1869
151.415 21.7529
152.135 6.53007
153.082 9.32098
155.029 23.8052
157.124 13.3139
157.914 6.4034
159.954 11.2144
161.061 15.8922
164.134 25.5907
166.149 5.67748
167.141 17.2091
167.946 9.77451
170.170 16.2706
175.223 27.3343
176.241 10.7896
182.045 46.5396
183.122 4.80126
185.125 20.1168
187.007 14.6031
188.258 18.3579
190.012 13.1341
192.073 24.0715
194.277 38.6738
194.911 7.55286
196.312 10.1544
198.065 11.0632
199.880 36.4084
202.023 35.5449
203.144 5.65044
210.166 14.0646
214.007 12.8857
215.044 30.4054
217.261 34.7782
218.930 14.4155
219.962 4.31461
222.377 20.2869
223.175 47.9851
225.256 15.5749
226.101 13.9686
227.233 34.2631
228.177 5.41552
229.094 21.2741
230.055 7.72318
230.950 45.9219
235.182 21.788
237.448 20.2731
238.212 23.5225
239.039 39.1688
241.141 29.4333
242.887 7.84969
244.169 89.8225
250.113 30.1587
250.985 6.49962
252.230 40.2079
254.219 9.62821
255.567 22.2015
256.286 110.317
257.285 9.49235
258.599 41.4149
260.986 13.1424
262.225 17.6402
263.197 62.7911
265.095 27.8482
266.046 37.8149
270.217 53.0107
271.045 22.9821
272.262 30.0378
273.137 14.6133
274.199 61.9125
275.105 14.299
276.426 35.2284
279.310 48.458
280.195 21.165
281.094 8.11782
282.301 24.8835
283.394 89.9502
284.237 12.1175
285.195 36.2002
288.328 27.5509
289.216 19.8864
290.522 49.1356
291.230 19.6918
292.390 3.44925
294.447 3.90183
295.231 33.6094
296.269 41.909
297.291 59.7025
298.072 25.1025
299.455 24.5952
300.316 19.4389
301.143 34.1631
302.137 5.23496
303.039 37.0047
303.841 3.51848
305.869 19.3518
307.258 13.3409
309.012 12.4647
310.382 131.425
311.259 81.5362
312.225 97.879
313.201 136.686
315.167 18.3929
316.303 36.4619
317.193 10.9432
319.179 29.7866
320.321 37.7567
320.962 10.9614
322.126 84.8343
323.231 44.4685
324.209 52.965
325.243 170.257
326.317 116.022
327.342 85.2007
328.268 94.7632
329.169 146.206
330.024 63.6969
331.217 112.545
332.776 22.1268
334.164 22.7637
335.181 109.63
336.196 26.7011
337.191 47.9046
338.319 126.958
339.621 141.283
340.533 66.4217
341.383 122.809
342.614 54.9586
343.295 37.8456
344.580 92.1649
345.277 59.9702
346.269 40.6074
347.122 93.3625
347.923 33.1726
349.126 12.619
350.212 62.5823
350.904 74.8354
352.276 85.5566
353.343 76.3136
354.196 122.999
356.190 160.039
357.058 18.0464
358.118 132.407
359.212 175.362
360.377 152.153
361.626 66.2401
363.057 52.8974
364.186 50.2411
365.969 217.099
367.339 125.538
368.059 216.332
369.079 314.02
369.874 252.703
370.880 95.9717
371.966 40.0056
373.052 65.316
374.161 48.0515
375.032 25.5869
376.066 405.541
377.285 45.385
378.539 16.8328
379.692 79.0469
381.010 124.114
381.986 386.56
383.021 306.758
384.519 641.559
385.439 546.859
386.382 32.3936
387.170 40.338
387.781 12.8181
388.942 64.8766
390.232 20.9493
392.549 80.6031
393.316 125.554
394.050 169.097
395.172 268.824
396.106 208.443
397.070 177.806
398.223 177.338
399.267 283.748
400.175 168.968
401.265 29.1958
402.186 112.705
403.286 168.467
404.366 114.008
405.631 35.4039
406.453 74.4034
407.160 37.7941
408.167 109.045
409.170 62.4099
410.181 473
411.042 628.159
412.063 322.044
413.130 474.472
414.052 204.722
415.191 188.127
416.005 240.425
416.937 98.9617
417.915 250.2
419.138 91.0147
420.160 630.007
420.775 195.321
421.380 297.451
422.470 136.705
424.033 208.107
425.641 180.747
426.580 439.338
427.448 253.047
428.452 346.584
429.337 261.062
430.187 89.3994
430.997 16.7508
432.516 761.958
433.377 521.249
434.489 433.951
435.337 351.498
436.138 187.76
436.777 51.6105
438.370 2365.25
439.184 1293.27
439.867 247.921
441.471 3811.37
442.434 1650.15
444.180 238.416
444.917 310.768
445.620 314.468
447.610 3640.09
448.362 2179.63
449.449 175.807
450.217 88.0587
451.607 11.4592
452.953 10.0136
456.191 76.5633
457.025 124.755
457.950 40.7533
459.082 53.1748
460.115 8.39795
464.333 27.5898
470.604 60.0162
473.085 13.5962
474.893 24.8143
476.234 17.9737
477.798 64.9305
480.266 35.0007
481.313 24.1717
482.169 23.3322
485.847 43.465
487.108 10.7947
489.337 45.5817
493.310 21.3993
495.254 27.1511
497.305 26.0555
498.588 24.3195
504.331 97.4844
505.203 6.99215
506.439 30.2706
509.280 13.5331
511.596 79.849
513.508 24.6753
517.192 15.0213
517.853 91.4793
519.587 7.74937
523.051 23.4229
524.278 88.1299
526.462 26.5447
528.186 12.7298
533.871 139.225
536.085 71.8649
537.117 17.681
538.852 30.9912
547.517 143.937
549.806 59.9189
554.277 205.038
555.079 41.9397
556.153 49.6517
556.920 3.04022
558.913 49.0004
563.191 60.7789
565.515 66.8617
568.641 18.5373
570.543 139.939
572.438 5.62721
576.346 9.88294
581.398 17.9809
582.655 26.0612
584.264 9.94733
585.354 11.7223
588.171 60.4072
589.152 29.4318
590.464 77.3468
594.652 40.7337
595.715 50.3269
597.861 62.5866
600.872 33.0998
602.012 90.6704
602.685 8.30019
606.140 22.3043
609.439 22.8516
610.627 21.0664
613.431 29.4507
615.473 39.2449
620.346 3.39962
621.780 19.3131
624.892 49.8586
625.930 50.5952
626.587 5.20517
627.578 11.8436
629.562 25.462
632.445 6.52356
633.406 14.3285
635.315 12.1226
637.385 60.3208
639.270 17.7852
645.084 17.9739
648.109 29.9969
650.433 32.6811
651.353 52.6186
652.379 21.148
661.504 17.7795
663.911 10.5268
665.206 6.33684
666.729 70.757
667.368 11.9089
668.483 14.407
669.276 16.1557
670.290 24.0902
676.430 21.4304
678.334 12.6315
683.440 8.1741
688.245 10.4275
690.793 21.8767
697.264 30.7774
698.412 7.40993
700.450 16.8508
701.331 22.173
714.959 17.5338
716.558 31.6749
719.243 5.73646
727.670 24.7382
730.353 12.5061
737.574 24.0443
738.668 19.3087
739.322 20.6286
751.254 12.1715
756.549 21.8541
758.216 52.249
763.509 12.2002
767.419 24.4348
778.312 7.68157
780.219 36.9354
798.360 4.09093
810.489 31.5352
816.482 15.3717
826.787 11.7474
833.508 10.6176
838.595 14.826
855.546 48.1726
END IONS

BEGIN IONS
TITLE=Spectrum122 scans: 1085,
PEPMASS=466.74359 4766.64941
CHARGE=2+
RTINSECONDS=1034
SCANS=1085
143.101 5.73036
144.070 15.5416
145.038 19.5683
147.133 30.5034
148.182 4.12491
156.127 7.42781
166.163 97.2044
167.082 12.4703
169.242 19.3554
171.015 16.2929
175.121 85.7484
176.107 13.465
178.129 10.9384
179.054 13.6277
184.209 91.6284
186.102 4.35199
186.987 13.6616
189.009 34.8343
193.086 12.6303
194.877 6.53723
202.062 127.179
203.351 8.38133
204.161 19.2298
205.125 7.346
207.255 11.8825
213.134 17.0448
214.244 12.4632
218.164 3.12301
219.123 27.4553
220.179 25.06
224.358 51.9325
226.966 16.4265
228.164 10.731
228.993 7.39268
230.132 13.2988
231.155 18.38
231.955 5.69575
234.511 31.1391
235.143 9.27258
238.034 28.4038
239.012 15.7412
240.258 10.2792
242.119 25.4825
244.144 31.6402
245.555 8.30394
246.353 16.5351
247.055 101.731
250.099 6.96993
252.186 26.6192
254.360 31.3632
255.336 14.9906
256.340 31.2316
257.368 16.4469
261.307 9.20949
263.024 17.8034
265.134 62.8689
266.166 119.661
267.347 58.1253
268.256 10.123
270.198 33.7262
271.107 15.091
273.160 21.876
274.384 9.68989
275.254 20.0756
276.289 8.34459
280.276 28.3287
281.035 13.7993
282.345 24.1922
283.717 62.0118
285.176 35.4807
286.382 34.8544
288.293 22.4961
289.308 39.9373
289.942 5.26746
291.215 27.7975
292.249 59.2264
295.032 130.141
296.440 16.1011
297.073 18.9616
298.252 76.6515
299.125 9.93528
300.331 12.2331
301.401 27.9246
302.434 104.018
303.274 65.1087
304.203 7.02908
305.230 45.3614
306.097 16.1146
308.238 57.0526
309.281 51.5302
310.247 80.844
311.255 55.5483
312.335 19.8999
313.447 7.80964
315.316 30.9636
317.075 21.9638
318.539 33.4813
319.284 81.0673
320.202 33.484
321.433 114.092
322.967 79.3514
324.327 75.5038
324.981 16.1521
325.966 25.7452
326.761 14.3366
328.315 37.4241
329.289 18.9849
330.253 21.6536
331.155 31.7335
332.175 10.5834
333.084 71.1534
334.059 86.8716
334.909 8.88444
336.001 56.4871
336.867 67.7449
337.726 32.7878
338.471 6.79806
339.169 97.9756
340.201 60.7
341.198 20.4064
342.375 68.7974
343.142 46.2905
344.377 10.39
345.303 26.1804
346.363 18.2103
348.251 8.40641
349.095 49.7626
350.077 45.8829
351.179 147.643
352.537 115.812
353.391 52.4785
354.146 50.0347
355.122 71.7836
356.097 36.7406
357.048 12.2331
358.839 34.0526
359.796 20.0638
360.980 45.1708
361.937 40.1923
363.242 58.7039
364.001 247.141
365.179 69.5323
366.161 110.556
367.295 19.626
368.300 4.40893
369.314 54.2708
371.034 243.947
371.865 37.8991
372.650 18.0945
375.534 69.1078
376.318 148.049
377.819 419.941
379.119 150.611
379.944 3197.2
380.940 484.983
382.172 47.0023
383.313 81.8579
383.997 51.4627
385.280 303.752
386.294 80.8012
387.223 145.678
388.166 69.2256
389.248 26.7348
390.032 4.35739
391.590 115.207
392.917 205.803
393.859 231.959
394.909 121.99
396.072 115.066
396.986 22.1894
398.114 7.74711
398.877 49.5626
399.917 16.4572
402.317 230.769
403.305 200.775
404.087 68.1514
405.257 116.369
406.189 138.996
406.944 249.087
408.005 81.1865
408.989 124.138
410.015 84.1896
411.428 85.4879
412.238 107.632
414.149 23.5121
416.217 161.439
419.075 135.06
420.971 664.145
422.118 776.753
423.211 673.564
424.067 343.358
424.961 250.744
426.106 320.148
427.041 344.267
427.886 78.6388
429.001 23.4533
430.446 90.0621
431.612 87.1148
432.334 108.531
433.476 97.1843
434.690 90.7776
435.977 233.393
437.026 355.895
438.081 281.433
439.204 289.821
440.376 245.067
441.334 175.501
443.014 59.896
444.318 280.404
445.423 282.73
446.330 230.037
447.248 102.867
447.939 7.46866
449.086 1156.43
450.034 1682.43
451.007 254.114
452.006 589.566
452.895 311.096
454.089 89.9109
455.071 158.085
456.071 166.244
457.031 177.004
457.940 1774.99
458.853 830.831
459.776 71.1961
460.923 290.119
462.761 27.0261
467.085 96.6873
468.117 49.0035
468.957 8.68992
470.745 6.28718
473.256 32.8009
478.308 33.0712
479.975 5.23502
482.947 8.15794
484.481 12.9948
485.224 23.7674
489.358 17.6116
490.141 16.979
491.022 138.484
492.876 43.5948
495.298 7.73715
496.328 36.0328
498.222 81.2698
499.146 31.5878
503.297 9.93064
504.740 6.08803
505.411 18.5078
506.216 8.734
507.266 15.8547
513.293 6.46941
518.380 8.26724
522.175 5.59488
524.713 68.1336
527.230 30.7738
529.981 3.11847
536.342 20.8727
541.325 9.27416
548.274 14.6824
549.968 6.72295
550.941 24.2174
552.385 33.9702
554.674 29.6443
557.312 115.004
558.742 51.2464
560.403 18.2169
565.270 18.887
566.136 4.62321
568.192 8.81363
570.340 22.5269
572.376 12.3087
573.202 43.831
576.753 67.5696
578.049 10.144
578.729 26.925
579.346 24.3722
584.339 7.38801
585.375 62.5969
586.438 23.8628
590.176 138.574
590.931 50.6653
596.265 102.231
600.158 8.98857
605.336 14.5492
607.424 40.6678
610.377 18.7239
614.358 294.203
615.393 50.042
617.343 19.7691
619.090 3.51661
629.870 11.7122
634.092 99.9757
649.917 66.4009
652.580 15.2594
657.446 7.90953
658.506 48.8172
660.519 22.4529
661.454 46.2023
668.470 9.39505
670.351 11.7641
672.302 34.2208
675.218 8.82275
676.045 11.4188
680.166 37.2297
684.595 7.3817
692.456 36.5864
697.593 22.7294
702.502 19.8015
706.478 24.7255
707.385 39.9186
708.663 9.38981
712.210 9.6193
720.281 13.0955
727.684 36.7626
736.800 29.7638
740.460 22.9676
741.511 18.7062
746.591 19.1951
747.536 12.1142
748.674 17.5818
749.610 238.442
750.569 12.1319
752.641 25.1848
758.443 272.084
759.504 23.0054
766.894 20.015
773.902 18.6711
784.669 28.1097
786.844 32.2924
789.588 15.5444
792.586 16.2679
817.619 10.0426
821.664 13.2591
822.375 6.04942
850.460 26.1699
853.777 4.75826
871.777 14.7796
END IONS

BEGIN IONS
TITLE=Spectrum123 scans: 1086,
PEPMASS=471.68970 4459.57373
CHARGE=2+
RTINSECONDS=1035
SCANS=1086
156.218 3.89191
157.178 13.8964
158.083 22.3977
161.167 8.55113
167.470 24.4712
169.194 11.5624
172.622 41.3534
174.075 24.6996
175.230 165.425
180.139 5.24735
183.008 4.56916
185.203 14.1178
186.171 24.6178
187.080 10.6029
189.067 20.3618
191.920 14.5478
197.887 17.8276
200.956 7.46908
202.058 64.0932
204.061 19.9769
205.977 25.3739
209.901 16.3071
210.904 4.52326
212.078 33.5212
213.982 4.37949
215.139 28.5351
218.149 27.9152
219.178 5.40029
221.112 16.2902
223.093 50.8863
224.307 28.5198
226.239 23.3321
227.192 18.3812
228.992 30.781
230.217 56.1216
233.159 5.82574
234.371 7.88554
237.092 6.64398
238.054 9.26618
239.225 20.2792
244.238 42.9375
245.300 20.1745
247.038 31.4281
249.267 21.0325
251.189 23.8615
253.403 19.7654
255.267 240.593
256.106 7.64902
257.076 2.71681
258.420 63.3831
259.288 12.8239
260.304 25.8461
261.200 40.014
262.232 28.4338
263.206 9.04536
264.132 10.1206
267.132 54.7733
268.241 14.0769
269.067 33.5928
270.113 30.4439
271.179 57.5771
272.272 37.7474
273.191 14.3837
274.117 15.0719
275.340 9.82871
276.254 22.7385
277.161 13.1097
278.079 12.2918
278.973 27.4439
280.140 6.1433
281.182 27.7971
282.330 7.82395
283.346 20.4468
285.209 9.37106
286.207 47.5756
288.358 45.9328
289.426 83.9251
292.118 21.4871
293.317 20.6847
294.096 24.3521
296.251 7.50506
297.495 31.5852
299.632 42.497
300.262 35.3412
301.077 33.911
302.382 8.77665
303.737 99.9549
305.278 25.5441
306.135 46.9983
308.123 61.0686
309.296 42.7566
310.253 25.6546
311.204 27.9412
312.216 30.3661
313.083 106.816
314.325 59.3573
314.965 22.6835
316.197 31.5313
317.916 65.5205
319.709 38.3174
322.006 24.0379
323.181 55.9117
324.395 15.9615
325.132 25.8956
326.299 52.229
327.293 97.2499
328.267 55.5719
329.223 14.193
330.121 3.76756
331.134 32.3584
331.976 58.1875
332.994 10.5039
334.477 91.445
335.703 20.4198
336.350 80.8468
337.527 34.2482
338.487 28.0597
339.158 20.8254
340.177 36.4457
341.152 50.2804
342.281 132.721
343.240 204.141
344.130 140.413
346.357 6.24507
347.144 12.9348
348.364 16.1737
349.162 29.203
350.329 15.4184
351.998 79.7986
353.485 70.4561
354.137 52.7599
355.260 41.5288
356.228 60.1931
357.191 68.638
358.417 112.946
359.271 234.862
360.209 81.7544
360.953 26.3811
363.027 4.48666
364.320 47.1246
365.297 50.2129
366.308 117.275
367.393 49.9969
368.261 41.5982
369.118 56.169
370.232 75.93
370.930 7.28127
372.314 60.7816
373.127 27.6578
374.192 52.9581
375.268 28.2688
376.270 40.3849
377.154 57.0848
379.454 49.3316
380.433 120.702
381.269 38.8347
382.224 75.0546
383.279 110.007
384.489 620.133
385.566 635.581
386.724 53.9863
387.401 35.8245
388.095 6.94083
389.321 53.4638
390.723 252.92
391.335 76.8859
392.644 102.15
393.315 65.471
394.578 27.5712
395.182 35.4893
396.579 74.3778
397.431 45.6061
398.151 89.8789
399.491 108.928
400.295 198.902
401.557 47.2244
402.577 38.8941
403.306 26.7894
404.842 33.094
407.053 35.992
408.013 33.7734
409.232 79.6352
410.090 195.757
411.261 356.781
412.163 69.9664
413.199 136.752
413.840 53.798
415.010 76.8501
416.213 154.56
417.147 5.73827
418.477 63.6612
419.259 419.779
420.358 302.422
421.130 19.4705
421.913 22.9476
423.198 95.8898
424.313 165.108
425.260 359.584
426.086 822.141
427.104 386.807
428.136 606.946
429.159 389.085
430.604 161.299
431.339 164.263
432.544 83.989
433.341 109.735
434.772 114.568
436.164 369.439
437.194 103.13
438.144 72.8959
439.173 68.0628
440.724 168.801
441.573 218.677
442.271 111.661
443.057 258.764
444.066 512.608
445.085 40.0969
446.178 128.32
447.557 436.929
448.566 465.719
449.694 272.013
450.830 103.399
451.945 189.875
453.126 765.596
453.960 1897.08
455.033 765.477
456.467 4443.16
457.367 1311.45
458.595 12.4976
459.384 64.5421
460.853 376.886
462.567 2542.25
463.199 1452.3
463.852 578.821
465.137 90.6137
466.599 21.6958
471.226 96.574
472.050 33.1807
472.884 87.6722
476.252 12.3194
478.225 74.302
481.095 3.98584
481.750 21.5206
483.318 11.3411
488.487 10.95
490.218 19.6144
496.291 17.9475
500.409 14.3279
505.466 10.5003
506.217 5.15245
515.292 10.9852
517.043 10.446
523.923 6.60863
525.130 8.92248
530.255 25.8731
545.559 83.661
551.615 58.7918
552.943 17.112
559.198 7.08554
564.238 7.30035
565.151 44.5219
566.463 95.8442
567.815 35.817
579.796 95.1465
583.360 12.1655
586.791 29.4114
588.383 34.7607
590.367 24.3665
597.028 19.0108
599.684 59.7315
600.309 5.59688
601.320 23.4212
609.194 13.4463
611.444 15.4099
615.273 37.3999
616.448 39.8827
618.854 48.8742
623.408 9.06411
627.019 23.7058
628.355 7.4539
632.471 15.5513
634.783 30.9589
640.613 59.697
642.200 18.2677
643.042 25.6405
651.910 13.1762
652.610 30.266
655.583 11.6542
656.532 9.17179
658.483 10.8304
660.486 32.4777
661.432 44.2616
662.238 6.18737
663.306 33.7986
665.346 73.4686
668.378 15.9065
670.361 8.78534
671.548 38.0382
673.263 19.3292
681.570 27.4345
694.537 24.5505
696.493 12.059
698.233 25.2528
699.528 9.1156
701.296 7.11699
702.343 18.8382
703.457 14.0187
706.407 15.3924
712.676 17.8455
715.449 13
716.552 21.2573
718.259 8.8684
722.724 8.09628
723.459 34.8971
725.133 5.80186
727.369 8.30269
729.504 21.0629
737.344 16.6329
738.499 5.70754
739.979 29.5458
746.419 10.5414
758.505 20.0532
759.571 80.2424
766.097 14.2923
768.431 20.8649
769.195 25.6931
770.580 21.6608
774.163 32.563
797.375 13.6424
798.567 30.604
809.724 18.2378
811.428 11.3183
853.573 30.6347
872.000 8.1973
END IONS

BEGIN IONS
TITLE=Spectrum124 scans: 1087,
PEPMASS=456.68445 9015.25684
CHARGE=2+
RTINSECONDS=1035
SCANS=1087
129.10226 192.804
149.02400 344.372
175.11929 211.503
279.15781 317.186
359.16641 500.199
369.65274 274.165
376.13721 216.971
384.65817 311.457
385.15683 207.287
413.16727 210.968
417.68967 230.415
432.67322 305.982
441.67178 311.103
447.67255 290.91
453.85715 257.859
456.68408 554.778
491.83810 253.783
524.19824 564.159
661.36139 251.273
END IONS

BEGIN IONS
TITLE=Spectrum125 scans: 1090,
PEPMASS=740.25647 6517.33301
CHARGE=2+
RTINSECONDS=1037
SCANS=1090
220.982 6.35135
244.366 49.588
247.262 17.4095
250.184 10.6326
253.111 6.91759
262.183 12.8604
268.128 44.0208
270.197 15.8667
274.756 14.4519
277.023 13.9318
278.210 40.8483
294.236 42.6374
311.253 11.2551
316.268 6.62123
322.087 4.43864
325.059 3.16795
327.014 18.7966
328.141 14.8936
329.128 41.2541
330.164 25.6122
332.104 38.1606
334.366 16.16
335.100 14.9189
337.213 35.9732
339.007 20.8845
346.177 12.0802
349.780 27.7238
351.079 15.8455
352.340 5.99207
354.266 28.8398
359.235 47.6151
361.184 16.8608
363.173 39.8964
364.066 8.25971
372.471 6.64609
376.181 10.823
377.270 6.81568
381.164 12.6133
384.148 4.05884
385.118 30.7854
386.179 25.1291
387.365 70.486
393.242 13.1926
395.339 19.9996
397.972 4.40879
407.223 18.2158
409.255 11.7183
410.451 79.1451
411.092 5.05248
415.083 7.88566
416.625 49.546
418.104 6.91314
418.934 11.4094
421.178 18.4816
425.228 13.1016
426.302 7.55691
429.813 17.9072
434.099 11.4158
435.308 4.41262
436.203 20.7158
437.342 18.2451
439.729 106.983
441.263 10.9362
443.181 18.6873
445.133 28.3132
453.842 35.1339
456.359 31.2518
457.080 31.4735
466.297 11.3016
467.064 17.6078
468.040 56.2841
470.223 17.4661
472.430 20.6234
476.438 21.7448
478.209 11.437
480.368 19.1788
481.204 15.0298
482.301 17.611
486.911 9.38213
489.189 35.1877
491.099 19.3864
493.276 8.94863
495.482 104.845
496.225 33.5467
503.275 32.3706
504.173 11.495
511.418 16.455
513.345 61.7102
514.194 22.983
515.231 11.6895
516.096 14.9628
517.115 14.1653
519.420 27.9081
520.396 117.673
521.097 47.4188
521.964 70.9523
523.486 11.1266
525.885 19.6023
526.608 46.5386
528.933 17.6679
530.260 7.53828
534.346 21.3252
535.050 11.4211
536.163 42.9428
538.446 22.4833
540.267 28.4309
542.352 14.7364
547.024 38.9142
548.281 74.4755
549.178 204.402
551.096 10.0776
553.129 34.8797
555.220 79.7202
557.181 18.7408
563.287 31.0019
564.305 19.1986
565.168 33.0966
566.255 60.8294
569.446 131.331
570.263 19.518
572.424 15.1386
573.421 14.8125
576.095 14.3135
577.970 10.3067
582.112 24.0265
584.284 19.4691
586.107 32.6366
589.738 13.1851
590.530 17.756
592.870 142.59
594.006 6.05649
595.267 35.921
596.413 33.4121
597.101 8.27601
599.140 83.2055
601.111 39.8799
605.220 19.3651
607.660 49.0977
610.546 41.6657
612.439 24.0469
615.898 21.699
617.138 5.71436
619.168 10.2229
621.684 15.8528
623.797 26.7116
624.551 23.3202
629.918 183.655
630.902 67.4174
636.500 14.5388
638.352 29.8936
639.118 14.0417
639.998 36.3672
641.070 39.273
642.144 5.29505
642.818 28.5012
645.329 43.2844
647.974 16.0965
649.914 30.3411
650.939 41.1498
652.113 15.2799
653.256 174.78
654.427 8.6437
655.322 7.64997
656.060 3.77294
657.175 247.789
658.445 130.048
659.574 100.613
660.277 56.5485
663.234 74.7971
664.819 50.7246
666.684 152.929
668.172 52.4699
670.364 58.8999
674.374 18.4513
677.771 103.445
678.480 10.2995
679.543 44.7283
680.501 62.8539
681.168 79.2737
682.431 17.1973
683.366 3.79949
685.089 24.095
687.369 122.487
689.427 25.8773
692.606 7.26806
693.854 9.54543
694.677 66.2895
695.615 53.1448
696.416 72.3677
697.579 138.849
698.437 130.984
700.115 38.5843
704.097 87.2209
705.270 23.9109
706.367 143.157
707.194 9.55956
708.196 32.868
709.174 69.6692
710.363 64.1772
711.357 5.91025
712.048 8.39512
713.285 22.2253
714.368 84.5536
715.445 53.5361
716.113 7.60047
717.646 11.8419
718.317 31.0055
719.020 24.607
720.003 129.716
720.692 27.1521
721.882 222.225
722.702 117.792
723.439 317.263
724.237 206.345
725.297 110.039
727.049 33.5971
728.139 66.4517
731.099 158.384
731.864 58.2999
732.548 30.6482
740.374 5.24937
741.034 11.1325
761.014 26.0529
762.344 17.6854
770.180 86.3665
773.015 117.183
774.397 13.7655
775.310 30.1095
776.140 13.7357
777.150 25.7921
784.270 25.2947
788.681 60.9497
791.198 23.4563
796.038 29.3744
796.771 37.2781
799.043 38.6702
805.700 32.1539
817.226 10.63
819.385 81.6678
820.240 37.7962
821.257 8.36644
846.205 25.9026
847.545 34.2528
854.966 72.5347
855.817 37.8567
866.997 79.6206
871.307 64.3127
874.322 29.1404
877.285 122.112
878.450 94.353
881.591 32.3908
882.240 23.0658
895.293 10.6068
900.617 10.291
910.981 47.1086
912.605 49.4322
915.220 14.9005
928.362 51.8492
935.518 19.6025
936.502 65.4162
939.320 7.98899
941.440 26.4564
963.974 20.9181
982.429 17.9531
992.535 6.40744
993.364 19.7554
1017.391 54.5746
1019.197 20.9609
1020.027 23.6351
1023.694 14.3809
1038.455 17.6964
1039.365 93.8956
1040.174 88.694
1041.374 9.44621
1097.329 35.4098
1098.411 70.4577
1099.462 18.1056
1101.364 12.0041
1112.460 10.5052
1131.503 19.3979
1138.400 34.8957
1142.378 43.7701
1143.497 47.9826
1155.401 4.70079
1157.573 16.7307
1161.214 21.4673
1176.719 20.6098
1185.376 7.01517
1201.393 33.3327
1202.294 23.4071
1203.435 47.3267
1207.647 26.8711
1221.243 50.0486
1230.230 19.8359
1242.351 7.25031
1244.084 28.9492
1259.455 19.4574
1261.366 38.0006
1277.693 19.0938
1285.244 12.431
1317.754 16.9099
1318.380 31.7142
END IONS

BEGIN IONS
TITLE=Spectrum126 scans: 1091,
PEPMASS=740.25647 6517.33301
CHARGE=2+
RTINSECONDS=1038
SCANS=1091
113.05941 254.939
127.03819 258.706
143.07024 711.368
157.45598 186.302
183.90839 200.458
185.08148 390.27
203.09169 240.887
203.49602 182.234
333.06573 289.983
429.08838 842.805
491.29083 213.13
495.11407 440.175
508.70706 191.847
657.15063 217.751
686.94891 206.336
739.37732 204.894
740.40405 965.927
741.39380 1060.66
END IONS

BEGIN IONS
TITLE=Spectrum127 scans: 1093,
PEPMASS=528.23163 2582.28882
CHARGE=2+
RTINSECONDS=1039
SCANS=1093
156.170 31.9521
162.245 4.91618
167.130 21.6253
170.073 14.7217
173.080 34.5331
175.967 10.694
180.011 9.9528
181.491 9.98371
184.120 4.75767
187.085 18.2847
198.079 21.8031
198.976 9.27413
203.069 21.3079
207.869 13.1777
210.173 16.6621
213.154 18.6159
214.927 8.61642
216.022 26.5963
219.308 7.59679
220.072 8.19611
224.014 13.0946
226.310 15.6377
232.039 21.2715
233.091 22.4052
234.091 15.6464
236.044 3.48086
239.154 9.69884
240.147 46.5389
241.177 22.6895
242.141 9.65472
243.019 7.96439
244.524 21.3132
246.112 20.0356
247.045 55.8499
251.146 11.6153
252.208 17.0384
256.108 13.8768
259.084 26.3501
262.996 17.0697
264.413 7.53236
271.115 12.6855
271.941 4.97169
273.376 21.1208
274.268 10.3015
276.028 8.7328
277.012 8.37745
278.192 56.3377
280.614 30.3094
282.292 5.21456
284.384 11.9283
285.191 12.0849
286.139 23.8904
287.470 11.3833
289.129 14.9688
290.084 9.14547
290.841 7.90928
293.923 37.681
296.206 22.8023
298.170 8.48795
299.104 63.3865
301.217 22.9791
302.331 12.0783
303.289 37.882
303.971 13.4776
305.194 3.86118
306.157 3.79493
308.260 19.4687
309.256 7.41749
311.405 14.1388
313.235 31.8313
314.258 9.77608
315.046 2.71872
316.207 26.3207
318.471 23.6489
321.375 34.4099
323.249 31.4728
325.254 36.1948
326.819 25.8394
327.609 10.3892
329.116 43.9684
330.186 19.6427
333.159 4.29436
335.269 9.12371
336.312 16.8266
337.039 8.752
338.276 4.73488
339.349 4.00638
342.293 3.87811
343.084 6.72561
345.112 88.5259
350.177 14.1926
352.212 62.3656
353.521 96.9827
355.333 10.5678
356.294 37.5025
357.089 52.5028
358.353 87.877
359.002 64.4587
360.175 14.6224
360.861 8.57109
363.028 14.094
364.385 37.267
365.263 28.4281
366.273 12.3531
367.209 25.9351
370.754 31.6195
371.379 20.6377
372.241 48.4845
373.206 7.93367
374.633 24.9863
375.801 21.3056
376.972 28.1673
378.144 25.7618
379.439 31.7849
380.068 46.8121
380.984 64.8087
382.341 102.357
383.545 55.304
384.284 4.52951
385.101 7.02257
385.835 62.8299
387.850 59.2024
388.853 3.01075
390.311 41.7511
391.232 53.0312
392.937 6.34085
394.252 34.6704
395.535 41.8984
396.364 21.0574
397.046 94.2193
398.188 10.5417
399.236 145.899
400.240 91.4677
401.217 150.541
402.277 166.28
403.705 22.178
405.722 7.51232
407.924 68.6566
409.370 12.0509
410.745 90.528
411.585 45.3715
412.462 164.721
413.327 125.223
414.207 83.1897
415.586 22.1659
416.311 44.1993
417.187 24.1188
418.298 59.8201
419.177 68.4852
420.317 90.0384
422.180 81.5394
423.247 28.8577
424.170 53.3058
425.232 13.2274
426.013 32.8757
427.511 219.398
428.206 289.5
429.062 78.0366
430.064 45.9212
430.970 81.4629
432.079 41.6517
433.117 5.00583
433.845 48.3039
435.359 38.1188
436.230 16.1822
438.038 100.473
439.328 188.154
440.218 47.5164
441.096 222.752
441.995 24.1263
443.183 61.8672
445.025 64.3563
446.663 104.866
447.852 171.634
449.364 85.6828
450.469 71.5215
451.230 12.1499
452.111 3.35485
453.830 381.719
455.025 134.44
456.050 140.416
457.148 85.0525
458.132 118.893
458.951 94.9713
459.944 50.2205
461.261 75.0759
462.372 46.1815
463.111 11.3616
464.140 121.407
464.918 70.8345
465.559 6.05429
466.266 172.002
467.318 126.252
468.015 161.876
469.099 263.583
469.971 96.0497
471.010 20.3818
471.734 19.4453
472.840 5.59115
473.448 34.0829
475.057 51.2038
476.183 26.4185
477.315 33.3612
479.926 44.1762
481.085 294.138
482.098 519.315
483.050 482.574
484.007 219.818
485.140 276.994
486.197 182.852
487.061 139.895
488.454 159.321
489.367 206.384
490.552 81.3664
491.451 226.55
492.308 240.262
493.402 139.454
494.492 58.7125
495.153 166.535
495.957 320.413
496.966 263.417
497.927 724.473
498.876 144.166
499.523 124.017
500.130 102.761
501.063 107.557
502.058 203.51
504.165 1594.82
505.332 282.559
506.232 442.927
507.271 222.517
509.156 409.553
510.020 1008.65
511.012 1259.44
512.778 2093.34
513.931 1155.34
514.730 39.5023
515.716 100.74
516.479 39.5025
518.450 972.649
519.289 1188.43
520.116 597.391
520.851 122.116
521.916 84.4307
522.578 159.805
527.997 176.109
528.685 12.9926
529.315 19.6596
530.656 6.38046
534.212 13.3046
544.238 35.8706
549.770 11.3496
552.954 12.0494
559.431 28.1265
560.391 26.4993
561.169 4.23252
562.740 19.4529
563.682 11.6611
564.375 20.1248
564.989 10.3454
569.357 14.4379
571.847 43.9585
575.416 34.0151
584.511 56.2594
585.680 131.851
587.153 14.2913
588.933 87.3277
590.126 12.1185
591.895 16.4906
594.095 24.0124
595.568 6.44674
596.773 16.1286
600.519 56.9904
601.703 71.0184
611.494 47.6856
614.337 28.076
615.378 10.8706
618.823 15.6808
620.777 42.3188
624.403 46.5882
625.324 7.66088
631.048 28.8574
634.012 42.4321
635.846 42.1865
638.318 79.4565
639.274 5.73307
643.463 16.0499
646.220 9.5434
649.488 12.8541
650.778 22.2673
654.139 41.3723
656.092 28.0218
656.984 36.0637
657.866 46.0169
660.828 25.682
662.844 55.3668
664.516 34.9834
665.271 19.4988
672.190 7.5197
673.799 13.3399
674.430 26.3562
678.372 26.265
681.266 37.4309
682.236 44.6438
683.069 35.7628
684.113 13.1765
685.451 28.4602
686.274 8.64686
687.292 14.3862
688.418 25.4403
690.544 66.4694
691.354 122.414
697.543 28.1184
704.274 35.4409
712.004 36.4604
712.689 45.5464
717.562 39.0739
720.353 21.6586
721.515 39.9458
722.469 16.9035
726.374 29.3334
730.578 42.5064
731.379 11.1918
738.405 42.587
753.010 20.2687
755.557 3.28146
756.413 32.6429
758.620 16.7179
760.368 26.9252
770.364 14.8721
771.289 7.16628
774.332 24.9754
777.680 20.0682
781.422 22.3502
786.217 12.762
793.450 33.642
795.399 13.9204
797.228 21.4652
814.209 15.0912
823.452 9.38987
830.480 34.2085
831.360 20.8625
838.529 15.5794
841.557 10.1339
851.184 20.7319
857.478 8.22507
864.024 17.1692
868.639 27.325
880.712 17.7353
884.347 17.5397
888.693 8.47772
893.273 25.1544
897.712 13.8189
907.458 25.2097
909.470 12.4091
941.530 17.589
954.342 18.2889
957.602 27.638
983.603 12.8753
1020.474 5.75256
END IONS

BEGIN IONS
TITLE=Spectrum128 scans: 1094,
PEPMASS=528.23163 2582.28882
CHARGE=2+
RTINSECONDS=1039
SCANS=1094
149.02330 335.541
175.11880 258.411
218.88615 185.088
265.55569 188.554
279.16037 352.375
384.65573 266.428
504.22290 356.335
562.93085 202.214
865.69751 207.558
END IONS

BEGIN IONS
TITLE=Spectrum129 scans: 1096,
PEPMASS=624.80359 17454.11133
CHARGE=2+
RTINSECONDS=1041
SCANS=1096
185.103 193.602
186.224 35.9941
191.022 52.9987
191.951 6.13773
204.192 8.73
205.006 8.66148
207.001 307.556
208.051 107.072
208.947 34.8184
210.143 3.4939
212.077 9.98358
213.136 192.74
214.031 20.4266
218.199 3.92693
219.174 5.47972
221.117 1295.91
222.130 260.411
223.164 15.1686
224.102 29.4466
225.221 22.1682
226.110 8.85288
227.273 16.7991
228.455 33.8071
232.177 13.1495
234.293 28.5264
236.923 7.54831
238.986 30.6968
240.174 17.0449
242.190 8.73247
244.167 21.5082
246.349 36.7882
254.546 42.4066
257.337 11.4982
258.251 7.70592
260.278 6.55701
265.208 29.8019
266.041 6.61236
268.186 12.3846
270.212 109.26
272.014 6.13636
273.329 46.9713
279.301 29.9623
281.110 247.32
282.215 94.7018
282.947 18.5366
284.293 14.1386
286.479 18.8695
290.113 8.28488
291.095 8.72661
292.193 25.5862
293.357 42.0745
295.140 1558.33
296.146 318.64
296.824 3.4134
298.281 26.2229
299.264 9.14698
302.981 10.1162
304.109 40.4059
305.117 5.70101
307.985 43.897
309.255 13.9185
311.329 28.906
312.333 19.7337
315.404 19.0848
316.360 12.7254
317.148 12.7279
318.250 11.8207
319.251 7.94319
325.300 6.58428
328.127 30.1213
329.295 11.6502
333.252 341.932
334.246 123.047
339.364 55.6604
340.272 8.57875
342.447 4.67609
345.071 8.79014
346.151 7.49267
347.177 4.37001
350.503 41.6289
355.268 103.968
356.285 52.6449
357.242 30.0724
359.014 11.4946
362.205 33.762
363.117 5.78258
367.033 12.1377
369.202 1215.25
370.191 375.554
374.096 4.9832
375.162 28.2972
376.258 32.5911
378.342 50.2546
379.437 27.9478
381.468 10.1833
384.451 4.49625
386.127 30.7701
387.187 25.7771
391.187 36.8379
394.211 9.93875
395.140 41.0345
396.365 74.0879
398.233 45.0552
400.361 4.83432
403.181 8.45423
408.915 26.1179
411.336 6.02571
413.367 45.6709
414.411 81.9254
416.297 45.453
417.438 4.93521
421.433 11.8557
423.341 10.119
425.117 39.5593
429.283 65.6398
430.083 43.2645
433.131 11.3196
434.095 19.1783
436.687 34.4631
437.413 22.6482
438.512 28.3612
441.182 39.8316
442.554 24.3449
443.215 248.101
444.226 46.1787
445.994 47.0625
446.842 100.783
448.111 389.578
449.143 193.725
450.302 51.8416
452.212 36.7835
455.258 67.9329
455.902 12.2399
457.330 27.408
458.640 25.6475
459.334 50.7347
460.258 20.8194
462.079 147.833
465.299 36.2529
467.606 45.3468
469.317 17.4329
475.303 15.095
476.813 17.4366
479.052 28.5659
480.243 95.0826
481.110 121.147
481.905 31.1351
483.467 46.5609
485.199 15.3859
490.561 29.2255
491.497 23.4948
492.535 66.4379
494.001 31.5112
494.879 120.424
495.793 48.7046
496.982 35.9886
498.158 81.5493
498.943 23.8577
500.069 16.1074
500.816 108.622
502.404 22.9463
503.082 23.5918
504.067 27.4169
504.844 36.9432
506.194 25.6704
506.965 5.77034
508.536 59.3135
509.825 709.413
510.748 124.878
513.004 91.2924
514.166 13.7861
516.470 117.987
517.325 207.311
518.831 2044.52
519.751 216.066
520.662 102.519
521.475 58.1857
523.646 136.098
524.790 7.38285
526.581 76.3793
528.078 18.1312
531.138 49.7219
532.268 68.385
532.972 18.2619
534.001 56.0063
535.019 11.1498
535.815 64.2309
536.951 89.8622
538.434 63.5284
540.197 39.0576
543.050 155.379
544.048 35.5754
544.875 28.2571
547.052 22.1575
548.347 32.347
549.286 86.4305
550.879 191.282
551.588 82.6537
552.668 49.2717
553.630 26.5544
554.905 62.0811
556.267 65.1033
557.332 18.2954
558.409 19.1074
559.307 31.4109
561.276 147.567
562.009 280.762
563.068 6.58073
564.240 112.495
565.540 46.211
566.434 114.153
567.229 67.7119
570.178 89.7599
570.852 53.2583
571.718 15.7605
572.673 93.3572
573.877 73.9169
575.419 638.976
576.139 129.415
576.768 66.6712
578.356 118.06
579.291 106.304
580.249 169.368
581.112 262.263
582.085 75.3054
583.095 41.4876
584.562 50.3842
586.283 31.9766
588.121 219.008
588.957 178.675
589.708 16.1351
590.449 61.3686
591.414 56.2862
592.240 15.2401
593.085 23.764
593.938 133.302
595.674 105.494
597.000 131.766
598.129 164.76
598.978 68.2092
600.143 38.0493
600.816 55.1571
602.006 167.039
602.812 173.409
604.898 201.749
606.077 393.501
607.018 1251.8
607.949 585.227
608.971 176.729
612.166 83.0407
613.254 161.068
613.896 57.3222
615.678 1356.15
616.482 873.116
617.283 16.7076
618.004 71.6188
618.708 8.95879
624.226 30.9422
624.933 41.5113
638.221 22.1175
640.321 21.8923
649.425 27.0852
650.262 6.98882
653.288 18.9757
654.354 13.3459
658.985 81.1176
660.496 11.5742
667.539 14.8485
671.875 115.574
675.418 323.124
676.357 57.2782
677.397 64.7782
679.323 20.6455
686.334 23.2257
687.346 5.72221
688.381 124.204
692.034 108.903
698.534 10.6173
704.080 104.852
706.318 9.92127
707.435 16.8329
708.417 40.6664
715.343 19.0548
718.545 24.0299
720.040 7.92041
722.334 11.5112
723.943 92.9836
725.587 11.0037
733.700 79.7519
739.607 19.0315
741.246 53.2011
752.442 25.3839
753.161 108.333
758.614 15.1741
761.803 34.9089
763.730 61.9369
766.400 46.1763
767.495 33.0294
768.375 27.9733
771.506 24.8604
773.287 24.3187
774.342 24.5195
777.750 38.8212
778.807 22.0517
783.810 68.2845
784.950 112.432
785.557 45.9662
794.555 71.4085
797.555 12.1687
799.209 7.56032
800.582 29.34
801.492 46.3613
802.503 133.768
814.615 23.1313
815.604 50.0727
818.640 5.03873
819.493 47.0838
827.501 7.76948
833.295 23.3603
834.465 78.0651
835.490 315.452
836.460 44.5951
837.504 76.719
841.529 31.4197
844.465 18.6143
845.362 9.11298
848.574 4.86876
851.589 45.6022
855.257 7.18001
858.105 42.5577
864.104 3.56488
869.624 26.8049
874.417 7.88417
875.485 8.74552
877.575 14.3428
878.581 7.76082
883.903 16.7382
890.594 19.0698
892.495 486.257
893.482 188.409
894.415 85.6941
895.040 13.8819
897.060 21.9113
898.491 33.4021
900.467 52.984
910.918 37.3025
913.311 6.98175
916.529 185.468
917.469 50.3832
923.529 13.4766
927.910 16.4943
937.546 9.55094
962.637 12.7158
968.518 12.3866
969.643 10.0882
971.067 21.9952
979.577 289.981
980.533 65.464
981.407 19.5096
985.672 10.3623
986.620 13.9218
1000.478 32.8963
1001.355 15.3244
1002.430 14.7936
1004.504 19.4142
1018.548 46.4576
1019.575 161.478
1020.395 36.2532
1028.450 18.9716
1036.500 2003.83
1037.487 1159.73
1038.453 368.263
1040.343 8.37112
1056.418 22.2617
1057.495 29.585
1074.438 36.5907
1076.530 28.2151
1081.371 4.32037
1102.420 4.61076
1150.693 41.7257
END IONS

BEGIN IONS
TITLE=Spectrum130 scans: 1097,
PEPMASS=740.25598 4772.12158
CHARGE=2+
RTINSECONDS=1041
SCANS=1097
226.027 7.47354
231.093 4.35128
232.192 10.5286
238.325 6.1697
242.035 11.3267
249.113 30.2297
250.138 10.5603
259.069 6.59513
261.103 10.45
275.426 57.0497
279.163 16.283
280.373 10.1282
281.143 44.5906
282.062 42.0217
284.296 10.2638
298.121 36.0846
312.969 9.02827
318.053 9.83078
324.473 27.867
325.154 16.0563
327.394 21.0339
328.270 102.104
329.093 14.6718
332.303 18.5898
334.360 7.76916
335.040 16.9349
335.937 28.4009
337.195 47.879
342.295 31.7425
343.287 10.9249
349.192 10.7167
352.117 43.7204
353.345 5.45212
357.205 4.20916
358.410 89.3674
359.202 6.72418
360.176 10.7724
361.241 8.01037
365.347 41.9367
366.197 6.30978
373.388 28.5513
375.182 12.3726
381.389 13.1897
383.082 17.6078
387.444 67.4731
392.045 6.19512
401.112 23.4359
403.207 17.5619
405.054 5.89732
408.133 7.32366
410.308 86.8691
419.218 44.641
421.096 34.7297
422.363 27.0925
424.124 14.5671
425.642 22.5573
427.117 4.95974
432.283 4.94311
434.173 10.0913
436.341 22.6294
437.151 17.1074
439.091 75.9302
439.855 26.4965
443.171 5.72267
447.171 57.9935
448.003 9.17299
454.390 18.5428
456.328 54.4767
461.083 19.5926
462.268 20.8061
463.664 12.9892
467.345 12.3813
468.297 156.447
477.243 11.907
478.299 12.3062
479.130 18.839
480.209 37.4243
481.544 86.314
482.205 23.9365
485.913 10.7695
489.195 4.91421
492.156 9.01831
493.071 29.8998
494.370 17.8051
495.077 51.7498
497.168 48.8752
498.114 34.8406
499.247 34.7788
509.058 29.8555
513.159 63.3743
513.921 25.2885
514.569 7.88839
517.180 4.6909
518.177 3.88892
519.944 124.668
521.077 22.7237
524.008 26.3123
528.247 8.7296
532.313 27.8157
534.079 3.97696
536.215 12.1775
538.226 16.4014
541.217 86.9633
543.263 27.8531
548.568 60.4465
549.224 142.171
550.149 16.8303
552.111 11.0385
553.041 14.5819
554.104 3.53212
556.120 42.6771
560.117 4.38551
561.161 17.3492
564.678 109.667
565.514 15.3804
566.150 14.2399
567.135 6.22903
569.361 31.031
570.997 8.39469
574.377 30.7315
576.694 17.0679
578.221 198.838
579.497 6.96354
580.230 40.1251
587.566 28.7299
588.219 41.659
589.830 23.0743
592.589 56.702
593.974 68.9343
595.364 14.6396
597.176 18.6425
599.063 133.275
600.625 66.7782
601.275 103.127
608.192 25.87
608.854 3.11094
610.207 17.5231
614.268 13.4942
617.408 6.91291
620.824 16.6445
623.108 10.0655
624.311 37.9985
625.317 11.8372
626.884 22.7677
629.663 29.6932
631.261 51.621
632.321 28.5337
633.651 20.2784
634.606 59.9589
636.311 17.5137
637.255 8.22062
638.023 6.89844
639.323 7.98106
642.460 8.11375
647.105 18.2327
648.526 38.1025
649.161 12.4281
650.274 103.445
651.076 43.9201
652.555 29.018
653.462 17.188
654.697 11.1857
656.306 26.4268
657.185 158.954
658.295 60.2336
659.217 157.66
660.145 55.5361
660.791 9.95142
661.419 8.99116
663.309 26.0984
664.961 44.5205
666.251 20.8084
667.028 68.7436
671.331 21.8477
672.192 16.1836
674.469 24.3633
675.337 52.3799
676.233 6.73854
676.837 28.5964
677.748 67.0079
678.393 35.3195
680.254 95.6601
681.465 76.6031
682.147 22.7961
683.181 29.6042
685.065 62.3819
686.005 12.7586
687.395 81.9414
688.520 42.7004
689.947 12.3129
692.737 41.22
694.276 89.3331
695.068 72.5941
695.860 10.0945
696.589 15.1599
697.444 56.5047
698.637 108.647
699.285 8.66605
700.734 62.6192
703.421 96.0077
704.560 88.9091
705.340 48.6148
706.452 40.7177
707.333 176.183
708.174 212.407
709.107 30.4696
710.355 103.025
711.369 52.8699
712.820 148.43
713.709 101.115
715.294 146.19
716.060 51.9086
717.587 179.159
719.476 99.11
722.372 535.556
723.449 214.254
724.463 141.766
726.112 65.8219
729.337 46.6099
731.016 357.627
731.998 76.687
732.848 34.9878
748.087 7.32831
749.786 6.56581
750.816 5.24535
755.598 14.9841
760.079 6.10017
761.378 60.3062
763.220 4.48853
773.295 20.2274
774.430 13.6051
775.627 54.4719
777.584 33.1917
791.514 41.7888
798.757 3.24633
801.318 11.8856
804.444 27.9199
818.254 31.7453
819.292 107.437
820.232 31.9712
822.243 8.63749
823.336 36.398
828.937 56.7628
831.469 20.384
841.401 10.4731
842.037 73.1603
854.585 13.5731
858.707 176.373
862.396 86.8956
863.427 6.75089
864.442 7.56761
875.356 11.2943
876.334 106.049
877.406 211.647
878.424 117.981
879.419 62.6221
886.459 5.69009
887.541 15.3794
890.096 61.6978
895.486 31.0617
904.017 41.7349
908.175 46.0039
912.454 43.5229
926.346 37.8457
933.513 7.25691
934.258 13.1806
935.389 119.349
936.319 42.0822
938.488 52.3018
951.361 5.89845
953.434 13.7047
968.436 9.20967
974.843 54.4326
980.441 15.8033
981.351 46.4074
983.456 75.5537
996.608 13.354
1003.677 31.3379
1014.388 18.7328
1017.271 17.2645
1018.762 46.0179
1019.455 13.1338
1026.270 4.47331
1034.017 35.8261
1038.363 10.336
1039.354 154.248
1040.342 107.705
1041.389 21.3649
1044.426 28.5882
1053.087 25.5237
1064.522 35.9032
1096.251 57.7387
1097.360 97.0781
1098.279 42.3835
1100.530 20.0427
1109.264 6.9551
1138.624 40.5252
1144.340 5.17286
1155.401 37.8229
1156.460 18.3947
1160.575 23.2308
1201.419 96.8884
1202.327 36.4632
1203.362 10.7158
1241.494 23.2323
1259.332 70.2942
1260.570 18.5978
1261.213 10.5588
1262.606 8.10195
1266.773 17.043
1270.529 7.0665
1316.217 10.1851
1317.441 15.6941
1319.222 45.7971
1365.517 5.65353
1385.567 42.7551
1441.813 22.7557
END IONS

BEGIN IONS
TITLE=Spectrum131 scans: 1098,
PEPMASS=576.69952 3021.02490
CHARGE=2+
RTINSECONDS=1041
SCANS=1098
175.098 14.7337
181.197 3.9219
189.008 8.2184
191.051 9.67685
195.236 29.6828
206.986 15.794
209.096 10.4554
219.161 28.0108
220.099 11.1139
221.090 303.179
231.761 6.51225
243.034 25.6724
244.173 7.21636
249.130 9.25429
252.430 23.6186
257.199 14.7862
258.147 48.9146
262.045 11.0861
263.084 6.84716
265.994 4.05311
267.052 49.788
269.116 9.53907
274.164 31.3865
278.087 6.6073
281.180 133.084
283.155 4.81466
289.224 8.78417
295.193 38.3775
299.190 28.559
302.240 11.8511
304.089 10.5657
307.195 46.1336
309.277 13.3993
315.206 21.3917
321.541 10.8667
324.260 12.7326
325.098 24.5922
327.060 4.39193
331.349 13.6117
332.230 46.203
333.258 12.018
335.056 13.5113
337.029 16.2935
339.306 76.773
341.072 8.79752
342.244 45.7589
343.165 22.3769
346.172 33.0637
350.302 37.2962
351.232 10.1893
352.126 26.7198
353.136 8.02409
355.164 527.006
361.347 3.69444
363.439 19.7779
367.180 16.9044
368.358 16.1575
374.290 4.25554
376.127 18.1713
377.272 16.5199
382.601 13.887
385.213 60.8939
390.132 15.5937
393.365 35.2578
396.226 26.9282
400.909 9.70487
402.400 65.8809
403.225 22.1451
404.056 9.57598
405.668 15.1156
406.861 10.3125
411.320 6.04316
412.173 10.5503
413.314 64.0854
414.310 5.28202
415.053 157.387
416.083 27.5869
417.025 24.719
417.942 83.6538
418.988 28.8666
420.121 127.113
425.325 3.52656
426.310 5.28473
427.514 21.7017
429.117 87.5755
429.897 32.7742
431.094 63.4321
431.943 19.4581
433.109 40.9391
434.221 81.4971
435.201 46.5366
436.304 56.3751
437.650 72.356
439.343 108.13
440.050 22.4375
442.176 22.5689
442.985 14.5305
444.291 60.6376
445.469 17.1109
446.225 18.6887
447.381 69.3036
448.137 37.5121
449.070 64.2042
450.172 52.4932
451.115 21.9131
451.795 22.1914
453.435 82.4599
455.216 40.4524
455.846 45.4721
456.624 13.7038
458.075 53.5809
459.159 42.4033
460.172 53.993
461.494 129.229
462.211 86.2564
463.018 40.5776
463.651 22.8411
464.326 110.883
465.976 92.934
466.700 108.177
467.679 18.7551
468.921 58.9504
470.523 32.3311
471.172 7.44246
472.238 26.0372
473.012 16.0508
474.637 33.9264
475.302 78.9225
477.018 192.838
479.291 45.1946
480.018 11.6463
481.478 62.9866
483.323 36.0176
484.426 85.6239
485.138 4.59302
486.052 75.4509
487.248 77.8262
488.303 100.111
489.086 191.128
490.118 12.5168
491.126 20.6845
492.787 25.2652
494.162 46.9466
495.354 110.799
496.149 35.074
497.130 94.7879
498.121 56.9492
498.993 8.319
500.270 89.609
501.080 40.7627
502.269 55.6621
503.086 59.1372
504.097 49.8887
505.044 97.27
505.930 131.654
506.728 60.8777
508.587 18.2914
509.512 34.3789
510.201 5.38953
511.631 146.667
512.747 28.5685
514.000 80.9086
515.427 133.923
516.282 169.003
517.195 118.748
518.054 70.6843
519.279 14.0143
520.784 12.8023
521.714 77.6286
522.760 58.0382
523.871 186.803
524.927 333.365
525.881 105.127
526.983 190.415
528.029 54.2152
529.172 88.1975
530.208 302.549
531.137 534.076
532.281 72.3212
533.494 174.945
534.259 34.5947
535.188 100.344
535.920 23.5202
538.011 78.0166
539.447 1011.32
540.282 1006.65
541.644 7.61602
543.126 281.794
544.097 163.817
545.148 128.298
545.781 333.915
546.787 340.339
547.493 129.934
548.105 117.419
548.934 60.6595
550.017 91.1537
552.921 536.542
553.984 815.35
554.856 1160.17
555.719 467.75
556.647 66.694
558.286 614.557
559.088 579.554
559.933 427.5
561.333 1872.7
562.182 419.708
562.864 182.207
563.714 245.245
564.724 72.84
567.375 881.969
568.386 742.991
569.581 127.375
570.403 76.225
576.841 17.3825
577.533 6.87305
581.092 85.9562
590.648 83.104
597.888 68.6002
599.115 21.4774
616.579 14.3111
624.380 11.0488
628.252 15.6102
633.403 24.1472
635.186 105.156
638.283 10.7492
638.923 33.9725
641.458 78.3558
653.111 70.6955
663.528 90.4873
665.248 15.4245
667.408 4.6046
668.311 11.9329
676.457 20.7004
677.461 35.9475
679.228 14.2005
682.332 15.236
684.557 4.69836
687.848 6.45781
691.333 9.3158
693.821 92.5052
695.301 64.774
699.588 26.1497
700.511 14.034
706.326 10.3015
720.587 7.05092
723.461 40.3284
732.364 58.26
742.347 4.02111
743.916 27.156
747.382 23.9063
752.911 35.3547
756.078 24.9362
761.266 35.0759
766.542 15.4545
777.550 29.1821
778.423 51.3215
782.460 4.92273
787.089 15.5316
798.880 8.26048
808.246 39.7974
817.415 18.3363
821.200 6.26077
836.494 54.1299
854.515 20.2845
856.472 31.6107
863.475 24.7628
866.386 25.7719
868.394 9.01272
880.529 40.2276
882.646 31.3961
886.257 13.5173
907.355 17.8913
911.590 4.44301
937.481 16.3332
966.415 12.2455
977.561 12.8454
984.525 17.7476
987.482 6.80062
999.542 27.6893
1023.267 13.7805
1034.317 40.2225
1046.360 17.078
END IONS

BEGIN IONS
TITLE=Spectrum132 scans: 1099,
PEPMASS=624.80359 17454.11133
CHARGE=2+
RTINSECONDS=1041
SCANS=1099
149.04488 530.02
167.05586 326.394
175.11911 198.411
185.16484 3936.04
186.16782 439.148
213.15962 618.587
221.08438 2070.42
225.04315 1801.09
226.04404 237.449
227.02255 338.16
239.09505 3027.15
270.18002 320.261
295.10291 2349.13
296.10641 353.661
299.06155 1197.32
300.06265 288.376
313.11420 390.323
333.18762 652.272
341.00354 194.239
369.12238 1017.03
370.12274 359.921
429.08926 1041.77
448.21677 871.44
497.35138 217.673
561.30017 330.421
566.26495 289.186
575.26605 226.41
637.33112 195.253
675.34229 796.015
780.70081 192.694
835.38275 245.596
892.39087 876.462
893.41559 244.667
979.42664 481.503
980.42712 240.866
1018.42682 249.068
1036.44763 3969.72
1037.44946 1660.82
1038.45764 741.424
1039.44495 298.663
1153.06799 212.703
END IONS

BEGIN IONS
TITLE=Spectrum133 scans: 1100,
PEPMASS=740.25598 4772.12158
CHARGE=2+
RTINSECONDS=1042
SCANS=1100
113.05919 310.925
143.07043 677.526
155.07002 230.091
185.08127 308.56
203.09029 188.808
333.06342 232.332
429.08899 1967.46
495.11481 518.283
657.17029 249.695
686.99164 209.35
740.41058 637.375
741.38794 755.918
824.78864 223.309
END IONS

BEGIN IONS
TITLE=Spectrum134 scans: 1102,
PEPMASS=551.79602 40522.10547
CHARGE=2+
RTINSECONDS=1044
SCANS=1102
155.949 13.9783
157.271 14.3536
158.272 21.4144
162.215 8.77608
167.039 36.6257
168.161 4.48268
175.270 23.7583
178.517 13.5273
182.144 24.1653
184.166 12.6823
185.105 95.33
186.228 10.5302
187.316 7.34916
192.015 9.23092
193.108 7.53917
195.048 26.7048
197.039 50.4459
198.064 5.65044
201.077 9.34736
202.099 11.8166
207.014 23.89
208.070 10.0697
209.100 39.4452
211.056 37.1133
212.186 166.829
213.158 628.114
215.190 35.1994
216.020 15.1488
219.175 6.97193
220.175 6.46662
221.165 413.058
222.137 116.298
223.144 471.11
224.114 58.5301
225.234 24.5746
229.085 15.6653
230.225 150.578
231.373 12.0586
234.036 6.47556
235.532 6.52038
237.199 30.6529
238.235 101.272
239.112 13.6152
240.157 635.435
241.258 94.1925
243.107 29.131
244.101 40.0102
245.191 12.8988
246.110 11.3105
254.160 30.8459
256.097 14.0907
258.152 895.562
259.221 146.356
260.091 20.6985
262.300 233.087
264.043 27.2109
265.491 28.3619
266.985 27.0792
270.143 28.7921
273.141 4.83917
274.302 19.9255
277.083 18.175
278.158 11.767
281.343 9.65715
282.198 35.1439
282.946 9.89128
284.542 10.8426
285.255 15.1827
286.369 5.79293
290.282 28.212
292.280 51.7624
293.259 45.3649
295.222 181.454
296.233 128.632
297.198 135.128
299.292 168.517
300.403 23.296
301.906 22.2223
303.076 15.6816
309.272 103.676
310.244 109.125
311.170 10.2155
312.212 19.786
314.265 11.0099
315.264 14.9094
316.086 13.5142
317.283 18.3057
318.222 19.9403
318.977 8.88037
321.019 80.8368
322.663 33.1154
324.167 3.59455
325.340 19.2576
327.255 904.736
328.237 146.157
329.124 15.5194
330.030 4.54716
332.564 43.3533
334.189 8.81864
334.946 19.6803
336.125 33.031
339.099 50.9425
339.741 58.8169
341.165 18.6897
345.165 265.902
345.892 33.2076
347.383 55.364
348.313 11.0642
349.264 57.8538
350.212 29.7037
351.222 32.3317
352.110 4.54991
352.997 8.31309
355.078 119.963
355.892 8.4504
357.391 38.6493
358.165 10.9893
359.182 44.2219
361.445 46.3494
363.466 56.287
365.151 35.454
367.254 42.2018
368.052 13.8249
369.380 124.707
370.377 175.77
371.262 220.726
372.964 9.3609
374.356 12.491
376.256 455.238
377.334 112.509
378.424 90.999
379.836 390.537
380.748 3.37131
382.247 35.851
385.946 38.8168
386.612 13.9131
387.557 44.8812
389.995 7.24074
391.357 21.0034
392.162 5.71751
393.337 83.0807
394.196 30.2142
395.251 29.6787
396.170 26.0925
397.423 26.1111
398.168 102.73
399.093 50.7732
400.090 28.2531
401.354 48.8257
402.045 16.0647
403.809 48.5063
405.258 42.1567
406.368 90.332
407.768 108.868
408.839 102.927
410.326 44.508
411.264 13.588
412.802 36.6243
414.382 2799.52
415.382 76.736
416.442 12.3593
417.487 55.1875
418.185 15.3725
420.024 28.7597
421.439 51.0414
422.083 20.7201
423.367 485.2
424.242 57.2025
425.439 93.5817
426.257 43.3311
427.255 11.7183
427.897 53.3279
429.346 16.7795
430.759 37.5776
431.439 86.8969
432.954 222.138
433.916 115.853
436.375 91.548
437.357 92.1964
438.207 51.9182
439.269 200.621
440.242 57.092
442.042 83.1331
442.694 45.1277
443.458 114.609
444.241 170.233
445.131 135.967
445.981 8.73295
447.173 37.392
448.754 196.328
449.968 153.973
451.492 170.618
452.299 82.8336
453.044 16.6593
458.081 18.6272
458.985 73.55
460.103 28.8541
461.992 140.728
463.112 112.498
464.002 181.614
465.073 44.9863
466.046 37.7724
467.952 57.711
470.070 25.3527
471.008 91.111
471.832 48.4164
472.628 27.6398
476.438 33.8213
477.243 160.397
477.925 51.3175
479.104 169.346
480.079 63.8817
481.315 32.8815
482.333 18.6699
483.466 63.1395
484.458 14.3636
485.554 259.584
486.312 84.6184
487.163 6.21494
488.121 23.9296
489.408 366.106
490.419 132.446
491.451 164.122
492.333 37.0304
493.547 68.1264
494.983 123.118
496.013 49.0915
496.735 14.039
498.428 92.5851
499.332 166.402
500.033 20.7499
501.287 63.0555
503.413 17.6653
504.315 239.909
505.141 212.547
505.904 692.353
507.011 264.238
507.965 254.695
508.828 111.298
509.686 65.7877
510.388 152.659
511.308 540.932
512.392 285.562
513.267 290.295
514.118 374.478
514.974 377.956
515.985 163.478
517.150 55.0288
518.179 107.865
518.870 136.068
520.357 2180.57
521.285 709.423
522.250 71.0997
523.352 107.857
524.388 248.897
525.332 616.447
526.059 109.433
527.338 565.721
529.241 4105.01
530.439 684.537
531.551 153.105
533.847 11713.6
534.882 853.293
536.047 571.225
536.836 484.714
537.760 162.994
539.018 178.992
541.322 276.653
542.459 4640.27
543.299 1979.91
544.352 134.153
550.347 17.7364
551.837 17.3602
552.835 10.165
559.210 22.6619
569.360 17.8095
570.127 47.874
570.774 18.3528
572.052 56.733
573.332 30.5906
575.271 21.7137
578.494 15.2283
579.173 13.6592
581.328 6.5844
584.020 43.6158
585.990 42.3853
587.268 10.9677
590.293 391.294
591.383 119.223
593.199 77.396
595.331 8.87435
596.396 137.381
597.520 84.4956
598.665 75.9417
601.161 11.3405
602.849 50.4522
603.492 17.0222
605.238 13.0191
613.475 16.1986
614.238 76.2627
615.187 37.0147
621.375 49.2332
622.825 7.01521
623.482 39.3671
629.157 11.9583
640.245 22.9177
643.983 46.6833
645.796 49.7538
651.278 4.31193
655.413 8.39467
660.496 23.0423
661.474 207.728
662.627 77.4778
663.457 5.94272
664.439 52.2077
671.356 44.1024
673.220 32.6609
677.458 150.618
678.671 37.9827
680.536 25.6938
681.390 36.2752
682.360 104.25
683.643 111.18
686.412 14.6291
688.557 139.964
689.432 4.7926
692.627 71.1242
693.534 8.98917
696.718 88.4316
699.495 8.74234
700.423 8.76639
701.656 8.33982
703.798 7.53585
705.884 86.9904
706.905 28.8897
707.718 28.4771
709.501 174.448
710.445 46.7631
711.304 36.3519
714.347 30.3337
716.324 41.0348
717.828 43.2568
718.926 44.5716
721.969 43.0624
724.331 12.6152
725.383 8.07379
727.356 82.8296
728.453 104.701
734.210 27.1776
735.501 24.938
740.520 39.7211
741.400 8.55553
742.299 13.7856
744.444 10.169
745.368 34.0985
748.000 39.5025
750.450 45.6036
756.757 32.7941
758.470 4278.47
759.480 1711.54
760.411 115.447
763.957 26.1045
766.490 4.78313
770.430 28.2908
771.314 13.9695
774.124 32.2608
776.589 11.4445
780.287 73.0255
781.209 35.7145
782.851 37.8728
787.491 40.2487
790.243 11.5412
796.628 98.2911
797.290 12.5919
798.475 51.865
799.426 25.4143
805.614 17.2472
806.479 4.9877
807.416 10.3452
808.529 51.8907
813.590 19.2045
814.369 12.1587
815.353 33.9516
822.323 11.7001
823.581 7.09265
827.540 41.1238
829.537 69.5577
833.633 29.8665
835.489 30.2571
840.944 10.5678
841.574 126.224
842.511 58.9961
845.453 4507.98
846.531 1338.18
847.606 265.966
848.589 8.50575
853.536 23.0426
855.457 115.842
856.739 7.41854
868.416 10.0402
869.325 9.09718
896.451 163.085
897.432 88.3353
898.942 15.4535
907.591 11.3105
908.385 4.41943
910.855 21.3734
914.619 85.4369
915.545 91.5954
916.591 30.414
922.430 17.1285
928.574 26.1505
932.605 400.939
933.545 113.523
934.445 42.9876
942.490 179.38
943.561 67.7162
944.750 7.50061
951.469 16.4147
956.854 12.7266
969.532 31.2459
973.429 10.1437
984.663 31.5034
1091.596 6.74188
END IONS

BEGIN IONS
TITLE=Spectrum135 scans: 1103,
PEPMASS=384.77203 13995.09766
CHARGE=2+
RTINSECONDS=1044
SCANS=1103
110.100 11.0375
112.019 16.5071
113.358 13.1434
116.255 12.6656
120.114 11.0251
123.156 105.983
124.124 52.5129
126.047 23.3234
127.042 17.6571
128.171 13.5183
129.126 25.4444
133.083 3.58129
142.060 3.05511
143.106 61.7823
145.092 36.416
146.116 20.8803
147.160 27.2568
149.078 24.9299
152.144 3.956
155.096 4.67859
158.024 10.1467
159.056 12.368
161.004 31.7222
162.058 73.0961
163.269 6.58486
164.097 20.1963
166.173 8.48329
168.020 21.0686
170.021 62.8586
171.081 39.2544
171.971 15.2181
175.132 39.7892
178.073 23.9355
179.025 20.2752
180.084 10.7241
181.222 5.73274
184.045 387.37
185.016 62.9046
185.861 6.91901
186.966 37.4272
187.920 5.50905
189.068 26.3489
193.159 309.669
194.016 23.4496
195.287 23.0083
196.219 33.958
197.063 48.9198
199.006 26.4855
200.157 9.23277
201.023 16.6764
202.193 263.656
203.137 97.4121
204.068 38.2808
205.018 28.4114
206.117 41.9273
206.848 28.7496
208.051 21.7981
209.152 19.9531
210.144 25.6037
213.088 21.2234
214.017 43.902
214.981 26.6451
216.043 22.5211
217.073 25.1291
218.891 56.7269
220.126 29.1568
221.123 14.02
222.071 20.22
223.128 80.6568
224.161 9.62681
225.029 35.326
226.032 55.7375
227.009 48.9491
228.029 21.3494
229.031 34.5236
230.284 27.2176
231.994 13.2915
233.041 15.2711
234.252 866.504
235.334 46.3014
236.207 24.3405
239.261 53.2806
240.182 54.8888
241.182 78.5542
242.069 75.423
243.103 33.3435
244.332 64.8612
245.156 25.8097
246.330 36.8528
247.090 90.3014
247.882 38.7454
248.965 11.2323
251.083 70.5511
252.280 28.1955
253.181 30.1681
254.120 91.1045
255.190 125.978
256.151 114.762
257.256 90.1347
258.116 111.643
259.200 131.969
260.509 33.7264
261.364 3.24874
262.162 45.1498
263.030 22.5035
264.165 39.0255
265.287 70.5345
266.243 20.2782
267.184 26.9851
268.258 94.9878
269.188 132.17
270.221 56.3887
271.247 132.036
272.157 39.987
273.115 91.7284
275.505 32.0817
276.110 59.9584
277.376 58.3286
278.160 137.403
279.176 56.6111
280.232 100.567
281.147 59.7815
282.212 138.987
283.218 103.349
284.487 302.124
285.287 342.502
286.108 96.6053
287.214 143.6
288.099 39.5545
289.096 43.4912
289.944 24.3554
291.496 89.619
292.156 155.726
293.506 119.09
294.196 91.9329
295.147 386.613
296.208 236.447
297.085 209.094
297.984 206.106
299.451 127.946
300.201 37.5566
301.272 46.6937
302.245 453.287
303.149 144.606
304.162 78.9187
305.184 59.7319
306.095 81.6949
307.409 79.094
308.268 64.0091
309.233 160.795
310.092 176.905
310.953 149.28
312.240 309.361
313.256 284.02
314.385 317.934
315.049 561.869
316.042 36.6329
318.510 66.698
320.145 38.7399
321.132 124.42
322.053 301.876
323.210 342.986
324.154 240.883
325.058 183.567
326.196 431.738
327.218 422.807
328.089 151.682
329.158 190.757
330.183 7.39814
331.476 72.1255
332.258 49.3028
333.693 23.694
334.910 5386.39
335.804 606.311
336.843 13.1035
338.059 630.519
339.106 815.46
340.028 912.581
340.984 883.7
342.171 432.596
343.153 260.445
344.063 677.559
344.964 104.269
345.702 46.329
346.539 87.4286
347.185 61.0211
348.447 199.974
349.404 273.518
350.352 120.68
351.298 7.47066
352.402 164.712
353.156 122.219
354.253 492.332
355.042 249.637
355.931 728.571
357.206 493.118
358.352 153.151
359.448 129.488
360.503 1440.52
361.339 393.693
362.354 522.697
363.455 578.462
364.459 909.909
365.378 425.682
366.097 1503.42
367.058 2859.64
367.963 2336.86
369.191 1177.63
370.239 3098.25
370.992 1159.54
371.781 182.387
373.251 267.684
374.602 1434.76
375.631 2042.33
376.795 516.278
377.701 37.8649
378.421 352.138
379.269 57.2387
380.006 73.5405
383.911 266.892
385.073 605.857
385.861 279.594
387.212 36.1984
388.122 9.80768
388.887 12.7132
389.743 4.4424
392.948 26.1202
395.836 45.4999
400.167 52.0838
403.195 14.1505
403.904 58.3941
404.538 4.56501
410.280 3.64135
413.234 18.4074
417.020 8.87623
418.384 6.48729
420.363 25.6542
421.018 4.09846
423.014 12.8536
424.312 16.5129
425.071 55.9814
428.438 13.2369
429.386 11.2681
432.796 40.5428
436.309 31.161
441.558 52.5051
445.727 52.9453
446.399 17.4762
455.334 8.19559
456.184 31.1103
459.613 13.0474
460.467 10.3381
462.152 67.2402
463.469 33.139
465.377 10.7339
466.459 21.4612
467.390 174.583
468.514 136.459
469.942 69.294
474.907 106.182
475.662 28.1756
478.101 45.8582
478.724 35.9254
485.343 280.015
486.293 90.5681
488.820 66.7303
494.273 13.5167
496.154 10.8426
497.407 22.7716
498.258 48.9477
501.933 6.10639
503.598 40.2216
504.465 35.3179
505.559 17.4223
508.148 28.292
509.293 44.8798
512.065 5.33106
512.841 44.234
519.080 4.94177
524.081 22.2053
525.153 23.7844
528.388 31.771
529.003 13.9887
531.629 19.502
533.102 13.8749
533.900 19.0884
536.151 11.5027
537.233 9.11488
538.107 11.7635
540.251 40.2149
541.295 19.4956
543.722 11.4523
545.840 9.15074
547.066 14.6858
547.987 12.5576
550.126 33.0596
557.218 30.3352
567.451 12.4019
568.695 29.5499
569.328 11.4491
572.020 16.4778
585.361 2387.86
586.322 879.468
587.502 166.07
589.337 11.5165
590.368 23.6238
593.238 14.3649
595.297 18.7291
596.970 8.74562
604.240 6.67389
605.650 11.2314
608.095 18.7581
609.290 39.4232
613.095 19.4701
621.607 24.2463
622.415 51.7994
628.448 76.6596
629.395 30.4043
630.506 12.3758
641.300 19.4769
652.184 39.0059
655.212 6.373
660.451 21.8465
663.663 24.2101
668.125 40.0283
670.069 21.6934
676.333 13.8662
680.213 19.2189
681.449 7.91325
707.605 187.647
708.514 86.4256
709.412 13.5978
710.311 7.4608
711.535 11.199
723.417 7.94492
726.455 9.68518
749.500 13.9794
776.369 18.3985
END IONS

BEGIN IONS
TITLE=Spectrum136 scans: 1104,
PEPMASS=551.79602 40522.10547
CHARGE=2+
RTINSECONDS=1044
SCANS=1104
135.57333 198.038
143.11792 8595.74
144.12067 349.972
158.09297 180.158
167.11867 201.906
169.09749 233.695
175.11855 501.024
185.09065 216.761
185.12933 391.903
212.13947 638.594
213.12369 2463.46
221.08408 326.231
223.10808 750.548
225.04326 267.353
230.15031 749.956
238.12018 468.137
239.09453 733.354
240.09599 391.866
240.13451 1685.94
241.11476 256.043
258.14526 1032.5
262.15085 1826.52
296.10330 275.42
300.06500 188.763
310.14096 364.993
327.16580 533.845
346.13757 191.697
359.16891 449.068
370.12457 268.609
370.70514 366.072
371.21121 255.396
376.19443 623.123
377.17517 498.788
379.71164 1568.02
380.21466 425.168
384.65567 223.212
385.15558 378.809
385.66077 191.825
405.21054 228.536
413.16818 282.329
414.21985 606.869
429.08847 1421.91
429.17896 236.751
448.73541 253.381
457.19730 256.213
472.19516 324.338
474.70023 326.409
479.71198 205.268
480.70364 424.089
481.20547 666.244
481.69162 239.375
486.71295 199.758
489.27917 852.564
489.71332 693.146
490.22107 401.793
495.71298 661.115
496.21173 512.793
498.71817 328.873
504.22437 307.2
504.72141 1418.06
505.22269 1301.99
505.72430 490.552
506.22006 482.004
509.21570 213.169
511.25287 349.431
511.74615 372.646
513.72754 366.608
514.22369 227.549
517.72925 260.914
520.22705 1201.81
520.72961 698.375
521.22858 374.797
529.22931 343.221
529.72424 199.657
542.23303 253.506
543.23578 318.265
551.24359 327.92
590.32605 1930.15
591.32910 339.379
593.30255 201.328
661.36279 1278.31
662.37000 275.418
709.10645 199.008
740.41205 243.64
741.39386 407.742
758.41614 7231.65
759.41632 2268.08
827.41681 240.785
845.44739 5372.19
846.44995 1826.46
896.45813 1199.61
897.46283 324.307
914.46918 260.953
932.48120 2549.62
933.48370 1381.34
942.46002 334.245
1040.81506 206.441
END IONS

BEGIN IONS
TITLE=Spectrum137 scans: 1105,
PEPMASS=384.77203 13995.09766
CHARGE=2+
RTINSECONDS=1045
SCANS=1105
102.09116 2164.37
123.11683 736.469
143.11768 189.051
184.16939 735.088
193.13892 552.215
202.10768 618.234
234.17757 1464.67
234.68036 328.458
262.15094 293.143
284.18521 619.294
284.68289 277.468
302.19553 513.906
314.71268 427.446
315.21399 339.154
334.72733 6741.15
335.22876 1768.67
335.72797 505.972
340.89835 218.902
383.83752 597.247
384.19077 254.055
384.27713 573.573
384.77194 12045.9
385.27341 6258.58
385.77417 1620.13
399.79446 222.081
402.96307 1037.49
403.81870 236.621
403.96127 536.224
421.83401 825.23
429.08871 1860.03
439.84439 1222.67
485.28506 698.381
485.35629 400.499
486.28516 322.903
585.37488 3226.47
586.37598 1097.96
628.41217 244.077
END IONS

BEGIN IONS
TITLE=Spectrum138 scans: 1107,
PEPMASS=366.82977 10285.25391
CHARGE=3+
RTINSECONDS=1046
SCANS=1107
109.043 12.8038
110.290 3.96504
111.079 28.4967
113.112 5.46765
115.114 9.65017
117.138 91.27
120.209 17.9232
121.022 5.25571
122.136 77.0299
123.109 78.5068
124.133 17.2712
125.147 19.4699
127.098 5.11566
128.924 18.2267
130.173 31.1805
131.178 28.1055
132.120 42.8634
133.173 40.9242
134.007 10.1608
139.115 32.4209
140.203 9.70689
140.919 12.6458
143.143 51.2657
145.274 38.363
147.218 29.0625
148.083 10.8748
[truncated: 4,656,961 more chars]
