# Supplementary material for: Comparative Secretome and Functional Analyses Reveal Glycoside Hydrolase Family 30 and Cysteine Peptidase as Virulence Determinants in the Pinewood Nematode Bursaphelenchus xylophilus
Source: Front Plant Sci. 2021 Mar 8;12:640459. doi: 10.3389/fpls.2021.640459 (PMC7982738; doi:10.3389/fpls.2021.640459)
Supplement: Supplementary Data Sheet 2 — MS/MS spectra for the protein band 28C. [file Data_Sheet_2.ZIP › Data S2_28C.txt]

MASS=Monoisotopic
BEGIN IONS
TITLE=Spectrum1 scans: 150,
PEPMASS=399.00565 415.78406
CHARGE=3+
RTINSECONDS=156
SCANS=150
113.000 7.70659
129.082 120.164
134.659 4.9052
138.852 15.5914
147.096 4.79187
149.032 3.476
151.204 13.5133
153.061 3.43549
158.136 30.4595
167.065 6.00641
169.191 8.10209
170.944 8.94764
174.996 24.4493
176.764 29.9249
181.144 10.4814
182.031 4.71584
184.011 18.5311
185.922 4.62028
186.992 15.5347
191.218 13.2026
196.093 8.07876
197.172 12.8961
199.088 71.3881
199.714 14.9719
200.868 11.8575
203.250 21.134
205.030 16.8859
206.077 23.048
206.924 6.102
208.981 24.9695
213.007 42.4804
220.992 15.7694
222.504 24.9125
225.176 28.1345
226.990 17.7397
228.876 31.6083
231.027 13.7113
234.282 8.37647
237.103 42.0312
237.893 7.37555
239.259 29.3161
241.502 17.1506
242.149 9.64807
244.183 7.096
244.921 6.13076
247.005 19.6721
251.135 84.7134
252.156 4.75118
253.132 46.6237
255.173 539.332
256.157 33.184
256.930 14.455
258.123 33.871
259.245 59.6098
260.150 21.4854
261.191 15.6823
262.029 7.98322
263.075 26.2951
264.049 15.6258
266.100 24.1601
267.169 10.1526
268.278 4.93013
269.171 37.8559
271.124 140.625
272.031 11.4959
273.189 162.76
277.689 20.2878
279.042 17.745
280.042 35.8922
281.105 52.6227
282.123 31.8602
283.251 66.796
284.144 11.8227
285.213 127.108
286.186 56.4238
287.128 46.9864
288.139 51.866
289.101 11.5346
291.281 22.6534
293.158 12.2538
294.015 16.0061
295.096 28.2278
296.313 15.5432
297.289 55.4769
299.227 376.166
299.997 7.14973
301.289 18.2612
302.150 27.5188
303.167 25.1116
306.023 5.32726
307.109 12.1462
308.166 30.175
309.150 90.3185
310.075 61.4098
311.138 158.763
312.158 83.8999
313.070 7.06988
314.406 40.9348
315.071 32.0078
317.094 25.5338
319.241 54.3569
320.261 23.6212
321.224 12.2867
322.251 17.3338
323.085 55.2239
324.245 27.1886
325.131 162.197
326.094 159.08
327.188 255.23
328.044 43.4298
329.237 137.197
330.034 3.55706
334.231 60.7291
336.156 46.0532
336.983 53.2878
337.908 38.8198
338.860 20.7759
340.047 61.2044
341.140 96.0755
341.931 47.0336
343.087 31.5998
344.114 51.5508
351.923 12.5341
353.178 304.444
354.196 168.289
355.224 211.751
356.002 107.824
357.982 203.519
358.785 56.5935
359.955 18.4361
362.353 62.6356
363.336 32.1412
363.964 28.6592
364.840 16.8605
366.602 40.6363
367.861 84.5186
369.275 119.255
370.772 117.747
371.948 139.362
373.029 14.808
374.906 12.3212
376.244 25.1048
377.333 31.3818
378.344 7.80911
380.449 182.884
381.098 516.007
381.974 450.901
383.054 374.727
383.996 364.917
385.034 124.619
387.422 11.1466
389.591 263.455
390.284 23.7613
394.099 7.0571
399.037 196.354
400.008 41.4295
402.009 32.2413
416.592 36.6908
491.351 77.4185
493.725 25.7027
574.904 8.49193
577.288 17.2116
605.017 31.4484
651.084 20.9198
652.077 5.7582
END IONS

BEGIN IONS
TITLE=Spectrum2 scans: 151,
PEPMASS=399.00565 415.78406
CHARGE=3+
RTINSECONDS=157
SCANS=151
111.04387 207.709
129.05382 260.163
382.95685 708.114
397.98032 259.913
399.00867 512.142
399.18741 268.338
400.96429 343.694
429.08813 1566.14
643.22638 190.86
END IONS

BEGIN IONS
TITLE=Spectrum3 scans: 696,
PEPMASS=1023.44214 2807.97217
CHARGE=2+
RTINSECONDS=725
SCANS=696
325.194 6.81125
366.189 14.1485
384.295 4.55311
487.260 17.4792
525.291 32.299
528.195 25.9599
530.112 8.90825
536.316 14.4626
546.042 19.6398
594.374 19.3491
626.397 130.781
666.326 15.1855
690.463 71.3697
691.301 19.0857
707.423 64.06
708.458 44.2956
788.445 53.3575
789.062 154.202
810.029 37.4742
813.887 23.4015
836.440 18.4481
845.460 99.1143
847.664 10.548
858.718 22.1199
862.097 55.5555
893.552 7.75294
903.667 51.4168
913.492 33.7314
914.757 18.2004
915.755 7.35268
918.346 18.1236
929.538 30.0759
933.807 44.1822
934.908 15.1423
935.561 4.84247
942.462 11.4779
959.746 28.5153
960.722 46.9497
963.862 19.7208
970.511 7.08178
983.195 11.0891
987.410 9.41532
994.519 4.6515
996.194 28.987
998.907 51.4819
1000.359 13.4547
1005.986 21.5737
1006.693 31.9868
1007.756 10.6651
1013.321 14.4986
1024.235 16.4981
1031.704 57.7346
1041.039 17.0604
1048.592 620.366
1049.584 163.991
1050.351 75.1996
1091.778 22.8513
1126.681 14.1661
1164.012 11.0298
1175.777 4.53456
1193.571 13.272
1194.560 85.4406
1195.838 80.5639
1196.602 34.2036
1210.564 52.0312
1320.618 14.4279
1356.700 78.0414
1357.665 60.8727
1519.786 5.0905
1576.790 48.8243
END IONS

BEGIN IONS
TITLE=Spectrum4 scans: 697,
PEPMASS=1023.44214 2807.97217
CHARGE=2+
RTINSECONDS=725
SCANS=697
118.34100 180.267
138.05447 498.242
204.08620 333.973
324.96823 242.722
326.96191 299.449
341.00452 295.252
366.13687 214.437
429.08899 973.082
593.30090 224.927
811.49255 196.442
1048.52515 343.512
1823.89343 204.344
1927.74268 216.735
END IONS

BEGIN IONS
TITLE=Spectrum5 scans: 703,
PEPMASS=942.41492 2155.80762
CHARGE=2+
RTINSECONDS=731
SCANS=703
366.193 47.5637
407.167 10.7155
515.823 28.022
528.303 45.6663
546.438 15.8251
567.340 36.7666
570.725 11.3776
580.182 18.8113
626.349 41.4383
674.284 30.5508
707.920 32.2679
744.535 16.4715
780.922 37.9932
806.632 20.9751
819.268 11.9468
826.020 13.8385
828.385 48.9547
837.837 39.1061
843.598 33.2508
879.279 9.78689
889.171 11.1449
896.667 55.1617
899.887 11.3221
902.686 15.5862
904.677 19.1368
919.672 11.9062
924.610 23.7828
925.727 30.7183
955.597 33.9225
1048.616 396.298
1049.661 107.571
1052.021 16.8662
1153.085 5.23172
1192.682 10.5866
1194.742 33.1298
1195.456 3.47253
1251.777 20.9003
1357.814 25.3118
END IONS

BEGIN IONS
TITLE=Spectrum6 scans: 704,
PEPMASS=942.41492 2155.80762
CHARGE=2+
RTINSECONDS=731
SCANS=704
110.72004 180.297
138.05498 272.873
204.08618 257.776
244.17232 194.982
325.96957 205.232
429.08862 1202.12
794.24316 198.746
1048.50903 247.754
1803.27576 237.044
1840.88464 234.894
END IONS

BEGIN IONS
TITLE=Spectrum7 scans: 710,
PEPMASS=1023.44171 2925.83032
CHARGE=2+
RTINSECONDS=737
SCANS=710
348.186 25.0279
368.265 12.8864
439.694 16.3202
446.039 14.7212
524.733 98.2919
528.207 74.4674
626.359 37.1156
627.326 45.4212
674.366 8.88131
707.294 75.0329
788.246 120.805
788.960 35.47
833.996 40.1741
836.197 30.4622
853.779 37.3236
856.822 34.9629
858.021 17.1936
862.657 14.6087
864.482 20.1598
869.365 18.7067
875.280 24.0855
881.461 34.1968
890.173 30.4721
891.766 41.5449
920.456 6.73822
923.861 14.7981
928.573 16.3325
933.591 83.653
936.463 20.5867
948.701 7.76354
952.077 38.6792
953.778 71.2423
961.205 18.9321
964.364 20.5211
977.591 5.26741
981.032 22.3328
986.532 7.45486
990.635 30.9015
991.941 45.6316
993.317 36.0877
998.345 50.8106
1002.002 52.2339
1006.396 10.421
1010.099 47.8797
1013.868 17.9304
1020.157 5.32183
1023.121 16.8163
1024.308 57.9299
1033.786 36.8193
1035.466 27.9121
1048.624 428.565
1049.536 219.374
1050.552 48.2236
1128.497 29.7105
1158.643 17.0989
1174.671 24.753
1194.689 49.5979
1211.589 15.8232
1251.537 32.7509
1253.326 11.2819
1356.635 36.4068
1357.612 44.3834
1358.638 36.5045
1372.540 70.1729
1413.736 4.25375
1414.489 10.1699
1482.731 8.65993
1737.648 31.4043
1750.793 21.5356
1838.059 16.1631
1918.899 26.4918
END IONS

BEGIN IONS
TITLE=Spectrum8 scans: 711,
PEPMASS=1023.44171 2925.83032
CHARGE=2+
RTINSECONDS=737
SCANS=711
116.89926 185.852
204.08730 280.211
326.96115 253.88
341.99780 210.478
429.08844 1283.83
492.49619 193.888
1049.54419 227.997
END IONS

BEGIN IONS
TITLE=Spectrum9 scans: 716,
PEPMASS=942.41449 1341.35962
CHARGE=2+
RTINSECONDS=742
SCANS=716
346.242 5.78364
366.307 24.4938
525.372 64.3328
528.226 55.2841
546.433 7.41464
617.177 62.0898
626.344 9.66985
676.347 11.25
707.860 81.6034
742.940 17.1211
780.631 89.1019
785.013 11.1613
789.120 37.1182
791.902 55.931
793.685 6.67276
800.211 13.8675
818.770 11.9443
827.458 24.4607
829.539 9.41004
834.640 11.4882
836.504 20.7882
846.872 44.4245
856.933 10.323
861.676 36.2834
863.521 17.5401
869.814 160.427
881.646 32.3912
884.652 8.25986
888.244 7.47564
907.558 20.1851
912.403 46.9473
924.822 6.91517
928.178 51.593
931.625 6.76778
936.536 9.54302
937.200 24.1387
938.084 47.0794
1048.692 294.213
1049.620 240.54
1050.546 20.7259
1087.365 53.0584
1090.662 11.3487
1195.514 53.3474
1208.592 13.4526
1210.812 34.1766
1211.443 12.5247
1253.587 28.1204
1339.408 29.3186
1356.789 30.8995
1359.404 12.3769
1414.811 26.6074
1678.450 7.34269
END IONS

BEGIN IONS
TITLE=Spectrum10 scans: 717,
PEPMASS=942.41449 1341.35962
CHARGE=2+
RTINSECONDS=743
SCANS=717
429.08960 1194.06
507.13397 207.199
955.50671 198.918
END IONS

BEGIN IONS
TITLE=Spectrum11 scans: 726,
PEPMASS=869.38617 2034.26257
CHARGE=2+
RTINSECONDS=751
SCANS=726
260.200 13.9999
366.386 32.0784
367.080 13.541
488.265 8.39709
525.867 31.3148
528.232 19.0596
530.253 5.95276
532.215 13.4915
546.353 7.93069
568.425 28.4228
592.270 5.75268
618.445 23.5533
626.376 92.6863
627.329 102.192
652.125 15.7511
653.987 19.0782
674.198 5.92112
690.289 43.4426
692.560 16.0888
697.866 26.4065
707.417 62.9414
714.971 14.0146
719.690 30.0336
722.280 30.2614
725.174 20.0502
731.399 22.3795
737.791 9.7013
753.004 31.9575
758.295 36.3325
764.819 23.116
766.564 10.4093
781.945 52.4274
782.872 28.127
788.926 111.257
793.528 32.3356
796.830 4.68208
797.644 11.4022
800.546 12.4216
809.168 22.8777
809.982 12.87
810.889 5.75536
819.220 22.6302
822.580 12.5661
824.472 15.2167
825.383 55.5264
826.361 11.3134
829.540 12.363
831.635 15.375
832.522 33.6816
835.074 28.9146
841.272 38.7662
843.666 6.86005
846.032 67.7661
847.400 38.8606
848.976 29.1117
851.769 63.8016
852.915 38.3519
853.558 52.3206
857.531 38.6707
860.715 28.5223
865.228 8.73959
872.958 26.1251
876.561 12.612
878.745 41.2731
885.239 4.04767
887.299 10.9395
928.604 15.8961
938.382 39.0239
992.466 11.8282
995.686 11.0586
1030.645 18.316
1031.546 16.3391
1048.584 810.03
1049.662 308.954
1050.762 77.2803
1051.480 38.9359
1075.138 33.3516
1175.646 5.06919
1189.574 32.6629
1251.629 48.5803
1252.774 28.3774
1356.639 11.3928
1373.660 16.0714
1449.403 14.5958
1534.560 11.03
END IONS

BEGIN IONS
TITLE=Spectrum12 scans: 727,
PEPMASS=869.38617 2034.26257
CHARGE=2+
RTINSECONDS=752
SCANS=727
115.55885 193.937
126.05544 192.259
138.05508 613.192
168.06488 565.17
186.07588 263.89
204.08659 1198.3
306.93436 197.95
324.97202 379.699
326.96143 318.87
343.00165 322.365
429.08926 1129.21
447.10019 241.867
636.27130 200.581
845.43494 264.695
1048.52197 932.485
1049.53271 658.342
1233.77344 208.385
END IONS

BEGIN IONS
TITLE=Spectrum13 scans: 729,
PEPMASS=950.41278 3911.65430
CHARGE=2+
RTINSECONDS=753
SCANS=729
366.088 73.3875
367.353 14.6328
407.259 9.26254
452.062 5.20438
528.198 120.194
529.238 26.43
546.266 7.43461
585.977 13.2729
617.749 28.0949
626.552 74.5308
627.467 69.7721
667.953 19.5488
690.387 112.767
707.448 334.895
708.374 69.3579
714.290 5.92591
721.043 17.2374
757.312 38.4817
766.445 14.4982
771.888 8.23086
775.539 10.84
788.800 181.628
789.509 73.6454
792.834 31.9416
802.182 8.31616
803.957 11.2093
820.932 12.1503
828.535 36.6397
829.924 10.045
845.563 32.7735
846.430 12.4126
848.651 12.9487
852.419 131.313
854.938 6.71051
869.797 167.361
870.658 28.5273
874.130 42.2342
879.936 15.6466
887.521 9.11679
894.244 22.756
904.792 56.2491
914.200 35.3361
917.389 10.8609
919.498 18.8999
921.736 25.573
929.465 7.2842
932.651 27.1728
934.503 12.0655
936.253 10.4205
937.572 26.1869
938.806 19.0132
939.787 16.8492
941.535 11.4127
965.661 18.7076
968.408 7.57294
982.661 14.5822
1030.258 29.9801
1031.853 18.1785
1048.607 1364.12
1049.600 602.336
1050.603 161.102
1051.542 36.5082
1210.686 121.378
1211.620 67.149
1212.537 8.97253
1251.710 23.9325
1322.392 35.6064
1373.699 61.8064
1481.672 27.073
1527.479 7.21246
1534.600 22.8679
END IONS

BEGIN IONS
TITLE=Spectrum14 scans: 730,
PEPMASS=869.38611 5138.66260
CHARGE=2+
RTINSECONDS=753
SCANS=730
234.995 15.8038
323.326 33.0751
325.328 8.16062
366.253 96.4537
367.163 6.39626
375.939 21.0526
437.193 7.48701
445.487 12.8965
470.298 12.1564
507.796 37.9251
524.978 117.432
525.856 16.488
528.195 248.707
545.261 7.55475
546.396 4.69711
558.321 23.644
567.240 26.3794
571.403 12.4084
605.935 24.0817
617.372 107.743
626.503 279.514
670.192 17.4021
690.361 174.648
691.413 10.621
699.435 23.102
700.419 15.1098
706.424 19.6226
707.478 200.797
744.840 23.4
748.840 40.4218
752.692 11.2723
753.660 5.97305
757.545 55.7324
770.901 31.8886
774.127 33.0803
779.733 40.6181
783.676 26.8222
786.779 28.0258
788.244 161.97
789.032 71.0332
794.323 50.2687
797.324 44.1229
803.323 27.5315
805.454 36.1908
808.638 35.6513
809.369 14.7049
810.702 16.7105
823.958 10.8725
825.998 32.9933
837.500 16.1475
838.969 79.6791
840.158 23.0157
845.566 22.6245
846.730 76.6914
848.880 36.5044
850.261 24.9778
851.061 18.5033
851.700 51.1613
890.593 19.0922
928.589 5.99472
952.226 93.9433
954.850 18.6069
969.544 23.305
970.519 26.603
1012.525 30.0376
1014.590 12.0876
1030.576 17.5964
1038.334 7.04034
1048.580 2287.25
1049.566 1209.43
1050.593 301
1110.958 12.0658
1171.803 44.2738
1173.572 50.5454
1174.613 16.0637
1211.792 17.6392
1251.690 19.5617
1252.686 21.5622
1343.174 63.3476
1365.604 8.43813
1372.961 9.15138
1535.731 23.7145
1585.031 12.0337
END IONS

BEGIN IONS
TITLE=Spectrum15 scans: 731,
PEPMASS=950.41278 3911.65430
CHARGE=2+
RTINSECONDS=754
SCANS=731
138.05569 391.342
168.06473 373.775
204.08693 808.135
311.90158 188.043
341.00317 422.702
429.08890 1447.71
785.17230 196.699
845.45135 252.421
1048.52527 852.467
1049.52332 353.565
END IONS

BEGIN IONS
TITLE=Spectrum16 scans: 732,
PEPMASS=869.38611 5138.66260
CHARGE=2+
RTINSECONDS=754
SCANS=732
109.85684 177.738
126.05455 595.751
134.52740 192.73
138.05508 1799.55
168.06541 877.095
186.07614 546.191
204.08673 3049.67
341.00156 243.649
366.13870 234.555
429.08792 1003.02
479.67358 198.381
727.93170 195.856
845.44800 429.467
1048.52649 2252.01
1049.52942 1119.5
1050.50720 329.044
1302.46277 203.417
END IONS

BEGIN IONS
TITLE=Spectrum17 scans: 734,
PEPMASS=597.56348 3938.75732
CHARGE=3+
RTINSECONDS=756
SCANS=734
190.946 6.18911
204.031 78.5871
222.187 9.04846
252.949 6.47849
267.143 6.83615
268.023 14.3802
271.147 7.93395
275.158 15.3967
276.180 15.7803
291.171 9.13994
303.314 15.606
316.021 15.6235
335.122 3.92331
337.273 33.7496
341.171 32.535
355.080 17.2636
357.218 14.0037
361.216 16.4097
363.762 10.7289
366.128 17.1481
378.167 21.4223
380.652 4.74274
384.236 20.2878
386.352 12.9354
403.037 22.1253
406.465 45.6791
419.088 18.1187
428.111 23.1798
435.578 32.2122
436.582 70.2582
439.983 34.0459
444.078 11.4507
452.054 11.086
452.789 4.36679
454.208 30.7798
461.230 43.3322
467.326 64.3942
469.345 54.9153
476.256 19.1744
481.377 32.3921
486.066 5.41926
492.355 71.1783
495.063 5.16871
499.891 24.5084
506.567 70.2642
507.718 13.8057
509.677 30.8871
511.655 16.8699
513.278 8.52711
514.735 16.3389
515.344 43.3194
516.316 9.86356
523.158 28.2556
523.866 8.71073
524.733 116.015
525.577 36.3985
528.001 16.2579
529.084 49.8219
530.671 8.82311
531.703 33.5275
534.865 2.67319
536.152 18.7937
537.381 6.82904
538.119 20.7794
538.943 64.3072
540.405 115.979
543.019 118.602
543.871 509.798
544.779 46.705
546.462 29.8495
549.756 7.56577
551.490 580.602
552.254 309.188
553.153 7.0764
554.151 30.2566
555.857 15.3374
561.638 63.2844
563.269 10.3609
565.118 69.1984
566.267 99.1391
567.361 66.8283
568.291 12.3311
573.332 7.97535
579.137 246.695
580.055 212.721
581.224 246.188
582.029 8.65363
583.549 68.5133
587.989 47.2024
588.771 97.0988
589.424 47.0119
590.420 43.7586
596.771 5.61589
597.690 66.9433
616.352 68.5709
626.308 52.9991
627.017 9.8501
630.663 33.5786
637.807 19.8965
642.106 7.19611
643.152 13.0582
653.017 464.288
653.867 28.7301
690.317 24.3276
691.508 9.9682
704.384 17.091
733.993 310.173
734.827 64.7694
743.359 10.9873
744.192 42.5711
744.887 25.9962
780.402 7.84323
793.930 57.5241
806.343 21.028
814.752 512.73
815.544 316.443
816.480 62.0127
845.504 8.55367
857.854 38.9141
928.566 22.1076
940.468 9.06345
956.254 4.25155
1048.533 31.5771
1049.569 17.8276
1057.778 24.8269
1101.439 15.0088
1135.616 11.6837
END IONS

BEGIN IONS
TITLE=Spectrum18 scans: 735,
PEPMASS=597.56348 3938.75732
CHARGE=3+
RTINSECONDS=756
SCANS=735
126.05599 210.44
138.05521 493.663
186.07465 200.044
204.08675 909.104
274.35349 194.885
324.96680 341.888
429.08850 2172.47
447.09695 365.611
469.18494 365.737
469.68839 446.682
491.70901 283.669
492.20743 207.097
529.21417 247.541
529.71259 239.575
551.72418 232.007
552.23376 261.109
653.28229 210.257
1745.76074 200.742
1803.01831 207.816
END IONS

BEGIN IONS
TITLE=Spectrum19 scans: 737,
PEPMASS=895.84198 2420.28076
CHARGE=2+
RTINSECONDS=758
SCANS=737
275.997 16.5737
329.249 6.50113
419.058 118.026
421.158 13.7193
441.352 13.669
454.126 4.28905
469.268 28.3171
487.341 22.3843
503.339 38.6781
511.264 31.8094
528.368 13.54
529.362 11.7158
542.803 12.6074
551.268 31.3448
578.913 19.9695
581.206 30.6726
582.277 33.5079
599.383 12.6449
617.421 12.6026
627.286 22.4161
628.272 16.599
641.377 11.3131
642.200 22.7553
644.244 21.7668
669.005 37.8706
697.829 12.9969
705.595 26.3496
708.084 16.0427
720.249 9.07866
725.481 43.5314
731.750 18.6018
734.723 57.5192
744.273 10.2582
746.253 31.2776
769.200 5.20528
779.029 39.7849
780.259 17.9832
784.470 12.4675
788.779 33.308
790.612 7.96803
792.350 22.0704
793.358 33.6456
803.508 23.5334
804.430 11.1889
807.034 43.9032
808.991 10.5927
810.565 14.3959
814.864 216.821
815.525 17.7505
836.582 17.597
842.010 11.3982
843.440 13.699
844.218 42.3376
845.567 19.6346
846.514 12.912
848.435 38.5999
850.922 8.02259
857.375 5.47908
858.928 7.34605
859.716 13.0163
870.658 21.1214
873.415 81.8127
877.909 26.2503
881.497 12.2773
896.600 12.5547
928.687 101.961
929.458 14.1552
936.621 52.4447
955.405 10.2916
962.456 55.935
963.554 17.4772
973.432 16.6471
981.553 26.6291
982.359 48.6501
995.538 12.4317
1025.168 12.399
1030.661 5.4952
1040.406 27.9171
1048.749 49.9626
1049.637 154.683
1057.593 30.641
1083.664 23.2326
1101.462 68.0257
1102.521 81.8599
1175.433 26.1518
1307.638 20.2759
1491.666 21.5372
1534.344 14.905
1538.195 15.8574
1686.166 10.5079
END IONS

BEGIN IONS
TITLE=Spectrum20 scans: 738,
PEPMASS=895.84198 2420.28076
CHARGE=2+
RTINSECONDS=758
SCANS=738
138.05540 204.387
180.04404 192.421
341.00858 200.775
429.08887 1209.71
END IONS

BEGIN IONS
TITLE=Spectrum21 scans: 761,
PEPMASS=408.90662 3007.19116
CHARGE=3+
RTINSECONDS=781
SCANS=761
101.218 4.65119
119.060 6.66194
123.011 7.2826
129.092 29.0513
131.345 7.29246
147.062 12.9318
147.997 6.58748
148.973 20.7426
151.081 23.389
158.993 18.249
161.845 4.3771
163.218 21.8548
165.082 7.73767
168.859 5.61494
175.195 16.4923
176.273 8.86766
178.185 10.9252
189.009 8.7714
192.178 11.0086
194.974 3.58899
199.189 25.1283
200.992 24.5584
203.290 36.5885
205.125 8.59988
206.574 11.9914
209.147 21.1492
210.109 29.4339
210.985 3.67328
217.225 24.8961
217.905 5.74335
220.026 18.8039
223.014 10.4004
224.131 12.1547
227.098 11.7909
229.432 21.3517
231.190 29.4987
233.161 14.5854
234.050 8.20132
236.641 6.45486
237.281 8.99834
238.036 7.24266
238.985 41.9928
240.138 28.7698
240.938 39.5189
243.163 4.63511
244.245 41.6253
245.262 23.6475
246.016 10.6357
247.178 14.8874
248.256 13.3572
250.237 52.1711
251.180 32.1454
252.306 17.1747
253.346 20.5903
254.154 48.3885
256.174 99.4054
257.416 19.6053
259.174 8.50152
260.236 13.6181
261.142 44.7788
262.122 24.3436
263.104 14.6545
264.007 7.59667
265.059 48.3548
266.059 22.6686
267.068 6.28221
268.444 22.7805
271.117 55.2741
272.126 22.2806
272.905 31.2853
274.406 59.1771
275.270 29.6522
276.228 16.8766
278.173 151.292
279.105 106.291
280.165 52.3366
281.223 66.9111
282.265 74.7981
283.181 32.24
284.218 12.2435
286.179 10.9911
287.430 32.9884
288.221 9.20083
289.279 30.4837
290.376 36.9913
291.260 12.8359
292.086 60.6426
293.017 54.1846
294.082 41.5485
295.168 106.751
296.183 31.2754
297.126 78.2884
298.009 21.561
299.214 26.377
303.106 18.4439
304.059 9.79253
305.069 35.718
306.025 41.6018
307.098 42.3576
307.889 18.6987
309.144 67.2782
310.001 62.1709
311.752 31.3701
315.192 29.978
316.184 23.3401
317.378 51.2154
318.796 854.302
319.873 301.575
321.122 167.616
322.079 219.125
323.030 57.9514
323.849 42.0252
325.783 42.5581
327.224 9.07997
328.075 26.873
328.972 37.0634
330.339 60.1127
331.304 47.0182
333.085 121.756
333.999 74.1074
334.954 97.639
336.005 55.2595
337.128 166.014
338.184 33.4789
339.218 42.1194
340.400 21.9244
341.023 4.64643
344.928 61.1803
346.200 63.1861
346.951 47.2283
348.011 107.283
348.870 95.5934
350.032 94.2198
351.146 44.3085
351.998 43.7196
353.061 142.13
354.178 6.45081
355.406 20.2409
356.173 24.0228
357.773 54.9262
362.151 207.561
363.050 592.511
364.002 316.151
365.023 438.908
366.057 193.746
367.189 96.0857
368.093 174.666
368.851 42.1577
370.110 47.6548
370.933 20.1252
372.761 181.482
374.049 51.6296
374.916 23.2964
376.348 14.23
377.206 42.0469
377.946 6.34595
379.356 155.412
380.639 130.981
381.780 72.9441
383.249 26.0883
384.199 22.0288
385.135 17.295
386.343 190.31
387.244 37.5598
388.069 65.7127
389.215 71.3529
390.131 180.602
390.982 969.969
391.837 307.622
392.732 161.538
393.899 206.835
395.019 109.943
397.098 268.838
397.768 18.0658
399.450 154.017
400.098 150.202
400.921 169.849
403.048 1312.52
403.797 177.896
408.539 69.1904
409.574 126.163
411.200 15.8269
411.856 15.2795
414.046 24.9445
426.299 99.9644
427.510 52.4825
434.239 16.9756
454.889 23.6504
458.430 8.85568
467.019 8.23995
470.814 15.8013
475.678 37.8873
476.475 39.9281
477.359 37.267
479.064 38.5012
480.354 33.8156
486.437 65.1348
487.406 7.21452
493.459 30.3912
507.908 6.55391
512.295 19.9821
517.820 18.529
530.867 42.7135
531.740 17.0993
533.302 35.352
539.986 182.31
547.202 12.2619
548.859 21.8231
567.716 21.9271
574.854 22.6253
575.889 3.88777
583.317 5.71119
592.267 5.6865
594.039 41.6221
601.493 11.5468
612.521 32.4695
618.217 9.47267
629.510 30.8592
632.346 11.2592
643.363 40.8754
646.353 5.73967
679.544 7.19715
681.550 14.5094
690.260 17.3807
695.561 23.4678
714.533 85.9394
715.545 11.2354
END IONS

BEGIN IONS
TITLE=Spectrum22 scans: 762,
PEPMASS=408.90662 3007.19116
CHARGE=3+
RTINSECONDS=782
SCANS=762
137.25577 178.823
253.01593 210.691
278.02502 277.634
317.79599 216.861
318.79245 1311.26
319.79443 204.54
336.80191 783.005
341.00436 503.916
396.90027 237.763
402.90253 1281.6
403.23669 871.799
408.90594 1436.92
409.24237 976.699
409.57648 283.854
410.10846 327.28
426.21930 263.807
429.08917 1180.63
486.25763 205.59
714.39166 205.056
1054.70435 205.508
END IONS

BEGIN IONS
TITLE=Spectrum23 scans: 769,
PEPMASS=483.24863 1424.94031
CHARGE=2+
RTINSECONDS=789
SCANS=769
147.042 13.7506
152.103 6.48081
155.015 11.8422
157.172 21.7766
169.058 15.1608
175.171 27.3534
196.990 5.54857
198.944 8.61214
211.113 12.546
212.163 18.5991
215.043 13.0647
226.990 16.8012
229.197 24.5969
234.053 7.73101
240.216 9.80312
241.222 5.05394
243.343 15.2562
246.947 6.79363
247.872 6.0948
250.242 11.4405
256.080 8.14926
257.112 3.80053
264.057 13.1282
269.272 14.1331
275.333 23.5668
280.059 33.4424
282.146 6.04651
282.848 13.6874
285.123 5.50755
287.225 3.78717
294.189 4.8415
301.173 24.3106
308.002 17.3104
309.411 41.8691
311.167 17.4142
312.235 7.10939
313.901 3.73082
315.034 5.12436
316.397 29.787
317.263 47.4416
320.184 10.8283
320.811 6.79185
322.270 6.30269
325.452 14.6263
328.041 49.1266
329.050 12.5676
333.092 21.5928
334.375 36.0032
336.066 34.1945
338.546 19.1862
339.302 7.25409
340.207 35.418
341.155 25.5938
343.382 19.428
344.213 26.2481
345.119 21.6803
346.137 11.8294
348.040 9.42789
350.350 41.8368
352.181 20.6333
353.404 17.9489
354.635 75.9294
355.509 21.8719
356.138 17.2927
357.440 90.1822
359.123 4.26487
360.916 43.5846
366.092 49.7957
367.360 54.3567
369.411 25.1533
370.060 19.0955
371.213 21.2609
372.146 19.7694
375.154 17.1956
377.989 4.18629
380.417 11.8823
381.800 60.3584
383.236 30.7581
384.254 61.9143
387.322 26.6452
392.941 63.2047
394.149 68.7599
395.091 47.1819
396.006 275.595
397.107 84.3502
399.038 27.405
400.255 11.726
402.820 15.7302
407.029 24.3908
408.192 25.4041
408.963 139.246
410.015 143.374
411.191 55.5305
411.869 33.2501
413.307 67.141
414.226 11.9839
417.287 43.0832
419.174 28.7524
420.361 62.3081
421.080 37.2166
422.314 54.1209
423.066 38.5511
424.084 93.8137
425.269 79.4466
426.993 6.46276
428.062 54.8327
430.258 42.196
433.769 66.9838
435.263 36.3625
436.349 118.902
437.032 112.045
438.087 248.554
439.112 63.0168
439.975 108.631
441.180 35.221
441.937 164.117
443.278 36.7569
446.006 28.024
446.914 22.4761
447.749 57.9125
449.186 62.767
450.684 42.7181
453.207 124.667
454.049 44.5468
455.248 47.8133
456.216 24.4268
458.125 30.1369
459.242 12.6725
460.749 62.8055
461.859 32.7248
463.464 20.2544
465.003 432.242
465.982 606.56
467.126 60.0322
468.797 134.118
469.598 36.2917
470.589 35.68
472.597 22.0591
474.019 251.738
474.783 593.445
475.610 253.613
482.806 11.8733
483.796 28.8426
484.875 5.5563
506.292 16.7246
517.329 19.8795
517.992 8.35986
529.368 72.6918
546.220 19.9335
564.950 6.18516
570.947 102.785
581.241 10.7258
585.426 13.9475
589.337 7.40243
593.519 13.4595
598.173 17.9495
605.302 44.1407
606.328 7.08793
616.381 14.7539
629.925 37.2756
634.167 14.0873
635.363 17.7598
640.419 15.6554
647.483 36.532
652.710 30.2026
667.580 11.5028
669.398 41.1005
695.322 15.8797
696.037 5.54083
706.575 21.7009
720.337 48.0225
721.492 7.62758
745.428 15.3377
746.424 23.3802
748.521 26.1544
752.691 28.2067
763.645 57.7203
775.523 16.8528
791.412 45.4133
792.428 6.9451
794.630 5.1412
808.621 18.6805
809.569 46.5067
810.508 35.1687
816.171 20.5034
906.599 13.6764
921.749 31.2774
END IONS

BEGIN IONS
TITLE=Spectrum24 scans: 770,
PEPMASS=483.24863 1424.94031
CHARGE=2+
RTINSECONDS=789
SCANS=770
149.02345 372.544
175.11929 330.28
279.15878 530.182
324.97418 243.286
341.00085 343.525
397.89313 189.179
474.73422 411.88
475.23581 380.03
483.24890 3145.84
483.75095 1387.93
484.25229 630.732
538.69910 249.128
720.33191 202.219
809.39008 288.292
END IONS

BEGIN IONS
TITLE=Spectrum25 scans: 793,
PEPMASS=869.38654 1326.77893
CHARGE=2+
RTINSECONDS=812
SCANS=793
366.165 42.3097
423.171 13.3643
432.647 12.5477
496.352 14.5082
525.815 80.7435
528.164 38.0759
546.407 19.5033
593.767 7.61704
603.471 9.95007
626.563 161.845
627.316 53.0422
637.285 11.7961
656.152 6.58165
658.965 51.1558
662.323 20.0102
690.262 85.1577
692.247 29.7721
698.413 46.3277
705.416 17.9007
707.603 46.928
710.269 24.1429
711.730 26.0647
712.529 9.06223
720.408 13.424
730.246 12.132
734.899 6.47583
739.793 18.6648
740.871 9.37381
742.911 26.1172
755.845 4.90802
756.524 11.9483
760.084 23.1932
764.405 78.1228
770.414 15.1949
772.915 136.721
773.865 28.4813
780.655 21.7856
782.750 11.4605
787.566 75.8487
788.408 112.083
790.729 8.97256
795.349 10.7607
804.783 18.4182
808.958 39.1903
809.832 9.63414
816.986 22.1631
819.710 26.5029
823.010 15.1437
824.270 19.3275
825.388 4.64765
830.972 16.666
832.843 14.2235
833.509 15.5232
837.395 25.1729
840.833 10.4481
843.049 47.1087
845.521 26.9862
846.503 19.3799
847.717 14.9891
851.786 26.0762
852.805 68.1776
854.060 34.7634
860.407 11.9554
868.258 5.4706
888.709 25.7253
940.437 11.3474
1012.542 8.91418
1048.571 600.77
1049.712 523.342
1050.610 143.798
1076.970 26.4145
1078.050 46.5805
1080.115 20.5511
1095.522 26.5764
1141.288 18.1035
1174.828 41.3328
1409.655 13.5056
1560.437 20.9009
1699.247 18.7005
END IONS

BEGIN IONS
TITLE=Spectrum26 scans: 794,
PEPMASS=869.38654 1326.77893
CHARGE=2+
RTINSECONDS=812
SCANS=794
138.05554 234.371
146.79898 187.929
156.55891 190.304
204.08690 669.335
324.96729 447.383
340.99664 217.091
429.08817 1146.43
667.85663 214.909
670.47955 271.585
832.31720 257.315
1048.52136 391.217
1516.63086 239.823
1536.52539 208.931
END IONS

BEGIN IONS
TITLE=Spectrum27 scans: 797,
PEPMASS=486.24323 3232.31641
CHARGE=2+
RTINSECONDS=815
SCANS=797
143.358 4.62685
174.089 5.36416
175.080 8.06371
178.170 29.0581
178.950 8.40868
184.147 10.1125
184.817 10.7739
187.105 10.5613
188.205 38.276
198.240 7.57315
202.074 7.68561
203.122 12.6251
206.976 30.8784
211.101 8.85487
213.922 13.3583
217.130 22.0402
219.219 477.504
223.118 15.2969
230.068 30.2485
230.978 14.3784
232.120 9.87973
233.277 16.4631
237.929 7.4521
244.015 31.2462
247.235 321.187
248.197 30.0032
254.276 4.93741
255.231 27.7664
257.267 8.83497
258.173 16.3827
260.146 23.8039
262.287 11.1209
265.057 66.2852
266.350 11.1531
268.315 8.98655
270.152 50.0555
274.348 14.2216
281.210 11.2431
285.253 5.58856
286.175 19.2174
287.619 6.81223
290.337 14.6973
292.934 5.05318
296.221 43.3213
297.264 9.52709
299.138 7.72193
301.978 7.60282
302.842 12.8727
306.084 3.65592
308.350 16.8196
313.351 4.17869
314.126 8.15063
316.185 6.07878
318.684 42.0794
320.876 17.6551
324.255 29.2092
325.340 28.9421
326.177 21.2545
327.347 19.6339
328.320 69.9543
329.309 25.7384
331.149 10.3223
332.884 7.25222
334.352 73.5271
335.281 9.68586
337.972 6.21474
339.200 11.1565
340.253 71.5803
342.162 103.782
343.249 17.2261
345.339 9.33975
346.252 13.67
347.122 11.2177
348.102 29.8069
349.287 61.9374
350.058 22.9953
354.406 51.9606
356.386 99.4829
357.206 38.3686
358.185 225.096
359.126 22.9589
360.338 22.934
363.519 29.1163
364.305 20.1396
366.990 69.1205
368.052 61.0017
369.048 35.7462
371.277 29.5362
371.961 5.98081
373.354 55.567
374.242 42.9103
375.384 8.95494
379.871 14.722
381.262 30.3021
382.454 47.8079
384.318 58.1048
385.414 86.266
386.298 34.4791
387.290 6.35147
388.085 4.79173
394.126 7.81475
394.957 29.6539
395.616 4.18263
396.895 132.408
398.140 68.2086
399.222 137.013
401.272 48.6667
402.236 27.2114
406.214 12.9146
410.869 46.7722
412.062 44.9006
413.103 151.384
414.222 462.457
415.247 69.1305
416.372 42.8071
417.247 114.228
418.857 23.1944
421.602 33.2255
422.425 32.555
423.138 37.7223
426.044 66.4863
427.346 71.1079
428.391 119.584
429.265 29.4258
431.143 39.6531
433.105 82.5488
434.468 15.9653
436.350 71.0681
437.355 18.8864
438.191 15.7006
439.999 377.878
441.125 273.691
442.073 62.54
442.908 157.856
443.595 11.8839
444.986 119.519
446.021 156.382
449.169 9.46728
449.878 48.7377
451.087 22.6023
451.915 24.2922
454.217 45.2361
455.004 25.1511
456.286 111.183
457.255 32.941
457.955 169.759
459.010 92.5374
459.807 52.0187
460.926 52.7369
463.273 56.2149
464.739 170.241
468.088 979.252
468.962 1009.15
469.916 205.055
471.080 336.09
472.123 130.958
472.883 7.87943
474.699 104.783
476.049 57.8276
477.125 723.06
477.921 329.524
478.612 103.528
480.045 210.557
484.350 6.33075
485.800 40.2122
486.663 23.992
487.335 21.5204
500.188 42.8208
501.093 13.9878
503.759 7.63546
518.393 26.5478
519.207 31.1105
524.375 4.75958
537.212 121.085
538.395 52.1852
539.267 4.68234
543.281 165.931
546.173 10.3124
549.220 11.5104
552.126 34.9386
567.590 50.5401
569.180 29.49
572.848 25.8183
586.180 8.53813
605.362 47.3241
607.946 31.2196
609.223 36.2712
623.446 27.6024
638.317 64.0891
655.224 22.7074
665.353 9.32376
689.470 19.9599
690.469 4.65509
692.300 20.0849
703.197 6.24687
707.459 43.6345
708.455 14.7087
725.367 1149.58
726.352 399.781
727.402 49.0545
731.666 5.82793
785.834 10.1566
788.578 16.0159
795.842 5.02123
END IONS

BEGIN IONS
TITLE=Spectrum28 scans: 798,
PEPMASS=486.24323 3232.31641
CHARGE=2+
RTINSECONDS=815
SCANS=798
120.08072 1686.04
149.02362 381.384
219.14940 2801.42
220.15416 286.068
247.14355 384.326
279.15988 632.265
324.96426 289.822
341.00446 484.553
436.21707 231.644
471.01801 233.799
484.98911 292.008
485.36078 366.497
487.08603 593.524
537.26617 421.973
638.31726 386.24
689.33325 236.694
725.34259 3658.13
726.34308 1201.98
727.34296 204.073
852.95117 200.875
END IONS

BEGIN IONS
TITLE=Spectrum29 scans: 803,
PEPMASS=869.38617 2468.47729
CHARGE=2+
RTINSECONDS=820
SCANS=803
284.998 16.3665
366.340 33.7791
367.331 17.3413
386.355 17.2109
489.339 17.4481
528.148 38.8286
529.091 11.5649
530.358 32.1875
543.213 14.1718
612.762 41.2849
617.292 47.1755
626.598 243.449
635.240 5.59271
663.401 30.232
668.258 69.9482
675.477 40.958
677.428 41.3072
690.374 97.6028
691.345 11.5961
692.317 6.93227
702.179 16.6738
707.737 105.484
709.705 5.80892
714.037 10.9831
721.745 11.1109
732.885 19.6198
738.936 20.5759
740.723 21.4734
748.301 12.488
751.695 17.8846
761.347 48.0366
765.351 17.2
772.569 10.9051
775.890 55.1695
780.184 8.4742
781.114 18.9068
781.972 23.0857
783.147 15.6596
786.187 22.8415
787.789 12.153
788.982 70.4524
790.054 127.25
791.000 33.7015
793.587 19.3044
794.610 55.3653
796.932 43.4698
797.706 29.376
798.564 25.47
803.842 26.3668
805.405 28.3641
807.654 43.7321
809.156 7.79617
810.955 20.8237
813.939 40.3722
817.557 60.5518
818.947 24.071
819.741 25.3824
829.573 42.439
830.811 145.948
831.835 19.4954
833.853 17.0246
839.816 52.0456
840.789 61.6935
842.810 57.2958
845.620 43.1097
847.460 18.4655
850.863 11.6941
852.246 137.537
853.802 105.25
855.717 28.6375
859.848 30.5358
861.208 58.6772
864.351 5.47624
870.145 3.67762
871.548 5.39741
901.279 10.56
924.217 18.721
1008.614 34.1852
1048.658 749.943
1049.557 569.15
1050.487 80.7689
1051.758 120.063
1210.661 23.3841
1213.630 8.3643
1252.689 12.2736
1331.977 17.5313
1475.508 10.8486
1716.079 7.46347
END IONS

BEGIN IONS
TITLE=Spectrum30 scans: 804,
PEPMASS=869.38617 2468.47729
CHARGE=2+
RTINSECONDS=820
SCANS=804
100.47810 206.72
138.05518 337.964
168.06537 294.606
204.08691 841.001
324.97412 302.432
429.08878 1281.11
455.44626 231.336
934.51617 196.854
1048.54065 336.572
1516.67151 206.075
END IONS

BEGIN IONS
TITLE=Spectrum31 scans: 824,
PEPMASS=553.76666 2699.29150
CHARGE=2+
RTINSECONDS=840
SCANS=824
183.078 19.691
194.968 7.51653
201.032 5.10221
202.099 32.6827
207.189 11.5657
207.962 14.3924
221.136 24.4079
222.063 40.8889
223.122 96.0392
224.208 6.04192
225.213 10.2949
238.092 15.1743
241.195 26.0996
252.426 35.3074
258.410 5.95071
264.107 8.56404
266.393 13.9381
267.190 5.94017
276.158 18.4694
281.051 6.01317
290.193 60.6114
291.137 24.067
296.171 13.5248
297.202 43.1837
302.649 28.8399
311.900 17.1559
315.334 14.7212
316.981 26.9858
325.291 16.8791
330.276 69.8568
338.455 22.6471
340.165 18.4201
341.314 6.98901
343.148 14.2278
347.290 6.96177
350.259 19.2516
352.464 29.5293
353.249 17.1584
356.163 11.5662
357.249 66.1818
361.193 26.6219
365.499 67.4768
367.159 16.3937
370.965 37.5907
372.190 44.9952
375.251 14.8794
381.170 19.2838
399.866 15.7899
404.260 155.662
405.227 24.3354
408.078 3.56417
411.825 7.43232
413.339 13.4758
415.343 17.8843
420.108 23.3345
423.178 12.1535
423.876 5.96677
426.103 50.5749
427.325 20.5124
429.123 15.3516
430.262 7.38918
432.006 7.35813
435.891 6.20363
437.792 17.4316
438.852 49.2536
442.375 54.8612
443.666 12.0344
445.381 43.4244
446.133 44.1875
447.625 31.205
451.201 20.0822
452.950 10.8622
453.915 592.069
454.803 122.988
457.242 8.67322
460.045 5.98597
461.929 7.52926
462.954 8.65967
463.987 55.7594
464.856 34.7
465.913 20.6177
472.220 59.8857
474.830 5.6336
476.248 43.9281
477.032 10.732
478.066 9.25022
478.689 42.0052
479.312 19.5985
480.625 53.5355
481.561 41.1972
482.428 34.3928
483.944 14.7341
487.094 28.1993
490.078 22.1938
491.452 66.5036
492.735 21.9908
493.924 54.2664
496.032 74.631
500.009 8.5742
500.986 18.6649
501.705 5.05253
503.146 5.79048
504.327 152.917
504.981 130.242
506.968 69.2861
508.322 130.838
509.349 17.2692
511.060 12.7495
512.341 13.3265
514.201 31.2955
517.217 114.234
518.180 76.1564
519.016 22.8101
521.572 155.672
522.367 93.8254
523.753 145.795
524.569 52.5946
526.155 6.04871
527.487 9.16769
529.516 30.8107
530.899 94.4284
531.899 67.9062
532.827 37.475
535.880 332.033
536.858 305.631
537.971 20.3193
538.897 23.3517
541.525 61.9718
542.719 93.3535
544.886 769.146
545.809 226.209
562.221 7.23394
572.491 26.8542
587.253 13.6948
590.348 12.2701
614.714 16.7805
616.282 28.3179
631.307 106.689
632.133 27.7916
633.681 27.1504
639.468 3.30553
641.126 50.4051
646.412 21.6767
657.445 46.072
658.394 9.57805
668.586 59.4912
679.983 28.3182
686.315 42.2093
687.518 23.7196
690.535 11.1456
691.635 36.8362
703.334 65.6379
704.330 21.0547
718.359 11.8634
732.421 38.5425
742.361 25.2213
745.287 31.0763
756.215 21.2306
759.431 80.7008
760.455 132.752
780.005 24.4257
783.174 5.46501
800.599 20.5628
817.496 51.9093
832.335 24.963
835.533 23.087
839.729 15.3314
906.490 94.7238
907.361 30.2831
932.422 60.4489
933.544 62.3123
943.444 25.6621
950.355 7.79573
1018.623 7.68533
END IONS

BEGIN IONS
TITLE=Spectrum32 scans: 825,
PEPMASS=553.76666 2699.29150
CHARGE=2+
RTINSECONDS=841
SCANS=825
149.02374 298.047
240.00629 194.741
279.16028 530.894
341.00085 193.419
342.00476 214.268
517.27148 244.898
631.31940 394.068
759.36786 370.511
906.38745 216.833
1051.51770 231.796
END IONS

BEGIN IONS
TITLE=Spectrum33 scans: 829,
PEPMASS=508.23471 15781.11914
CHARGE=2+
RTINSECONDS=844
SCANS=829
148.012 5.27275
149.077 9.18297
157.858 2.73874
161.007 17.0723
175.238 46.9538
176.224 80.2863
177.273 14.6386
177.976 4.73047
184.005 15.2455
189.086 26.3796
194.012 113.786
195.027 18.1703
199.033 31.4399
202.252 14.1285
203.201 35.1855
204.081 63.784
204.935 20.9415
209.155 5.62486
209.957 8.56137
212.202 18.4846
214.072 5.62536
215.139 11.4073
219.118 4.21954
221.140 210.234
221.967 500.803
223.016 54.3223
225.067 16.1752
226.037 17.9274
228.117 11.1595
230.129 18.2227
231.095 24.6227
232.210 40.229
234.092 34.4273
237.248 12.7998
239.218 247.541
241.021 11.8562
247.380 12.8189
249.161 505.561
250.160 98.6913
251.152 32.2757
255.223 27.4963
257.346 11.6442
260.154 4.53515
261.129 20.8185
264.085 14.1426
266.092 45.074
267.146 1197.87
268.175 193.318
272.156 47.0167
273.187 33.346
274.200 24.0283
277.220 7.31705
278.898 8.82981
281.192 19.8102
282.187 18.0617
283.297 25.8585
284.105 67.3983
285.132 60.3125
286.297 10.3728
287.194 18.2478
288.122 202.097
289.283 93.696
290.295 21.8535
291.460 19.2111
293.367 8.53181
295.097 9.4871
298.260 4.33646
299.259 54.2005
302.310 81.8208
304.148 12.7449
307.111 21.474
311.331 19.1442
320.204 33.0485
322.257 11.5473
322.883 7.76607
330.073 62.4132
332.182 87.0465
333.150 93.6221
334.150 1922.28
335.312 158.196
336.120 56.9487
337.250 50.7871
339.171 60.699
342.013 12.2216
343.185 5.77784
344.241 86.8001
345.195 18.4023
346.019 9.47453
347.185 11.1584
350.142 6.39573
352.337 43.9628
353.298 7.25152
356.816 23.0662
362.231 550.198
363.317 111.592
364.261 82.7766
364.936 20.0409
366.160 29.9135
367.441 85.1505
368.115 14.418
370.831 5.9959
374.093 8.86008
375.204 13.1334
376.490 39.7251
378.103 2881.33
379.080 371.077
380.285 311.518
381.222 99.1658
382.434 8.07037
386.432 31.7837
387.032 29.5859
389.040 22.2386
390.180 18.1029
392.172 48.7231
393.880 23.1812
396.079 668.246
397.229 84.4919
398.107 12.6865
399.408 61.5556
400.774 61.1293
401.427 12.4994
403.319 5.73751
403.930 34.5981
406.165 32.1332
406.829 6.52667
411.523 20.5341
412.126 8.70199
414.107 9.46132
415.230 22.8157
416.201 27.9567
418.192 21.4091
419.052 80.3868
420.184 481.746
421.202 155.229
422.423 104.103
424.149 9.65163
427.760 46.4058
428.937 34.2999
431.322 28.216
432.155 56.1897
433.042 27.8205
434.210 62.4696
435.814 81.3551
436.787 8.34864
438.123 21.1227
439.280 35.6584
440.891 133.048
442.581 15.3909
444.271 9.48011
445.176 9.7294
446.302 58.3497
447.182 71.0703
448.187 23.6602
449.201 20.6933
450.300 38.3708
451.154 53.3748
453.114 76.3571
454.331 31.4922
455.731 111.405
459.876 56.5394
460.605 45.7389
461.916 56.3091
463.179 88.2053
464.314 130.368
465.326 178.431
466.244 33.7556
467.272 58.5198
468.136 117.883
469.414 61.0096
471.991 179.35
472.701 11.7822
473.401 104.455
476.356 82.7516
477.094 15.0492
478.328 64.6891
480.093 51.8388
481.461 29.237
483.160 64.7278
483.994 24.9484
485.574 69.0609
486.871 119.552
488.192 15.438
489.908 620.747
490.894 542.873
492.170 207.614
493.462 55.123
494.280 22.2716
495.406 89.7928
496.019 79.6918
497.174 63.37
499.247 1365.31
500.215 256.329
503.693 33.9488
506.803 4.25199
507.946 30.5871
509.065 26.1423
522.920 11.7309
536.029 10.3014
541.380 6.36141
546.206 12.6561
549.280 121.927
550.230 44.6121
551.187 7.86379
554.174 41.8448
568.470 31.1594
574.239 23.0732
578.357 70.0396
582.104 121.903
588.539 48.6833
590.539 40.9952
596.273 247.675
597.344 5.86225
605.435 37.3614
619.378 46.3248
621.210 40.7915
636.272 1215.48
637.267 297.344
638.342 102.04
663.364 23.4752
681.410 5.1127
685.160 22.7015
687.364 12.6029
699.196 77.2677
715.225 27.9123
727.403 84.5659
728.125 13.4075
731.359 34.1924
732.450 122.765
749.397 2717.38
750.393 1277.57
751.462 321.656
758.874 7.21464
775.503 4.26597
783.464 24.7934
802.494 27.0545
819.130 21.0806
823.497 15.4686
824.387 16.4625
826.337 8.66282
841.433 133.309
842.382 25.9166
845.386 17.7784
854.241 20.1398
859.412 10.2029
860.500 65.2722
861.320 21.1184
862.298 11.8405
878.469 1475.29
879.462 454.763
880.462 188.129
891.379 32.8039
941.595 11.0657
956.121 26.1185
END IONS

BEGIN IONS
TITLE=Spectrum34 scans: 830,
PEPMASS=496.79794 4019.89014
CHARGE=2+
RTINSECONDS=844
SCANS=830
155.192 7.17314
159.095 5.57238
171.007 14.9276
184.192 29.9172
185.994 3.71439
208.713 5.43258
213.058 40.3724
214.198 24.3707
216.917 10.2145
217.961 10.7556
230.143 350.782
231.259 15.9055
236.396 18.2531
238.136 8.06522
240.189 44.619
249.037 5.45752
260.349 18.0779
266.193 20.9587
283.066 21.6247
284.129 11.4132
296.938 15.1485
300.315 27.8293
310.406 24.2659
319.433 14.1562
326.301 31.379
331.306 5.08549
332.187 8.80842
333.630 6.38645
335.027 28.1369
338.335 25.4795
343.840 5.82135
349.290 11.3042
350.295 75.9705
352.904 5.506
360.330 21.0149
364.211 14.5243
365.977 26.5732
367.748 74.1937
368.442 27.7334
369.062 10.1845
371.279 25.975
373.796 22.2333
375.369 9.70713
378.243 43.2017
379.293 127.396
380.131 58.3692
381.826 58.4716
382.753 72.9617
384.401 29.1828
385.431 29.7461
389.065 25.9491
392.360 5.73908
394.153 32.2657
394.998 4.66097
397.132 34.1095
398.341 15.3069
399.196 6.97406
403.089 13.7144
405.062 6.36127
405.739 13.5386
407.054 51.8494
407.834 26.4606
409.221 69.5963
409.910 113.578
410.788 9.03654
412.281 119.861
413.954 35.2867
414.962 21.5243
416.125 84.5834
416.876 30.8769
420.828 9.58919
422.133 37.7723
423.264 11.1496
424.954 68.654
426.931 71.1401
427.873 4.68208
431.091 45.5283
432.513 34.2055
433.422 20.6409
434.271 38.951
434.888 30.9375
435.756 5.99338
436.871 33.9002
438.134 57.9828
439.573 116.798
440.398 87.0784
441.938 84.7699
443.810 87.1405
450.057 109.273
451.385 138.485
452.118 82.6174
453.038 82.4399
454.044 22.7172
455.559 16.9327
456.281 76.0337
456.941 22.2682
457.616 32.9563
458.775 10.3648
460.298 7.27743
461.403 75.423
465.987 9.63107
468.253 146.028
469.549 30.4535
470.336 13.0901
472.012 28.4405
473.620 118.716
474.797 55.655
476.154 99.5999
478.247 117.491
479.008 652.36
479.815 232.176
481.257 139.955
482.577 201.982
483.561 152.814
485.180 22.514
487.535 219.68
488.490 565.544
489.516 159.51
495.663 4.31398
496.793 35.7953
515.893 32.0989
517.826 14.241
525.412 117.961
530.314 14.4539
534.416 8.66872
551.137 7.10693
560.376 49.331
565.311 14.6311
566.023 79.7795
570.318 19.918
579.519 18.4914
580.994 36.3588
587.460 13.6639
590.387 33.4899
594.513 6.3942
608.485 54.1369
609.555 18.6658
626.490 22.8045
628.160 12.6442
632.379 41.6436
636.207 8.22344
639.330 7.31279
643.398 32.9763
649.629 17.9061
661.412 16.5781
662.545 54.6936
666.317 3.97135
676.627 28.6396
677.875 34.1167
684.327 27.9789
689.844 30.1345
691.499 29.9062
694.471 34.035
695.084 14.6989
701.273 10.1828
702.835 20.8031
717.548 11.737
719.480 32.7182
720.743 15.4415
725.403 6.26023
732.553 20.3923
735.635 98.2132
736.598 18.5886
737.990 22.3143
745.554 155.024
746.701 118.139
748.123 14.6478
763.672 417.389
764.587 178.335
765.825 36.9918
792.556 10.9494
819.579 10.3199
886.455 24.4799
906.571 27.0671
911.756 6.49586
944.668 32.3451
948.562 34.3942
950.242 11.8304
END IONS

BEGIN IONS
TITLE=Spectrum35 scans: 831,
PEPMASS=508.23471 15781.11914
CHARGE=2+
RTINSECONDS=845
SCANS=831
110.07112 5172.78
114.02055 190.791
138.06633 290.628
149.02324 596.316
167.03410 231.113
175.11880 634.875
221.10291 725.498
221.96123 5174.55
222.96442 445.475
239.11395 1602.79
239.97168 1900.74
249.09824 1674.91
265.95282 354.724
266.96042 228.807
267.10898 3657.4
268.11386 334.615
272.13443 261.87
279.15866 620.348
288.08035 246.709
301.06036 407.641
302.06189 416.189
325.94003 197.899
334.08722 505.215
362.18280 1256.77
363.18631 229.579
380.19379 359.324
420.20309 748.319
490.22333 543.125
490.72095 456.507
499.22952 249.024
499.71976 245.65
508.02213 378.802
508.23398 2889.69
508.73511 1138.04
509.23828 484.017
549.24780 400.72
636.27625 2086.95
637.27740 836.753
749.36029 7111.02
750.36273 2019.58
751.36560 613.025
860.38525 412.945
878.40417 3946.17
879.40613 1952.11
880.41254 800.391
END IONS

BEGIN IONS
TITLE=Spectrum36 scans: 834,
PEPMASS=398.87512 2129.79541
CHARGE=3+
RTINSECONDS=847
SCANS=834
111.112 10.2676
128.915 75.0791
129.628 7.66006
131.296 5.94191
139.246 7.68471
147.092 11.976
148.938 10.7503
155.164 8.58206
157.111 6.79828
159.969 9.9653
160.968 10.1789
165.984 18.7793
168.047 4.19701
169.184 15.0152
171.893 6.97172
173.211 19.4414
175.004 37.8092
179.090 14.8116
183.958 15.5277
185.027 16.438
186.083 4.06934
189.963 8.19423
197.006 20.2379
199.149 9.40559
205.207 13.889
208.172 16.9039
210.169 5.24247
210.931 12.438
211.865 10.5568
213.016 6.47343
213.711 7.73192
218.159 6.81208
220.090 8.72677
221.185 24.5324
222.156 41.5109
222.993 6.18926
224.158 22.8601
225.080 19.8057
227.192 28.7977
227.980 21.1422
230.172 8.47311
234.179 8.31979
236.415 5.76517
237.155 43.1597
239.323 27.4211
240.773 75.3902
242.168 22.8151
243.192 35.581
245.082 6.9758
247.173 42.1671
248.217 13.534
249.165 4.52817
251.011 57.9635
252.172 36.6382
253.079 16.8292
254.167 13.0377
255.247 320.586
258.052 13.3778
258.922 55.7844
260.189 7.60385
261.159 53.1636
263.346 34.0847
265.891 129.386
267.091 46.5349
268.132 30.213
269.149 83.7679
270.052 53.9944
271.106 140.988
272.107 6.10576
273.196 206.589
274.573 27.9976
276.181 8.58138
278.001 31.9845
279.310 40.7314
280.111 28.1753
281.176 36.2722
282.144 31.614
283.188 76.8876
284.152 18.1332
285.064 22.4388
286.802 58.8007
287.468 89.6123
288.319 72.5318
289.056 42.2339
293.102 85.6694
293.946 9.2171
295.333 11.2286
296.343 9.07532
297.119 26.5765
298.171 14.2782
299.275 324.42
300.262 25.7799
301.781 3.93004
302.459 28.4132
303.322 15.4239
304.219 7.747
306.339 8.59093
307.171 22.6088
308.251 27.5549
308.933 13.684
310.128 100.037
311.131 170.489
312.058 96.2322
313.237 63.357
314.847 74.1208
316.294 74.1096
317.073 19.9852
318.223 55.7638
319.092 58.922
320.073 37.0115
321.561 162.668
323.035 22.7186
324.203 140.957
325.183 243.403
325.831 83.663
327.179 280.78
328.169 54.095
328.989 14.5495
330.443 394.376
331.183 39.8047
332.669 10.7255
333.699 68.7269
336.212 51.9886
337.078 93.8035
338.256 126.211
339.090 135.908
340.227 65.7335
341.293 129.068
342.297 118.548
343.189 168.463
345.234 41.4464
346.902 23.6896
350.143 28.4364
351.450 26.5887
352.165 24.1187
353.111 425.522
354.194 228.811
354.998 222.586
356.139 66.1213
357.365 89.5996
358.150 366.343
358.858 93.4357
359.732 41.4618
360.977 19.6804
362.241 34.049
363.247 61.6466
364.022 28.0429
365.461 4.5651
366.339 16.4015
367.339 18.3945
368.485 45.1101
369.156 226.803
370.318 169.968
371.104 207.581
372.043 107.1
374.312 11.7949
376.010 39.7522
376.862 37.3346
377.674 8.19962
378.450 16.9368
379.297 45.2508
380.993 1556.64
382.047 526.913
383.023 370.223
384.064 359.403
384.958 127.818
386.300 70.2768
387.218 124.225
389.808 531.452
390.698 205.695
391.356 14.9492
392.231 39.4121
393.269 1466.89
393.919 304.811
398.224 14.4304
399.104 160.33
400.014 47.568
401.055 63.8079
401.887 4.42089
403.289 19.9427
405.478 19.0716
412.906 28.6639
416.057 13.0813
417.351 159.575
435.245 7.64679
442.138 15.9427
452.734 46.5096
464.283 55.9005
466.879 82.6182
469.624 45.3303
471.516 11.5742
481.509 53.5891
491.568 19.6185
492.208 19.0945
492.869 38.1159
494.897 139.809
498.884 11.265
501.309 19.0927
502.265 7.48286
509.295 23.7438
517.259 28.2438
519.120 9.08388
520.313 43.2202
522.149 12.1902
524.852 71.5816
526.222 30.6557
530.283 7.4522
533.939 815.76
534.843 158.457
536.244 42.0763
537.187 31.1602
547.299 5.91034
548.831 10.9334
555.297 25.2513
569.142 30.1059
575.206 29.747
577.705 13.9128
584.787 11.3171
601.465 18.8594
613.455 10.158
620.234 34.0771
625.328 15.8143
633.448 26.2423
648.302 12.0432
650.293 57.5817
665.297 76.3928
666.389 41.859
667.481 23.9731
714.890 24.8212
723.101 13.8637
724.016 30.1831
736.526 17.2003
755.888 6.48742
765.299 28.922
776.554 25.1991
875.388 22.4145
END IONS

BEGIN IONS
TITLE=Spectrum37 scans: 835,
PEPMASS=398.87512 2129.79541
CHARGE=3+
RTINSECONDS=847
SCANS=835
129.05408 226.757
160.45567 191.862
273.25995 209.121
288.87677 292.54
321.69183 217.288
340.99838 265.723
374.82367 205.36
382.95572 908.161
384.95834 208.686
393.19913 1367.74
393.53333 1275.48
393.86728 611.377
397.98193 308.967
398.87531 1081.03
398.99844 388.082
399.21246 694.9
399.60214 219.061
400.96698 501.763
415.92719 216.53
417.25677 409.207
429.08829 1198.39
452.23138 225.518
455.43176 223.326
507.94849 195.624
533.76184 938.348
534.26611 455.92
616.97449 202.906
648.25787 200.094
END IONS

BEGIN IONS
TITLE=Spectrum38 scans: 837,
PEPMASS=466.74326 6584.25049
CHARGE=2+
RTINSECONDS=849
SCANS=837
144.938 5.09054
147.136 18.9369
148.947 21.1594
154.039 11.6174
163.925 4.11885
171.071 14.2257
173.156 12.2059
174.975 153.186
175.901 7.16268
188.990 16.5141
193.099 21.9084
198.115 13.1533
203.085 16.3671
203.997 14.4265
205.062 8.94572
205.885 8.92297
210.085 6.34823
212.884 4.64472
217.146 9.27638
218.070 6.12981
219.169 9.76191
226.075 38.4273
231.991 40.5172
233.020 39.0533
235.155 13.843
237.171 40.4865
237.997 16.7166
244.083 4.16868
246.302 12.9584
246.980 22.3947
249.342 21.4511
255.157 8.89704
261.085 12.0182
262.325 19.2501
262.976 13.198
264.188 12.4347
265.380 23.13
267.164 6.89528
269.232 16.3627
270.167 21.2687
272.502 10.4511
278.082 18.5289
280.969 6.36248
282.117 6.52109
291.535 23.796
292.138 10.1473
293.029 6.84817
294.167 72.0993
295.307 30.1811
297.069 8.48142
298.267 6.52836
300.412 18.2781
301.038 6.36199
303.331 26.2013
304.110 10.5099
305.008 4.96813
306.841 5.88551
308.238 46.4964
310.070 54.7988
312.166 11.9031
314.729 6.25431
317.210 61.8926
318.288 53.1916
319.253 124.391
320.156 8.12752
321.222 80.7592
323.184 43.6995
324.110 7.32977
325.187 7.58501
326.208 25.9011
328.247 4.6024
329.985 13.8556
332.986 21.8267
334.033 87.4163
335.266 92.2516
336.328 24.9956
337.075 49.6487
338.920 37.1882
339.722 74.8202
341.104 5.83815
343.234 126.925
344.157 50.0667
344.941 4.64324
346.427 41.4428
347.133 10.9676
348.410 23.4686
349.131 6.6737
350.084 83.0401
351.068 27.2846
352.230 6.4907
352.980 25.7512
354.055 167.836
355.151 108.838
356.108 39.3314
357.332 4.60431
358.174 21.6515
359.129 34.0168
360.213 6.03111
362.081 55.1457
362.821 9.2497
363.899 56.6793
364.907 16.081
366.035 54.5762
366.689 8.01606
370.895 232.144
374.715 45.1914
376.244 165.927
377.343 186.927
378.039 131.87
379.907 6834.04
380.804 530.551
382.175 27.4975
383.167 6.13015
385.342 16.503
388.973 42.3648
390.155 26.8938
391.076 40.0523
391.986 19.4164
392.876 70.3043
394.100 104.012
395.072 38.3451
395.794 20.036
397.171 48.8843
399.366 48.1306
401.367 41.2246
402.052 6.14706
403.207 66.0056
404.003 32.8075
405.012 47.3101
405.698 7.18805
406.901 204.037
408.577 95.9963
409.199 60.2381
410.170 79.4864
411.259 86.8432
412.476 81.0815
413.824 10.0707
414.654 33.078
420.162 265.111
421.005 307.27
422.194 231.995
423.176 205.494
423.990 163.472
425.058 35.0011
426.118 183.534
427.608 20.8065
428.695 38.857
430.292 124.221
431.081 91.9624
433.151 65.4351
434.120 105.551
435.043 37.2466
435.990 66.0766
436.787 54.5255
438.029 102.703
439.077 59.8495
439.796 33.7811
440.768 33.2827
443.424 41.5461
444.178 231.688
445.189 11.6817
446.537 20.3015
447.486 145.229
448.371 407.318
449.058 1300.74
450.130 350.526
450.871 40.1772
452.098 89.9513
452.917 252.656
454.857 90.2055
455.880 30.5734
456.566 89.2588
457.854 2191.62
458.747 447.229
460.269 64.5593
467.092 81.5562
469.114 15.7428
469.916 23.0252
479.715 18.1124
489.326 129.424
491.151 7.2289
521.299 33.503
522.589 29.8103
539.043 86.2967
541.322 13.5831
544.121 3.39916
546.217 21.5313
547.772 73.135
557.337 9.34425
568.223 37.5288
575.194 16.9983
590.281 188.398
591.682 49.3678
592.292 8.5293
594.321 46.9914
603.405 34.9656
621.345 37.8813
627.176 16.6315
634.155 33.9193
643.200 6.56663
661.557 30.2144
662.339 62.7598
671.204 27.39
672.254 12.2711
682.378 12.1022
696.355 8.33748
698.560 8.61948
699.432 12.4671
717.539 5.17066
732.646 15.1589
741.590 15.7005
747.745 47.3399
758.469 221.653
759.596 94.4946
760.563 16.5888
770.573 16.3847
783.342 27.2772
805.148 60.3961
END IONS

BEGIN IONS
TITLE=Spectrum39 scans: 838,
PEPMASS=466.74326 6584.25049
CHARGE=2+
RTINSECONDS=849
SCANS=838
141.10243 524.825
147.07703 376.976
149.02391 506.004
169.09764 721.871
175.06976 252.379
270.14658 240.575
278.47122 189.763
279.15826 502.038
341.00641 207.575
361.02762 315.913
362.02753 262.62
363.02454 743.917
364.01520 193.949
370.70703 1554.61
371.20828 670.862
371.70627 189.381
376.19711 337.199
379.71185 2138.89
380.21356 570.997
433.08566 301.721
467.10294 1239.77
468.09848 344.401
489.27759 677.152
590.32678 2486.08
591.32880 684.048
644.26349 222.513
661.36243 1656.49
662.36908 398.722
758.41998 950.778
759.43201 347.304
END IONS

BEGIN IONS
TITLE=Spectrum40 scans: 841,
PEPMASS=470.74582 2715.93774
CHARGE=2+
RTINSECONDS=852
SCANS=841
147.119 4.58815
154.129 7.29202
159.146 26.5914
161.051 6.87285
170.030 17.9057
173.934 5.57531
175.083 44.2297
183.219 4.12814
185.132 67.3976
190.984 8.1697
193.023 5.50967
197.007 21.8609
199.267 39.9579
200.838 5.60895
213.173 89.3858
214.154 10.3822
216.113 31.2719
228.246 103.248
229.478 13.6686
231.150 15.6863
232.194 6.46506
237.142 24.5003
244.010 25.7098
246.122 8.14081
246.966 10.4334
249.213 28.11
251.180 12.2944
252.098 12.5512
254.364 5.73571
257.531 15.4662
258.315 80.7698
259.229 6.84322
263.334 5.45904
268.286 8.72393
269.168 52.1561
270.082 6.36122
273.197 9.08106
275.125 7.79058
283.324 22.3211
284.165 9.25152
285.138 20.947
286.167 45.77
288.173 3.87726
289.165 33.3936
296.867 13.8205
299.459 47.8432
302.916 18.0877
309.263 24.8119
311.222 25.9947
312.261 8.45025
313.305 14.1379
315.319 67.0845
317.189 10.4962
319.595 13.1658
321.352 15.3905
323.090 7.35548
324.325 40.7338
326.297 10.1753
327.520 17.3411
329.447 17.1478
332.199 27.7848
333.301 35.4929
334.383 15.8191
337.035 29.5645
338.122 27.1048
339.116 25.5824
340.049 21.4336
341.146 56.4785
342.351 185.886
343.371 93.5405
345.421 23.3956
346.049 27.243
347.099 25.0249
351.278 11.0921
352.089 12.1894
353.578 43.0967
354.888 10.0071
356.226 8.55799
357.189 22.772
358.424 47.349
359.228 258.488
361.219 37.6723
364.834 35.1177
366.018 4.5368
368.356 52.2976
369.408 5.9848
370.059 60.5894
370.691 43.9725
372.232 4.59098
373.020 7.79303
375.132 24.2792
378.743 63.2661
381.201 75.8042
381.972 87.4054
383.018 154.11
384.058 74.5746
385.360 19.0777
386.363 202.933
387.411 50.4024
388.939 12.351
391.051 19.7282
392.032 389.63
393.065 6.42645
396.046 142.835
397.162 98.9964
398.093 101.74
399.215 61.0648
400.086 36.3658
401.044 37.1169
401.775 15.9744
405.184 25.6407
406.469 9.949
407.179 12.8557
408.109 63.7723
408.767 25.9423
410.434 75.7202
411.119 60.8668
412.016 24.704
413.281 53.9269
414.225 52.7793
415.317 25.1964
416.989 16.4272
418.820 20.1733
419.996 83.7832
422.237 11.9434
424.077 168.722
425.084 178.719
426.123 268.623
427.201 259.794
428.192 66.6474
429.007 72.1757
430.114 119.123
431.217 76.5166
433.002 57.0382
434.119 19.5316
435.245 133.029
436.229 10.5698
437.183 10.0087
439.114 111.15
439.908 60.159
440.898 52.3679
441.587 58.7428
442.218 56.8568
443.231 311.926
444.200 89.9625
448.106 110.837
451.115 10.1428
452.276 334.023
452.984 667.528
453.821 398.08
455.010 256.602
456.082 203.943
457.041 7.2644
458.649 39.8771
459.746 37.3004
460.871 74.9324
461.517 169.778
462.293 169.276
470.115 9.98353
470.950 118.441
471.695 10.1097
473.067 13.7415
485.611 6.5229
488.493 5.96958
491.157 18.1451
498.328 458.335
499.430 99.7244
500.328 13.7514
501.477 64.2374
506.009 3.77017
544.485 48.9708
555.291 486.076
556.309 146.506
557.402 12.2125
558.429 53.7684
559.448 39.7265
579.277 7.70612
589.310 28.357
612.452 12.305
633.817 26.6583
648.384 17.8056
671.304 17.4423
680.515 22.349
683.437 267.802
684.455 78.0278
685.425 19.1585
696.544 11.9153
732.843 19.3839
740.219 20.0701
743.511 25.6016
766.520 62.6485
767.539 14.8025
782.611 16.7421
783.542 5.46644
794.403 17.0613
809.406 15.712
915.599 16.7472
END IONS

BEGIN IONS
TITLE=Spectrum41 scans: 842,
PEPMASS=470.74582 2715.93774
CHARGE=2+
RTINSECONDS=852
SCANS=842
149.02368 506.78
159.07657 244.737
279.15948 602.481
324.96915 301.435
333.17172 272.213
428.83752 206.117
428.97739 192.383
456.97931 343.394
498.27338 302.808
555.29077 1094.74
556.29968 360.803
593.28619 202.457
683.34949 377.623
END IONS

BEGIN IONS
TITLE=Spectrum42 scans: 844,
PEPMASS=533.76166 9503.60156
CHARGE=2+
RTINSECONDS=854
SCANS=844
173.162 17.9759
175.066 108.633
187.388 6.59258
189.022 17.6732
190.965 29.2923
198.983 13.7018
201.074 13.2245
202.166 93.3543
203.057 8.52308
204.043 12.6377
207.240 10.8502
207.897 6.00882
213.053 26.7403
217.101 8.03579
220.128 16.3471
221.109 79.6552
222.218 57.4798
224.121 6.45787
225.236 6.79003
226.146 28.3673
227.077 11.284
228.269 5.02603
230.025 7.19998
240.361 11.0415
243.846 6.82622
245.105 41.4765
247.021 52.6103
248.075 30.1093
257.245 7.32802
264.012 5.80837
265.263 418.938
266.078 110.749
267.206 9.75026
276.203 8.27754
277.000 7.53257
281.185 16.5557
282.055 53.5769
282.890 5.80003
287.198 9.81451
288.219 14.6477
293.187 331.474
294.066 36.485
294.979 22.0124
296.279 21.3062
302.081 8.93464
303.119 21.3042
305.200 27.4875
309.231 9.51479
310.424 11.1436
311.212 22.7924
314.168 8.97455
316.382 7.40598
321.522 98.0552
328.212 17.0288
330.337 224.358
331.996 17.0382
333.270 17.3417
334.239 6.88776
336.216 32.5255
338.618 2.9579
339.282 20.3899
340.269 8.21555
341.193 23.08
346.078 4.63743
358.351 28.45
359.116 5.22395
360.715 45.3446
364.104 12.8694
367.381 6.08917
369.298 13.1762
370.455 105.28
371.260 16.5633
372.167 14.6572
373.325 40.5601
374.934 58.1973
376.741 64.7779
377.522 19.7233
378.208 23.6231
379.151 57.5358
379.820 47.1748
380.477 36.3435
386.891 56.6624
387.901 1000.63
388.938 105.565
390.337 21.81
391.345 54.651
394.311 40.266
397.181 10.6605
398.943 29.2968
400.779 40.9776
401.430 13.3837
402.342 27.7064
404.195 59.4348
404.985 73.8367
405.964 20.567
407.476 118.969
408.165 135.635
409.264 35.701
412.947 51.472
414.893 30.5071
415.883 8.75883
417.390 287.733
418.361 35.5728
419.059 10.6467
419.803 79.3504
421.106 222.37
422.269 183.396
422.908 9.59805
423.925 4.35403
425.339 20.4341
426.396 23.632
427.135 49.3216
429.147 35.3512
432.188 49.7058
433.015 75.9245
436.016 6.04099
437.949 14.5268
440.740 38.589
441.401 25.4691
442.680 36.7117
443.464 305.23
444.258 74.5401
445.006 40.9647
446.181 82.7714
447.177 19.5845
448.918 24.1613
450.831 38.1122
452.236 270.01
452.944 80.6149
453.821 27.0819
454.868 38.582
457.879 67.9303
459.028 55.0856
460.013 48.2836
460.990 25.338
462.416 66.3362
464.680 11.9309
466.258 24.1103
467.035 19.0332
468.959 101.71
470.669 189.689
473.538 23.2932
474.188 56.3004
475.100 20.5588
476.226 35.0514
477.361 63.7642
478.117 47.4383
479.243 5.85869
480.768 21.6001
481.497 51.9623
483.175 30.1166
485.857 15.2992
487.003 260.043
487.727 240.434
489.011 110.475
489.948 65.9977
490.874 43.6336
491.726 27.6807
492.700 75.9704
493.315 47.132
494.433 37.2879
495.515 114.662
497.493 81.894
498.645 195.096
499.664 34.1064
502.398 102.712
503.678 8.04819
504.674 20.5061
505.675 13.5713
507.138 4.68987
508.165 49.9957
509.313 50.1662
510.339 24.4718
512.170 49.5811
513.298 109.443
514.249 126.785
515.279 160.695
516.367 863.63
517.184 66.3684
517.837 71.5964
518.802 203.486
519.961 105.061
522.097 114.282
523.866 103.991
524.971 488.328
525.851 156.661
526.844 47.6843
529.356 30.2121
530.132 4.23549
532.972 117.905
533.812 17.4069
535.254 6.42436
540.383 11.072
551.577 19.0177
561.280 14.7922
582.403 34.5862
583.105 9.60299
584.610 55.7064
588.772 109.289
599.356 34.7833
605.097 6.88801
607.233 4.24418
608.268 13.4862
612.101 13.5598
616.509 43.946
618.354 10.6657
622.386 59.8474
630.441 22.4844
634.625 42.187
636.335 44.8947
637.093 51.05
642.370 7.98113
645.369 21.602
649.353 15.906
650.424 41.2457
651.983 33.7831
658.096 8.65999
659.456 496.516
660.471 94.0579
661.998 37.138
669.522 7.42459
676.102 57.3443
691.839 65.8324
697.394 7.05923
701.407 23.0017
710.176 35.6002
712.437 24.4467
714.609 5.92498
715.997 12.7452
729.608 57.8068
736.358 6.95625
740.508 16.5407
746.530 8.84833
747.430 28.726
756.507 45.1111
757.556 65.693
758.420 18.2304
764.645 29.6158
765.369 17.6302
770.978 20.1008
774.464 1007.72
775.411 434.013
776.401 179.026
778.267 10.251
782.513 5.50584
786.779 14.1299
800.227 15.5004
817.599 22.315
831.522 17.2034
892.310 41.9167
894.985 21.6698
903.525 69.7545
904.388 38.4018
905.663 91.5034
906.277 6.3941
906.907 18.0966
910.484 17.4402
912.604 5.90392
913.706 15.3945
915.290 44.4636
927.380 17.6673
END IONS

BEGIN IONS
TITLE=Spectrum43 scans: 845,
PEPMASS=533.76166 9503.60156
CHARGE=2+
RTINSECONDS=854
SCANS=845
118.23179 180.384
136.07573 3301.5
149.02371 496.833
175.11862 793.972
202.08647 627.677
245.07928 269.874
265.11856 3028.41
266.12082 299.083
279.15891 579.359
282.24353 186.552
293.11322 1124.58
387.70761 631.723
388.20938 258.751
408.13992 254.724
417.25766 777.247
443.22516 710.094
443.72339 212.743
452.23071 696.066
530.33826 1332.83
533.76227 1791.54
534.26251 1121.46
534.75665 297.233
534.97382 568.713
535.25146 244.638
659.38409 1438.25
660.38672 338.897
757.38342 276.661
774.41156 4183.29
775.41559 1585.1
776.41223 292.989
885.44019 268.607
903.45496 1105.5
904.45197 639.336
967.56891 203.175
END IONS

BEGIN IONS
TITLE=Spectrum44 scans: 847,
PEPMASS=749.79279 2401.67139
CHARGE=2+
RTINSECONDS=856
SCANS=847
227.036 7.44997
260.201 17.2656
262.158 53.1873
262.961 9.57258
270.308 32.1263
271.165 13.276
321.201 4.27525
348.117 12.154
352.220 9.54305
361.165 25.1205
362.249 12.93
367.306 16.0519
370.191 3.92264
373.057 21.4899
376.196 9.84478
394.506 13.4609
404.279 6.24169
405.225 15.6262
422.279 35.0003
432.210 34.2806
433.294 9.65262
438.330 16.6122
453.104 41.2488
471.447 19.8283
483.997 19.9049
494.225 6.29772
501.223 5.46088
502.996 3.86272
507.267 3.68359
514.403 12.526
529.222 38.0762
531.250 12.4148
536.138 59.8393
537.115 11.3925
540.243 4.5147
544.062 6.27387
546.966 36.3789
554.166 7.52055
564.089 22.4883
567.009 18.8893
572.662 13.2445
579.448 25.0578
590.370 12.7078
594.882 51.24
616.258 13.6972
619.189 17.7582
621.834 9.54276
624.878 5.60855
629.650 17.4765
631.104 41.6283
632.168 24.1784
633.919 15.6025
635.770 6.43008
640.827 25.5505
649.290 14.1535
651.298 13.5021
655.659 11.0384
658.325 66.831
660.489 6.31486
661.189 40.1592
662.033 45.9056
662.778 6.41567
664.233 33.0423
665.308 91.6183
666.532 17.3371
667.418 10.1618
676.269 69.8998
677.367 21.9867
678.004 16.2665
685.974 8.1281
690.706 36.5982
694.672 15.0447
697.338 57.6385
702.769 35.3237
704.452 29.0491
705.209 36.1528
707.182 25.0129
708.109 62.8529
712.917 81.3117
714.257 21.078
719.107 72.039
720.572 93.206
722.115 16.9807
723.496 51.42
724.667 54.4283
726.500 11.6257
727.527 13.3765
731.206 52.8057
731.950 39.7082
733.287 38.8421
735.274 91.5547
736.326 75.4926
737.416 23.2848
738.608 100.919
739.496 58.1704
741.147 114.634
750.311 13.5434
756.407 20.6424
769.267 12.3482
786.532 32.1146
809.277 99.6925
816.373 9.46043
823.330 114.828
824.374 58.0725
825.438 15.4514
834.481 37.2164
835.491 30.3436
848.703 58.4876
862.673 44.6632
865.223 26.6389
892.853 13.6086
894.426 7.29503
915.952 25.5173
932.634 7.78519
934.369 40.5795
946.370 28.3058
947.394 15.0074
952.327 60.4483
953.834 116.161
961.470 43.4806
963.468 100.235
992.770 24.4407
1049.273 11.7984
1065.439 5.32341
1067.529 213.168
1068.372 85.6782
1069.293 17.0802
1078.482 44.2496
1119.378 11.2942
1120.447 43.6713
1121.449 39.3386
1138.472 223.349
1139.576 118.793
1140.528 164.176
1194.164 17.067
1237.489 111.288
1238.528 92.3778
1239.463 38.9598
1278.374 52.3146
1309.653 13.7079
1320.531 18.8255
1323.474 16.0288
1336.817 6.09544
1352.081 12.8133
1353.375 10.6177
1380.453 13.688
1404.782 19.0342
END IONS

BEGIN IONS
TITLE=Spectrum45 scans: 848,
PEPMASS=749.79279 2401.67139
CHARGE=2+
RTINSECONDS=856
SCANS=848
119.08184 362.685
227.05196 198.594
262.08600 1155.54
270.14374 695.609
278.26920 186.433
341.00330 379.972
361.15344 314.37
429.08926 1364.65
819.75610 211.291
1067.38184 369.52
1121.41907 208.084
1138.43445 681.808
1139.43323 362.294
1237.52747 253.357
1238.51917 243.139
END IONS

BEGIN IONS
TITLE=Spectrum46 scans: 852,
PEPMASS=366.20840 1626.19836
CHARGE=3+
RTINSECONDS=860
SCANS=852
107.061 7.49056
109.139 23.2325
110.117 6.03261
111.324 7.50211
112.234 5.19952
115.225 7.49931
117.053 26.6898
122.074 13.7314
123.274 21.6365
125.171 6.0543
129.098 19.1568
131.192 19.7765
136.998 14.4225
142.286 3.8246
143.583 21.5775
147.086 50.4816
148.194 26.6024
149.085 41.1217
151.114 67.663
156.113 13.5013
159.176 6.38191
161.907 10.2264
163.112 44.2521
166.173 8.83575
169.084 28.0237
170.004 39.7739
171.429 16.9665
175.263 31.7414
176.023 4.71184
177.086 40.6684
179.237 15.2999
181.012 15.4544
181.952 16.522
183.167 29.4863
185.134 19.6029
187.146 9.95149
188.991 9.76869
191.082 17.6935
192.275 15.6828
193.237 19.5063
194.136 15.0143
195.049 18.3611
198.107 21.3201
200.098 16.2599
201.047 5.70135
202.332 8.74556
203.340 40.603
209.080 21.7394
212.136 21.9622
214.062 63.8447
216.051 9.69069
216.974 32.3251
217.795 15.9191
219.205 25.7268
220.355 22.7005
221.045 24.3369
222.065 70.8044
223.037 67.5294
224.107 28.7736
225.089 4.3665
225.994 39.3159
227.991 66.7184
229.198 28.6884
229.816 55.3696
231.178 15.7721
232.124 69.6607
233.177 64.9709
233.980 14.0478
235.200 54.1523
236.095 117.727
237.368 28.8476
238.073 24.4769
239.148 53.6437
240.062 85.4769
240.815 27.3466
241.711 16.858
243.321 87.1845
244.260 35.4268
245.109 34.8602
246.230 86.8978
247.200 28.4566
248.150 102.919
249.172 58.6617
250.886 35.0026
252.205 25.7297
253.157 117.184
254.172 51.6671
255.113 51.5358
255.810 27.6506
258.281 5.98842
260.318 38.5392
261.030 24.9029
262.055 46.7795
263.078 15.4412
264.164 19.5567
265.218 7.43741
267.031 359.319
267.938 16.4172
269.086 30.7911
270.128 83.4077
271.176 48.2538
273.023 54.1184
274.140 38.6854
275.151 74.892
276.153 124.346
277.087 64.2755
277.998 408.948
279.031 343.67
280.988 11.4097
282.239 31.109
283.240 16.0315
285.078 119.257
286.296 264.61
287.016 3.66379
289.019 10.3936
290.071 87.1247
291.092 90.1036
292.203 118.048
293.127 241.297
294.053 208.756
295.078 145.838
296.118 93.2229
296.963 65.4789
297.818 97.7621
299.543 15.085
300.239 55.6176
302.157 34.4571
304.057 118.702
304.979 21.4407
306.267 154.083
307.074 177.494
308.277 125.527
309.068 84.1295
310.242 52.5536
311.146 62.3385
311.969 8.05656
313.078 10.2228
316.826 20.6511
318.231 16.0269
319.286 49.055
320.113 465.782
321.021 310.058
322.022 235.292
323.039 312.726
323.839 21.0903
325.164 298.741
326.050 375.126
326.906 17.4811
329.524 30.9662
330.353 12.2791
330.964 16.9544
333.588 76.6238
334.243 141.628
334.919 124.921
335.965 177.039
336.948 90.6452
337.883 149.299
338.969 452.403
339.963 74.059
340.641 63.1689
342.219 45.4827
343.224 227.67
344.187 28.539
345.081 15.4591
346.469 142.718
348.012 1182.84
349.046 1624.75
350.329 86.6173
351.051 405.167
352.002 69.1195
352.683 46.6905
353.412 12.0268
354.748 75.8743
356.931 325.238
358.017 500.28
360.342 531.864
360.991 188.446
361.843 17.7578
366.017 202.159
367.013 80.8479
367.956 20.9936
368.849 15.0076
374.662 14.4202
383.269 45.1361
384.264 12.6641
384.983 5.92242
390.122 20.4919
393.863 10.4343
403.366 70.6159
412.323 188.57
414.433 93.1777
417.308 39.2969
426.491 150.61
427.715 5.53814
445.498 97.6953
449.202 24.1555
458.530 8.51962
462.005 73.9798
465.277 25.0915
467.253 12.5702
476.140 76.1928
477.292 34.7853
480.284 6.79787
481.202 19.6865
485.008 41.6007
486.302 294.344
487.389 103.712
489.303 47.3466
492.540 37.6354
498.307 287.236
499.389 72.9381
501.427 43.8686
520.300 39.0461
529.443 23.9495
530.715 8.79334
561.057 20.9834
572.347 39.1191
575.107 8.60424
587.262 9.07177
593.370 64.7121
594.195 36.9547
599.278 15.4193
601.362 13.1497
611.302 29.0179
615.414 13.1839
619.929 7.36294
624.861 15.1797
660.872 21.6207
691.297 4.60152
714.613 92.4367
715.612 37.3916
END IONS

BEGIN IONS
TITLE=Spectrum47 scans: 853,
PEPMASS=366.20840 1626.19836
CHARGE=3+
RTINSECONDS=860
SCANS=853
110.07096 280.642
117.09121 207.181
149.02257 488.119
192.12344 619.255
239.96948 246.584
249.63661 223.595
253.09274 276.135
277.17630 248.317
279.15903 585.338
319.79657 190.274
338.80386 711.692
338.94858 188.011
341.99875 209.44
343.79816 275.525
360.20547 1319.11
360.54068 516.623
360.87109 246.018
365.13654 190.914
365.26514 539.666
366.20773 3651.87
366.54196 2353.87
366.79834 816.545
366.87671 952.626
367.03604 650.7
367.06863 1190.86
367.14944 234.249
367.27911 255.099
383.24020 329.972
421.82773 237.057
426.22275 278.133
426.72208 290.197
430.03058 199.396
480.25632 277.022
486.26590 1638.27
487.26770 435.46
492.26740 246.435
498.26285 936.586
499.27206 255.354
599.33502 197.25
611.34009 205.349
710.59943 202.401
714.37421 331.229
END IONS

BEGIN IONS
TITLE=Spectrum48 scans: 856,
PEPMASS=776.24945 2162.49512
CHARGE=2+
RTINSECONDS=862
SCANS=856
247.402 7.37684
258.269 8.75947
268.999 9.65476
270.240 37.5583
272.408 7.33536
281.054 43.8407
298.222 37.223
360.746 20.1217
365.233 10.4563
369.054 8.64717
390.235 5.11858
415.732 16.2963
471.067 10.5177
494.144 14.101
503.203 10.6336
535.197 3.98226
536.322 2.6234
547.195 7.61302
561.683 25.2337
586.970 18.3441
597.804 32.2746
603.029 5.48887
609.364 11.5703
610.871 8.42358
622.302 13.6381
630.939 23.8482
633.186 6.85115
636.769 67.8025
638.750 3.92899
641.115 15.847
646.083 55.2171
646.826 49.7915
651.290 6.46787
657.141 17.229
659.091 26.4473
665.024 25.92
666.235 26.6577
671.939 21.3774
677.956 10.9807
681.194 8.63907
682.654 43.3005
685.180 75.4603
686.127 6.02722
687.340 55.0951
700.328 9.64165
702.411 40.5135
704.358 25.4415
705.085 50.2394
706.276 26.4148
709.254 21.9445
714.192 6.87098
714.980 5.75201
716.725 79.0823
718.938 34.56
722.608 61.7839
727.357 25.7038
729.866 29.8646
730.924 194.256
731.826 59.5176
732.703 23.6196
736.403 30.9677
739.456 102.88
741.327 61.5588
742.632 17.8104
744.080 41.8416
745.679 155.556
746.608 104.523
749.824 7.48027
751.629 93.1967
754.461 1000.1
755.252 92.2736
758.310 123.663
759.987 68.9496
762.344 33.178
765.834 65.3919
768.152 105.643
775.250 9.35999
776.602 12.0001
787.379 32.4677
793.352 16.6374
805.362 28.0413
823.406 75.4488
824.394 86.3239
830.423 78.8829
843.418 8.47124
844.326 24.0474
871.312 5.75358
952.302 10.8657
966.535 22.9551
969.526 51.4891
970.245 19.9831
972.731 8.38726
980.594 12.4448
988.358 21.7811
998.474 33.1296
1006.383 24.9287
1059.349 15.1644
1085.379 6.39617
1106.441 14.572
1134.897 32.8359
1245.440 17.192
1257.351 7.06312
1260.305 5.53867
1273.402 16.7599
1274.428 20.9979
1351.584 9.27662
1390.593 6.31211
1404.689 39.6003
1406.245 21.3098
1502.309 18.5282
END IONS

BEGIN IONS
TITLE=Spectrum49 scans: 857,
PEPMASS=776.24945 2162.49512
CHARGE=2+
RTINSECONDS=863
SCANS=857
324.96851 209.48
429.08978 996.857
915.21094 195.966
968.54443 209.017
1025.19568 203.83
1244.77087 199.239
1537.85217 208.609
END IONS

BEGIN IONS
TITLE=Spectrum50 scans: 859,
PEPMASS=401.23462 4364.56738
CHARGE=3+
RTINSECONDS=864
SCANS=859
124.253 10.4616
129.025 31.4019
131.041 10.2822
135.106 24.4976
139.822 6.87224
144.205 24.1002
144.937 4.41348
147.221 46.1948
151.044 14.1755
153.839 3.9177
154.977 16.3088
157.964 15.7085
159.878 7.35054
161.172 10.4364
166.926 16.5245
169.186 14.5202
170.022 6.66135
172.930 3.62396
175.043 11.6373
177.190 5.29626
179.190 18.9547
181.822 16.9432
183.072 8.76448
187.003 13.4452
187.633 32.4706
188.956 10.0435
191.053 27.133
192.654 8.20528
195.133 35.115
198.081 33.6919
199.031 23.7723
200.151 22.4484
201.353 42.0164
202.761 13.0714
203.970 27.6994
211.384 4.69832
213.135 11.1453
214.107 20.4683
215.145 12.0473
216.973 11.6311
218.034 29.1772
218.872 35.5361
219.800 10.1703
221.300 17.9342
222.359 58.4822
226.448 9.54104
227.966 37.781
229.821 79.2396
231.162 38.6793
232.967 12.4481
235.772 91.9553
237.414 40.5224
240.925 13.2494
243.036 31.8179
243.656 33.9991
244.753 186.192
245.911 43.9657
247.094 8.64247
248.982 4.1943
250.031 5.63078
250.921 4.64409
252.261 14.0949
253.293 79.4636
254.070 12.7623
255.114 32.122
256.285 5.20556
256.970 24.5965
258.045 79.3647
259.306 23.6728
260.754 18.7034
262.177 13.8145
264.095 18.4067
266.323 13.2885
267.718 47.08
269.110 103.823
270.080 26.8092
271.157 61.0828
272.138 65.9602
273.058 219.378
274.081 88.3489
275.191 112.241
276.110 32.4056
277.011 147.184
278.061 15.8157
279.147 17.539
280.085 4.73263
281.379 14.1125
282.117 22.1228
283.132 246.462
284.257 90.6643
285.353 75.8644
286.211 70.6098
287.260 8.54031
288.113 21.8133
289.097 118.68
290.020 16.3329
291.085 49.6794
292.181 21.0439
293.058 12.295
294.295 34.0637
295.946 154.43
297.056 46.0233
298.310 22.6711
299.169 8.56804
300.162 114.881
300.829 51.9095
302.173 52.7616
302.900 106.213
304.210 6.94548
305.096 37.6535
306.237 9.75768
307.164 37.9488
309.035 28.8639
310.328 116.344
311.225 532.923
312.116 138.643
313.163 115.507
314.154 69.5413
315.278 52.8019
316.071 42.8923
318.909 11.4375
321.394 30.288
322.500 54.3165
323.415 9.13217
324.074 35.7737
325.350 51.233
326.408 53.832
327.073 151.91
328.131 175.475
329.067 105.032
330.135 170.454
331.186 81.7343
332.218 9.34872
334.945 33.9764
335.839 41.4981
337.042 61.4682
338.219 105.843
339.166 151.074
340.261 86.5577
341.227 75.1843
342.156 81.285
343.216 161.064
344.155 45.3657
345.279 58.6961
346.144 69.805
347.792 5.21455
348.531 14.3411
349.857 36.3049
353.763 15.7305
354.603 51.4069
355.204 320.437
356.126 397.688
357.048 243.223
358.051 200.408
358.843 335.72
360.106 192.768
361.119 232.12
362.318 32.9094
363.263 33.2711
365.023 36.7315
366.137 4.91191
367.205 6.18185
369.373 68.4708
370.121 50.4858
371.377 182.854
372.219 148.898
373.163 120.691
374.143 156.592
375.294 22.1909
377.370 56.8347
379.567 151.847
380.653 30.7136
381.491 108.697
383.012 1246.58
384.007 1248.66
385.079 553.34
385.984 388.326
387.122 171.025
389.795 92.1971
390.805 132.848
392.018 574.227
392.928 194.307
395.823 74.3298
398.939 24.697
401.005 124.367
401.866 259.789
403.023 110.904
415.027 8.55987
416.457 5.2286
419.701 7.0983
427.206 19.3796
443.239 12.4148
445.168 8.33728
452.271 66.1123
456.327 7.75501
458.236 79.3749
459.460 6.47664
464.315 60.1646
467.191 49.077
468.282 9.09933
469.264 35.6332
470.504 5.73925
471.296 12.7079
477.096 57.0294
486.300 346.657
487.502 23.035
488.160 134.502
489.323 67.4122
490.119 10.8526
501.117 38.8011
503.544 48.1162
515.563 45.6261
528.909 84.9145
531.335 10.7077
532.240 11.5716
533.004 26.6325
536.472 67.7702
537.450 176.593
540.293 11.0364
542.795 17.4798
555.135 13.1797
568.275 17.622
581.164 45.6482
586.424 211.471
588.284 11.6624
599.591 109.134
600.477 90.4581
601.507 92.6055
602.341 18.9628
603.416 163.654
629.387 20.0308
647.205 8.66931
656.534 3.92824
671.575 37.8986
672.733 18.5979
690.457 9.9009
696.749 4.97486
698.575 7.38295
714.442 136.166
715.514 25.3553
717.540 20.5749
718.430 14.3843
786.428 9.78844
812.507 8.84243
814.343 25.3905
829.598 15.6349
830.685 13.2463
831.536 12.564
900.667 15.1496
END IONS

BEGIN IONS
TITLE=Spectrum51 scans: 860,
PEPMASS=405.19846 2228.32300
CHARGE=2+
RTINSECONDS=865
SCANS=860
120.102 4.84529
128.099 5.46992
134.928 11.4669
141.051 7.59955
145.037 3.99193
146.057 7.3229
147.091 21.5753
148.989 6.91981
155.066 8.00691
158.956 8.49031
160.026 20.4802
160.893 6.15484
162.988 11.0565
165.888 4.28015
166.904 19.088
173.989 9.21139
177.150 206.521
178.222 30.2436
182.932 4.31929
185.157 18.0675
185.865 19.5556
186.983 17.2816
191.028 11.9318
198.030 14.0257
201.904 6.66355
203.913 27.3034
205.134 204.481
206.160 55.8971
211.072 10.1073
216.146 6.73201
217.826 3.1692
218.874 16.2205
221.070 32.4419
227.242 7.27372
230.164 17.4557
231.019 14.7772
234.140 7.03769
235.064 16.1052
240.309 7.30446
241.814 12.5352
246.263 117.405
248.111 4.28088
248.964 22.1614
250.942 6.02646
252.031 30.4495
254.029 38.4045
254.839 29.3686
256.817 3.7709
257.974 5.27588
259.324 10.7993
260.140 36.6461
262.104 69.9225
263.037 27.3137
264.196 34.3442
265.186 16.5467
267.089 18.8131
268.957 5.25123
270.220 19.8587
271.160 45.0325
272.076 49.6396
274.275 87.5683
275.443 50.0977
276.178 69.4397
277.110 98.1079
278.012 25.8651
280.248 23.2901
281.215 9.66885
282.152 7.41908
283.015 38.5352
284.468 74.5448
285.275 5.56988
286.307 21.3936
287.380 48.7654
288.151 46.8355
289.046 78.8317
290.218 96.1963
291.078 59.3489
292.326 108.744
293.167 76.0668
294.232 121.517
295.054 74.8176
295.803 9.74164
297.193 11.1704
298.940 10.3887
300.156 35.9584
301.069 11.3115
302.022 35.4866
303.227 50.3797
304.204 91.4268
305.146 41.7625
306.286 27.1233
307.280 21.245
308.110 21.952
310.488 37.6891
311.997 6.81325
314.896 154.095
315.876 127.474
317.036 102.463
318.095 91.9869
319.057 180.448
320.212 42.1446
321.111 17.6762
322.428 34.1178
323.113 17.3334
324.229 15.8244
324.987 10.2103
326.038 17.1465
326.814 9.0099
328.241 8.88621
329.140 66.9367
330.062 57.5437
331.132 105.397
331.961 21.6493
333.207 190.29
334.168 45.9815
336.189 3.72914
337.407 37.6196
338.037 12.1686
340.240 23.0467
341.505 41.8222
342.310 82.1773
343.199 165.568
344.280 94.5702
345.035 154.312
346.036 138.123
346.969 74.5882
347.941 31.6804
348.998 25.6079
350.052 35.6662
351.343 47.7638
357.249 34.7252
358.111 59.2548
359.281 424.53
360.148 212.231
360.896 211.751
361.966 260.614
362.883 28.8773
363.990 173.624
365.093 102.885
367.315 36.7397
368.557 38.0093
370.306 56.2771
371.198 6.5342
373.538 47.4134
375.027 123.823
376.076 45.6696
377.289 155.239
378.183 104.851
379.093 11.9419
380.005 14.2038
380.845 38.8221
382.787 51.2504
383.729 56.505
384.700 100.955
385.543 19.9876
387.006 1054.43
387.957 920.291
389.077 125.795
390.248 85.5641
391.085 42.4022
392.043 26.6058
392.986 89.9923
393.751 50.2437
394.498 30.5471
396.395 2529.53
397.239 207.978
398.348 57.2785
399.146 98.242
401.940 38.4041
404.987 137.69
405.985 74.5129
406.731 27.1495
408.855 8.62121
413.153 33.5873
421.179 10.0812
445.098 21.1411
447.314 152.824
448.337 23.8371
451.107 9.07924
460.297 3.48065
472.265 45.7929
478.356 25.4266
481.391 15.8078
486.121 17.0274
501.418 5.74291
504.255 30.4247
508.296 17.571
518.198 62.3674
519.229 32.9433
546.156 14.6552
551.275 16.0955
555.326 42.7802
564.427 45.069
566.323 13.3662
581.308 16.3892
587.169 26.1234
588.382 33.4046
590.180 9.75101
601.186 10.7201
605.329 491.475
606.282 172.306
621.932 6.99104
635.257 9.88606
655.704 5.50845
661.382 7.81845
665.234 15.6106
694.437 13.3733
706.278 7.26032
775.483 32.5402
END IONS

BEGIN IONS
TITLE=Spectrum52 scans: 861,
PEPMASS=401.23462 4364.56738
CHARGE=3+
RTINSECONDS=865
SCANS=861
129.10243 409.408
244.66177 271.349
260.69064 187.315
277.17682 252.877
329.17804 227.198
384.95181 415.569
387.16629 229.908
394.28842 191.37
395.23193 281.228
395.56299 336.091
395.89389 190.255
400.98175 625.865
401.23447 3443.53
401.56848 1554.66
401.90372 880.423
402.23169 559.177
418.99402 539.489
419.99786 384.95
429.09036 1164.86
469.98895 201.528
486.26755 1769.86
487.26849 249.222
488.30695 256.925
537.30780 228.103
603.34503 661.828
714.38214 381.331
END IONS

BEGIN IONS
TITLE=Spectrum53 scans: 869,
PEPMASS=466.74347 662.37885
CHARGE=2+
RTINSECONDS=872
SCANS=869
146.986 5.95518
148.960 16.4597
169.000 14.1572
171.203 6.06641
172.997 10.9299
175.080 7.71142
178.975 16.1356
184.183 8.10318
187.979 7.25011
189.001 32.5128
194.107 19.2038
195.083 17.0418
202.127 11.6043
204.935 6.77571
216.333 12.1481
218.043 10.6278
219.078 26.7566
220.999 15.9587
227.152 11.5804
232.045 52.9023
233.047 5.72947
237.075 6.69213
239.328 36.9125
244.208 9.80376
247.084 11.2669
249.988 5.477
253.170 25.8006
254.969 5.30089
262.021 36.9771
264.129 8.19188
266.359 7.33696
268.111 12.9966
271.811 24.7756
275.154 8.39087
275.787 7.25944
279.162 9.93369
280.830 7.21059
284.099 18.9802
287.389 5.6803
292.105 3.82626
293.408 14.4097
294.152 36.1255
294.915 13.004
297.016 7.79766
298.379 7.75746
300.085 11.0228
303.291 9.57145
304.201 28.8556
305.080 9.75613
306.241 10.9754
307.155 13.7817
308.126 145.363
309.250 47.4023
310.175 20.0624
311.236 8.57801
313.272 20.6704
315.346 34.818
318.215 56.3437
318.932 36.1104
320.467 83.667
322.243 64.4628
323.278 16.5642
325.160 18.4976
326.151 22.9338
331.114 14.8068
332.941 48.589
334.037 44.3251
334.881 11.8464
336.099 97.7201
337.024 24.2037
337.986 10.41
338.996 95.8722
340.157 5.24429
341.023 23.7847
343.322 5.41313
344.354 59.8002
345.332 88.049
347.979 84.5203
349.191 74.2261
350.106 49.0613
351.193 57.4072
353.110 30.0196
354.124 125.623
355.086 55.9743
357.151 106.871
359.993 21.4469
360.978 9.11811
361.899 6.12226
362.926 18.6734
363.876 45.2886
365.186 42.8314
367.883 26.3502
369.266 37.3769
370.268 46.4262
371.023 44.3784
371.767 63.0331
373.168 33.5823
375.238 23.7151
376.387 9.23041
377.747 328.176
379.648 718.099
380.328 448.349
381.343 65.3284
382.136 46.8939
382.839 11.9117
388.299 24.3453
389.708 19.508
390.818 93.0529
392.202 84.6711
393.458 148.764
394.562 61.0835
395.171 48.0444
395.967 82.8108
397.182 61.0202
400.931 10.2411
401.929 48.4302
403.461 36.9907
404.593 182.854
405.262 54.739
407.152 52.9094
407.912 52.5464
408.877 101.916
411.026 30.7257
412.171 20.9864
413.299 24.47
414.086 11.4179
415.132 7.90621
416.060 61.4652
417.280 34.0786
418.157 28.3501
419.041 24.7408
420.243 128.292
421.006 339.13
422.121 152.73
422.986 186.264
424.213 62.1713
425.213 72.1852
426.492 178.558
429.298 46.6997
430.114 71.961
430.969 15.3858
434.546 62.4005
435.286 33.5627
436.264 84.8287
437.031 22.5804
438.119 47.4522
439.665 95.8057
442.506 15.5893
443.977 106.913
444.788 16.0008
445.637 29.5876
446.832 13.946
448.076 275.239
449.104 824.567
450.253 383.22
451.546 30.1996
452.845 21.5799
455.310 82.7463
456.806 92.8924
457.924 297.278
458.710 119.759
460.039 14.978
462.936 15.3383
466.266 74.1902
466.918 48.1954
470.331 9.37924
471.433 26.1897
486.211 37.3544
489.417 53.5609
490.239 10.046
513.368 19.9369
515.253 15.8196
523.761 17.7783
533.708 61.9902
539.971 18.7604
552.071 62.7843
580.187 9.32268
590.391 17.2521
599.343 12.7299
604.788 21.931
629.270 7.23793
659.503 6.42241
661.512 13.015
662.580 15.0544
665.370 23.0534
671.338 10.4155
683.826 32.1381
694.465 46.1973
721.571 23.3743
743.022 22.3589
758.514 36.4707
759.578 37.8792
760.640 41.0656
802.402 14.1335
805.764 5.3277
870.520 8.93528
END IONS

BEGIN IONS
TITLE=Spectrum54 scans: 870,
PEPMASS=466.74347 662.37885
CHARGE=2+
RTINSECONDS=873
SCANS=870
109.51652 185.914
149.02377 446.447
279.15952 262.26
318.79544 279.445
341.00302 398.504
361.02390 391.712
362.02829 335.284
363.02353 813.473
370.70663 281.812
379.71204 460.508
380.21378 294.602
433.08539 450.676
467.10239 1018.34
468.10309 244.386
590.32813 503.135
661.35919 405.241
END IONS

BEGIN IONS
TITLE=Spectrum55 scans: 872,
PEPMASS=482.78766 2834.92041
CHARGE=2+
RTINSECONDS=874
SCANS=872
139.067 7.10494
159.156 14.6558
167.119 12.4348
169.114 6.61469
172.113 6.38258
174.943 48.4768
179.946 5.31102
184.038 29.0543
185.200 49.5798
186.137 7.1234
199.085 17.5145
199.688 4.3157
201.025 7.48791
203.912 19.3078
213.227 286.194
221.118 10.566
228.218 3.70769
234.019 14.1091
242.128 37.5577
245.272 24.1047
248.152 9.54315
250.086 17.2007
255.175 9.21892
256.989 6.20777
258.061 23.88
258.990 56.4702
262.169 21.4638
266.264 13.9674
267.390 11.9025
268.890 24.2519
270.211 8.28437
272.378 41.8755
277.749 17.1822
283.500 21.5677
284.203 9.52614
287.079 18.0258
287.933 3.705
289.256 115.988
290.243 29.4767
290.864 5.15996
297.228 9.32143
298.401 20.135
300.087 26.0693
306.951 61.2817
308.156 4.33649
309.052 16.9786
310.301 72.2247
311.210 33.3168
312.383 71.089
315.100 11.4376
318.870 30.2147
320.023 41.3208
322.365 7.45091
324.246 47.1481
325.619 8.31174
327.364 165.028
328.205 98.3317
334.260 68.0466
335.137 23.8619
336.216 24.6912
339.005 3.78135
347.831 25.6812
351.205 92.5409
352.318 23.2598
353.201 13.642
354.100 55.289
355.212 69.6198
357.037 5.7024
364.144 37.1267
366.048 12.4436
367.047 23.1437
369.104 114.38
370.290 103.71
371.231 33.4706
373.033 32.2602
376.909 510.023
377.523 19.5426
379.935 3.36655
381.125 37.9624
383.345 122.566
384.035 2.75356
385.265 7.65774
386.851 3.82809
387.792 8.83852
391.294 17.2235
392.456 12.7121
393.073 52.3136
394.072 25.4437
395.021 16.7702
395.994 77.1328
396.889 38.6619
398.128 6.16496
399.035 30.3135
400.968 4.41056
403.154 19.2347
408.082 24.0999
408.793 48.1824
409.930 218.144
411.265 86.0022
412.338 24.6615
413.176 33.6921
414.056 28.4651
419.552 45.6337
420.908 32.8884
421.703 15.2406
422.763 109.094
423.401 27.5967
424.301 20.6734
425.441 13.9373
426.481 94.2117
427.144 25.3929
427.897 13.249
434.214 21.916
435.005 16.0488
436.201 87.1572
437.025 125.837
438.212 79.2984
439.105 231.058
440.155 48.8422
440.841 22.2996
441.915 32.3712
442.957 14.8005
444.422 35.5613
446.593 47.6837
447.328 12.3688
448.167 18.4802
450.319 4.90304
450.980 5.34249
452.192 103.007
453.508 51.1053
454.358 38.0096
455.063 66.5937
455.999 37.5336
456.836 13.1441
457.479 30.3262
458.204 59.9333
459.987 69.2971
460.875 22.5719
462.203 103.691
464.183 265.745
465.074 405.696
465.880 236.284
466.959 74.8049
467.939 135.685
468.944 75.4469
473.367 393.007
474.576 206.754
475.206 113.678
477.030 46.5745
478.463 52.7386
483.088 19.032
483.750 28.5941
487.933 6.56663
492.087 19.9467
494.350 6.10375
495.411 8.67062
500.660 32.1923
526.929 37.5677
530.141 5.22429
533.288 32.3825
537.214 5.62632
543.296 20.4121
546.506 41.0971
554.242 223.318
555.265 45.5204
556.240 4.96491
561.127 5.16371
567.655 79.5636
579.257 38.9887
580.283 58.5374
587.924 31.6785
597.289 13.0744
603.271 21.7658
604.977 38.3745
627.050 45.3508
634.380 9.96903
636.578 25.0734
637.419 6.3551
642.379 22.01
643.347 21.3727
653.444 311.361
654.458 65.2863
655.381 7.38631
675.517 49.6631
676.472 52.8397
687.508 64.3396
693.365 12.9995
694.481 36.239
717.352 56.1812
746.599 26.7438
752.443 224.656
753.450 101.295
754.538 49.685
763.548 27.6798
767.354 12.5999
774.531 11.498
791.518 9.71938
811.257 15.8597
832.320 14.9233
846.468 8.22818
END IONS

BEGIN IONS
TITLE=Spectrum56 scans: 873,
PEPMASS=482.78766 2834.92041
CHARGE=2+
RTINSECONDS=875
SCANS=873
127.66679 208.577
136.99356 182.223
149.02393 432.672
167.03334 236.503
171.14880 215.526
185.16460 866.892
213.15982 923.457
279.15851 611.809
327.17865 358.219
376.71152 714.921
482.79025 313.916
483.24768 438.937
554.27838 881.671
555.26904 197.136
653.34821 986.238
654.35504 312.395
752.41943 1029.33
753.41718 322.388
END IONS

BEGIN IONS
TITLE=Spectrum57 scans: 877,
PEPMASS=896.36768 9626.84473
CHARGE=2+
RTINSECONDS=878
SCANS=877
262.310 3.84553
274.293 20.3906
281.144 8.43138
286.147 8.76043
298.118 38.251
305.199 23.2823
308.197 11.4983
319.300 79.6145
322.324 31.6325
330.159 15.1006
331.574 16.1681
335.139 6.12648
336.172 5.84844
337.152 10.9088
340.200 43.1785
355.183 14.6315
367.399 15.225
368.242 11.497
369.193 40.3748
385.166 118.152
385.782 7.04757
391.604 11.329
395.261 11.107
398.247 33.4489
403.246 7.73335
404.363 23.8931
406.299 41.4057
416.381 7.40716
417.243 31.0451
422.488 6.30396
427.207 15.482
428.202 49.8711
434.314 20.5443
445.243 11.026
446.209 28.5042
451.252 22.0129
455.242 18.1216
463.250 82.6472
468.229 19.7638
473.360 8.64891
475.415 11.6876
483.192 11.2638
485.278 10.9926
492.119 30.0316
499.294 28.0099
503.235 74.6153
504.154 18.8054
512.163 7.9035
513.236 14.311
519.120 5.09021
520.265 140.825
521.188 36.7746
530.250 105.715
531.163 62.3511
535.785 13.9984
541.238 9.32406
542.252 31.4155
548.231 68.3794
549.085 15.8604
551.258 18.8389
552.102 6.77312
553.295 9.15074
560.198 8.58133
567.331 17.5338
569.317 15.5717
570.350 13.02
577.244 199.518
578.302 128.284
581.406 12.0429
587.141 119.546
593.321 50.0343
595.170 4.83623
605.321 41.891
606.461 39.5922
616.247 16.5102
624.416 18.9384
630.930 22.3608
632.895 43.9662
642.996 6.51432
644.355 15.801
645.365 6.38193
649.371 28.1731
655.422 23.0562
662.328 124.141
663.208 6.03033
664.286 16.2707
668.261 16.5576
680.456 23.8441
686.325 51.639
691.332 8.46329
695.434 65.9338
697.301 22.1075
701.337 43.5304
702.443 52.3637
711.323 8.95938
719.371 61.9366
723.590 18.3326
730.269 117.734
732.284 8.58241
738.845 183.574
740.452 47.0783
742.946 17.9161
749.867 65.0264
751.438 28.3668
752.553 10.7188
761.293 13.4937
765.425 7.14645
767.487 54.9254
770.656 38.0081
776.432 128.064
778.347 33.3057
780.826 17.9804
782.608 20.2852
787.442 19.1446
789.650 28.5882
794.469 41.3529
795.929 196.807
796.561 148.245
797.481 173.039
798.459 61.8038
799.173 21.9003
804.986 4.33622
805.680 31.4512
806.653 18.0464
808.990 51.6758
812.343 11.512
813.561 28.9626
814.292 14.1623
815.429 21.3883
817.045 10.7607
818.606 16.3865
820.055 9.34531
825.314 16.8679
828.443 37.4862
829.218 24.2015
831.137 41.5001
833.858 14.6642
834.593 14.7169
835.907 24.124
837.624 12.1349
840.575 56.7389
844.151 74.121
845.482 55.5426
846.432 7.63456
847.397 12.3314
850.898 160.31
851.662 11.9263
852.633 6.92416
853.532 31.534
854.511 94.176
855.620 47.5583
858.020 42.3672
859.936 44.9517
861.163 144.787
862.816 8.39058
863.503 129.339
864.652 33.6996
865.721 66.1327
867.022 21.6336
868.483 21.6262
869.668 314.74
870.478 84.935
871.383 9.15343
874.699 18.4106
876.817 33.1853
878.592 486.535
879.336 23.6885
881.463 68.5787
882.515 42.2461
886.035 117.709
887.278 390.621
888.002 81.7178
896.851 5.34347
903.462 17.6325
904.611 40.4845
908.581 26.0396
911.550 541.993
912.460 11.5977
913.635 22.8053
916.561 8.31111
917.531 18.2291
920.543 34.4594
921.510 19.032
922.540 16.0901
929.757 14.6285
958.411 7.21764
959.601 40.6373
960.456 22.3214
966.264 8.19488
977.399 21.7171
978.513 60.3146
980.598 86.8856
989.568 35.9071
991.531 19.3778
995.445 32.6044
998.678 120.826
999.602 176.231
1000.488 17.1375
1014.445 7.42183
1015.521 15.3006
1016.572 8.80723
1019.554 48.591
1034.464 19.0304
1035.082 43.3605
1038.449 22.0263
1052.493 32.8332
1055.496 237.219
1056.550 96.4673
1057.506 13.1124
1076.592 52.9731
1078.571 25.1238
1085.551 7.32953
1087.190 9.31134
1095.812 18.2799
1111.949 56.9088
1112.627 182.165
1113.492 147.538
1114.602 66.0921
1133.742 15.695
1141.586 20.5739
1143.375 19.4318
1151.545 76.5463
1169.479 249.147
1170.523 312.3
1171.559 64.8286
1173.035 17.1319
1179.400 19.2738
1180.603 9.11257
1181.355 39.5503
1187.629 4.71902
1190.600 30.731
1191.527 33.784
1192.388 6.19915
1195.542 14.6305
1197.475 75.0131
1198.881 24.1639
1208.510 16.9402
1209.511 32.3405
1210.848 13.832
1213.443 12.3482
1215.475 24.695
1216.358 9.10013
1218.450 27.369
1226.574 472.076
1227.581 316.5
1228.511 93.6162
1236.448 37.4652
1244.503 6.96651
1254.423 79.1435
1255.573 42.5856
1273.701 40.7809
1274.473 23.1842
1311.463 32.4523
1312.656 7.26561
1329.549 23.6366
1333.519 17.2894
1368.559 17.6978
1369.750 58.8408
1371.540 23.7242
1372.712 22.1323
1373.550 13.779
1384.526 43.1819
1389.608 181.84
1390.693 145.316
1391.602 93.7127
1409.651 25.1269
1438.898 29.7054
1455.548 14.6583
1456.612 35.4975
1459.564 6.29844
1473.606 30.1021
1474.558 25.0512
1475.297 17.0574
1476.647 90.0068
1477.591 11.7984
1491.638 69.548
1512.510 13.68
1534.496 34.7243
1583.065 23.2798
1589.665 17.3655
1591.719 11.4614
1599.621 47.8969
1600.578 14.9319
1601.768 3.78915
END IONS

BEGIN IONS
TITLE=Spectrum58 scans: 878,
PEPMASS=896.36768 9626.84473
CHARGE=2+
RTINSECONDS=879
SCANS=878
149.28770 194.786
223.10635 204.903
232.60822 192.078
284.73877 190.117
324.96719 206.536
341.00366 279.315
385.14792 288.359
403.87631 212.345
429.08929 2036.21
447.10092 248.124
517.58063 189.582
577.27087 527.854
804.69934 221.166
854.38281 197.391
896.84906 231.169
911.41022 354.069
1056.46252 274.041
1169.50427 351.26
1170.47815 330.332
1226.51294 1174.91
1227.51160 532.759
1389.54236 201.141
1391.57141 210.166
END IONS

BEGIN IONS
TITLE=Spectrum59 scans: 882,
PEPMASS=454.27710 4580.01123
CHARGE=2+
RTINSECONDS=882
SCANS=882
134.127 15.6659
139.948 3.83812
141.272 19.0345
145.178 3.8581
149.033 5.80922
157.081 17.6181
157.993 38.8424
161.072 10.047
171.265 74.7271
173.168 20.1252
175.147 13.1797
180.213 16.7641
183.990 10.5039
185.162 304.118
186.183 83.3578
187.083 8.42276
199.150 110.657
200.111 17.7761
201.188 8.3839
209.874 15.1616
213.039 511.65
214.053 145.311
217.114 7.19057
221.241 32.0018
224.060 20.0816
226.155 18.6835
231.914 48.3395
233.066 18.135
235.108 5.17238
237.979 6.89396
239.276 22.6714
241.113 6.22548
243.251 14.2759
245.232 7.00855
246.022 11.9058
251.299 4.24868
252.222 28.7921
257.101 17.628
262.269 4.598
266.224 24.4958
268.361 76.4856
271.017 12.9176
272.151 66.2038
276.265 14.4717
278.087 20.6307
280.198 40.0791
283.165 14.6833
284.180 39.8346
286.154 16.303
287.142 18.6665
289.230 229.523
290.277 27.868
291.360 50.2564
296.233 17.6265
298.553 107.385
299.372 53.1218
300.025 10.2837
302.163 27.7926
304.811 16.4032
306.176 25.1679
308.160 8.20958
309.197 5.17945
310.340 42.482
311.164 86.8297
312.284 321.109
313.320 53.0897
315.981 86.5963
317.137 17.6625
318.141 19.3762
320.101 7.31315
322.074 43.5154
323.108 71.7029
324.115 43.8749
325.154 15.1195
326.186 105.405
327.128 41.156
328.015 4.57493
329.180 9.94577
330.088 3.05633
332.286 26.785
334.149 15.0632
335.196 52.8076
336.226 24.9037
337.026 47.2324
338.075 145.577
339.310 106.947
340.280 27.6486
341.353 61.6511
341.982 22.307
343.131 60.5668
344.056 8.79414
345.053 32.1852
348.365 2201.08
349.229 21.128
350.898 10.709
352.255 24.7273
353.176 62.3949
354.022 66.9912
355.460 76.8127
357.238 7.36967
358.747 35.1757
359.530 17.33
360.315 62.0671
362.028 16.0662
363.851 438.687
365.050 90.2887
366.206 128.135
367.166 122.719
369.248 67.7271
370.047 25.8013
371.124 33.7073
371.934 14.5714
373.516 67.531
374.239 17.6383
377.415 30.8097
379.126 43.5814
380.035 161.039
381.927 186.561
383.337 319.899
384.364 33.6878
385.711 10.1592
388.703 47.6896
390.139 36.8197
390.968 60.0628
392.106 144.239
393.316 48.6616
394.238 44.402
394.963 25.8156
395.939 79.0931
396.960 106.789
397.784 196.839
399.050 153.219
400.297 35.8628
402.400 59.3626
403.194 7.36101
404.247 30.1124
405.262 40.7439
406.197 7.21378
407.927 457.498
408.844 549.938
410.013 140.21
411.110 389.584
412.241 112.532
413.268 156.286
414.128 141.901
415.881 85.9655
417.882 82.326
418.907 37.8893
419.829 67.8901
421.002 48.226
421.941 109.877
422.826 52.296
424.188 111.612
425.044 107.19
426.213 367.692
427.096 380.055
427.904 54.1303
429.252 28.7727
431.209 84.9531
432.226 93.5657
433.452 235.371
434.300 6.12848
435.958 857.215
437.013 638.725
437.904 93.1599
438.907 244.471
439.968 145.694
441.647 130.212
442.955 241.652
445.049 566.637
446.010 694.713
446.913 10.8181
448.259 49.7555
449.776 87.4478
452.788 10.2997
453.923 57.6501
454.899 208.896
458.639 39.5291
462.166 15.3521
471.916 11.8101
473.957 7.87426
477.151 19.0632
478.453 40.6488
480.292 13.2008
482.364 61.5089
483.403 40.0009
486.705 8.12778
489.792 24.7492
497.226 1002.36
498.317 136.567
499.485 47.4584
501.428 5.94708
513.249 25.6797
514.467 17.4989
519.176 48.8049
520.465 5.9638
521.441 132.837
538.508 121.366
539.127 21.0315
540.179 19.3117
543.269 6.4527
544.248 14.9581
553.041 44.6644
554.327 34.8395
556.205 28.6553
559.194 14.7584
561.100 9.03576
564.847 36.2299
578.308 15.7156
580.503 12.5526
590.339 39.1766
591.330 6.78317
592.465 23.312
594.162 9.70489
596.357 594.66
597.272 355.117
598.142 15.3546
600.551 10.5796
605.341 49.7684
606.188 17.867
607.292 5.6068
609.246 21.4565
615.395 26.1967
619.217 59.5689
620.719 65.5797
623.436 19.2621
624.395 22.1135
626.475 4.42557
628.090 26.837
631.639 50.352
644.543 11.6805
645.227 17.2185
648.752 72.1866
667.499 6.62283
668.424 30.0223
671.463 35.5343
672.295 19.8031
673.573 16.8368
678.450 30.4707
691.466 18.0947
695.454 961.579
696.442 260.387
697.334 77.2332
699.451 19.058
705.504 12.9762
706.321 9.46822
715.426 16.8717
716.957 21.6869
732.625 13.0575
734.553 51.3478
750.667 18.3989
751.856 48.2499
765.272 28.8887
769.332 17.2274
781.589 7.38906
795.880 19.5098
799.741 13.5339
808.568 21.2613
815.132 22.1144
END IONS

BEGIN IONS
TITLE=Spectrum60 scans: 883,
PEPMASS=454.27710 4580.01123
CHARGE=2+
RTINSECONDS=883
SCANS=883
128.98811 191.669
149.02274 641.153
149.25299 181.634
171.14948 1482.39
175.11887 434.978
185.16502 5283.31
186.16823 469.724
199.14458 659.851
213.15997 3996.5
213.61633 228.031
214.16411 340.272
249.13292 872.514
249.63617 229.541
267.20941 201.237
279.15680 470.538
289.16177 433.671
298.66626 986.326
312.22818 819.919
318.79071 368.302
341.00174 342.112
348.20059 1232.45
348.70154 583.321
363.78833 374.903
397.73773 256.456
408.79196 198.12
426.22061 1246.94
452.92484 246.453
453.86578 261.283
454.27963 343.307
454.77905 209.943
455.23499 497.364
455.72809 263.969
470.93314 248.731
480.23279 242.657
491.84119 390.754
497.25839 4947.28
498.26038 1331.56
536.35889 211.487
596.32654 4753.4
597.32996 1477.1
678.37164 238.559
695.39526 6776.11
696.39697 2592.43
697.39941 460.354
794.46246 289.894
END IONS

BEGIN IONS
TITLE=Spectrum61 scans: 885,
PEPMASS=397.73511 5790.87744
CHARGE=2+
RTINSECONDS=884
SCANS=885
102.165 10.7034
128.578 36.0141
135.012 9.3023
136.169 28.8546
139.962 20.5277
141.875 12.9805
143.102 38.9353
144.151 21.8822
144.981 5.52227
147.064 23.7677
149.038 40.2103
150.094 34.6099
155.070 5.92755
158.095 11.8315
160.102 8.55558
165.044 17.9749
171.116 434.85
172.096 32.8977
174.888 40.8511
176.144 9.99097
177.839 15.8088
180.049 8.24725
180.926 12.5622
182.075 17.1325
183.059 16.5084
185.115 9.76873
187.047 14.2613
193.024 47.1472
194.193 11.5575
195.154 25.6442
199.086 744.292
200.148 61.5939
201.171 5.02765
201.777 14.1276
204.833 41.6479
205.988 7.71719
206.910 32.1011
209.018 14.9125
210.008 9.13675
210.978 13.8604
211.917 22.8584
213.464 115.449
214.078 30.4787
216.247 14.2542
217.979 9.91747
219.133 49.8912
221.087 13.7432
222.137 24.3911
224.209 47.742
225.532 22.4865
226.159 13.1159
228.035 12.8314
229.249 63.8904
230.037 7.80901
232.045 22.9902
233.291 26.2562
237.169 52.2981
238.172 48.2848
239.308 73.737
240.109 7.17206
241.320 6.41401
242.248 11.6756
243.153 38.6169
244.047 11.7155
244.960 19.9327
246.132 19.9528
247.277 76.2157
248.158 22.5532
249.452 41.9687
250.061 24.4144
251.330 32.0007
252.089 13.953
253.319 129.854
254.229 40.6652
255.161 7.65765
256.089 5.42186
258.241 28.5575
259.163 7.31601
260.118 30.7998
261.098 56.0457
262.067 28.2827
262.979 21.1925
263.832 50.9081
266.019 55.2537
267.004 21.1402
268.042 61.4851
269.121 51.1826
270.225 264.605
271.244 50.6511
272.107 4.09006
273.132 45.7392
275.094 40.2199
276.183 11.4772
278.132 112.11
279.091 240.737
280.027 91.7628
281.117 116.169
282.270 117.154
283.397 60.8186
284.142 40.1204
285.035 85.759
286.023 43.7199
287.526 62.722
288.150 8.22212
289.268 228.941
290.285 151.505
291.186 28.0604
292.147 64.3626
293.482 23.2907
295.170 147.156
296.254 6.34547
297.181 119.269
298.837 3840.36
299.859 82.0205
303.062 5.08819
305.256 10.003
306.480 88.0799
307.195 76.1638
308.117 130.35
309.049 97.7469
310.021 217.976
311.085 47.0644
312.476 73.3481
313.251 35.5166
314.189 16.8069
315.291 20.4299
316.315 24.3295
317.715 30.9105
318.670 40.5947
319.274 15.247
320.375 22.2782
321.754 146.676
323.055 338.61
323.942 172.449
325.112 77.4658
326.287 58.3326
327.040 72.6059
328.108 77.7533
329.010 14.8664
329.773 55.9991
332.099 18.8976
333.178 86.9428
334.237 49.9735
335.057 86.4805
336.203 53.6431
337.081 86.7212
338.210 107.578
339.043 158.747
340.043 180.726
341.215 286.461
342.185 50.0068
343.272 13.6165
346.558 56.9601
347.508 78.1521
348.259 430.611
348.962 219.053
350.164 53.064
351.283 280.876
352.098 635.067
353.092 183.697
354.142 342.925
355.150 196.213
356.370 207.244
357.256 175.454
358.688 18.6544
360.171 21.1676
361.326 68.3933
362.209 52.8777
363.315 14.408
364.148 26.9448
365.008 32.5182
366.137 78.7543
367.347 82.0201
368.098 128.661
369.122 187.049
370.079 151.063
370.794 37.2309
371.829 13.2459
372.918 11.1785
374.455 133.765
375.821 49.0505
379.106 577.471
380.068 1321.36
381.110 282.714
382.000 132.267
383.022 1084.04
383.721 72.7139
384.764 23.6943
386.174 42.7169
387.135 52.3283
388.341 119.411
389.100 439.37
389.877 107.313
391.891 50.0772
395.357 5.59007
397.066 265.832
397.998 96.1949
398.944 16.4932
399.565 12.9783
401.206 38.62
407.342 8.94325
408.310 32.1458
410.175 25.2523
415.520 33.1012
426.328 607.738
427.325 104.701
442.970 17.9206
444.857 19.9382
452.368 45.9284
461.416 13.369
462.473 26.5051
463.304 23.0498
465.849 40.3195
470.366 91.4514
472.316 34.4076
477.658 94.262
478.436 40.9234
482.847 8.45211
488.252 6.57081
497.292 1000.24
498.251 205.95
499.215 26.2785
500.304 13.2025
503.724 11.1088
506.393 184.831
508.378 10.9062
513.313 6.88903
530.322 14.944
531.248 8.76661
551.468 15.1703
553.619 10.0531
574.952 42.4659
578.486 33.8746
579.330 14.5321
596.323 1977.06
597.360 775.008
598.345 86.288
603.932 10.6407
606.450 11.9308
620.415 12.6459
621.360 4.5923
638.525 12.1583
657.380 28.5083
694.424 15.1955
695.594 78.0952
696.558 16.8918
724.414 30.1182
735.636 16.807
END IONS

BEGIN IONS
TITLE=Spectrum62 scans: 886,
PEPMASS=615.55096 2885.70532
CHARGE=3+
RTINSECONDS=884
SCANS=886
181.096 14.7392
184.035 8.16834
195.935 13.9618
212.142 8.18822
221.249 8.56456
222.249 13.5567
223.102 39.0706
229.054 10.9039
242.887 13.9613
255.139 14.0667
257.222 16.7781
259.134 11.9938
262.295 34.8689
265.134 16.5244
268.075 21.3894
269.110 23.8768
270.068 29.1878
272.050 26.4679
283.113 14.6146
284.025 20.4168
288.671 7.39982
296.290 20.4828
297.437 30.3794
298.198 52.658
307.275 8.42946
315.373 7.82199
316.573 9.71327
319.035 5.59236
327.277 8.78952
328.155 8.67747
341.292 6.50741
343.060 3.8192
344.270 18.2854
348.328 26.1708
353.322 28.8373
354.984 32.2313
356.139 43.5653
357.127 122.033
358.140 189.847
359.194 302.222
360.248 228.188
361.159 34.2147
362.048 13.9943
363.942 29.2946
365.753 8.32066
367.263 13.7206
368.364 7.09873
370.616 52.5662
371.382 22.2926
372.247 8.08585
375.344 17.3011
381.411 9.5174
384.347 19.5367
385.174 11.2865
388.041 63.0108
392.449 6.47307
393.159 6.86932
402.776 7.14988
406.235 32.9787
409.969 17.721
412.175 7.39185
429.013 20.339
430.395 10.9689
431.113 7.71845
433.406 21.4819
434.992 13.8773
436.274 27.3791
438.012 12.3175
442.930 17.2133
443.823 38.9012
444.957 3.8584
447.353 7.99416
454.186 9.70364
455.438 11.3897
456.190 34.1485
457.141 11.424
458.076 14.9576
459.229 23.1257
460.282 57.0277
467.802 22.9398
470.100 16.906
471.146 17.4012
472.866 5.60069
475.430 36.8834
478.029 17.9447
483.797 33.1319
485.117 11.689
486.207 6.5176
487.175 13.1672
488.122 6.79768
488.935 40.0284
490.501 14.0441
492.103 12.6981
494.186 27.7068
495.882 40.9459
498.104 51.399
500.628 14.7145
502.290 5.31921
503.357 47.9335
505.598 7.60644
509.240 10.5023
509.953 10.6295
510.594 9.84503
515.372 39.6121
518.017 114.263
519.721 24.3093
521.229 52.2225
523.150 33.7176
525.857 21.0202
526.784 13.9106
528.270 24.5908
530.124 26.5813
530.989 19.3779
533.156 48.2988
535.945 70.9903
539.702 61.1885
541.913 17.2975
542.891 72.1172
543.716 57.9209
544.881 21.7639
548.824 170.871
550.211 38.1669
552.135 54.1053
553.757 57.8038
554.468 16.4063
556.935 33.0593
559.404 105.272
560.466 16.4883
562.163 14.684
563.152 6.3012
564.017 9.47459
567.194 51.3155
568.173 27.9745
569.585 107.466
570.604 194.876
572.047 85.682
572.901 21.2367
574.592 7.82789
575.854 45.4066
577.097 90.5352
577.873 44.2328
580.044 204.983
580.698 164.018
581.457 24.3069
582.155 7.69119
583.207 17.9357
584.756 83.2196
585.620 55.3566
587.152 21.1277
588.118 73.2044
588.827 36.8365
589.515 88.2402
590.183 15.6583
591.620 36.6058
592.760 35.5514
593.508 30.3494
594.331 306.022
595.557 267.205
597.133 34.8456
597.959 320.862
598.856 109.987
599.878 367.886
600.938 18.5199
603.808 708.097
604.817 114.36
605.952 695.466
606.651 65.8442
615.773 8.95073
618.607 10.9798
627.758 49.5154
631.393 68.7631
632.264 29.2107
634.516 48.4442
640.742 12.8293
650.257 58.0869
654.321 45.0362
685.301 13.0384
688.341 29.6661
694.337 24.9191
698.419 8.17889
699.479 19.3223
705.287 34.1047
722.315 30.905
726.353 78.3857
727.233 40.664
742.271 22.2828
744.826 60.6321
747.902 88.7058
754.902 27.605
756.380 32.0521
757.284 54.7477
772.342 5.44529
776.374 30.5828
787.167 11.1682
794.347 3.17244
796.490 13.5071
812.371 20.9415
813.763 28.1403
823.263 54.3158
828.197 28.1074
839.290 22.9595
840.417 25.175
842.353 33.0818
855.492 19.9182
885.512 59.6551
907.868 55.7692
925.279 15.0873
934.367 11.2159
937.409 6.56886
961.487 17.8888
962.444 6.56725
977.663 4.48868
994.253 17.2316
999.503 9.25505
1071.544 13.8775
1087.346 10.9564
1089.293 9.90068
1090.861 14.2158
1236.304 24.2328
1262.209 18.1483
END IONS

BEGIN IONS
TITLE=Spectrum63 scans: 887,
PEPMASS=397.73511 5790.87744
CHARGE=2+
RTINSECONDS=885
SCANS=887
143.11856 307.815
149.02319 634.396
171.11241 226.455
171.14943 6211.32
172.15269 365.475
175.11908 760.052
199.14439 2864.29
200.14769 247.032
213.61447 1001.72
222.96495 277.005
249.13277 1272.43
279.02676 522.47
279.15964 467.017
289.16217 625.038
298.66696 1923.46
299.16846 503.448
299.35016 212.99
308.17105 259.05
338.96338 378.709
341.01010 214.498
348.20084 589.307
382.95673 1031.39
383.95456 286.479
392.02039 195.789
392.82703 229.561
397.73474 233.65
398.23801 226.398
399.00223 321.293
400.96924 276.559
409.19376 313.501
414.92188 393.43
426.22104 1946.47
427.22662 516.769
497.25830 4690.92
498.26239 1142.37
579.30157 617.085
596.32654 9431.92
597.32990 3053.84
598.32843 311.183
695.39502 694.588
787.70410 206.948
END IONS

BEGIN IONS
TITLE=Spectrum64 scans: 893,
PEPMASS=776.80255 5226.22607
CHARGE=2+
RTINSECONDS=890
SCANS=893
249.170 23.4399
276.213 10.0015
281.251 16.521
283.263 13.1933
284.180 5.35277
301.286 11.8956
303.215 17.6964
304.169 3.48751
321.206 77.8698
322.117 19.5804
327.986 15.1676
331.298 39.2694
333.054 10.4276
346.327 22.9895
355.123 5.15058
357.179 5.34601
359.119 13.902
370.289 21.5469
372.318 30.5049
374.141 35.8788
376.180 19.7126
381.325 8.84667
391.211 9.09049
392.197 129.917
394.230 7.33601
397.170 5.0331
398.167 22.9541
402.288 7.28348
403.507 9.54209
418.289 31.1055
420.170 10.388
422.300 18.8162
426.227 21.0722
430.168 8.58297
437.164 5.41933
440.406 12.5481
445.141 13.2297
446.184 55.1785
446.790 20.1962
449.203 26.2038
452.893 49.0866
463.529 5.58424
465.115 10.8124
471.215 5.20016
477.268 13.1515
486.241 18.9346
489.250 3.8004
507.127 8.33457
510.281 18.7269
516.400 13.7647
523.121 7.0316
534.166 28.2474
539.838 13.7888
541.388 40.6304
543.257 18.0204
555.045 4.41466
556.310 15.7522
558.043 21.408
579.072 13.4436
581.024 16.2945
581.833 34.5393
582.618 5.92113
587.080 7.44632
589.174 3.80077
602.989 15.9479
604.319 13.3855
610.135 27.7625
613.164 11.1238
614.585 12.2032
615.525 23.6743
628.263 14.5116
629.371 7.64195
631.309 112.411
632.286 60.5299
642.754 18.3711
645.618 46.7021
646.334 36.3489
648.461 31.6969
649.252 254.722
650.191 81.3329
651.287 4.28303
656.329 13.3712
660.852 10.7468
666.466 37.0092
670.054 34.3414
670.711 61.0045
671.716 16.4004
672.402 10.9586
674.220 46.7643
675.663 35.8689
679.626 84.4354
686.828 30.7318
687.841 47.8576
688.764 40.4953
691.782 34.2865
693.370 33.0032
698.754 37.1242
704.256 98.1881
711.682 44.3345
712.918 23.1787
716.844 26.3835
717.784 13.7753
720.760 59.0595
723.364 179.93
724.088 15.2146
730.797 9.69031
731.925 45.0604
733.052 61.0697
736.178 35.7089
739.771 28.6545
741.331 60.8985
743.441 11.3481
744.909 106.927
746.183 43.8687
747.943 130.778
751.633 14.024
754.034 141.098
754.820 52.3766
758.041 108.752
758.920 61.3141
759.748 272.956
760.707 71.4087
762.906 62.7768
766.678 20.5111
768.096 338.944
768.832 191.365
771.205 23.3671
777.125 22.1154
780.370 33.9222
788.176 24.7074
806.772 34.8566
807.384 32.7787
808.494 13.7244
816.469 57.5513
843.773 30.4294
846.138 61.7642
855.468 11.7196
866.337 24.6047
883.417 39.7386
884.340 12.7803
884.990 14.3943
887.490 54.8596
904.398 664.066
905.497 370.719
906.917 100.92
910.497 18.7993
966.775 70.3367
985.747 44.0031
1002.680 29.7002
1013.554 11.1666
1014.579 7.50809
1015.523 11.8987
1019.491 195.408
1020.382 150.692
1021.663 44.7177
1059.807 48.9291
1090.593 157.186
1091.616 45.438
1161.497 120.987
1162.497 60.7206
1163.637 38.2307
1232.481 21.8322
1233.661 26.253
1234.526 67.8779
1281.741 13.2469
1290.473 16.5727
1337.630 4.45701
1362.347 21.1271
1406.346 49.01
1407.822 11.4031
1424.625 20.5471
END IONS

BEGIN IONS
TITLE=Spectrum65 scans: 894,
PEPMASS=776.80255 5226.22607
CHARGE=2+
RTINSECONDS=890
SCANS=894
321.06921 278.964
392.10614 373.897
429.08896 1204.45
562.16791 203.376
904.40173 848.917
905.40991 332.411
END IONS

BEGIN IONS
TITLE=Spectrum66 scans: 896,
PEPMASS=480.73260 1823.67395
CHARGE=2+
RTINSECONDS=892
SCANS=896
150.017 3.49422
166.000 5.34741
185.205 6.84892
193.950 41.5612
194.763 9.53311
195.927 3.93816
200.185 7.44683
203.009 9.3566
203.998 6.18758
205.059 19.9719
210.094 18.0853
211.095 7.54138
212.052 12.2588
220.132 14.0773
222.111 24.9333
230.083 11.4141
231.132 19.3605
243.248 56.2447
244.358 20.7813
245.736 120.864
248.174 26.8782
250.080 14.0446
251.270 15.349
252.198 14.8613
253.055 7.85045
254.248 6.4258
255.179 34.3141
258.835 20.4917
262.316 12.3027
264.358 6.55807
270.171 11.1062
274.088 20.5633
277.909 4.83828
280.247 5.79167
281.025 40.8366
287.197 25.8278
288.218 17.4859
289.178 32.8871
293.253 14.5114
295.424 9.14772
296.130 4.81547
298.087 6.60322
306.169 521.197
307.229 50.4621
308.189 9.61541
309.195 22.3154
310.115 11.7506
311.335 26.1551
315.089 22.0903
316.555 40.083
318.918 39.416
320.095 54.0833
321.247 9.59223
322.091 50.4743
323.215 3.21054
324.231 126.245
325.057 7.02657
328.103 3.96416
331.016 9.47406
332.293 22.1724
333.427 10.2048
334.251 58.9586
335.367 20.8574
337.785 4.69481
342.255 29.2864
343.319 21.9335
346.371 13.1699
347.115 13.3038
350.083 1060.92
351.078 202.074
352.182 33.8114
353.260 5.55138
353.972 14.0711
355.127 27.2177
355.830 6.03602
359.303 55.7882
360.517 6.73708
362.184 17.559
363.954 85.3116
364.785 30.3283
366.234 44.6433
366.917 29.154
368.131 270.838
369.091 153.22
371.352 26.3888
372.138 45.2278
373.173 24.6289
374.493 41.8497
375.300 80.3804
377.169 39.5008
379.090 33.7075
380.377 53.1542
381.445 21.0184
383.405 32.6074
385.199 18.2492
388.433 33.4826
390.366 91.4732
391.085 23.1649
392.284 25.2635
393.050 96.7272
394.469 24.6872
395.220 21.0031
397.276 16.3945
398.380 10.4034
399.613 43.7546
401.202 46.5844
404.192 37.8555
405.438 13.3312
406.069 26.4406
406.848 208.635
407.774 167.777
409.646 60.547
411.634 83.4064
413.040 5.18048
413.648 40.9241
416.229 88.75
417.616 110.565
418.413 50.8764
419.423 38.5539
420.574 47.5447
421.633 57.9951
422.622 117.53
424.549 87.7491
425.470 61.5141
426.288 14.3811
428.218 17.0791
429.613 12.4093
430.396 45.8655
431.173 30.1324
431.925 31.2633
433.080 60.1611
434.092 156.738
435.052 107.63
435.983 76.9219
437.107 174.949
438.047 12.602
439.025 89.3258
440.038 139.245
442.773 20.2288
443.650 32.1099
444.833 219.274
445.983 27.1385
448.029 24.3913
449.186 49.5685
450.184 215.061
450.904 120.921
451.903 61.5826
452.854 141.39
453.822 67.0516
455.100 20.5281
456.258 50.5466
457.107 58.6098
459.004 787.411
460.036 196.443
462.164 257.445
462.935 543.586
464.077 310.499
464.850 57.3001
466.604 139.712
469.365 56.2581
470.017 17.7677
471.441 254.231
472.464 379.586
473.318 17.8637
475.040 96.8101
475.958 44.8942
481.042 31.2779
484.681 6.90581
487.510 111.332
491.091 15.5542
512.190 16.2219
516.359 8.40378
521.227 67.9352
523.100 12.0936
524.438 21.909
527.108 51.4155
536.791 14.8348
541.763 19.6639
547.980 21.6947
553.115 56.4332
554.317 49.3613
568.287 11.2901
570.370 8.19214
575.095 11.5168
578.189 18.2114
579.365 8.44098
593.245 20.1456
595.229 4.81068
598.347 27.7592
600.735 21.7315
608.195 8.71704
620.408 5.1066
628.411 24.4208
646.386 179.351
647.393 4.93164
650.289 14.3201
651.344 15.6499
670.290 19.9586
671.508 41.3642
672.578 12.2515
685.209 16.9466
690.394 123.42
692.608 11.6116
698.408 20.7893
721.440 6.09863
725.694 24.4243
745.546 20.9746
746.373 20.0304
747.302 18.1081
758.299 14.2502
759.499 39.2056
760.373 39.3351
761.337 11.5808
764.790 10.334
786.203 21.6875
787.485 45.3104
809.808 25.3521
827.487 21.4863
829.369 14.3623
830.538 126.529
831.375 56.0085
917.639 14.0504
END IONS

BEGIN IONS
TITLE=Spectrum67 scans: 897,
PEPMASS=480.73260 1823.67395
CHARGE=2+
RTINSECONDS=892
SCANS=897
149.02376 596.408
193.96585 1458.17
211.97719 706.742
255.63454 181.251
279.16034 538.022
296.90887 256.5
318.79111 229.492
482.24371 227.263
629.42944 201.559
690.33258 249.39
830.41644 246.404
955.50024 272.795
END IONS

BEGIN IONS
TITLE=Spectrum68 scans: 899,
PEPMASS=543.24689 10746.27832
CHARGE=3+
RTINSECONDS=894
SCANS=899
159.035 18.1656
166.590 15.7724
175.083 10.4144
178.074 18.873
184.114 5.18334
186.873 76.5053
191.110 5.97459
196.040 6.91308
200.005 16.0486
201.045 52.0788
201.860 6.00929
209.076 9.2823
210.909 15.7062
213.071 13.8192
219.154 13.8212
220.157 5.56059
222.272 43.8135
226.026 10.2359
227.129 9.71154
232.127 11.5732
234.113 4.71773
237.924 15.1209
240.081 17.7168
244.093 25.556
258.946 38.4775
260.291 24.8393
262.122 39.8474
270.037 23.6659
271.366 6.49817
275.265 3.69224
281.279 14.8609
282.289 5.69707
282.955 5.23369
284.284 24.7704
287.336 23.8251
288.214 8.71993
290.401 24.064
292.077 6.6076
296.168 4.22063
297.155 35.0456
297.830 36.4246
299.100 14.4349
302.030 14.0693
309.224 25.8493
314.331 28.6658
315.407 31.9814
317.732 22.2591
318.635 35.9114
319.508 38.2072
321.265 42.7829
324.155 17.3651
331.352 122.026
332.380 95.4193
333.221 8.83367
334.449 15.5417
336.255 43.1838
337.822 47.7538
339.284 95.3736
341.066 47.4152
341.689 5.93622
342.996 46.4197
343.676 17.7205
345.702 28.1483
347.914 13.8955
352.025 9.58182
354.377 19.8679
355.253 5.28322
358.247 20.7249
359.365 14.338
360.742 49.7023
363.652 24.3169
364.866 24.1518
366.290 40.1588
369.417 3.43582
373.145 22.9934
374.517 43.0996
376.045 12.5547
379.341 17.649
380.131 10.9437
382.157 9.94556
383.707 34.2583
384.361 37.0736
385.003 12.4934
387.065 60.4734
388.708 35.1337
392.786 50.9703
394.330 63.8776
395.306 8.10327
396.804 178.717
398.182 50.4309
399.068 4.68398
399.990 23.8362
401.747 42.1092
403.698 68.0076
404.941 192.311
405.805 128.38
408.245 8.87789
409.276 16.6241
410.609 52.32
412.262 166.577
413.760 69.2822
415.086 35.2929
416.267 43.3958
421.332 29.4715
424.542 25.5158
425.206 2.74782
426.289 68.9817
427.129 80.3636
427.850 8.86295
428.915 63.3074
429.829 13.2352
431.435 62.7726
432.482 45.7929
433.195 9.36455
435.016 48.1135
437.508 84.3094
439.319 84.7092
441.230 19.1144
442.255 18.5419
443.304 151.776
444.441 165.4
445.299 43.6328
448.254 17.553
448.880 6.17598
450.471 45.0623
451.572 96.0813
452.449 61.3918
453.118 16.8378
453.971 37.8863
454.928 36.5176
455.909 93.7637
457.199 39.8015
460.240 26.2269
461.257 341.343
462.022 49.4608
462.966 36.5181
464.590 79.5572
466.184 29.4591
467.367 45.4556
468.988 53.2476
470.098 421.626
470.989 115.578
472.192 43.7324
474.231 44.3317
475.193 296.056
475.864 72.7768
477.072 127.229
478.151 46.8766
479.075 79.7588
480.167 106.567
481.425 2898.82
482.349 250.794
483.079 108.998
484.550 193.359
485.385 74.424
486.002 101.324
488.264 43.434
489.448 52.789
491.749 41.3434
494.471 13.5153
495.847 27.4649
497.026 222.381
498.173 212.439
499.016 63.3353
499.893 119.616
500.770 5.91158
501.696 45.5456
502.612 33.7643
504.058 66.9496
504.792 13.0663
506.008 232.88
507.627 124.25
508.282 7.03441
509.296 8.34202
510.168 16.5408
510.965 30.5812
512.099 97.9402
513.647 243.337
514.864 107.55
515.846 24.7868
516.940 108.238
517.690 79.0384
519.822 329.847
520.728 74.4876
521.734 88.7963
522.704 69.2236
523.492 43.8925
524.968 574.794
525.906 357.146
526.630 123.005
527.527 54.2919
528.854 195.352
530.489 144.576
531.364 77.8778
532.040 170.436
532.849 134.964
534.068 236.182
535.099 397.232
536.263 45.5667
537.244 67.9871
542.724 8.28673
543.466 4.6094
544.737 7.63453
545.464 10.7182
551.167 8.73384
554.072 4.93468
559.249 47.8375
560.147 28.697
562.303 3.84338
564.304 25.148
570.171 15.1785
572.364 126.193
573.255 111.913
575.177 40.9658
577.351 19.9015
579.274 31.6513
581.889 25.8447
589.332 5.18881
590.259 695.974
591.205 218.373
592.130 159.964
598.124 15.826
599.873 156.991
600.820 84.7613
607.211 17.4579
609.234 16.8198
610.433 13.9208
611.177 25.1959
623.339 73.7667
625.390 45.9356
626.041 71.7818
630.330 13.8726
634.324 54.3765
636.940 57.9955
642.227 14.14
643.375 41.6989
644.211 33.1634
645.382 16.6195
649.014 61.5919
650.607 24.9336
657.772 53.4456
660.463 117.331
661.342 855.32
662.361 261.654
663.268 47.8464
664.137 278.171
664.991 26.4669
676.314 22.5775
677.298 79.1844
678.160 7.68024
680.392 20.781
681.441 20.8311
689.466 10.0711
695.894 30.7955
701.330 12.046
703.400 26.9052
704.241 17.362
706.365 29.201
711.597 41.2176
712.840 230.859
714.569 38.0908
720.337 8.8064
721.550 1283.69
722.479 215.941
724.308 13.4174
727.769 7.84615
729.397 61.4639
730.367 13.3371
741.462 65.7248
746.423 17.5863
749.234 6.09606
750.679 246.281
751.419 60.8532
758.420 25.5199
761.982 25.4194
764.473 20.2726
770.253 46.7589
773.419 5.98403
775.555 31.2107
777.357 15.0302
778.872 308.276
780.183 193.311
781.445 50.6351
783.406 8.95262
786.392 13.8402
789.256 18.6232
790.437 46.2045
800.402 19.3804
801.444 17.0208
802.280 93.3529
803.176 5.21751
807.486 7.42505
808.522 292.751
809.523 142.515
810.440 13.1301
817.929 7.35823
820.426 267.742
821.375 105.49
822.410 75.4554
823.767 24.5223
825.851 20.207
827.436 11.0921
832.310 28.2801
853.490 16.82
854.726 32.5573
859.227 23.564
861.603 23.6055
864.969 27.1425
877.527 47.6788
880.592 15.9386
891.477 22.9339
892.612 11.4171
898.592 5.51446
904.333 5.31655
912.585 15.4568
918.360 26.6473
939.452 35.8043
940.385 14.0205
944.035 16.4355
949.615 6.31194
950.564 3.78362
951.331 21.2082
967.418 160.41
968.607 123.136
969.549 28.9085
970.451 14.5569
982.400 33.5059
995.529 21.5095
1020.297 36.5596
1037.657 16.3805
1038.682 36.8997
1039.489 76.7648
1048.386 12.5073
1070.474 25.7489
1092.461 24.1868
1094.217 3.57125
1112.478 19.8245
1121.448 15.702
1140.774 28.1518
1149.439 47.0854
1167.632 13.8485
1169.485 25.3083
1180.607 37.1251
1198.525 18.6771
1199.373 19.042
1200.694 24.8878
1235.489 22.5983
1295.733 21.143
1296.453 56.9515
1410.398 8.70974
1412.562 50.3569
1426.946 5.65939
END IONS

BEGIN IONS
TITLE=Spectrum69 scans: 900,
PEPMASS=543.24689 10746.27832
CHARGE=3+
RTINSECONDS=894
SCANS=900
100.13759 189.657
110.58646 177.409
120.08069 2293.72
129.10210 811.522
133.04338 423.47
141.06598 631.29
147.11308 287.308
159.07697 383.863
186.12373 402.176
187.07143 1077.6
207.53651 186.241
244.12769 210.342
286.65714 217.77
315.16986 257.954
324.97427 214.592
325.36124 190.271
331.17999 699.641
332.22913 622.876
339.15704 339.883
396.66080 583.9
401.65076 387.721
402.15726 308.781
404.71265 729.426
405.21075 239.168
410.66299 476.572
426.20538 219.508
429.08911 1158.57
430.20111 231.776
438.69165 275.877
443.26260 279.157
461.27151 1176.13
462.26776 230.592
470.19754 976.951
470.70337 276.885
475.22260 259.668
475.54929 238.304
481.22559 1952.96
481.55997 2054.28
481.89267 621.328
482.22827 284.716
484.71942 245.786
519.56708 434.096
519.90149 622.053
535.25537 210.039
537.24286 708.027
537.57263 561.025
542.11017 280.724
542.77600 512.677
543.24640 9168.52
543.58142 6414.17
543.91455 4230.66
544.24652 1394.53
544.58551 491.799
572.30872 645.029
573.31262 261.182
590.31372 2339.53
590.76776 250.477
591.31561 959.55
599.77417 393.586
600.26312 346.087
606.25818 221.891
634.25018 315.692
642.27197 233.22
660.28125 703.216
661.35052 3702.99
662.35571 1327.87
663.35516 288.294
663.81970 979.88
664.31189 430.802
677.31635 208.088
721.33710 2253.07
721.83575 1731.04
722.33575 619.203
729.29907 288.878
750.31781 222.017
770.34741 400.754
778.84674 1219.96
779.34784 1049.95
779.84174 417.377
802.30975 300.999
803.31598 219.817
808.42078 1676.47
809.42413 496.559
820.31488 1879.74
821.31677 716.51
822.31561 247.547
967.37817 506.543
1069.50977 228.474
1412.59644 204.364
END IONS

BEGIN IONS
TITLE=Spectrum70 scans: 902,
PEPMASS=814.36731 3101.11035
CHARGE=2+
RTINSECONDS=896
SCANS=902
259.337 5.71932
267.171 6.06538
302.202 8.60914
317.091 16.1583
332.209 15.3285
332.940 21.4887
341.433 5.11677
373.170 12.6591
395.338 11.1892
412.360 36.7887
443.261 13.8245
461.770 7.93428
495.361 46.2538
513.296 11.6263
515.199 20.3491
520.633 9.11671
533.339 20.7455
539.252 5.48979
541.189 28.8388
542.354 8.19053
547.648 9.57897
559.173 84.1996
559.850 24.1047
572.050 23.4312
577.055 42.5758
577.726 19.4454
591.429 8.48157
594.226 12.5191
599.197 5.87477
613.778 8.24627
623.192 22.0311
624.116 6.37041
642.514 16.8947
643.283 50.5102
654.757 24.0707
657.837 40.7751
660.397 47.5345
661.422 23.5983
662.382 11.6038
663.957 109.998
665.149 42.4953
667.266 6.31265
668.487 18.3262
685.914 18.7861
688.025 36.3451
690.856 14.8537
697.399 16.5772
703.275 79.7419
704.262 5.94226
707.562 5.30801
711.015 26.7638
712.802 43.8058
721.570 617.27
722.468 65.7928
724.828 4.67954
726.023 20.5682
726.891 54.0827
731.392 9.24671
732.084 33.8276
736.006 4.95178
738.289 130.104
741.048 37.3203
741.967 78.6002
743.363 26.5437
750.268 105.177
751.173 181.217
752.021 78.6083
753.474 59.9049
759.731 53.4249
763.766 19.9669
764.689 30.9137
766.086 279.592
766.884 45.9506
767.934 47.2709
768.539 47.436
769.377 16.6954
770.250 58.2578
771.546 5.80785
773.503 43.4503
774.906 22.834
777.367 27.4389
778.607 31.4544
779.751 50.0017
781.321 6.60037
783.609 129.54
784.654 43.705
785.383 13.8075
792.622 52.6853
795.814 190.825
796.681 227.887
798.185 40.0543
799.047 7.90866
801.217 20.0672
805.571 359.51
814.474 26.0615
815.903 19.8557
816.762 13.7255
824.350 53.061
833.012 29.7286
848.634 15.1935
853.349 10.7986
866.719 18.877
931.283 15.5998
951.306 18.6997
954.600 15.2896
956.726 9.15604
960.463 98.7537
967.535 36.8044
968.376 43.6614
969.464 29.1768
970.402 43.7886
1039.844 11.0389
1046.562 42.6547
1053.752 35.9468
1056.408 10.0977
1061.090 47.7036
1069.521 213.799
1070.481 46.1312
1071.558 30.6421
1110.316 3.68576
1132.750 27.5579
1139.582 28.7044
1167.467 34.9517
1180.360 29.9472
1181.382 27.0868
1182.047 22.7385
1185.538 17.0358
1198.661 82.3761
1199.604 47.1687
1200.569 27.4331
1261.552 23.1284
1295.518 16.1318
1296.417 61.9314
1297.793 29.8199
1335.579 14.9033
1353.486 62.9399
1481.560 50.1752
1482.635 24.4846
1483.915 8.77413
END IONS

BEGIN IONS
TITLE=Spectrum71 scans: 903,
PEPMASS=814.36731 3101.11035
CHARGE=2+
RTINSECONDS=896
SCANS=903
120.61123 177.037
266.98550 184.595
341.00436 216.324
429.08917 1629.13
514.07617 191.983
663.81860 216.6
804.66956 295.901
814.37402 386.857
814.86987 279.868
1069.50635 288.022
END IONS

BEGIN IONS
TITLE=Spectrum72 scans: 905,
PEPMASS=560.88403 2227.68115
CHARGE=3+
RTINSECONDS=898
SCANS=905
175.263 10.5493
197.158 9.57779
199.164 12.0189
203.040 9.15063
205.112 36.0335
223.329 8.01394
230.078 6.27456
241.906 15.1582
248.927 5.1458
259.060 6.63047
261.489 13.7092
264.038 5.08986
273.924 9.65077
275.286 18.5201
277.091 8.33213
283.161 16.801
285.186 15.4824
288.198 20.352
290.296 10.4591
297.357 16.7318
300.035 32.756
301.291 33.2594
302.180 7.73676
319.332 41.1283
319.997 21.22
325.178 6.5218
327.235 4.79547
334.926 11.1809
337.098 12.9442
339.077 30.7356
348.424 23.1962
360.010 6.45142
363.873 9.08922
369.219 17.3549
372.091 29.1926
374.222 39.8899
375.326 26.4741
376.361 12.2522
379.140 23.4407
380.286 14.3416
383.236 61.2616
385.387 11.5887
386.338 39.7612
387.507 26.4111
389.235 13.1549
390.271 13.5295
395.211 12.845
397.016 13.0612
399.132 49.8663
402.224 49.2886
403.344 9.79927
404.023 20.6099
405.016 4.42278
410.119 9.21866
413.293 22.5439
414.144 4.30786
415.073 5.72252
416.504 7.18836
417.110 16.2046
418.174 59.1045
427.030 9.01003
430.193 44.542
431.089 8.75587
432.017 150.381
432.993 122.294
433.917 5.36149
442.186 24.1967
443.145 133.011
443.931 33.2513
445.052 53.0534
446.158 20.4018
447.128 82.6328
449.156 57.8795
452.523 54.2397
454.501 14.5317
456.878 25.6951
457.777 66.0169
459.342 27.1295
465.201 7.8019
466.546 15.2767
467.913 58.4534
469.228 29.4726
471.223 57.1432
473.181 110.15
474.318 57.7002
476.099 28.1623
479.007 17.6707
482.276 11.9394
483.074 4.38488
485.737 37.3275
487.170 26.862
489.023 64.7867
489.854 14.3597
490.764 4.8793
492.990 137.981
496.247 111.777
497.210 12.1165
498.160 6.15571
499.871 38.1512
500.958 19.7289
502.034 87.9808
502.848 62.1743
503.754 3.99733
507.884 30.0147
508.691 50.7524
510.032 226.586
512.824 26.8567
513.751 9.3774
515.108 205.761
515.978 404.102
516.967 41.0038
518.044 27.0107
519.963 16.1422
520.798 65.0542
522.084 62.2652
524.015 77.4375
525.031 189.803
526.205 22.4455
529.695 16.8434
530.608 228.536
531.481 85.5582
532.179 36.0231
533.451 184.672
534.386 79.7278
535.258 10.0877
537.228 18.4138
538.475 85.9548
539.076 6.8674
540.223 152.109
540.847 4.94528
542.318 205.552
543.109 394.21
544.100 102.192
545.279 98.7985
546.516 1103.17
549.315 160.258
550.199 39.9053
551.558 363.039
552.708 62.0534
557.604 9.19345
561.714 69.0199
586.624 17.9017
598.191 20.9965
626.252 21.886
638.411 10.4653
653.410 22.1654
665.919 47.6326
672.464 81.0746
676.793 27.1143
678.491 28.4728
681.368 59.3648
686.522 57.7722
700.872 31.8256
702.235 5.1765
703.766 76.3312
707.182 34.5612
708.018 29.8416
717.534 11.6265
721.257 36.7129
735.309 37.6449
737.974 47.0176
746.791 118.387
759.484 62.8857
768.337 10.3592
777.373 46.485
789.896 53.7954
797.617 25.5667
808.626 7.36832
861.459 11.1677
878.461 16.2331
912.293 17.0641
974.546 5.56826
976.718 13.7788
1008.774 6.2246
1108.322 8.48695
END IONS

BEGIN IONS
TITLE=Spectrum73 scans: 906,
PEPMASS=560.88403 2227.68115
CHARGE=3+
RTINSECONDS=898
SCANS=906
144.92914 198.319
341.00351 393.358
429.08987 1355.02
504.89294 192.569
560.05035 452.985
845.94458 199.608
END IONS

BEGIN IONS
TITLE=Spectrum74 scans: 916,
PEPMASS=492.58170 3969.83667
CHARGE=3+
RTINSECONDS=908
SCANS=916
173.963 6.39666
175.243 9.51202
183.943 26.3777
185.883 15.275
191.180 18.5945
199.094 33.7958
208.297 8.17457
213.214 10.0223
218.821 10.3829
221.472 16.4647
225.039 7.36827
226.384 18.8734
227.209 9.40112
228.107 29.2631
232.196 30.7579
236.211 9.67522
238.190 8.2756
240.296 50.2165
241.063 18.4112
245.933 5.18729
248.068 40.9398
249.096 12.656
250.006 23.7606
252.893 7.33918
259.273 11.0424
266.051 7.36539
267.054 16.0366
268.124 49.7311
269.076 92.9661
270.224 16.9364
272.166 5.51215
276.088 3.48558
278.911 5.56564
283.303 17.4107
286.186 6.64361
288.199 16.7956
289.293 36.8306
290.114 29.8369
292.146 23.165
293.087 17.4716
295.196 4.69052
298.007 9.30161
302.920 11.7506
308.292 182.017
310.159 31.1184
311.225 31.3532
313.136 6.68677
317.292 115.02
319.071 38.8325
320.163 12.0316
321.315 47.277
322.102 36.1451
324.243 18.4737
326.018 4.98096
327.274 6.888
328.256 29.1412
329.180 17.5824
330.208 35.8334
333.023 16.8286
334.129 41.7426
335.982 19.369
337.340 30.2476
339.451 17.3143
340.079 2.68739
341.163 9.23776
342.163 103.809
343.228 95.6702
345.445 17.9509
346.348 9.65553
348.118 83.3702
349.117 19.1455
350.984 13.3803
352.017 15.3371
352.933 22.7054
354.155 26.8793
355.376 38.612
356.089 11.4215
356.706 52.3976
357.311 40.4504
358.123 17.309
358.980 5.09579
360.880 28.1209
361.494 71.0062
362.319 57.7311
363.123 138.588
364.144 90.134
364.986 199.639
365.881 127.891
367.095 28.0467
368.142 17.0703
368.958 22.8198
370.407 61.9028
371.191 11.1754
372.136 13.5912
373.377 21.1163
374.378 27.4954
375.363 42.3989
376.244 63.5393
377.136 68.2322
378.006 9.72279
378.941 124.705
380.117 237.284
381.181 155.638
381.870 16.9919
383.056 41.815
385.327 14.9536
386.050 6.48579
386.779 47.0584
388.198 85.9774
388.951 8.65082
390.112 55.256
391.020 68.1037
392.217 40.684
395.366 43.6771
396.298 14.9386
398.210 16.2602
399.312 193.002
400.213 25.7024
401.062 80.9263
402.125 118.716
403.071 175.541
404.053 103.449
405.002 200.641
405.972 9.65424
406.956 31.1653
408.333 317.249
409.270 17.7383
410.524 39.6835
413.110 449.643
413.896 125.603
414.707 48.0972
415.855 46.2031
417.301 53.9422
418.182 27.9994
419.222 91.5337
420.114 109.583
421.048 59.1647
422.351 1071.27
423.571 159.004
424.710 13.9717
426.350 6.75442
427.363 13.2521
428.567 10.4078
429.457 30.2888
430.683 113.779
432.074 187.68
433.130 147.673
434.124 126.438
434.999 83.559
436.216 153.858
437.145 20.237
438.049 60.088
439.747 90.4234
441.791 188.66
443.960 56.405
444.953 57.791
446.261 98.3777
447.063 327.787
447.966 294.066
448.928 97.9333
449.849 115.678
450.864 180.398
451.772 105.094
452.891 41.8684
454.404 55.5672
455.313 11.0418
456.324 8.28617
456.962 116.387
457.718 151.286
460.101 62.5522
461.217 21.7759
461.915 5.98047
462.981 24.9532
463.811 77.4516
465.154 29.3552
466.202 71.9302
467.031 12.5988
468.072 91.495
468.818 10.6396
469.685 131.946
470.997 155.285
472.034 127.331
472.794 38.9737
474.334 271.644
475.073 648.469
476.060 273.321
476.885 193.338
478.498 219.67
480.603 235.974
481.389 106.39
482.948 108.445
483.875 477.123
485.130 250.329
486.616 313.478
488.038 21.3352
489.366 16.1115
492.837 98.067
493.796 28.906
502.438 13.1911
510.030 8.25971
510.748 12.4005
513.673 98.0661
514.776 34.3102
520.114 8.05858
522.818 244.447
523.819 44.4262
526.614 62.2172
527.285 10.8514
540.220 61.0069
542.555 61.8095
551.358 45.5299
559.359 6.88657
567.195 32.3575
576.330 144.143
577.318 27.4271
583.850 71.7351
586.129 21.3457
586.953 81.707
589.277 27.6781
597.205 46.0775
605.254 25.952
606.171 25.5788
608.906 45.4208
610.181 57.3552
611.484 26.0849
615.291 205.518
616.430 136.952
617.287 7.17423
618.309 16.2148
633.347 816.418
634.399 195.21
635.446 55.2041
637.743 27.1511
643.005 33.5559
644.669 32.2534
647.418 28.9013
651.816 44.1993
655.264 25.6213
661.523 22.439
673.396 29.0816
674.493 10.9212
684.361 3.02321
694.501 22.5026
712.385 9.38055
713.317 75.1159
720.412 16.5379
729.359 22.5451
730.442 75.7315
731.531 53.2777
732.330 12.8648
754.489 14.9942
769.551 18.1875
772.447 11.598
773.255 7.70198
791.937 17.0246
803.498 4.55759
838.488 5.65103
843.420 17.3786
844.502 47.5993
857.547 22.0361
872.993 20.64
900.590 7.18228
909.629 5.58049
988.556 20.0511
989.527 17.3742
END IONS

BEGIN IONS
TITLE=Spectrum75 scans: 917,
PEPMASS=492.58170 3969.83667
CHARGE=3+
RTINSECONDS=908
SCANS=917
101.12127 179.809
266.95853 363.571
267.96353 367.34
268.95917 245.897
308.16724 279.786
310.95618 200.882
356.65469 197.843
357.15887 243.343
365.66513 415.609
408.20914 303.717
429.08838 1175.9
436.71408 192.038
486.57095 247.996
489.27872 572.99
576.30933 449.693
615.32086 472.077
633.33179 2233.17
634.33502 433.94
635.34131 206.202
673.29620 240.4
730.32178 1673.25
731.32507 774.88
1319.66052 222.563
END IONS

BEGIN IONS
TITLE=Spectrum76 scans: 919,
PEPMASS=618.26819 3725.15771
CHARGE=2+
RTINSECONDS=909
SCANS=919
183.988 3.55344
193.954 7.29467
200.265 11.5739
207.355 30.2178
217.155 10.9496
235.089 61.8422
236.047 13.0705
246.291 27.0132
263.227 32.8285
268.099 11.482
269.165 10.3372
273.275 8.67464
283.283 22.6471
286.162 10.0445
292.397 6.83189
304.313 89.1477
305.352 4.56217
314.365 13.9145
322.183 28.1563
323.459 8.99694
325.451 9.5343
327.588 16.3105
333.011 6.90264
335.014 13.3339
345.401 24.8514
349.268 32.9185
351.175 10.171
362.174 6.72511
370.235 3.75355
373.358 36.0479
377.841 9.20297
381.202 19.1805
382.140 10.887
382.794 6.88542
385.253 68.947
390.338 6.56243
391.352 25.5116
392.243 16.145
393.226 9.10802
401.264 7.17505
402.347 5.12646
403.155 5.11567
404.597 11.1275
406.436 51.6667
412.082 38.1549
413.185 7.69101
414.262 8.15184
416.025 25.4438
421.073 4.66291
423.285 17.6058
424.223 9.08493
426.816 7.25437
428.407 40.1012
430.128 39.6597
432.274 21.395
437.354 16.4428
440.791 11.0181
442.435 11.362
443.239 62.2444
444.181 15.4162
447.167 22.4113
448.529 59.7179
449.293 28.9955
452.289 15.7671
455.089 6.37818
456.230 16.6405
457.674 18.9818
459.158 9.49976
460.171 25.8514
461.258 34.4536
463.364 128.001
464.261 6.94794
466.118 5.09277
467.049 18.3132
468.147 21.112
469.101 34.8446
472.430 15.3049
477.154 16.8984
478.194 41.7201
479.123 24.7462
482.202 30.7897
483.431 262.001
484.338 32.3294
486.753 16.7553
487.458 26.1677
488.141 5.98852
489.631 57.04
491.168 22.1371
492.131 146.656
492.858 120.09
495.231 39.1873
495.911 7.25194
497.717 17.6825
499.152 14.2449
501.008 148.212
501.918 69.7926
502.910 47.4942
504.378 13.3524
505.464 26.8549
506.375 12.451
509.066 13.0065
511.687 13.8335
512.712 24.6188
513.912 8.89797
517.011 35.8382
518.255 17.7848
520.180 473.092
521.347 114.731
522.403 15.4552
525.619 19.3313
527.087 138.041
527.706 10.6705
528.846 40.7553
531.016 24.7159
533.213 47.0028
535.508 37.418
537.343 71.4509
542.900 5.69225
543.818 94.9684
544.600 25.5717
545.202 40.2807
545.848 17.2635
546.791 47.2395
547.885 89.9967
549.174 62.6581
551.573 65.0037
552.223 18.7544
553.262 36.3899
556.197 19.1489
557.809 34.8948
558.766 18.5267
560.553 74.5865
561.649 27.7837
563.857 44.355
566.533 80.8642
569.366 15.8679
571.001 31.656
572.086 51.0223
573.412 112.998
574.266 71.6306
575.451 37.2351
577.126 57.0129
577.773 17.0597
579.950 20.394
581.858 42.3161
582.774 101.216
585.266 127.906
587.929 17.9787
588.919 31.1243
589.976 19.0254
591.036 79.6664
591.901 129.266
595.913 91.3728
600.115 498.119
600.809 219.444
601.518 135.591
602.754 93.1454
604.688 37.1837
607.278 200.664
609.393 277.018
610.280 27.2119
622.638 5.9299
639.712 5.82733
647.545 4.74943
654.352 3.69513
661.585 14.1532
662.220 30.3232
671.493 7.24016
679.188 5.44414
680.412 66.1127
681.410 67.0931
683.390 153.047
684.400 36.1141
685.457 17.6473
688.611 38.8656
692.821 18.2803
698.344 120.257
699.523 14.9497
714.440 14.8196
716.386 58.6477
717.260 19.9072
723.324 80.5641
738.496 30.0627
739.540 25.933
740.479 359.126
741.404 118.226
742.369 10.1461
745.506 10.2567
755.300 62.641
756.317 11.4873
775.194 26.3049
794.458 15.7787
805.624 6.39253
809.419 17.5843
810.565 95.1974
827.611 98.3337
828.460 176.503
829.426 22.5556
830.486 17.7528
834.474 32.2141
843.777 32.9684
851.374 29.5105
853.237 6.3849
863.047 16.6406
878.499 15.0686
879.599 31.9256
887.183 27.8277
906.450 33.6002
912.814 59.0171
914.391 121.953
915.439 74.9723
916.465 9.2225
921.490 4.99557
938.467 6.03945
957.445 8.71326
975.736 30.128
983.703 14.2545
984.584 21.9251
985.519 30.0299
1001.522 317.097
1002.577 17.5001
1012.487 23.5822
1043.710 10.2472
1087.759 25.7532
1088.495 27.2985
1089.524 26.5189
1125.347 16.0785
1176.548 22.2762
END IONS

BEGIN IONS
TITLE=Spectrum77 scans: 920,
PEPMASS=618.26819 3725.15771
CHARGE=2+
RTINSECONDS=910
SCANS=920
120.08059 1692.21
207.11298 989.83
217.09703 536.704
235.10693 517.303
265.56149 189.916
279.46091 192.533
286.11896 426.665
304.12955 519.144
405.18347 190.453
429.08914 1810.39
463.22543 518.442
483.20953 479.415
520.24738 2372.12
521.25018 673.099
683.30957 1089.37
740.33154 1855.73
741.33618 743.497
827.36884 1146.66
828.37170 459.521
914.39374 810.982
915.39764 397.664
955.52124 274.901
987.68677 219.522
1001.42828 894.569
1002.42291 504.946
END IONS

BEGIN IONS
TITLE=Spectrum78 scans: 924,
PEPMASS=375.18402 6102.81738
CHARGE=2+
RTINSECONDS=913
SCANS=924
107.230 11.5728
110.030 5.33322
111.030 20.7151
113.057 8.07152
117.924 6.78035
119.019 5.02469
125.055 8.96899
126.103 19.3046
133.910 7.28467
135.079 6.04443
142.140 5.66611
143.221 87.1549
145.047 10.5336
147.177 28.288
148.058 9.43703
150.291 13.1367
160.067 9.30919
161.967 14.9986
162.947 15.3332
168.137 9.53201
171.194 33.1947
171.841 5.10001
173.381 5.38948
175.122 55.7981
179.159 6.47755
182.013 12.2168
186.230 28.5181
187.046 1374.62
188.168 266.739
189.118 82.0765
190.079 12.9368
191.164 19.5838
191.946 5.2574
193.153 6.44903
193.975 41.6961
195.494 13.8951
197.375 10.3667
198.061 16.4344
199.197 6.38368
201.108 66.6629
202.060 27.446
203.043 63.735
204.083 49.2741
205.114 24.9618
207.029 55.7796
207.913 15.5449
211.952 48.1435
214.503 13.1627
215.180 842
216.001 45.4442
217.080 100.951
218.061 46.8047
218.945 28.7067
220.951 13.2774
221.916 23.6469
225.024 10.8953
227.165 57.7574
228.172 23.2511
229.263 34.9313
230.112 132.316
231.100 76.6128
231.965 23.4758
232.949 47.4417
235.029 41.1873
235.885 19.6327
237.106 26.4878
239.235 17.4135
240.152 28.7844
241.113 26.2519
242.615 19.9686
243.309 15.8129
244.045 16.7673
245.133 34.2715
245.956 126.079
247.074 278.114
248.026 219.61
249.171 33.1061
250.028 17.7178
252.179 71.1597
253.274 7.75425
254.188 15.7162
255.070 29.674
256.216 29.4333
257.163 37.4696
258.124 58.7739
259.141 122.874
260.123 63.0194
261.099 64.7255
261.977 19.9293
263.169 54.9615
264.076 47.4876
265.653 48.1729
266.260 19.1402
267.034 6.55335
270.104 135.728
271.376 33.3672
272.162 39.5645
273.034 41.1099
274.140 205.379
275.135 88.925
276.211 102.634
277.059 26.8131
278.127 55.3327
278.855 32.6846
280.131 23.8369
281.067 29.9798
282.303 5.31552
283.185 13.8127
285.074 153.696
286.151 134.048
287.098 176.836
288.032 299.827
289.099 151.159
290.179 85.8989
291.009 34.2369
292.075 9.78502
295.239 67.1837
295.962 21.4141
296.973 13.1861
298.033 32.0822
299.364 115.479
300.451 73.2165
301.181 135.661
302.065 342.12
303.168 363.742
304.156 320.996
305.126 12.157
306.260 336.031
307.269 84.8596
308.253 77.3693
310.189 31.2545
311.259 61.5358
312.020 132.49
313.147 165.261
314.329 184.801
315.130 282.483
316.158 374.857
317.175 195.983
318.117 257.279
319.020 208.314
320.237 124.27
321.038 27.0129
322.864 71.0623
324.001 27.6813
324.679 36.8412
325.393 48.495
327.085 34.0534
328.209 216.404
329.122 1045.51
330.057 833.925
331.172 814.742
332.157 449.548
333.230 265.377
334.011 280.623
335.094 205.472
336.164 66.7281
337.747 91.2435
339.043 87.599
340.190 140.83
342.215 11.5063
343.161 68.7368
344.232 113.952
345.140 183.248
346.142 133.376
347.374 138.636
348.141 149.771
349.128 29.1426
349.826 9.54739
350.651 28.0162
351.897 156.647
352.533 52.0422
353.628 33.3612
355.097 118.248
356.919 2609.73
357.921 1933.47
359.080 1281.63
360.167 222.004
361.153 136.341
361.945 5.2048
363.061 171.561
363.927 9.95795
365.459 243.918
366.261 718.902
367.059 326.156
368.766 106.697
369.425 45.7651
370.765 9.48406
374.968 145.45
375.913 285.21
376.941 28.0702
378.762 18.1686
381.295 58.6644
392.194 9.41679
396.858 9.95879
405.227 12.1011
418.029 30.855
421.307 75.1337
422.195 21.8696
423.326 41.5159
424.645 66.6606
428.852 75.8478
431.527 50.5773
434.214 53.8556
436.060 89.8824
441.267 13.6182
443.009 39.2294
444.195 195
445.084 95.2837
446.293 38.8952
455.368 13.1093
455.980 20.6552
457.169 25.2385
462.517 99.7067
463.138 11.8617
470.995 45.7814
497.912 14.4218
504.298 16.6917
507.688 7.67496
510.778 29.4265
513.250 38.1474
518.117 19.2319
523.249 18.6933
524.186 10.0766
532.336 9.03611
535.167 2743.17
536.155 718.542
537.067 256.365
537.893 7.85548
546.125 14.2703
549.205 69.4705
550.241 25.232
558.184 9.58315
561.220 7.53466
576.258 15.5303
589.874 38.8775
600.866 8.76081
605.339 43.2624
626.508 23.8341
630.182 10.098
635.971 18.9207
636.758 29.9092
648.488 75.6257
649.570 41.4509
650.833 21.7033
END IONS

BEGIN IONS
TITLE=Spectrum79 scans: 925,
PEPMASS=644.72400 3915.18774
CHARGE=2+
RTINSECONDS=914
SCANS=925
186.051 17.6988
204.174 16.721
208.034 8.9888
210.040 4.32761
211.309 14.7481
226.912 20.7747
235.114 20.8913
236.952 5.28444
256.355 9.1645
258.366 6.75336
261.992 26.9668
265.460 7.59344
289.554 10.9789
311.188 4.07843
316.294 20.8841
333.184 12.5225
334.181 14.639
345.384 6.50221
346.304 40.5723
349.179 28.9721
351.216 26.4572
358.358 28.2469
362.175 7.31615
363.060 11.5519
382.946 10.048
387.099 18.3201
388.935 4.59963
392.345 23.1083
407.159 25.0061
411.147 10.7769
420.971 4.8537
423.274 26.4299
425.056 17.3544
429.080 11.6379
429.954 4.79173
432.319 15.4668
440.021 27.7476
450.245 17.1277
457.370 9.51504
459.163 12.4768
460.511 36.0887
468.289 6.91971
469.023 8.95328
470.003 4.65694
475.833 27.1123
485.074 6.13345
486.434 53.4375
488.076 17.4722
490.105 36.8947
492.275 13.4447
495.255 35.6053
497.677 16.3312
499.918 24.5143
504.056 34.9659
505.002 18.5483
510.070 28.0267
512.237 13.0042
514.284 10.8451
515.120 15.3493
516.269 74.1733
517.056 28.0646
525.101 37.0399
528.060 15.2403
529.544 129.013
531.555 30.9989
533.202 22.0461
536.743 71.5168
537.973 18.0706
538.706 29.8859
541.433 29.9036
545.144 31.5565
545.876 39.5373
547.091 53.6703
553.791 12.6767
554.661 7.51707
555.632 10.0813
556.869 18.3865
557.741 14.0258
559.654 25.3811
565.135 50.7813
567.722 12.4229
569.206 8.66642
570.823 29.252
571.716 100.554
573.444 3.81102
574.428 50.1023
575.227 58.9199
577.505 30.9849
579.055 87.3853
580.152 9.2914
580.985 31.3643
582.516 21.8771
583.645 36.7866
584.990 21.7429
586.198 35.9961
588.225 15.5333
589.003 10.1994
590.086 61.3607
590.764 40.0687
591.895 76.789
595.246 142.734
596.268 20.7073
597.158 83.3643
597.812 60.4274
599.011 91.8308
599.803 62.4612
600.638 90.5203
602.754 81.5654
603.787 54.3404
604.894 32.1639
606.026 228.363
606.838 29.7051
608.007 82.4491
608.842 78.6727
609.980 26.7458
611.702 117.609
612.572 197.315
614.032 84.3006
614.796 219.539
615.712 22.1439
616.421 41.2811
617.712 21.7826
618.764 61.7237
620.562 384.207
621.422 496.69
622.955 18.8586
626.479 392.882
627.135 422.085
627.995 203.992
629.601 338.401
630.299 472.059
632.153 107.949
633.300 74.0071
635.772 610.71
636.694 87.8943
637.394 24.3742
640.994 31.3552
645.010 32.8129
651.965 13.826
667.759 55.2629
683.635 94.526
686.864 107.005
694.184 4.67116
720.479 7.92714
721.391 7.36015
741.580 6.80456
750.346 14.0845
752.166 9.3741
767.016 7.26897
774.580 9.64261
779.525 23.8151
783.928 52.1052
793.420 7.05744
796.286 8.25767
806.349 21.5402
817.939 11.1523
820.066 33.1664
844.525 14.418
850.640 23.8236
851.269 10.6996
860.386 39.7303
898.234 25.1881
902.699 8.42038
920.271 9.08173
928.301 15.7101
933.493 16.1592
950.361 9.54204
954.390 7.75749
967.440 21.9168
984.290 18.9156
995.297 18.3626
END IONS

BEGIN IONS
TITLE=Spectrum80 scans: 926,
PEPMASS=375.18402 6102.81738
CHARGE=2+
RTINSECONDS=914
SCANS=926
101.07088 183.888
129.15445 189.643
143.11754 329.17
149.02313 411.771
167.03430 191.456
171.14828 222.099
175.11891 286.225
187.14449 4369.96
188.14844 283.327
215.14059 335.956
248.03484 1495.59
261.61325 198.753
271.97873 235.349
274.08539 400.909
279.16162 461.218
286.00977 205.234
287.00696 908.228
288.00916 880.552
288.99963 206.381
289.13422 371.362
294.66467 199.456
306.15988 3858.48
307.16196 377.484
341.00409 210.081
342.99750 249.819
358.06891 1620.48
359.06793 590.289
374.81934 396.772
375.82480 197.32
392.83041 1418.97
393.83368 507.204
411.84906 823.054
421.18918 297.778
469.98376 205.907
518.31665 216.096
535.22955 2344.33
536.23840 366.618
648.29132 220.07
757.02374 196.176
END IONS

BEGIN IONS
TITLE=Spectrum81 scans: 928,
PEPMASS=725.76770 5291.06055
CHARGE=2+
RTINSECONDS=915
SCANS=928
218.983 65.7735
225.262 14.3891
244.095 5.08774
277.190 46.4953
311.271 9.56918
317.178 11.0976
331.285 16.559
334.180 24.386
350.205 11.3851
357.302 13.6086
358.258 39.3496
360.092 4.63059
376.319 52.7442
377.226 5.19923
378.166 82.0615
379.295 21.0479
389.188 15.215
395.228 14.2342
407.339 14.4978
409.817 26.1238
416.640 8.85745
433.268 55.7144
447.376 19.0622
449.201 32.533
452.796 21.2721
480.042 79.4164
486.194 11.4715
493.173 26.4659
495.226 17.0067
497.822 96.1869
503.061 8.38883
511.170 26.2885
517.068 14.3334
518.337 7.28006
521.170 13.1201
527.713 16.6445
529.224 72.3144
531.234 16.9545
534.119 29.6068
536.112 9.66831
538.227 94.8907
540.441 32.634
544.117 5.6742
554.238 37.051
561.612 10.1064
562.409 17.3785
565.780 39.9751
569.326 41.8224
578.179 16.037
580.371 13.4315
582.588 27.3608
583.850 11.1253
591.774 10.2427
594.274 33.9266
596.497 35.4424
597.571 19.3129
599.199 53.5887
602.112 37.9993
607.820 40.0308
610.767 468.454
611.753 62.5065
614.282 14.4204
615.374 23.8491
616.859 9.89028
620.209 16.3544
624.548 4.74537
633.849 16.7473
635.206 13.9294
638.045 23.8379
638.790 11.8409
644.315 10.2837
645.691 88.0313
651.466 10.1733
653.313 118.324
654.481 47.9646
655.179 41.4209
656.950 46.1911
661.509 14.87
662.394 25.2916
663.861 22.283
664.876 14.4875
665.852 29.1385
667.369 44.5037
673.262 52.2392
676.344 24.8847
678.993 14.6942
679.846 35.8082
681.203 6.22007
683.328 19.8075
684.022 9.12588
685.137 92.3053
685.899 35.2199
686.721 8.60423
689.210 13.8227
691.275 29.5215
693.371 24.6981
695.693 63.2383
697.734 78.8057
699.321 49.7532
699.954 80.4523
701.199 8.59766
702.007 34.9158
704.299 82.871
706.556 82.7757
707.809 451.895
708.726 149.952
709.330 114.303
710.300 59.5297
712.809 28.4499
713.624 84.1809
716.518 38.4134
717.530 109.597
718.144 33.4134
726.951 10.7976
732.701 73.0895
744.538 30.7329
751.744 16.2582
753.834 14.4168
763.128 7.43159
780.436 37.8189
781.376 52.7074
798.505 9.6381
799.384 16.525
804.171 40.5
807.501 12.4769
810.881 22.0471
818.578 82.0883
837.372 41.1739
854.414 34.0664
871.333 231.118
872.657 61.2049
873.431 34.5538
895.390 34.0907
896.377 20.4501
897.389 16.3607
937.027 27.1405
955.505 16.3957
966.885 12.7003
969.393 29.3213
993.274 40.9894
1000.404 156.408
1001.469 17.4528
1033.506 18.774
1039.189 27.5389
1055.305 23.5592
1056.466 10.0102
1057.405 174.994
1058.709 64.518
1059.388 37.5012
1076.796 7.56367
1124.305 29.1419
1196.378 31.4372
1197.404 14.8495
1221.318 9.44474
1241.492 8.30778
1269.468 14.4454
1283.476 16.8062
1286.261 45.6542
1287.365 16.7157
1382.747 12.4747
END IONS

BEGIN IONS
TITLE=Spectrum82 scans: 929,
PEPMASS=725.76770 5291.06055
CHARGE=2+
RTINSECONDS=916
SCANS=929
136.07562 499.697
145.22060 180.521
350.13721 316.511
429.08740 1481.77
483.93283 210.852
538.21307 259.858
653.23840 248.982
724.27008 430.19
871.31158 234.996
END IONS

BEGIN IONS
TITLE=Spectrum83 scans: 931,
PEPMASS=555.72211 782.15015
CHARGE=2+
RTINSECONDS=917
SCANS=931
160.024 8.03352
178.027 25.9819
185.124 15.0115
197.117 6.91357
199.035 7.12483
213.127 13.1274
215.039 36.4935
219.177 5.83685
224.162 4.87353
238.031 6.90449
249.074 6.48719
259.158 9.14512
262.104 4.99727
269.143 15.8254
275.105 21.2245
282.281 4.4758
287.273 15.6129
292.094 13.3805
295.160 15.7012
296.276 52.1385
300.556 13.0657
302.927 8.19236
304.670 17.5322
308.025 9.49227
310.371 6.42952
313.096 8.45872
317.183 19.5021
321.043 181.328
322.075 40.2941
325.239 22.9911
327.135 14.3365
332.188 36.3543
339.263 8.56221
341.428 8.38684
344.838 40.9619
346.243 9.08311
351.846 5.78907
353.264 3.86936
357.188 18.9184
365.309 12.0086
371.121 15.1079
372.223 29.8149
382.863 5.56253
387.172 14.7877
394.144 11.8885
394.829 8.18469
399.671 16.0346
403.180 16.5502
404.829 66.5525
407.139 17.5329
408.971 25.2381
410.119 20.8478
412.089 11.6275
414.053 8.01043
416.251 30.798
418.047 20.0932
419.215 4.24916
422.022 4.94061
425.236 37.0689
427.139 62.6226
428.220 69.7533
431.086 8.38373
432.184 4.90339
433.921 20.3487
435.892 8.72169
440.360 23.0584
443.139 51.4612
444.136 57.3469
446.740 25.1496
454.066 32.5724
454.780 22.8188
456.282 6.1728
458.892 49.3885
465.181 110.02
465.958 17.9899
467.911 14.9113
469.063 32.128
470.826 22.7052
477.848 26.9847
479.997 27.9193
480.770 9.3976
481.689 25.0856
482.861 70.5503
484.302 6.14462
485.099 21.1578
486.023 27.6816
489.098 77.0787
492.285 19.5868
493.049 13.3557
494.812 103.845
496.387 74.3005
498.100 39.0082
504.061 7.37082
509.718 228.899
510.757 149.709
511.728 7.76421
512.818 22.3871
518.349 96.0238
519.314 49.0952
519.938 32.4587
520.634 47.9377
522.123 44.4214
523.016 19.5184
523.975 32.3026
524.602 14.3963
527.105 6.12504
527.928 20.3566
529.121 34.4661
529.801 27.8619
530.660 16.1837
531.867 29.2048
533.351 152.785
534.311 58.5107
535.176 44.5448
537.126 193.158
538.011 422.158
539.420 47.7233
540.609 212.853
541.267 70.6595
541.931 91.2992
546.456 335.223
547.255 99.3396
555.044 8.16175
556.617 11.7222
559.914 28.579
568.004 21.9594
569.178 21.4726
570.318 54.7587
579.276 10.706
621.226 15.3034
638.263 44.7231
648.376 122.757
665.447 33.2786
670.888 56.4909
701.857 14.5929
716.710 65.5187
729.891 27.42
752.780 20.8606
760.450 34.224
761.653 34.3097
787.272 6.13959
788.631 35.4191
790.509 489.072
791.450 183.969
792.250 90.7293
818.973 70.0828
820.252 27.4265
846.349 4.86452
880.272 5.64223
897.423 11.3644
902.345 10.3556
922.478 26.277
979.672 17.2808
END IONS

BEGIN IONS
TITLE=Spectrum84 scans: 932,
PEPMASS=555.72211 782.15015
CHARGE=2+
RTINSECONDS=918
SCANS=932
149.02342 362.522
178.06441 618.779
279.15900 598.973
790.37616 456.598
END IONS

BEGIN IONS
TITLE=Spectrum85 scans: 936,
PEPMASS=481.23270 10180.01367
CHARGE=2+
RTINSECONDS=921
SCANS=936
139.395 10.4333
147.351 6.9349
168.092 7.62483
169.161 6.19892
181.196 9.988
186.161 86.0411
187.149 19.6219
194.087 12.981
196.174 4.79611
198.050 7.32397
199.415 32.3176
200.090 46.5883
201.121 24.2083
204.091 331.064
204.974 43.52
209.131 29.7641
213.039 19.435
217.113 36.7997
218.229 5.58207
219.181 11.6174
223.115 27.1383
228.090 4.59269
229.052 9.18097
232.294 26.44
238.177 24.0425
241.324 6.49093
242.021 11.4732
244.030 5.75169
245.251 64.458
246.196 20.0609
254.159 33.5018
256.913 20.3168
260.093 3.90761
261.204 50.1903
271.151 15.7589
272.248 8.18709
275.229 18.7551
279.053 17.8152
281.217 7.30887
285.255 14.2054
288.304 23.993
289.092 5.86575
299.262 9.50846
301.004 16.6268
303.195 23.9793
306.151 45.0526
307.308 133.562
308.279 41.4875
309.166 10.1577
310.284 13.7893
312.156 17.3309
314.118 5.17519
315.204 550.553
316.238 29.5814
317.143 3.38795
318.909 165.54
319.688 50.8843
323.128 20.4831
324.193 21.1301
329.416 4.67419
330.801 3.81651
332.215 25.8669
333.266 442.695
334.232 96.7238
335.150 22.5957
335.882 10.9328
337.129 32.0941
339.333 4.67289
340.097 3.87102
343.145 14.3067
346.184 7.63081
348.111 32.5248
349.269 6.48067
350.223 112.556
351.298 147.478
352.288 9.49695
353.199 18.3077
354.183 13.0469
355.344 3.47887
356.274 76.8065
359.266 375.516
359.936 74.4071
362.341 8.92435
363.919 91.7866
365.089 96.1939
366.088 16.5737
366.734 23.2433
368.172 75.3094
369.035 139.601
370.033 37.9523
371.146 24.3702
373.110 6.84361
374.189 57.807
375.147 56.8063
377.256 39.5133
377.933 3.63658
380.300 12.9435
382.145 27.6702
383.107 16.3535
385.346 36.8338
386.159 25.0008
388.200 18.2157
389.111 28.7526
390.222 30.8935
390.859 130.289
391.941 44.978
393.104 40.0453
394.042 65.4314
395.088 40.9772
395.787 41.1584
397.220 19.4067
399.103 7.46386
399.922 23.4045
403.248 52.0286
405.029 12.5568
406.702 333.095
407.898 167.179
408.956 13.2534
409.961 20.3084
411.136 9.90617
412.374 29.4637
413.880 8.08818
414.756 79.0886
415.540 37.0165
416.240 24.3538
416.857 5.59809
418.090 14.4933
419.048 50.8103
420.016 18.9441
420.959 74.5853
422.028 84.8666
423.912 807.93
424.811 106.405
426.088 33.6754
426.817 29.0232
428.527 49.3381
430.443 17.295
431.313 38.0393
432.996 3.91653
434.981 196.319
436.072 258.79
437.113 70.0601
438.071 89.4448
439.138 5.71776
440.037 62.4928
440.868 67.0054
442.461 10.2734
443.334 100.063
444.282 12.1434
445.148 63.122
446.002 114.514
447.191 25.1205
448.520 44.8205
449.342 100.599
450.574 158.202
451.380 102.549
452.225 13.6374
453.097 31.219
454.048 82.9904
455.228 46.4401
456.271 6.46694
457.649 61.9762
458.641 347.399
459.280 173.341
460.245 133.732
461.538 32.0916
462.996 618.564
464.004 621.991
465.148 57.8158
466.023 27.7577
466.683 89.7696
467.350 26.2849
468.366 80.0925
469.148 100.456
470.616 50.1005
472.145 253.02
473.009 292.539
474.233 56.8442
475.035 118.628
476.242 16.144
480.987 35.6072
482.119 66.8265
483.864 11.7688
484.713 18.8441
487.487 64.2333
490.063 71.6791
507.352 29.1442
514.295 130.368
516.351 19.9637
527.392 15.9583
530.914 55.8736
532.500 35.1121
534.276 64.0747
547.360 22.3938
557.417 24.3334
558.491 19.3858
564.196 49.7167
568.422 10.2393
569.194 19.2146
571.307 31.2615
572.091 17.5955
573.936 7.56564
586.495 54.3135
589.160 11.0992
591.335 7.31152
594.331 29.5712
605.064 30.1233
611.364 4.28651
612.444 45.919
619.709 60.1162
621.255 23.1253
622.625 36.2338
629.290 860.895
630.197 190.644
631.212 77.7932
643.374 22.1459
644.419 34.1777
646.372 9.55152
648.078 82.2899
657.209 4.97056
665.346 41.9303
670.751 32.4812
673.203 26.8731
682.476 25.6391
690.355 35.2596
691.394 44.5652
692.555 39.9978
699.624 85.3215
700.604 5.99465
701.507 22.9439
703.406 20.2175
713.275 17.5368
717.484 37.1018
718.538 36.3971
719.516 23.1982
721.362 22.6589
723.956 22.1161
733.569 32.6655
734.672 21.5793
737.330 29.8291
741.446 16.3961
744.339 15.2673
747.505 35.8278
751.417 31.5055
758.341 689.497
759.349 177.095
760.240 40.6497
763.693 26.7065
765.530 5.19679
788.616 15.2732
811.277 6.46186
815.530 64.3847
816.493 26.7536
817.530 9.66096
830.040 31.4418
830.866 58.4984
831.557 52.6719
832.457 9.62358
833.463 115.386
835.334 8.45282
838.481 7.97852
857.409 7.66125
866.414 7.07369
912.047 5.99148
END IONS

BEGIN IONS
TITLE=Spectrum86 scans: 937,
PEPMASS=564.23053 2900.06860
CHARGE=2+
RTINSECONDS=921
SCANS=937
175.056 10.1442
193.961 29.1264
201.090 9.69128
209.160 11.2537
221.043 27.1824
222.095 7.55811
229.181 29.166
245.251 17.5981
248.135 29.4303
249.217 12.2721
254.079 12.6666
267.270 12.4575
277.953 26.7156
281.226 7.93573
286.252 14.4876
287.180 13.1675
294.090 6.01503
297.277 21.1119
302.141 16.2757
304.214 40.9869
306.069 19.5827
310.110 8.69279
315.084 46.7577
315.980 9.26341
322.067 3.94062
323.222 6.05728
329.305 12.562
332.989 9.01744
335.083 24.0014
338.133 14.8603
341.185 36.8195
343.119 12.6057
345.103 12.2399
347.278 14.9529
348.041 11.4002
348.928 14.7642
351.086 20.7434
355.345 27.704
356.233 16.2426
358.247 34.5038
367.936 20.9418
372.272 11.0813
374.296 8.23015
375.488 32.0693
376.974 21.0566
377.761 19.0999
379.204 18.108
381.761 23.531
384.210 47.3935
386.086 9.01342
388.312 5.63236
390.282 28.2365
391.215 24.3458
392.085 5.94123
393.100 11.4781
399.442 10.3233
401.271 11.9811
403.072 57.2894
403.874 15.0067
404.697 54.9452
405.615 36.8305
406.247 25.4949
407.170 29.2884
408.905 28.6691
410.629 48.7021
411.345 5.68179
412.368 15.9931
414.426 67.9054
415.213 99.6948
417.191 10.9996
418.906 85.7844
420.330 37.8208
422.496 30.7792
424.110 8.57658
426.601 33.9436
430.933 5.83459
432.277 330.571
433.076 39.9595
434.116 67.8194
435.626 105.329
436.403 80.1117
437.262 93.5983
438.068 13.0895
439.301 19.8301
441.321 436.146
442.449 60.7797
443.158 8.65429
444.760 58.472
445.478 11.6592
447.090 13.2308
447.797 16.3563
448.837 61.7491
450.301 1606.35
451.263 235.889
452.272 98.2978
453.674 64.0148
458.925 5.6866
460.196 14.0409
462.769 18.4304
466.128 94.6364
467.312 13.4983
468.441 26.0941
469.597 24.454
471.260 54.6665
473.261 11.6323
474.958 106.939
475.999 175.639
476.967 184.601
477.813 62.4581
478.996 42.2723
482.760 16.4152
485.020 15.539
486.579 33.8518
487.479 4.09432
488.648 87.8461
491.167 99.0117
491.928 80.4739
493.363 44.1684
494.129 15.433
495.414 61.4348
497.705 23.018
499.112 99.1929
500.971 81.8795
501.625 36.6595
503.049 162.162
504.673 44.3052
507.357 6.58342
508.239 12.4089
510.309 15.939
511.592 28.925
513.129 33.2361
515.839 132.468
518.046 87.1085
518.901 85.0855
519.949 143.81
520.894 129.597
521.802 12.1844
523.535 14.7601
524.768 67.613
525.665 91.6828
527.384 4.10508
528.568 49.5478
529.656 12.5106
531.198 8.22825
533.257 161.573
534.122 69.8625
535.095 51.5104
536.156 39.9229
537.022 61.3299
539.257 22.1377
540.383 66.3852
541.091 34.6421
542.495 187.113
543.335 78.3326
544.211 180.693
545.263 27.884
546.773 618.983
547.636 201.252
548.886 147.227
549.905 37.2096
551.114 8.03065
552.185 100.636
555.501 972.169
556.398 277.448
557.160 99.6779
565.031 24.271
585.502 13.3643
619.821 22.6408
639.224 25.2553
668.725 61.3206
676.746 25.8673
681.685 46.122
683.269 30.2799
684.242 9.14625
695.392 7.71384
696.847 78.5928
698.384 56.7132
701.976 74.2287
711.323 8.01739
717.563 5.89721
721.475 6.59383
727.342 18.4989
739.363 5.64015
741.514 35.3469
742.381 10.504
752.501 26.6835
753.299 44.0171
755.552 35.275
756.475 9.14674
770.380 37.1806
771.409 21.6908
772.581 9.5684
778.424 10.8891
785.345 32.491
796.439 29.523
797.310 45.3444
807.993 54.3677
826.437 10.6876
827.915 28.6565
831.522 75.7986
837.543 5.11909
855.335 11.4879
869.397 4.19486
888.711 14.7354
889.471 10.83
899.525 16.528
900.587 23.5231
924.641 17.4934
938.503 10.8296
943.625 23.7471
982.441 6.73468
984.488 35.4993
1000.429 99.2738
1105.805 27.6348
END IONS

BEGIN IONS
TITLE=Spectrum87 scans: 938,
PEPMASS=481.23270 10180.01367
CHARGE=2+
RTINSECONDS=922
SCANS=938
129.10193 701.887
130.08612 219.98
149.02304 554.794
186.12326 242.391
193.96648 1406.59
204.13483 834.417
211.97679 543.807
213.97148 183.157
217.08167 440.291
279.16028 749.1
315.16675 484.214
318.79095 495.829
324.09735 186.309
333.17682 484.699
359.19864 517.159
423.71915 631.42
424.21838 334.997
472.72366 243.382
481.23181 2891.92
481.73492 1223.77
482.23596 437.388
514.26007 449.374
593.29205 227.106
629.28784 896.505
686.97797 217.58
717.39331 320.291
758.33350 717.62
815.34753 404.879
833.36285 262.942
END IONS

BEGIN IONS
TITLE=Spectrum88 scans: 940,
PEPMASS=537.77472 60587.83594
CHARGE=2+
RTINSECONDS=923
SCANS=940
157.081 49.5951
167.046 13.6078
169.143 34.1662
173.032 7.30499
176.094 7.16335
183.099 142.809
185.012 13.4407
186.123 253.383
187.106 98.9933
192.022 18.0842
199.012 30.3095
201.101 181.505
202.118 31.7329
204.152 1174.88
205.234 198.244
206.955 18.1122
208.080 9.26907
212.024 6.62109
214.129 18.9366
215.142 25.8742
216.221 6.84086
221.121 149.776
221.998 95.5749
223.119 135.719
224.145 45.4405
225.161 50.1934
227.243 48.2912
229.084 284.764
230.278 32.8478
240.116 21.4355
242.131 6.93504
245.180 25.9784
247.230 15.3642
249.327 15.0675
250.172 32.3375
253.936 5.8646
257.281 7.97491
258.208 18.9974
261.162 6.44899
265.101 40.7899
268.903 31.2034
270.169 38.1557
271.444 70.1936
272.281 34.1365
279.353 41.2837
281.115 4209.46
282.101 4374.55
283.105 2849.64
283.970 16.7493
285.253 10.9715
291.034 5.17215
295.180 13.514
296.323 12.5764
297.131 58.4553
298.186 216.373
299.176 269.355
300.072 196.52
301.205 146.663
301.952 19.7123
302.759 6.50666
304.465 9.38787
305.649 23.12
307.080 21.0112
308.242 59.4141
312.011 25.1102
313.124 60.454
315.244 2055.63
316.331 389.282
322.312 18.4582
323.318 4.69588
330.176 23.6566
331.429 32.1747
333.251 1343.9
334.312 127.98
335.093 5.64754
336.126 15.8491
339.255 14.2381
340.212 11.6413
341.158 74.7366
342.214 90.7095
343.154 86.9195
343.783 28.6956
345.941 9.05249
347.247 28.3267
348.157 34.2943
349.204 24.4771
350.357 4.76281
351.309 20.0272
354.117 10.5042
355.328 13.8111
358.224 246.213
359.308 390.806
360.300 30.2463
362.052 28.225
364.944 6.55858
368.114 23.7304
371.265 30.7003
372.153 44.9583
374.270 14.5768
375.786 18.954
376.873 7.98307
378.281 5.176
379.231 51.5822
380.227 11.9024
381.252 4.67827
385.233 137.663
386.232 31.1683
387.275 25.581
388.349 21.7161
389.235 7.85116
390.207 30.9834
391.229 12.5768
393.173 41.0325
394.313 66.4252
396.805 11.4383
400.001 45.1509
401.862 5.64585
403.032 7.94692
405.349 99.597
406.351 76.9774
408.389 41.4814
409.066 45.7847
410.091 30.5138
410.982 69.7633
412.187 18.5106
414.999 1174.15
415.987 508.392
417.102 343.143
418.074 6.63804
419.229 43.4854
421.697 6.22244
423.902 4691.28
424.867 459.244
426.086 158.176
430.353 58.6393
431.329 95.7869
434.926 5.04524
436.032 35.6226
438.874 24.5143
441.464 108.81
442.552 52.932
443.597 15.4994
445.028 31.4487
448.242 182.551
449.372 105.919
450.279 41.2014
450.926 21.8762
451.894 22.0724
452.767 56.7547
454.269 35.6149
455.937 37.458
456.737 49.4761
457.766 17.0108
458.370 19.895
459.141 5.17865
464.379 105.083
465.091 28.3506
465.763 18.4482
466.952 24.6786
470.396 6.72836
471.387 81.7478
472.650 169.534
474.026 85.7713
474.834 31.5162
476.231 98.789
477.955 43.8472
478.556 51.5584
479.633 116.854
480.392 36.496
481.385 1035.16
482.234 83.0593
484.991 44.3921
486.767 12.4075
488.390 49.0974
490.808 107.766
491.895 130.43
492.905 186.691
493.751 107.745
494.807 100.289
496.179 143.147
497.525 76.2872
498.319 242.626
499.059 94.263
501.084 139.788
501.954 133.596
503.164 456.187
504.084 7892.57
505.079 7264.4
506.038 50.1055
507.585 89.3521
509.485 129.086
510.380 104.42
511.127 18.88
512.181 17.3362
514.198 700.375
515.290 207.231
516.556 177.591
517.656 97.8484
519.056 634.025
520.069 12672.1
521.081 6284.22
522.502 47.4038
523.131 59.7849
525.221 138.968
525.970 30.4573
526.680 107.465
527.888 219.441
528.946 1933.13
529.690 293.573
530.353 94.5876
531.086 76.1262
532.445 12.8137
536.664 77.6092
538.588 32.7476
541.975 21.5231
546.602 9.93205
550.714 42.6336
555.636 13.5637
558.332 6.86365
562.102 8.60735
571.226 27.4361
572.270 14.9552
574.101 74.2079
575.502 38.8325
586.339 155.694
587.356 116.748
588.371 69.4343
589.385 88.7082
592.520 14.6106
599.347 58.5796
602.153 46.4567
604.316 343.984
605.371 162.688
606.335 10.9031
610.431 128.235
612.370 5.64002
615.306 37.3929
617.433 4.64718
621.089 10.8766
625.404 51.1829
627.492 270.271
628.414 110.221
629.418 77.2321
630.170 52.729
636.481 72.2
639.287 47.3984
640.566 26.2026
642.609 37.697
643.427 382.626
644.319 106.607
645.132 149.784
646.262 195.945
652.363 13.667
655.416 23.027
656.351 30.8366
658.452 19.5647
663.222 7.89148
664.518 31.7681
665.445 21.2248
668.514 6.31089
670.478 31.6592
672.356 20.8572
674.099 53.9088
682.429 28.5934
683.415 21.4881
684.325 50.5038
685.396 11.6768
689.141 84.5866
699.480 159.487
700.285 147.677
701.402 38.8303
703.415 45.2925
711.487 19.8318
715.489 66.9738
717.392 583.497
718.525 315.981
719.528 58.6373
720.170 8.62805
724.432 37.5156
725.438 75.6193
732.516 38.4537
740.673 14.8794
742.410 4244.42
743.430 1823.07
744.389 199.815
745.057 10.8448
749.619 49.132
758.656 63.6761
759.429 23.0744
769.693 13.3919
771.409 12.6974
772.620 46.8921
773.589 16.4209
777.143 22.8412
778.343 11.1259
783.670 9.85239
787.338 14.9404
791.565 5.35224
792.455 27.88
793.588 36.5234
799.436 7.35243
807.380 26.4018
810.501 44.7786
811.602 33.651
812.471 35.9598
815.337 34.2057
816.546 31.7705
828.542 200.885
829.433 127.729
830.402 95.5534
833.442 38.678
835.373 13.7192
836.432 8.39946
837.572 5.4645
843.426 93.0343
844.719 67.2735
845.613 19.9626
846.497 530.849
847.522 248.126
848.596 112.785
849.402 5.86761
853.219 47.2782
854.409 55.2551
855.481 33.0784
871.460 3196.35
872.429 1133.84
873.549 337.533
874.190 32.6848
889.556 14.9341
900.579 6.8765
901.515 8.38176
907.560 12.4143
908.451 17.7157
910.871 23.667
911.492 37.1421
928.474 836.052
929.536 319.687
930.535 82.0318
943.741 223.264
944.584 67.826
946.440 921.079
947.513 188.459
948.583 69.3531
955.733 11.8301
961.528 193.271
962.531 141.916
963.546 40.0549
972.605 3.51438
998.678 19.4043
END IONS

BEGIN IONS
TITLE=Spectrum89 scans: 941,
PEPMASS=376.48947 1876.48389
CHARGE=3+
RTINSECONDS=923
SCANS=941
110.082 8.97705
111.996 7.58515
117.173 3.50279
119.064 6.62354
124.914 3.93696
129.217 9.00142
130.175 10.7082
137.109 6.8353
139.071 5.27051
141.139 29.0183
143.077 21.5005
147.219 23.8753
149.006 39.493
159.350 17.7458
161.032 27.108
167.101 13.2009
167.917 14.0597
169.261 18.6168
170.049 25.88
171.938 24.1204
173.248 9.76039
173.910 5.21737
175.034 23.2922
176.010 31.0372
177.154 14.571
180.926 38.8779
183.157 8.85639
185.011 16.3396
186.092 21.8972
187.166 162.256
188.133 98.9109
189.080 29.4815
190.958 6.51967
191.960 22.7042
196.973 11.627
198.160 24.0009
198.933 11.2419
201.161 43.6932
203.873 28.7621
204.977 7.34049
206.070 5.37198
210.072 10.5123
210.971 4.78479
213.602 5.20441
215.104 189.61
216.045 44.7688
217.329 23.6998
219.028 10.0138
219.952 3.78146
221.172 36.3965
225.236 12.3409
226.917 20.5904
228.009 56.7501
229.155 30.6446
230.018 145.622
231.274 36.1834
231.983 33.3846
232.875 20.5776
235.086 10.6407
236.049 12.815
238.168 10.3639
238.947 34.5174
242.162 25.1271
244.005 8.9055
245.283 43.5765
246.434 42.0746
247.094 86.3161
248.106 212.48
249.332 114.918
250.195 28.6522
251.000 24.9506
252.142 40.1705
253.111 6.47631
254.257 9.43685
255.275 33.0003
256.146 7.69141
258.175 65.0217
259.110 11.5939
260.188 72.993
260.971 7.17484
262.130 19.8702
263.039 78.4333
264.035 144.804
265.041 45.9684
266.123 34.6019
268.063 12.2795
269.469 35.32
270.279 137.127
271.154 55.0456
271.905 34.9697
274.055 78.6837
275.074 43.0087
276.215 157.704
277.176 53.0311
278.254 55.2052
279.131 60.2414
281.992 11.4186
283.074 21.2001
284.092 36.8973
285.169 40.4957
286.089 104.657
286.979 120.32
288.043 205.373
289.059 84.8974
290.081 35.9071
291.105 103.821
294.207 9.98716
295.224 25.2468
296.409 10.6656
297.236 4.83051
300.229 38.6124
301.094 39.5059
302.174 186.782
303.182 144.852
304.093 304.936
305.049 94.5785
305.968 151.684
308.179 187.536
309.262 11.6106
311.450 32.2414
312.086 152.372
314.194 129.323
315.217 276.768
316.101 247.733
317.116 93.1383
318.266 90.8724
319.059 112.853
320.131 69.9102
321.042 162.28
321.690 26.2881
323.378 34.5812
324.109 40.6599
324.969 34.0293
326.280 19.6428
328.248 57.1461
328.983 67.1348
330.113 453.398
331.089 425.538
332.261 478.047
333.098 404.77
333.985 239.575
334.910 146.337
335.902 167.648
337.183 73.8178
338.394 40.8161
339.294 34.4719
340.231 228.851
341.267 129.111
342.139 39.8472
343.024 13.4195
344.080 28.5542
344.970 58.5529
346.239 219.645
347.021 188.052
347.960 146.753
348.920 90.7208
350.177 78.0665
351.173 106.883
351.926 93.0664
352.748 102.062
353.862 199.386
354.632 24.1311
356.060 303.37
356.993 163.138
357.974 1585.83
359.015 1697.21
360.188 333.858
361.140 266.919
362.409 110.986
364.006 157.252
364.865 23.2707
367.119 795.02
368.085 271.203
369.038 113.083
370.529 788.343
371.383 199.105
373.304 9.63101
374.066 7.0342
376.225 112.316
376.975 159.473
378.339 14.0396
383.664 28.9023
384.350 12.8284
387.188 35.356
389.848 43.0912
393.017 8.62036
398.462 152.846
399.206 96.6517
402.761 11.6198
418.422 91.8495
420.368 22.1988
422.619 11.7099
424.376 5.56042
428.498 30.1992
429.346 52.4076
432.185 52.8896
436.316 24.2603
441.586 108.605
442.421 28.1988
444.188 4.4682
445.181 95.4982
445.939 12.1956
449.225 40.8702
451.611 46.491
453.441 54.7582
454.166 25.6788
454.915 42.076
455.517 11.2986
457.340 10.5354
469.650 30.5841
470.326 12.5125
476.101 12.3521
482.268 14.3823
484.839 51.2596
485.802 19.364
492.841 68.2045
499.708 135.684
500.611 16.4071
506.379 29.6572
507.432 108.107
508.439 574.763
509.195 44.0959
513.359 33.9155
514.921 36.7728
516.471 25.4686
521.323 7.52458
525.573 33.703
526.684 25.059
531.683 17.932
535.237 148.621
536.306 196.328
537.248 112.944
538.260 41.3992
539.422 6.92566
542.195 118.692
549.287 4.03669
550.305 14.0731
564.302 11.8099
569.585 10.7568
573.855 12.6908
575.515 5.06722
580.378 13.5312
584.261 5.69496
590.236 9.99621
596.345 7.49056
606.872 31.9107
622.118 9.40587
631.291 13.6482
644.523 29.3817
649.344 16.6303
656.266 5.34822
678.839 45.3053
691.047 20.3275
697.749 28.0153
708.349 25.5037
END IONS

BEGIN IONS
TITLE=Spectrum90 scans: 942,
PEPMASS=537.77472 60587.83594
CHARGE=2+
RTINSECONDS=924
SCANS=942
102.05483 188.382
129.10210 1927.78
130.08627 789.058
147.11292 1116.86
149.02365 370.081
149.04485 4816.71
150.04318 674.157
151.04251 377.038
167.05531 2410.14
168.05418 397.537
169.05258 286.451
183.11255 649.991
186.12433 385.904
187.10709 282.343
201.12285 893.099
204.13422 3591.87
221.08429 1164.85
221.96080 303.526
222.08379 484.383
223.06378 1331.5
224.06407 399.731
229.11824 1364.74
239.09520 1723.22
240.09567 694.204
241.09151 212.123
245.07677 290.76
279.16055 680.897
281.05109 4793.11
282.05139 3056.62
283.04575 1348.49
284.02979 277.066
297.08240 432.276
299.06168 25405.6
300.06216 17080.7
301.05826 7703.93
315.16608 2649.77
316.16971 325.531
325.96875 206.781
333.17670 1434.55
341.01508 358.279
342.01831 356.321
344.97659 2150.54
345.97623 1909.77
346.97400 740.788
358.16214 428.585
359.02820 2519.91
359.19901 772.384
360.02835 2624.72
361.02585 1341.86
385.22064 197.156
414.71429 1071.08
415.03683 4474.67
415.21344 267.815
416.03668 7134.32
417.03503 4187.59
423.71930 3547.81
424.22116 1143.89
424.71954 299.488
448.20886 341.47
481.23309 1871.88
481.73291 877.328
504.10620 1187.26
505.10748 1033.25
514.26294 1150
528.77051 487.601
529.26758 598.48
537.77423 9236.68
538.27698 4895.12
538.77515 791.33
589.29108 373.816
604.30225 671.727
605.30463 245.582
615.30750 209.07
624.36591 217.175
627.35138 256.145
643.30646 553.479
670.38733 392.192
682.31561 237.447
699.37952 315.701
700.31354 221.492
717.38989 1375.33
718.33258 448.523
742.37207 3672.91
743.37567 1555.24
744.38770 269.378
758.33063 298.534
828.41852 571.561
829.42566 346.579
833.35425 362.555
843.42267 1029.5
844.43158 227.195
846.43311 1996.67
847.43829 719.881
871.41711 2647.42
872.41162 1034.97
873.40552 214.84
900.44806 222.865
928.43646 1283.25
929.44397 624.071
943.45526 533.19
944.44977 496.205
946.45129 1202.21
947.45770 476.677
961.45648 2701.7
962.46063 1092.43
END IONS

BEGIN IONS
TITLE=Spectrum91 scans: 944,
PEPMASS=453.73752 14062.88184
CHARGE=2+
RTINSECONDS=925
SCANS=944
129.185 30.0631
130.229 12.4613
147.213 101.631
148.199 8.27273
151.023 10.2902
171.185 55.6666
172.100 28.6378
173.324 15.5441
184.019 6.07394
185.153 492.792
186.324 15.8427
191.982 7.35713
198.453 59.2232
199.130 39.532
200.163 8.53356
201.181 9.04975
207.173 5.25
207.956 18.7761
209.163 8.97774
213.232 763.162
214.330 105.988
222.220 6.52193
223.015 17.6174
226.139 27.8383
227.265 81.7599
228.082 10.6131
229.101 49.2564
233.203 2596.7
234.180 439.086
235.286 41.4058
237.250 41.912
241.147 32.5367
242.270 22.8789
243.203 33.3341
244.264 83.4694
247.190 6.7791
249.169 152.915
249.788 19.66
251.333 6.18104
252.351 40.0632
254.307 9.15962
258.096 43.9556
260.258 4.58822
261.244 2062.04
262.181 332.679
263.342 20.7124
264.867 16.7002
267.297 94.7794
268.368 24.0663
270.270 45.0792
272.264 14.2071
276.440 24.0949
278.350 14.4834
280.121 13.0144
282.272 21.8971
282.910 8.05839
283.705 34.7079
284.415 13.0538
285.296 13.2011
288.286 37.2552
289.214 146.652
290.464 27.9694
291.223 14.5012
292.075 8.65536
293.115 14.9873
296.180 7.74003
298.063 60.5327
298.892 287.919
299.703 30.1505
305.197 12.7483
306.398 91.9267
311.116 29.4759
312.384 465.791
313.367 74.4639
314.790 119.948
318.864 81.6811
319.973 22.3956
322.143 30.9584
323.833 97.3264
325.066 22.1005
326.411 37.2925
327.324 30.4104
328.342 4.79217
330.326 10.9172
331.301 14.6483
332.924 13.0773
333.825 27.3245
335.038 6.8922
336.528 17.2946
337.388 46.0991
338.386 42.4779
339.035 11.4771
340.044 25.8862
341.250 88.4191
344.300 19.73
345.254 44.6876
346.392 65.4933
348.397 2463.98
349.247 58.079
352.090 19.7545
353.125 54.4003
354.319 124.537
355.287 73.7155
356.163 42.3933
360.487 47.222
361.757 9.3884
362.813 30.4186
363.949 1046.72
364.978 88.5693
366.328 69.7146
367.237 8.86261
368.731 34.9551
369.410 46.1881
371.333 107.937
372.335 222.271
373.353 26.0166
374.128 21.0942
374.921 9.60607
377.143 21.2912
378.118 41.6186
379.037 87.0241
380.037 466.72
380.984 141.354
381.861 34.9959
383.313 506.054
384.188 40.1004
385.323 63.718
388.614 17.9808
389.431 379.005
390.338 543.376
391.284 100.02
393.105 111.016
394.170 46.0076
395.563 15.4694
396.707 102.619
397.868 244.347
399.036 48.9798
401.038 31.8565
401.873 55.2574
402.989 70.8385
404.381 68.1833
405.308 41.2393
406.919 258.964
407.905 294.149
408.880 489.942
409.962 158.849
411.381 362.409
412.318 87.9975
413.411 237.5
414.461 198.011
415.728 30.2054
418.237 163.799
418.963 34.78
420.935 10.6394
422.560 72.8407
423.495 111.249
424.174 5.85669
425.153 94.9131
426.254 761.747
427.528 436.242
428.590 154.594
429.805 48.513
430.914 171.167
431.874 146.908
432.766 53.3525
433.872 58.0754
435.065 260.712
435.964 570.436
436.912 866.502
438.027 66.5156
438.815 118.541
439.529 120.486
440.297 8.1992
441.438 54.7207
442.957 48.0802
444.025 293.753
445.043 1213.1
445.991 335.909
448.291 64.7838
448.910 11.1205
449.986 4.68209
450.920 18.4
452.992 299.754
453.988 186.702
455.058 34.0014
456.935 20.7367
462.446 10.1982
464.652 23.2807
466.145 34.4949
479.365 14.3878
482.343 106.942
483.312 91.1365
484.278 29.4619
490.432 81.8816
491.199 17.5936
497.246 1353.28
498.320 183.811
499.353 93.3285
500.271 266.247
501.110 45.7708
502.235 18.6713
508.519 20.9429
511.275 26.6511
515.111 21.7724
517.260 1235.37
518.330 360.105
519.385 91.543
521.225 10.1721
527.916 29.9449
531.262 47.2923
532.669 16.1381
534.674 13.3213
535.424 45.4213
536.249 65.0065
538.650 71.4951
543.873 58.1314
545.705 36.522
562.181 14.6521
571.415 6.97923
573.373 26.6767
576.196 8.76008
577.248 9.33873
582.339 19.3402
586.786 32.9915
587.836 25.4482
590.305 38.3866
591.534 33.1572
592.409 23.3063
593.382 73.2446
594.367 59.3975
596.342 1238.39
597.394 261.103
600.017 36.9479
607.744 43.0922
608.955 55.468
611.330 15.9472
612.290 7.59603
613.301 71.9713
614.238 6.81133
618.284 37.6944
619.347 70.6016
620.467 21.5888
622.537 16.0459
623.628 41.9458
627.095 18.8656
628.330 324.313
629.295 419.492
630.412 165.204
631.150 58.3002
636.337 11.4325
646.321 6629.41
647.342 2234.94
648.367 334.454
664.561 30.9343
672.479 21.8833
676.503 3.47203
677.497 18.2014
678.476 27.5061
695.434 1542.37
696.471 529.483
697.417 16.2483
708.965 14.1527
715.373 39.8426
726.500 6.77005
734.618 32.2672
741.368 43.2341
742.529 76.0467
743.635 56.8609
744.602 105.103
745.322 43.7705
751.614 58.373
752.575 11.7082
758.316 37.8467
759.532 460.496
760.503 291.447
761.450 322.5
762.528 78.528
763.540 22.6437
765.413 14.8445
769.535 17.6466
770.604 40.1176
771.519 12.5959
778.834 16.2433
794.383 32.8293
804.567 18.3326
808.491 20.3359
818.673 19.2536
819.552 15.8551
820.245 7.8126
841.459 27.4436
883.051 6.59485
END IONS

BEGIN IONS
TITLE=Spectrum92 scans: 945,
PEPMASS=453.73752 14062.88184
CHARGE=2+
RTINSECONDS=926
SCANS=945
100.73293 178.392
120.08073 11066.8
121.08431 893.593
129.10207 1023.8
130.08609 248.801
147.11217 391.626
149.02309 298.499
171.14885 777.147
185.16504 3191.6
186.16922 257.42
199.14436 592.519
213.15979 2394.18
226.11928 429.342
233.16493 9493.87
234.16866 1229.42
240.09825 825.728
243.13419 227.798
244.09222 228.712
244.13023 281.925
249.13359 457.303
257.12640 331.98
258.11029 294.704
261.15814 2234.63
262.16174 273.257
279.15909 420.969
289.16339 215.169
298.66611 545.004
312.22748 449.552
318.79276 994.62
324.96692 239.299
337.15213 308.898
348.20087 1176.4
348.70053 251.061
351.13031 294.842
354.14093 204.933
354.18079 217.868
363.79111 556.025
368.15759 610.684
371.20432 694.705
372.18683 1043.18
389.21304 686.522
408.78726 354.745
426.22122 972.625
426.79401 251.592
433.62683 200.034
452.24603 228.307
452.91956 457.956
483.19046 255.654
497.25775 3258.54
498.26376 638.73
499.26135 719.979
500.24545 1157.3
501.24875 472.279
517.27325 918.878
579.30713 299.032
596.32648 2878.91
597.32751 560.705
611.27728 670.942
628.30548 2389.15
629.30823 619.839
630.28766 205.857
646.31506 6471.94
647.31854 1959.39
648.32605 305.535
678.37079 304.713
695.39502 4829.14
696.39838 1540.75
759.39941 2133.88
760.40253 655.123
794.45654 212.7
873.52026 209.048
END IONS

BEGIN IONS
TITLE=Spectrum93 scans: 948,
PEPMASS=630.78802 986.59216
CHARGE=2+
RTINSECONDS=928
SCANS=948
183.090 19.2217
195.004 14.0383
201.082 6.85698
211.107 15.2635
212.151 7.3249
218.729 20.1726
221.040 36.5821
234.028 5.83536
250.105 6.01876
260.250 7.72666
261.025 10.4129
263.260 9.56408
266.198 8.42386
271.033 9.68921
280.254 2.86457
287.182 5.36884
296.955 11.0246
299.249 22.7982
301.105 8.57588
301.983 12.1688
306.239 8.66392
310.119 25.6953
320.886 6.00404
349.180 35.1356
350.278 10.9942
367.256 3.96072
373.413 6.50604
376.374 32.0379
378.211 22.1734
389.055 8.77104
391.972 6.53421
406.757 4.40285
412.190 16.5715
417.119 18.5294
418.185 18.6653
419.181 6.235
421.105 17.3687
429.911 5.99999
436.336 31.5089
442.116 33.4149
444.309 24.3058
449.130 14.8942
453.669 42.4323
457.894 7.00926
459.271 57.7693
460.037 17.8441
463.778 11.8495
466.869 5.55776
468.176 22.9303
475.190 10.8443
480.152 12.2643
481.261 12.2515
483.979 39.456
484.694 30.3265
487.574 26.233
488.663 35.1063
490.297 19.3268
490.988 15.4744
492.940 8.4574
495.771 31.1779
496.716 12.4824
498.753 13.4797
500.249 6.45169
500.963 14.2171
502.737 39.4943
503.748 5.22345
505.126 20.7069
506.817 28.7247
511.100 32.532
512.074 13.1301
514.101 32.495
516.819 93.0097
518.711 6.43116
521.801 52.2607
523.418 104.099
525.595 25.71
526.628 38.3892
528.300 14.1314
529.050 10.7302
529.763 15.4461
532.239 10.4134
532.986 70.6287
541.534 14.0764
542.436 17.9334
543.990 19.1283
545.242 22.2752
546.226 38.5275
547.945 30.7032
549.258 10.9848
551.282 62.3707
553.110 21.9124
556.058 7.19184
557.309 46.8084
557.968 8.28165
559.313 25.9574
564.302 40.5863
566.186 19.7547
566.827 45.7048
567.814 34.5059
568.932 24.8198
569.709 12.6694
572.250 17.4855
572.930 7.90213
573.834 18.3169
575.966 5.44207
577.242 86.8316
578.689 19.5324
584.431 74.1823
585.381 99.461
586.098 43.3144
587.028 35.5797
587.908 83.6696
588.872 81.4988
590.493 14.7823
591.212 30.7909
592.230 27.7368
593.663 6.97983
594.660 15.6191
595.731 63.2155
596.364 2.84282
598.421 71.3547
600.383 18.8677
601.088 14.5065
602.851 43.5496
603.460 39.4148
604.257 21.7781
607.833 23.2717
608.851 32.0525
610.442 102.904
612.558 435.439
613.515 328.189
614.886 68.9085
615.607 58.225
616.519 52.952
618.027 28.4261
619.841 24.0417
621.050 87.7248
621.823 225.871
622.806 20.605
630.992 23.0541
637.279 8.61741
643.106 12.2805
662.133 4.76382
679.855 90.6767
684.165 16.3983
694.101 26.8123
697.503 111.377
699.320 29.2582
702.374 19.5302
703.245 18.8317
711.337 18.0439
720.174 28.9041
722.472 38.1986
748.381 18.9401
749.530 46.532
751.454 6.95435
753.485 63.5894
784.532 176.973
785.549 8.66562
786.342 21.3133
789.411 31.8132
807.451 11.5712
826.501 13.6527
840.001 79.9334
858.364 24.7372
870.492 15.3365
876.015 31.7107
878.926 8.9034
885.457 108.351
886.577 30.5683
894.508 38.726
973.217 10.2651
974.890 12.5593
995.674 9.33307
996.525 15.95
1019.476 17.2442
1033.393 13.2491
1034.521 12.4698
1050.544 4.66756
1086.276 15.899
1099.265 20.8016
1113.679 8.26235
1146.782 42.5385
1238.778 8.17651
END IONS

BEGIN IONS
TITLE=Spectrum94 scans: 949,
PEPMASS=630.78802 986.59216
CHARGE=2+
RTINSECONDS=929
SCANS=949
192.36739 203.361
201.12271 252.089
229.11522 212.542
324.96912 356.536
341.01248 272.846
429.08826 1485.28
686.97845 216.006
697.31201 278.761
784.33875 310.589
922.50604 216.611
END IONS

BEGIN IONS
TITLE=Spectrum95 scans: 960,
PEPMASS=567.28436 6114.37744
CHARGE=2+
RTINSECONDS=939
SCANS=960
175.383 20.394
183.123 26.3043
197.192 34.9571
202.009 8.03528
203.140 7.35769
207.220 15.2668
209.121 16.6215
217.008 8.21342
224.203 15.5608
225.281 44.1668
226.196 22.0162
227.137 10.2627
242.178 16.4638
257.151 11.5577
264.240 31.5154
266.178 16.6277
282.261 13.358
307.183 24.3845
311.211 5.05343
315.347 11.0671
318.255 27.9087
321.077 19.1914
325.198 29.2336
327.444 42.1406
330.233 25.2052
331.175 14.0764
335.269 189.905
336.258 16.4643
337.385 40.0385
338.440 10.8618
339.307 14.9354
343.187 93.6515
344.160 10.4102
351.524 19.0425
353.253 7.70761
355.472 12.6708
356.378 20.8686
357.359 14.8833
365.854 8.66838
366.641 6.34314
368.027 19.929
370.066 19.3802
372.059 13.9065
373.164 8.02145
377.981 5.11714
380.188 22.9615
381.191 6.52825
382.182 23.6705
382.862 45.911
384.099 11.5063
387.924 17.5143
393.108 15.6294
394.240 10.4948
395.317 22.4953
397.214 13.4542
399.020 16.3443
400.716 15.5731
403.151 21.3678
404.092 25.7415
405.895 5.19836
406.885 14.8382
409.039 23.2148
413.021 20.7228
415.930 39.7053
416.548 12.8951
419.454 23.7256
420.865 8.88563
423.508 22.9631
427.307 7.4195
429.164 12.802
430.271 6.03981
434.109 6.4957
434.998 19.1358
437.132 28.7582
437.994 58.8142
438.840 23.5798
439.662 50.7389
440.531 22.4425
446.271 12.0392
448.704 8.05881
450.827 32.9433
452.073 7.78661
453.196 11.1852
453.885 54.4843
454.690 15.2736
455.352 45.3104
456.275 16.2985
460.643 20.1034
461.714 19.6418
464.267 132.005
465.415 79.0019
466.347 54.1546
467.420 4.2917
469.342 28.6452
471.185 46.473
472.147 11.409
472.831 5.21567
474.889 59.8383
476.839 129.888
477.989 35.1005
478.948 137.871
479.892 89.0349
484.242 79.155
486.292 21.7004
487.360 27.925
488.706 26.5604
491.387 7.5045
492.218 57.4504
492.916 39.8707
493.996 36.0583
495.064 53.365
499.725 41.8664
501.675 22.0076
503.659 138.171
506.064 30.1175
506.930 55.9985
507.916 20.9652
508.816 44.1164
510.181 80.3385
511.658 15.5532
512.610 15.6197
515.597 41.8348
516.885 31.423
520.753 366.505
521.796 131.463
522.751 69.7794
524.309 26.3532
525.705 28.0938
527.025 137.57
529.797 11.85
531.091 44.4031
531.915 44.6741
534.996 69.9277
535.853 30.1681
536.919 44.1209
538.108 19.4292
538.787 22.3071
539.723 19.2605
540.716 22.4145
541.748 29.3154
542.940 85.5486
544.313 14.5147
545.560 30.7447
546.301 89.3057
547.676 119.142
548.966 277.497
549.909 254.08
550.674 36.0212
552.074 131.894
554.314 7.51869
555.194 36.8439
556.113 73.3273
558.085 386.118
558.752 264.786
559.603 314.492
561.414 27.6515
563.060 18.8089
566.909 15.3807
567.775 60.6461
571.572 6.3463
576.304 22.5633
578.050 18.2956
585.274 20.0624
586.450 27.8647
593.082 11.5348
636.480 12.8837
647.427 29.7921
650.313 240.779
651.235 97.7068
652.290 5.26057
653.567 13.4652
654.672 17.7026
656.781 86.6109
659.482 7.89476
663.321 11.0334
670.389 38.0106
671.486 53.23
685.464 24.0817
698.812 35.65
707.388 23.0439
731.511 17.2158
732.206 8.24105
738.289 18.3567
740.662 73.7442
749.920 8.48418
762.701 34.1095
770.196 33.8335
779.419 421.267
780.430 133.907
782.593 50.2102
783.412 36.6468
798.406 37.2772
799.626 139.945
800.533 35.5029
801.395 14.9713
806.754 13.8179
832.612 13.6378
887.718 9.82112
892.400 504.47
893.414 229.649
894.541 56.2563
905.464 11.4371
920.588 3.63916
941.962 9.57675
952.467 12.8836
959.435 12.9883
961.972 19.8355
978.291 19.9215
1005.547 356.094
1006.488 161.117
1007.560 46.3621
1008.853 18.3392
1015.543 30.0608
1016.700 34.7452
END IONS

BEGIN IONS
TITLE=Spectrum96 scans: 961,
PEPMASS=567.28436 6114.37744
CHARGE=2+
RTINSECONDS=939
SCANS=961
129.10225 1916.32
134.38271 207.835
149.02386 494.997
197.16461 215.56
279.15997 634.04
324.96960 216.788
335.15115 502.036
344.00348 205.577
464.18732 207.729
558.78290 269.432
566.27161 340.012
567.28583 1534.46
567.78656 810.548
568.28583 578.535
650.25763 1102.98
651.26434 246.12
761.28937 270.319
774.71497 210.108
779.30066 970.201
780.30096 362.54
892.38428 2315.59
893.38458 847.639
894.38068 341.803
1005.46741 1305.78
1006.45453 439.861
END IONS

BEGIN IONS
TITLE=Spectrum97 scans: 963,
PEPMASS=378.52545 2268.63745
CHARGE=3+
RTINSECONDS=941
SCANS=963
129.203 13.6172
130.059 40.879
134.314 8.10845
137.063 7.03081
140.091 11.0358
141.079 6.82344
144.164 10.9435
145.058 4.57182
148.061 14.3558
148.998 35.5839
158.973 15.1329
160.111 4.86474
161.989 7.15633
164.930 10.3005
166.018 30.9205
168.063 13.7721
169.079 64.7418
170.007 19.5518
171.077 48.8684
171.981 10.567
173.162 11.9802
174.241 11.9325
175.139 55.3263
176.041 58.3647
185.028 17.5708
186.145 7.10292
187.102 134.731
188.025 28.849
189.038 24.3373
190.025 11.2869
191.141 13.8752
192.014 6.16646
193.870 38.8271
199.077 25.2379
200.008 7.76801
202.813 4.54564
204.079 16.0087
207.027 3.02939
209.181 15.5164
211.139 22.6873
214.339 16.5042
215.087 35.2509
215.865 3.46663
217.072 4.80559
218.133 40.4839
219.270 44.4229
220.127 15.1026
221.044 12.7984
222.235 6.44621
223.419 62.4543
225.143 23.2076
225.864 5.5652
226.978 10.354
228.961 17.2743
231.173 17.0809
232.467 237.964
233.124 20.2513
234.100 54.5938
234.994 65.7664
236.303 15.3667
237.021 21.8605
238.364 11.4877
239.066 18.0961
240.177 26.2043
242.384 103.885
243.322 82.4575
244.141 12.5787
244.966 29.9131
246.182 113.916
247.097 50.0792
247.976 81.3533
248.975 258.66
250.151 39.5735
251.046 51.7224
252.172 48.1141
254.221 18.2909
255.093 32.0768
257.178 11.1524
259.368 61.614
260.220 38.4751
261.187 49.8291
262.141 133.918
262.931 29.374
264.214 23.7603
264.945 37.8715
266.192 149.425
267.097 182.255
268.141 17.5337
270.207 57.335
271.345 12.3846
271.981 132.593
273.789 133.734
275.079 40.2738
276.161 31.5896
277.090 36.1447
277.909 64.784
279.109 91.3056
280.326 46.0153
281.409 45.3079
282.088 102.281
283.235 49.3104
284.991 27.8744
286.055 6.8396
287.041 36.9456
288.074 150.679
289.016 111.451
289.931 284.277
291.027 131.608
292.029 98.9645
293.034 66.7822
293.988 21.0383
295.080 4.65483
296.089 39.5049
297.281 60.9114
298.271 79.4009
299.084 21.2444
300.356 8.20332
301.952 101.23
303.064 38.9757
304.113 235.972
304.929 88.4505
306.096 177.206
307.002 201.414
307.931 163.968
308.950 29.4357
310.331 7.74414
311.170 41.2394
313.307 10.7232
314.195 135.898
315.066 24.7244
316.261 200.182
317.269 256.65
318.074 190.958
319.012 265.669
320.133 96.7703
321.217 128.064
322.015 296.397
323.076 599.121
324.126 46.6042
325.576 200.476
326.761 238.767
327.389 6.76536
330.271 25.7445
331.214 136.863
332.111 511.97
332.950 686.437
333.954 589.388
335.053 675.641
335.852 620.8
336.960 262.166
338.063 320.27
339.632 101.035
341.142 30.7799
342.247 156.896
342.952 21.8761
343.908 27.2143
346.245 34.1201
347.266 155.704
348.088 67.9235
349.112 107.933
350.102 100.766
350.967 176.787
351.864 38.0859
355.302 385.285
356.086 39.3366
357.409 116.63
358.681 161.957
360.098 1241.73
361.057 1377.8
362.074 68.6917
363.263 102.048
363.944 260.898
364.931 41.938
365.540 7.67985
366.774 730.484
367.661 85.0973
369.251 331.158
370.139 445.969
370.787 143.328
372.178 59.4002
373.262 121.376
374.223 67.945
375.055 23.4988
378.106 163.82
379.084 144.66
380.058 26.6531
381.043 71.9015
386.474 89.0786
390.135 40.0123
391.257 65.5669
395.653 5.13791
398.037 5.15165
400.282 66.0453
401.263 6.2787
411.938 18.7397
423.055 19.7872
427.077 9.36638
428.181 34.007
429.310 58.8805
436.051 30.6817
438.179 50.5235
440.434 18.489
445.253 55.7481
446.560 105.589
447.698 43.1352
454.279 26.0543
464.192 529.618
465.317 74.7187
466.346 85.2929
469.203 5.08889
471.900 50.9332
480.954 43.187
484.379 394.255
485.423 189.599
487.346 22.6759
488.698 9.49421
503.219 52.7089
504.912 49.0036
509.754 9.35498
513.269 16.5658
514.737 21.5406
517.361 18.3978
518.366 20.8767
522.395 31.9949
523.037 14.315
524.284 16.0598
529.851 58.9659
531.102 7.3954
541.369 119.357
542.337 32.1039
557.194 36.9314
558.260 20.9879
567.276 20.3103
570.457 23.6566
574.349 49.2453
575.295 4.68308
581.239 7.13993
585.287 17.959
587.345 24.6299
595.414 13.486
608.286 8.61856
610.440 33.6652
614.270 19.415
628.350 10.3254
632.230 4.11189
638.592 6.63088
641.366 12.2148
646.230 21.7691
650.317 14.5201
651.294 25.5957
670.454 84.8211
671.197 18.1422
675.754 13.5074
799.426 10.7656
END IONS

BEGIN IONS
TITLE=Spectrum98 scans: 964,
PEPMASS=378.52545 2268.63745
CHARGE=3+
RTINSECONDS=941
SCANS=964
100.37276 176.313
102.05482 537.656
129.10272 214.702
149.02332 782.985
175.12073 244.984
187.07205 346.786
223.59473 210.557
248.94807 366.422
266.95883 1293.4
279.15930 624.791
291.80386 224.34
307.79980 230.299
309.81485 246.723
323.02240 456.381
324.96591 226.154
325.80954 572.159
332.80972 301.208
335.14871 636.059
341.00177 208.958
342.99725 189.088
350.82269 206.572
355.27100 488.921
377.80087 382.295
379.08359 513.279
379.28284 660.097
379.72568 211.996
464.19220 1013.71
541.33636 209.726
END IONS

BEGIN IONS
TITLE=Spectrum99 scans: 966,
PEPMASS=436.88940 5995.65771
CHARGE=3+
RTINSECONDS=943
SCANS=966
127.043 18.8296
129.142 54.7627
130.230 50.4054
135.954 9.36369
137.251 8.56155
148.252 13.669
148.965 27.8912
156.015 18.3961
157.179 14.344
158.205 11.7598
162.010 5.2361
164.205 21.0744
173.125 6.02542
175.092 46.9034
177.944 12.0066
180.048 23.468
182.232 33.5798
184.111 29.4357
185.130 13.5555
191.184 5.65651
195.916 11.4092
197.145 21.5242
198.108 218.075
200.678 20.0892
201.793 67.2802
203.055 11.7744
205.020 34.396
206.998 9.93063
207.979 8.48382
209.118 463.745
210.117 45.2745
210.888 407.294
212.072 10.4235
212.934 354.68
213.979 39.8223
215.137 10.8
216.102 17.7906
217.074 20.7372
219.157 6.50471
225.146 61.0223
226.137 354.169
227.058 10.0775
228.068 16.7043
229.314 6.05022
231.132 14.4072
233.140 26.7931
234.934 4.76013
235.992 25.2873
240.194 6.51664
243.151 182.932
244.291 10.9612
245.162 11.2136
248.307 21.1881
251.239 9.10874
252.113 29.1677
256.024 5.35263
257.686 28.9315
264.165 13.533
265.953 419.928
267.055 37.8681
268.042 32.7892
270.179 26.6888
271.294 10.2322
276.156 21.0444
277.344 8.80852
279.230 18.5734
280.080 19.3644
282.169 36.2209
283.351 10.2886
284.177 9.06007
286.196 22.3918
288.235 38.889
292.222 59.6984
293.183 49.2173
294.325 33.9409
298.342 23.7873
299.259 13.4944
302.167 9.3719
303.820 196.152
305.996 26.4352
307.105 8.72092
308.013 25.787
309.287 26.0162
310.142 58.6314
311.333 32.1156
312.475 13.8372
313.485 52.5277
314.361 6.03556
316.424 34.7143
318.858 52.687
320.052 33.5066
321.271 1497.93
321.878 445.155
323.008 1810.47
324.884 2553.47
326.058 351.265
326.974 439.93
328.126 8.26505
330.410 1600.32
331.508 72.6289
333.251 32.8459
336.104 37.6913
337.397 38.4155
338.145 18.976
339.381 38.8142
341.126 8.7729
344.016 21.0779
346.856 213.431
347.852 48.4399
349.136 30.7486
350.290 34.9016
352.276 58.4954
353.033 45.7229
353.880 8.62555
356.383 18.207
357.013 32.0813
358.487 78.8192
361.246 54.7701
363.019 44.582
364.058 38.7153
365.147 47.1907
367.325 50.0528
368.052 16.3958
370.927 11.0118
372.249 49.6893
373.984 80.3099
375.077 56.8858
376.606 86.5743
377.310 60.4986
378.142 21.317
379.255 66.0047
380.298 34.0273
381.964 66.2131
384.230 10.522
385.154 91.0953
386.559 146.978
387.820 565.989
388.674 104.974
389.317 77.998
390.815 298.445
392.120 356.075
393.056 282.964
393.853 151.323
395.512 60.5861
396.177 159.364
397.169 135.443
398.031 6.20319
399.304 391.446
400.195 69.8356
401.170 66.5638
402.363 916.563
403.015 215.741
404.343 7.40928
405.243 30.0836
406.327 206.584
407.160 27.1744
408.072 88.9252
408.928 300.533
410.223 77.0022
411.071 74.3443
412.134 23.7699
413.937 110.516
415.037 84.2182
415.982 26.4287
417.358 742.821
418.391 191.303
419.365 890.582
420.042 662.281
420.992 48.3084
422.202 94.0852
423.232 102.457
424.264 8.38622
425.623 1981.35
426.721 192.202
427.487 56.8169
428.505 365.861
429.264 189.877
431.388 4516.31
432.407 25.6204
435.733 11.0783
436.854 39.1772
437.995 25.3958
443.556 65.1484
444.325 22.7853
446.803 26.0203
449.260 32.162
452.415 368.445
453.206 46.4828
460.465 17.2472
462.045 54.2134
469.304 45.7242
490.295 7.30697
499.991 54.3895
501.238 14.894
504.310 46.1466
507.163 21.7814
509.160 29.1916
513.145 13.1096
515.833 26.7711
517.045 5.3546
518.169 80.1969
519.567 13.5035
520.348 3.23277
524.986 99.2484
525.617 95.3564
527.205 14.0966
530.210 85.3917
531.369 4.02128
532.452 61.7528
533.909 5214.99
534.792 879.668
536.116 54.4806
537.328 16.1138
547.516 77.8306
548.866 39.5379
555.314 6.3147
559.445 36.8445
562.401 18.974
564.679 123.878
566.157 110.736
570.582 36.6927
571.277 5.63952
574.245 3.45068
577.412 87.5179
582.385 9.44575
586.347 26.149
587.354 14.6725
589.107 108.284
589.935 45.6397
592.675 21.3904
597.076 6.22194
597.934 374.337
598.667 61.6973
599.380 41.0845
600.277 13.099
601.262 22.1251
603.011 381.444
603.979 241.967
605.354 8.96611
606.378 24.4067
609.456 21.4036
612.391 55.3543
613.330 20.9756
615.490 39.9841
616.208 30.4548
617.303 15.0578
618.203 20.6631
620.322 52.617
623.240 13.2718
628.504 24.4435
629.418 5.02924
630.638 40.1525
631.334 7.00937
632.422 96.2255
633.230 225.097
634.391 66.1118
635.297 59.2086
637.445 11.028
643.448 8.85595
650.318 805.68
651.270 282.478
652.465 43.6859
653.263 28.3125
657.443 14.9756
658.164 29.0238
660.339 12.8126
661.318 69.8271
665.427 20.2239
672.557 36.1116
675.356 33.1633
685.409 5.01336
688.230 6.85403
710.454 13.5956
744.488 24.4507
745.365 34.0856
746.157 13.5702
756.563 5.67772
758.424 12.5645
759.464 23.3492
761.299 9.75833
762.438 169.932
763.530 32.4723
774.566 87.484
775.636 4.35056
779.445 160.089
780.300 53.5763
781.347 45.8554
782.412 17.4772
798.468 19.5468
806.124 13.5252
814.461 19.8163
821.512 22.2101
840.336 4.81213
861.341 9.59844
885.566 27.2964
886.721 31.9403
894.742 6.16204
903.492 22.0521
910.659 26.6886
1076.605 18.0595
1077.219 16.6013
END IONS

BEGIN IONS
TITLE=Spectrum100 scans: 967,
PEPMASS=436.88940 5995.65771
CHARGE=3+
RTINSECONDS=943
SCANS=967
129.118 110.558
130.232 12.2015
136.137 17.924
139.080 8.70347
148.977 36.091
152.100 5.65963
154.936 16.5764
156.131 11.2929
156.919 17.7956
158.108 28.4812
162.090 12.4392
163.075 13.5617
166.051 17.566
175.195 115.122
176.227 3.791
181.013 10.5509
184.209 89.4743
190.072 20.3479
191.241 27.6824
197.203 7.81359
198.183 122.364
202.154 3.85004
204.075 44.403
204.921 19.2752
208.151 50.1434
209.031 353.686
209.865 29.2084
210.929 158.27
212.101 24.3627
212.963 107.213
213.741 5.60797
215.103 5.0313
219.164 13.2929
221.194 12.2811
224.363 6.48614
225.140 63.1486
226.195 346.084
227.168 41.914
229.027 11.8084
230.198 6.51618
235.120 22.6111
236.293 25.1699
241.019 5.61376
242.199 36.2407
243.168 164.506
244.126 17.6316
245.330 11.5007
246.243 15.5241
246.988 33.3898
248.484 18.1177
249.192 10.3294
252.191 19.5959
257.250 45.2839
260.307 57.1822
261.348 46.8427
262.157 50.4536
263.029 12.0596
265.562 280.763
266.394 124.832
267.168 37.4872
268.016 8.43117
271.334 76.0098
272.240 25.8472
275.242 22.0935
276.011 3.90998
276.976 9.61977
278.276 4.48208
279.195 31.126
280.230 18.2643
282.040 11.769
283.256 25.9334
285.337 40.0417
286.305 23.6969
288.188 6.15791
289.047 39.6116
290.257 84.8441
292.021 138.183
293.121 43.1682
294.288 83.2465
295.050 19.4948
297.263 9.03904
298.011 7.3407
299.209 25.5189
300.262 6.04245
302.084 78.3714
303.488 110.024
304.357 5.5842
305.171 7.45934
306.279 42.4247
307.818 137.577
308.565 17.2769
309.236 6.02106
310.086 37.0086
313.344 7.56566
316.561 14.6866
319.076 115.779
320.073 17.6826
321.421 1584.33
322.908 562.139
324.093 254.222
325.030 1180.43
325.931 148.135
327.067 87.648
328.100 46.361
330.388 2221.57
331.266 181.793
331.984 79.3407
332.955 45.9478
334.243 53.6648
335.178 59.229
336.026 66.7583
337.191 6.59703
338.113 26.3427
339.006 12.3822
340.231 14.4292
341.972 5.10225
344.085 17.3086
345.916 39.2365
347.074 131.631
348.163 118.821
349.102 140.848
350.036 31.6835
351.042 43.8197
352.183 12.7843
354.046 62.5802
356.390 29.0071
357.384 67.0862
358.278 15.1451
360.398 22.3383
361.556 68.3008
362.308 118.384
363.464 65.5873
364.184 58.3847
365.054 87.8173
365.910 53.1137
366.850 33.3474
368.231 63.2918
369.022 5.20605
371.158 68.8477
372.327 46.5764
373.835 113.783
374.652 13.4275
376.148 70.554
377.289 18.2561
378.941 243.332
380.312 47.5383
381.140 111.332
381.951 66.2547
383.505 98.8791
385.971 76.0221
387.823 715.8
388.775 66.5695
389.385 25.0661
390.208 367.787
390.996 219.865
392.091 353.915
393.091 357.99
393.986 165.311
395.020 70.0343
396.180 189.046
397.003 18.3392
398.058 36.9555
399.015 830.115
399.986 172.928
401.078 79.2832
402.425 1057.51
403.320 80.4884
404.425 212.384
405.138 33.8161
406.278 208.266
407.143 126.292
408.192 166.216
409.144 86.8318
409.868 17.8448
410.940 221.356
411.661 54.1451
412.400 18.8641
414.038 87.2332
415.137 133.702
415.859 85.9576
417.235 778.694
418.292 471.223
419.056 528.28
419.816 1019.22
420.732 159.517
422.807 173.507
423.884 87.1086
425.567 3192.8
426.258 555.825
427.633 544.613
428.726 130.249
429.345 124.076
430.241 39.3331
431.397 3002.66
435.988 14.0844
436.963 43.5506
438.036 7.60656
438.835 20.825
439.944 14.8033
443.423 285.403
446.244 8.88539
451.243 23.1851
452.349 489.878
453.435 87.7003
455.241 7.66881
455.849 18.2548
458.344 27.871
465.303 8.5861
470.697 26.8072
485.362 30.7701
490.055 15.1899
491.339 14.3814
492.275 7.37278
500.569 6.20172
501.957 48.5893
509.150 9.97006
510.102 13.525
513.258 44.4921
516.250 84.4512
517.146 16.9428
518.292 18.9071
519.259 76.1898
520.422 19.2757
525.591 138.174
528.964 33.7377
530.379 125.189
531.119 47.8108
532.427 41.0341
533.859 4615.88
534.910 705.971
535.700 18.065
536.312 31.0471
537.245 21.1477
539.214 91.7743
546.271 13.3779
552.977 17.1056
555.329 41.2687
556.413 34.4824
563.331 21.1891
568.213 12.1828
568.975 6.88735
573.320 51.6728
577.381 56.6527
582.213 9.31255
587.371 21.5773
588.655 57.0376
589.900 14.5698
593.967 99.8217
596.589 15.8287
597.939 410.929
598.756 64.2515
599.440 132.445
600.200 25.408
601.762 17.9146
603.069 299.549
603.783 135.394
604.830 44.9648
609.513 14.7221
613.241 7.5908
614.444 14.5879
615.211 77.9036
615.864 10.7093
617.382 28.828
618.166 22.1569
625.708 7.82328
627.308 48.5204
630.482 12.2082
632.344 70.2143
633.373 252.013
634.355 112.672
635.172 19.2992
646.395 37.5802
649.035 14.1638
650.243 605.574
651.362 245.221
659.473 74.9054
660.345 85.9938
665.486 6.13855
668.449 35.8352
670.179 17.3784
689.352 31.3707
701.295 11.6808
710.052 6.22022
726.244 17.8054
734.490 24.9959
739.275 31.5959
745.152 54.1097
753.403 21.261
756.387 10.5488
761.313 34.809
762.378 38.9781
763.450 35.4307
764.549 49.4342
774.423 99.0536
775.314 5.56647
776.527 4.63272
777.665 17.7859
779.450 303.271
780.442 146.896
781.426 21.6796
874.437 19.0906
876.418 35.0958
885.949 37.7277
887.673 12.5085
892.437 10.7449
894.472 12.9971
903.499 27.099
914.511 10.644
935.388 14.9775
948.687 25.7728
989.427 35.5786
1006.662 50.7461
1007.381 8.20257
1007.985 28.9417
1076.720 16.1592
1077.786 26.6932
END IONS

BEGIN IONS
TITLE=Spectrum101 scans: 968,
PEPMASS=436.88940 5995.65771
CHARGE=3+
RTINSECONDS=943
SCANS=968
102.05494 316.335
113.28116 171.994
129.10223 2545.81
131.00598 180.906
136.07535 778.932
175.11911 1001.79
184.10863 543.494
194.90587 193.448
198.12433 565.477
209.09241 2539.43
209.13255 481.536
210.09624 209.321
210.95033 588.479
212.94684 469.225
225.13426 468.335
226.11914 1914.44
243.14502 868.262
245.07823 281.626
265.11862 1066.56
265.67453 1776.86
266.17648 405.601
293.11313 826.61
303.21509 837.259
318.78662 205.006
321.18982 4113.59
321.69226 1525.86
322.91531 266.741
324.96719 227.176
330.19519 3641.01
330.69601 1011.82
331.20007 305.407
341.00723 213.085
387.70831 1344.72
388.21542 592.84
389.18192 253.985
392.52692 668.524
392.86041 504.85
393.19873 1418.47
393.53421 790.149
393.86755 375.993
396.20200 299.417
398.87473 2184.32
399.21045 1103.92
399.54291 323.719
400.22894 490.624
402.20367 5491.48
402.53787 2696.76
402.87198 1412.31
403.20352 370.654
406.20819 539.067
408.13959 387.427
417.25671 4180.96
418.26117 750.468
419.21078 195.081
419.53583 2172.18
419.86856 1446.37
420.20245 806.903
425.21106 2380.31
425.54199 2923.87
425.87473 1855.51
426.20724 589.181
429.08887 863.468
430.88306 369.595
431.21393 9642.69
431.54834 5951.21
431.88242 2666.05
432.21344 489.101
436.88962 16571.7
437.22363 10718.4
437.55753 4776.88
437.89212 1438.41
438.25919 504.875
440.39096 197.774
443.22452 1171.38
443.72641 793.289
452.22949 1982.11
452.73230 1016.82
515.75598 385.191
516.24048 204.805
519.21979 193.357
525.25568 514.012
525.76550 244.465
530.34143 1929.56
531.34521 388.023
533.76166 13802.5
534.26343 7890.06
534.76477 2658.17
535.26001 673.283
536.23291 209.023
537.19318 368.443
538.75824 204.184
546.21625 479.027
589.30438 255.557
589.79254 201.419
597.81006 2150.36
598.31079 1091.12
598.81122 318.642
602.15411 243.799
602.80188 1425.58
603.30261 1076.81
603.80737 260.894
615.24866 324.101
633.25439 605.472
647.27405 198.845
650.27838 1656.45
651.27393 362.262
659.38025 732.813
675.26398 522.054
727.26190 195.667
745.27576 282.737
761.31329 304.394
762.29163 457.558
774.40967 1756.61
775.41003 774.011
779.31879 1214.94
780.31964 449.726
903.45111 568.69
904.44885 288.466
END IONS

BEGIN IONS
TITLE=Spectrum102 scans: 970,
PEPMASS=654.83081 11108.41504
CHARGE=2+
RTINSECONDS=945
SCANS=970
191.009 28.086
208.042 9.23927
209.054 69.4941
210.177 21.4271
221.111 21.1136
225.092 20.7213
226.104 78.8864
227.233 39.6164
243.162 94.0982
252.048 10.8449
265.014 8.96184
274.532 7.7345
278.688 9.4703
280.297 5.81173
282.145 23.6418
283.214 7.38512
290.233 13.8647
295.148 15.8136
296.268 14.8478
303.371 48.5238
315.349 20.4465
320.197 33.728
321.179 16.7395
325.282 17.7398
328.277 14.2762
335.356 28.3411
341.109 10.6311
346.584 20.46
354.284 5.6735
355.370 10.2803
356.222 13.2239
358.074 12.8699
366.167 26.7748
370.464 19.0604
371.363 85.7029
372.284 26.917
373.152 40.4162
374.176 11.7035
379.198 34.2305
383.387 18.731
388.235 17.6017
388.989 46.6196
390.153 27.4677
391.306 30.722
392.036 13.8094
393.017 10.7386
396.317 12.1382
400.348 23.0694
402.904 21.3652
406.363 197.303
408.354 45.2829
414.975 52.3978
417.303 22.3953
418.367 49.2394
420.295 4.48386
421.325 23.5437
423.243 17.444
426.241 29.7112
428.098 16.1952
429.037 26.8058
430.268 5.16571
431.134 5.97083
433.102 5.16464
434.204 11.2528
439.697 31.9268
441.123 45.6877
442.076 15.9858
445.869 11.5453
447.257 16.5298
454.162 4.38265
458.280 23.9135
462.937 22.0592
469.800 12.2198
472.292 33.9469
473.310 5.4206
475.998 8.37081
478.094 6.95734
478.768 8.23689
486.844 63.0763
490.361 23.647
491.904 34.06
493.972 9.245
495.104 3.07823
496.096 23.9548
498.681 14.7511
505.820 14.3699
506.993 14.2081
509.951 16.7717
511.230 34.301
512.341 6.9102
517.083 13.7964
518.103 92.0424
519.215 16.2887
520.247 27.552
521.208 24.5848
524.395 23.5
525.099 50.9171
526.104 49.0461
527.331 18.1986
528.727 57.5393
530.142 126.077
531.114 96.2807
532.920 14.6651
533.912 166.086
535.082 155.509
536.230 30.2787
537.177 13.8536
538.505 33.046
539.180 7.44057
541.188 15.9144
546.969 20.8509
549.842 11.1915
551.031 39.6139
552.137 58.094
553.190 41.3484
555.517 23.5259
560.070 23.1707
563.736 32.5881
564.539 7.88146
565.858 42.56
566.982 8.60365
567.674 15.9556
570.754 10.9932
573.440 8.6626
575.268 3.40027
576.297 21.1501
578.410 41.9321
580.080 14.5284
581.091 21.6657
582.029 14.6179
583.235 94.2284
583.960 9.3665
586.519 80.012
587.379 29.28
588.544 56.6891
591.067 25.9482
593.237 10.9892
594.274 29.2993
595.150 25.3625
597.008 24.9105
598.126 185.153
598.831 17.9651
599.937 35.5843
603.065 144.565
604.197 77.4002
604.987 12.3575
606.478 32.3428
608.554 206.397
609.386 98.5056
610.798 43.0464
612.000 21.6499
613.154 32.2719
613.809 24.2545
615.453 121.731
616.982 85.1935
619.111 53.4491
620.087 53.5709
623.020 36.3895
624.192 120.956
625.797 14.2344
627.361 34.3342
628.272 16.3138
628.898 115.026
629.732 8.16496
630.679 26.0768
631.864 148.662
632.643 25.2306
633.605 229.258
634.575 69.4385
635.851 102.586
636.463 9.50295
637.100 452.05
637.936 371.362
638.980 229.558
639.809 56.9403
640.712 52.4037
642.496 68.8265
643.280 7.90241
644.850 275.629
646.219 1171.25
646.935 1052.79
647.791 43.0466
653.589 18.4926
655.197 22.3317
659.443 150.643
672.758 18.401
683.554 7.18416
685.834 68.1186
694.402 6.58441
700.428 63.3497
718.733 29.0563
719.373 21.401
724.443 24.8865
729.461 58.2813
732.347 33.6559
739.235 59.5471
745.381 30.4189
747.423 11.8542
752.002 19.6971
758.592 22.2117
761.501 34.5489
762.781 41.0042
769.356 17.4977
770.409 4.82045
774.646 336.256
775.522 84.6554
776.535 32.3104
779.404 98.6164
780.362 31.3324
789.752 12.8763
797.429 9.91691
802.548 15.0427
804.361 10.4574
808.396 40.1664
811.263 12.0697
814.540 86.23
856.474 15.8733
857.328 7.39528
858.421 8.9719
865.521 14.8846
867.508 6.70709
873.417 5.70563
881.514 22.1701
885.422 157.484
886.593 74.6629
891.448 18.2365
892.556 56.5814
893.696 23.0676
903.511 534.899
904.568 190.325
905.496 35.9516
924.560 13.77
954.043 12.1726
978.585 31.3984
981.696 21.8975
986.440 8.31491
1006.544 34.5617
1007.616 20.8759
1009.523 25.8788
1015.905 5.25379
1016.574 5.41507
1041.151 21.0221
1049.943 35.2356
1066.576 991.588
1067.549 537.398
1068.607 145.297
1076.450 11.2637
1077.518 23.2364
1085.560 7.84519
1117.641 38.0564
1118.813 6.05402
1134.554 87.9594
1135.460 27.5558
1136.656 20.9727
1157.515 9.69772
1189.419 8.3544
1190.273 14.1086
1280.553 21.237
END IONS

BEGIN IONS
TITLE=Spectrum103 scans: 971,
PEPMASS=533.76184 3168.37549
CHARGE=2+
RTINSECONDS=945
SCANS=971
169.009 89.3425
175.072 7.37499
185.392 10.4849
188.858 4.04004
198.500 28.6703
202.015 6.48015
206.969 15.3644
213.168 7.33608
217.747 33.6165
219.091 10.2367
220.251 24.2664
221.102 71.866
222.104 67.9916
225.127 10.527
230.019 9.73521
232.165 23.7412
240.155 20.5651
246.119 17.4952
250.004 8.17042
258.287 11.9162
261.371 22.6634
264.057 12.1605
265.144 142.544
265.843 40.4666
268.306 25.4255
269.301 20.2131
270.240 4.27244
272.077 10.1712
273.061 20.3275
282.235 3.90383
286.295 6.89448
288.275 7.79427
289.200 18.5637
290.385 7.04692
293.147 157.789
293.827 26.2604
295.007 71.7491
296.137 35.9894
297.127 23.212
303.252 38.3594
304.882 8.15023
306.151 54.2218
308.036 34.6068
309.058 45.0249
310.137 26.9491
311.383 17.9678
312.039 7.1606
316.343 18.3513
317.038 43.049
318.111 34.7017
318.910 52.4609
321.212 25.4204
322.229 18.0502
324.303 31.9597
326.189 22.6971
330.425 46.5812
337.267 7.8913
344.204 5.79958
345.036 26.9703
347.072 10.6884
348.270 31.0989
350.671 23.7873
352.024 4.4219
353.349 25.3573
354.253 12.2083
359.157 35.2234
360.134 15.4984
361.170 33.7168
362.080 26.6547
362.961 34.186
363.969 6.54399
364.791 30.8245
366.166 16.1581
369.186 65.3482
370.241 55.5233
371.379 32.8554
372.165 5.63575
372.975 10.8661
374.108 23.1676
375.127 22.6737
376.103 33.2006
376.932 32.1189
377.925 35.0824
379.179 54.0469
381.392 45.2095
383.295 43.1707
384.250 59.9074
385.355 73.1278
386.221 18.2153
387.556 103.597
388.368 182.941
389.097 11.0354
390.007 56.2038
390.966 24.817
392.135 53.4568
393.126 7.56587
394.215 28.9048
398.979 21.9437
400.866 9.34552
401.835 18.4404
403.079 66.7639
404.041 19.3144
404.735 100.439
405.656 50.1345
406.644 72.9544
408.225 75.7649
409.142 58.1112
410.299 23.8784
412.185 33.8818
414.162 12.0954
415.480 18.2753
416.462 32.4304
417.302 93.2715
418.233 41.432
418.860 13.2371
420.162 72.1146
421.159 161.639
422.261 160.33
424.388 18.9189
426.640 11.3758
428.123 99.0942
428.789 14.9544
430.043 30.7491
430.937 104.378
432.476 59.6518
433.164 12.8663
434.803 88.4032
436.210 26.8258
437.167 21.9417
438.191 47.0211
439.042 5.69956
439.755 4.43391
441.775 23.8445
443.125 28.9804
444.091 106.448
445.199 97.5107
446.055 133.767
447.067 16.3396
448.262 45.2846
450.081 57.7828
453.047 21.23
453.963 12.8771
455.138 4.82641
456.713 11.095
459.136 45.1819
460.051 193.175
460.981 131.092
461.676 47.1853
462.804 154.504
464.257 12.4245
468.185 29.2118
469.353 70.9531
470.221 8.4518
471.451 31.6236
472.329 37.3231
473.034 23.1781
473.859 112.118
475.024 35.5993
476.273 48.8078
477.200 93.5858
478.694 44.5923
480.770 10.1531
482.519 38.9506
484.992 7.55589
486.941 226.465
488.056 360.712
489.049 191.573
489.829 43.1796
490.494 180.684
491.157 56.7484
491.973 24.956
493.452 111.056
494.455 56.5376
495.321 39.2193
495.980 44.7532
497.242 178.347
497.998 139.577
498.735 155.128
499.473 36.9095
502.167 273.374
503.642 37.4867
504.530 50.1194
505.222 108.609
505.850 110.837
506.617 129.311
507.578 37.5157
510.108 59.7201
511.011 145.728
512.255 102.925
512.934 87.6839
515.043 261.378
515.909 676.643
516.663 216.384
517.621 131.421
518.836 297.532
519.487 10.9267
521.183 32.9244
522.862 188.374
524.038 376.23
524.893 240.138
525.610 30.21
526.427 98.1653
528.763 10.4698
532.907 22.8804
533.944 34.5852
534.852 100.702
554.826 25.4525
559.997 67.0803
569.901 78.0286
577.447 42.7119
589.004 52.369
597.375 8.47546
598.134 21.9897
599.353 20.4736
611.355 21.9024
612.362 28.4101
625.931 16.2686
633.235 15.2207
634.474 7.3258
636.742 53.9601
644.277 40.0148
648.044 22.31
650.338 23.2536
653.214 59.8264
656.452 51.2514
659.430 162.846
660.575 17.746
680.383 7.80491
683.366 96.1851
684.327 146.08
685.326 19.9011
686.255 15.8436
686.983 43.5474
691.526 50.7796
693.101 22.3851
701.839 26.744
706.509 26.9078
711.455 31.9117
715.390 44.2755
718.625 6.01672
738.271 22.8352
739.389 6.501
749.684 31.6371
757.576 41.1538
758.495 17.652
774.568 143.078
775.534 24.8683
776.409 6.02979
792.404 17.6825
795.597 37.1916
796.447 23.9264
797.426 32.9727
798.541 12.2318
799.490 29.5246
800.609 45.9735
853.048 28.7967
870.998 23.6103
875.624 20.1715
887.508 10.6531
896.563 47.731
903.703 35.623
908.773 48.4185
919.455 9.52025
926.668 10.8393
931.995 22.368
941.430 12.8521
END IONS

BEGIN IONS
TITLE=Spectrum104 scans: 972,
PEPMASS=597.80945 2327.01587
CHARGE=2+
RTINSECONDS=945
SCANS=972
175.042 6.18349
187.010 21.4894
207.090 10.38
229.133 3.9105
240.327 11.5231
266.328 42.9969
271.068 14.4103
273.401 21.0001
282.138 44.2486
287.710 5.21643
289.286 21.707
303.240 12.8668
310.259 27.8426
312.039 31.2742
319.972 13.0995
327.336 21.2235
331.767 10.3108
339.066 22.99
341.806 6.69072
343.167 7.1681
354.176 12.0245
355.177 24.8034
356.147 21.1002
357.073 69.5945
358.245 22.8605
368.206 5.62744
370.398 8.88599
373.225 23.3133
375.237 6.51214
378.759 14.411
380.296 5.1745
382.154 18.8131
383.162 15.509
399.836 6.21422
401.399 6.83611
402.307 10.7896
404.304 64.543
408.073 55.399
409.220 17.6747
416.265 10.0654
417.280 3.81144
420.738 4.83757
422.011 28.5854
423.182 8.28615
427.037 39.0641
430.781 48.7319
436.745 5.61675
438.828 33.6427
440.089 28.84
440.997 10.2965
442.261 16.8833
451.247 51.2163
452.920 9.05689
453.868 10.4576
455.005 7.91514
459.971 60.8597
461.266 11.6604
462.165 6.72501
463.174 47.1825
465.118 20.9878
467.080 29.3193
467.754 22.7918
469.137 88.4654
470.278 16.6944
471.021 12.2018
472.265 10.464
475.835 6.01221
479.279 21.6656
480.355 10.5315
483.673 65.0849
485.146 20.1194
486.445 32.3616
487.158 38.1702
490.204 26.1767
491.374 77.0649
492.026 13.8435
494.204 62.1909
496.294 26.8926
497.168 42.1265
499.927 7.48854
502.880 20.4549
507.911 45.2961
509.205 102.866
510.220 43.8955
511.697 16.9201
516.369 19.8392
518.164 29.9947
519.575 44.4032
521.968 12.2046
522.755 9.28892
523.871 131.602
524.853 74.5494
527.010 30.7731
529.259 68.9855
530.191 7.45779
533.173 16.9722
533.934 67.6343
535.207 23.6953
536.244 60.3129
537.289 31.0622
538.122 56.9414
540.001 17.0292
541.540 10.0046
542.593 41.7981
543.702 17.026
547.216 9.61244
548.748 40.1738
549.737 108.696
551.057 72.2182
551.800 112.675
552.940 143.569
553.822 32.6144
554.714 4.36621
556.812 73.1342
558.185 28.4687
561.007 51.9968
561.757 169.479
562.667 83.4143
565.266 12.0751
567.825 50.275
568.792 59.8046
569.521 16.626
570.901 42.7889
571.700 42.6638
572.823 145.495
574.297 30.3852
575.535 83.6055
577.158 76.3649
578.175 16.1775
579.372 201.044
580.121 324.065
581.096 221.997
582.263 22.9185
582.985 22.9698
583.998 178.504
586.087 66.7149
588.446 163.343
589.563 294.914
591.150 61.0037
597.701 14.4778
598.842 20.1588
611.482 30.3567
626.620 19.7037
650.846 19.0288
652.938 24.5253
657.273 8.79971
659.416 73.9813
660.580 16.4625
665.298 16.6655
667.930 131.91
669.885 29.8326
670.928 26.3701
682.131 47.8746
684.227 23.9718
721.619 37.3283
748.947 95.2702
751.402 28.7979
774.398 18.3858
778.316 14.1147
781.125 17.9984
783.431 28.1188
791.951 67.2086
795.944 18.4031
815.404 143.505
837.426 13.8927
872.529 46.0936
874.355 6.44452
903.533 55.398
925.576 11.7646
930.577 12.9237
952.462 10.6514
953.626 10.5515
965.030 7.32661
1021.706 8.4765
1023.462 7.30196
1038.552 17.403
1053.424 6.65518
1065.684 15.1134
1066.393 15.261
1067.557 31.4988
END IONS

BEGIN IONS
TITLE=Spectrum105 scans: 973,
PEPMASS=654.83081 11108.41504
CHARGE=2+
RTINSECONDS=945
SCANS=973
102.34175 205.517
129.10193 711.451
175.11916 321.749
209.09198 566.482
226.11919 490.73
243.14610 359.145
406.20987 208.227
429.08923 1537.14
530.34717 277.167
597.81030 252.426
602.79785 212.151
614.89551 196.345
646.31140 575.589
646.81860 229.723
654.83307 759.145
655.33423 398.212
655.84296 196.455
659.38324 316.749
660.39044 264.089
774.41101 544.162
775.42285 245.437
903.45288 840.289
904.45111 429.971
905.46112 326.209
1066.51758 1825.6
1067.51721 912.202
1068.52051 297.468
1182.51111 213.135
END IONS

BEGIN IONS
TITLE=Spectrum106 scans: 975,
PEPMASS=602.80157 3630.51489
CHARGE=2+
RTINSECONDS=947
SCANS=975
175.224 6.06878
191.094 23.2984
196.197 7.71954
203.152 7.43375
229.213 20.7288
235.205 10.0279
236.941 12.9758
258.376 5.61568
261.237 30.8848
265.195 5.55939
273.175 6.11569
274.234 17.5583
285.191 24.791
296.425 14.132
299.211 16.0504
302.264 40.5111
308.674 4.39299
316.129 6.95772
319.082 15.7807
322.393 20.2759
328.264 10.4178
336.263 20.9983
341.781 5.12613
343.208 27.4556
347.030 5.43644
351.234 34.4356
361.051 34.4947
362.009 19.8327
369.377 24.0784
373.117 4.7761
379.037 33.2043
386.239 25.5087
390.333 50.4027
397.903 50.2104
401.184 11.261
415.517 11.1066
429.135 10.7564
432.010 5.91476
434.743 37.0336
449.341 30.8877
451.321 7.89005
452.887 24.7868
455.285 20.415
456.272 6.01575
460.161 20.4644
462.339 16.2179
469.018 9.86576
470.100 8.23582
471.171 27.4733
472.722 36.3932
474.139 25.4891
475.211 35.8629
475.814 24.1197
476.576 20.6146
477.809 10.7072
483.504 21.6747
485.902 46.7932
487.042 15.7285
489.125 47.8253
490.122 26.7848
491.210 47.3307
493.023 20.605
493.626 14.4974
496.968 37.971
498.866 45.5523
501.304 25.4455
502.886 29.9833
503.833 38.3519
506.068 13.3926
507.398 50.4947
508.717 14.1697
511.079 27.806
511.921 26.4763
513.156 51.4542
513.990 5.93923
514.896 87.5271
521.169 32.5172
522.302 36.2273
523.631 19.6948
526.327 27.485
528.136 54.7743
528.989 40.0741
530.268 72.7675
531.491 12.0821
532.454 23.33
535.773 84.7413
536.864 6.54637
538.051 9.59784
539.049 50.3878
539.778 14.4202
542.757 35.6135
544.830 18.8489
546.370 94.9766
547.391 21.3033
549.158 87.7373
550.131 27.0835
555.443 52.7612
556.920 137.352
558.333 98.9277
559.019 127.548
559.710 51.9028
560.688 9.3822
561.910 93.2741
564.402 19.7078
566.260 30.409
566.871 24.8173
567.732 37.7649
569.527 125.896
571.213 77.5082
572.826 13.9132
573.658 17.0746
574.581 70.2753
575.906 51.9335
577.976 5.10997
579.549 56.0351
580.757 18.6716
581.625 68.9535
583.926 178.486
584.791 284.766
585.738 169.173
587.106 52.4977
588.207 147.148
593.576 524.176
594.296 201.686
594.970 82.0975
595.835 55.8891
602.962 14.8678
604.229 15.6185
614.361 7.49109
619.547 38.3688
622.656 9.55478
623.502 11.7987
640.995 57.2599
643.890 76.2557
659.978 48.1495
665.541 14.9287
678.907 17.8575
689.155 59.7677
691.589 38.0277
694.297 4.46443
696.332 51.2067
697.431 12.1981
725.478 60.6591
731.354 37.2794
732.608 14.7231
738.585 42.5775
747.348 8.76769
748.623 55.0242
755.495 31.5646
756.459 12.1841
774.743 25.97
782.588 42.3165
788.659 11.1954
792.425 15.6607
816.046 48.5204
849.810 29.1732
859.054 36.2574
868.418 10.1619
885.577 64.078
886.594 39.9235
903.471 39.1461
904.408 5.30249
928.604 16.881
931.418 16.8348
944.595 29.8594
972.504 15.2495
977.976 7.48169
1013.576 25.9817
1030.482 9.94751
1076.534 82.4653
1208.742 29.3567
END IONS

BEGIN IONS
TITLE=Spectrum107 scans: 976,
PEPMASS=602.80157 3630.51489
CHARGE=2+
RTINSECONDS=947
SCANS=976
180.31155 186.82
302.14880 310.17
305.70078 188.971
306.68622 191.549
429.08899 1325.58
447.10248 191.411
903.45233 195.848
END IONS

BEGIN IONS
TITLE=Spectrum108 scans: 978,
PEPMASS=532.25800 4671.22461
CHARGE=2+
RTINSECONDS=949
SCANS=978
167.103 27.5524
169.067 120.595
174.784 33.491
183.266 23.3451
185.138 32.7856
187.927 8.74766
196.999 7.285
206.944 10.1778
213.951 5.95977
226.043 20.8958
232.284 36.8525
236.019 10.0879
240.298 14.2268
244.247 14.7973
247.474 41.8827
248.988 7.78756
250.099 6.73014
254.292 6.94454
259.251 16.9881
260.891 26.2972
264.110 26.2836
268.206 204.504
269.301 30.2358
270.212 5.69495
271.309 27.2663
272.242 34.6127
273.200 18.9479
275.993 5.62602
279.232 5.63114
282.591 21.9403
283.247 15.1032
287.034 14.5209
288.440 29.726
289.638 26.2807
291.278 30.531
297.765 55.5497
300.135 3.93855
303.246 18.8322
304.488 19.3584
306.119 26.748
307.064 25.3741
308.129 97.9103
309.137 42.1555
310.309 55.0457
311.222 58.939
313.131 7.77929
316.161 21.2771
317.151 22.8575
319.309 8.74409
320.283 13.4055
321.050 17.2204
328.104 36.301
329.260 28.4241
330.003 13.1131
331.268 14.3236
332.153 34.8193
333.635 28.8913
334.440 15.5703
335.166 14.4486
337.475 40.6417
339.131 14.5288
342.766 26.5866
343.773 46.1054
345.183 48.0945
346.413 21.3299
348.051 23.0416
350.096 7.12573
350.958 9.2212
351.827 22.5405
353.304 140.756
354.422 16.2046
357.426 19.0522
358.300 10.3194
359.612 10.2569
360.217 38.5906
361.077 97.478
361.928 66.4842
364.969 12.8826
365.839 4.42605
368.219 12.6899
369.589 49.1938
371.183 14.8154
372.335 6.45552
373.054 12.7868
374.065 15.3818
375.134 18.2773
376.151 26.9574
380.329 13.5795
381.421 204.476
382.398 13.0968
385.257 7.45629
386.046 22.6098
389.048 79.3647
389.914 77.3831
393.205 12.17
394.223 53.095
395.037 12.9261
396.027 7.342
397.280 13.7466
397.916 5.04726
399.223 28.6165
400.364 32.2813
401.358 24.067
403.103 25.9473
404.192 104.311
405.125 23.5355
406.138 29.5008
406.993 38.0611
409.018 27.5828
411.075 14.4093
411.878 19.9779
413.153 62.1576
414.092 38.3849
415.038 31.1698
417.121 55.3969
418.221 24.0048
419.012 26.8292
420.314 175.157
421.209 102.195
422.021 54.6319
422.848 23.5927
424.079 40.3893
425.215 50.4851
426.722 92.0277
427.557 82.3657
429.140 17.1899
430.119 66.3466
431.687 29.3853
433.537 72.8185
434.245 16.5917
436.500 26.5223
437.201 61.4853
438.150 4.70388
439.318 136.73
440.391 33.3864
441.022 8.7242
442.138 135.516
443.043 99.3649
444.050 121.131
444.940 75.0121
445.739 63.6406
446.891 45.3567
448.283 112.539
449.113 7.31316
450.347 21.9596
451.974 9.25156
453.009 37.0291
453.621 22.7501
454.340 18.5348
458.130 134.13
459.012 88.9655
460.138 67.807
461.452 40.0002
462.197 39.1913
463.258 12.7828
466.763 13.4669
468.384 65.4642
469.163 67.5484
470.131 47.9373
471.143 56.4307
472.505 229.81
473.485 58.7067
474.605 108.706
478.155 40.6701
479.480 27.5037
481.317 119.258
482.599 32.4811
483.631 13.2731
484.933 9.52414
486.015 363.912
486.942 244.241
488.065 127.401
489.020 225.389
490.007 52.5371
490.615 68.67
491.270 85.8137
492.418 68.9361
494.328 67.1302
495.528 30.5255
496.828 608.441
497.886 119.402
499.154 59.1586
501.405 87.1198
502.289 224.206
503.181 100.152
503.946 73.9002
504.647 62.3103
505.259 14.5381
506.342 27.21
507.543 34.6074
509.483 350.55
510.691 161.921
511.729 58.6258
513.118 303.562
513.951 530.107
514.925 600.845
516.042 148.359
516.960 126.175
517.754 201.715
518.511 10.5181
519.241 56.3822
520.483 151.233
521.193 60.5803
522.495 284.522
523.436 375.819
524.197 80.877
525.580 3.82818
531.579 52.6988
532.206 3.9359
532.912 10.2683
535.711 21.0732
551.928 7.71016
561.549 30.1268
563.548 133.839
569.706 23.0868
575.187 5.18224
576.380 72.618
578.164 16.4822
580.320 25.9053
583.338 64.0908
584.246 42.8153
585.332 16.0993
590.198 113.768
593.434 33.2833
596.329 217.734
597.232 16.483
609.337 25.1528
610.379 18.5112
616.758 32.6628
618.164 15.7322
639.682 45.6813
644.078 9.70452
646.582 21.4364
653.188 15.478
655.429 7.72628
669.561 54.9105
670.377 5.76283
673.589 10.8789
683.263 735.875
684.293 297.319
685.300 47.8026
686.018 49.1441
694.293 10.8656
720.314 6.80726
721.567 7.10528
722.300 29.4794
726.424 37.2883
729.514 6.00344
731.365 10.9959
734.792 37.0949
740.402 29.633
753.889 50.2085
761.427 70.9057
767.429 8.27728
780.395 34.6384
796.420 599.048
797.428 229.978
798.446 62.0017
799.241 6.68557
801.410 16.0315
803.344 18.3923
813.992 8.44623
836.259 19.0493
850.337 6.15358
862.594 5.81117
864.578 16.4617
876.598 19.7229
877.515 14.707
878.363 26.4473
891.604 16.1152
895.465 246.722
896.621 66.2978
897.574 50.6839
931.557 17.494
993.679 12.2595
END IONS

BEGIN IONS
TITLE=Spectrum109 scans: 979,
PEPMASS=497.78760 1996.63354
CHARGE=2+
RTINSECONDS=949
SCANS=979
142.110 5.78106
143.075 8.72718
152.066 4.41377
155.116 8.51742
167.989 12.0965
175.216 33.4404
181.090 17.6144
184.196 5.58727
186.510 7.68122
198.932 11.3888
200.825 14.8326
202.073 8.56702
203.956 18.2947
205.928 9.39909
209.042 54.8991
223.286 6.41727
225.018 53.1899
226.093 25.9766
229.980 31.4311
230.944 3.90498
233.353 26.564
235.073 7.89768
239.010 8.23545
242.172 231.794
243.252 19.8398
244.257 24.0066
246.245 21.0558
247.260 6.05591
250.710 56.2948
252.023 5.29471
255.249 3.83233
256.062 5.57733
260.306 7.23697
261.225 13.1324
267.235 8.18188
270.132 4.63297
272.455 6.32023
276.345 10.8665
281.109 30.8481
282.475 56.2707
283.286 24.7565
285.334 26.3404
294.228 10.8499
297.540 65.5412
299.277 10.2188
300.215 31.2791
300.985 11.4469
305.196 4.33486
307.121 35.1389
308.233 6.62333
310.087 29.3827
311.120 17.6332
314.924 22.3169
325.090 15.514
326.503 37.9093
327.215 18.4938
327.976 9.29031
329.459 18.85
330.198 2.97745
332.274 42.108
334.237 25.0669
335.012 30.4963
339.455 68.9688
341.940 33.279
345.113 6.88034
348.225 38.0289
349.066 4.35912
351.066 33.0625
352.214 36.4463
353.167 23.8476
355.116 5.65851
356.186 18.6114
358.039 22.1855
359.366 60.2251
360.211 54.1106
361.027 10.0276
364.067 21.4944
365.129 49.3096
367.757 80.6188
368.360 7.43166
368.966 27.4593
370.224 95.3664
371.104 15.9589
373.082 10.2904
377.219 10.9282
377.968 66.8968
379.186 43.3894
380.199 102.268
380.915 7.72526
382.377 131.262
383.338 17.1129
384.292 37.9427
385.208 45.2206
386.106 27.3309
387.749 46.4671
388.693 26.8338
389.422 21.2654
392.031 55.8699
393.189 26.4098
393.863 18.3609
395.171 23.6259
397.150 9.51911
398.392 16.0371
399.114 28.7792
402.275 61.317
404.909 14.6817
406.052 6.44194
406.999 14.1222
407.919 42.6022
409.009 142.003
409.936 225.839
410.962 274.617
412.043 46.833
413.641 43.0065
415.750 30.5499
416.778 13.7114
419.195 34.6343
421.842 71.552
423.531 217.217
424.433 60.2008
425.167 42.5019
425.993 40.682
427.051 52.4509
427.996 64.5826
429.273 89.0334
431.244 18.4775
432.289 27.7639
433.356 62.7485
434.267 51.2209
435.133 120.104
436.027 33.1233
437.199 110.38
438.094 34.3644
439.197 104.94
440.041 69.751
441.186 242.019
441.836 68.5803
442.852 44.1697
445.918 26.9454
446.868 13.0403
449.830 28.8957
451.044 228.357
452.000 373.031
452.966 179.362
454.157 188.383
455.038 89.6498
456.069 55.8838
457.013 85.3733
457.810 14.9005
461.601 102.439
462.258 34.649
463.224 66.0521
464.104 65.7372
466.440 87.1216
467.068 34.9183
468.106 212.873
468.980 69.0318
469.878 80.7177
471.052 69.5318
472.434 62.7475
473.587 35.2705
474.654 15.6393
475.473 92.0033
476.345 101.361
479.141 378.348
479.987 901.234
480.887 738.664
482.023 83.3119
483.094 181.567
483.911 10.7304
484.918 12.3368
486.284 21.1607
487.536 174.499
488.946 428.134
489.741 119.443
491.313 56.5308
491.918 20.5756
495.109 29.0398
496.822 17.3356
497.719 61.625
498.736 26.4804
501.150 13.8658
506.240 6.09888
513.172 6.55696
514.289 12.8436
516.835 6.2539
522.205 55.7899
542.301 3.91607
549.315 54.7155
551.200 14.754
557.247 8.34342
565.038 12.3316
567.266 17.2997
569.175 34.0742
572.419 5.9748
574.277 56.0302
581.276 83.1134
595.266 25.6716
597.418 46.502
605.440 6.16684
607.424 20.5721
612.421 39.355
613.257 21.4233
615.180 10.9098
618.369 14.0712
619.417 62.5232
622.426 12.714
624.360 9.25284
636.574 20.766
638.796 22.672
647.340 10.3945
672.919 7.2416
673.537 55.633
696.604 43.7273
697.522 30.917
699.188 52.6281
706.472 74.3703
712.134 14.4611
718.599 4.66724
726.419 23.1803
734.367 18.733
735.621 26.1038
747.514 22.3567
749.527 62.5732
750.320 25.0219
753.429 812.518
754.470 265.338
755.575 31.3867
764.460 22.2978
767.508 6.93379
773.066 22.1584
780.203 16.7977
790.400 12.4509
797.470 14.5197
814.514 7.00056
828.510 18.9162
838.532 6.16151
848.653 16.3548
849.632 39.4672
850.677 35.1798
862.480 11.0154
881.550 24.8254
910.624 9.47495
991.772 7.96098
END IONS

BEGIN IONS
TITLE=Spectrum110 scans: 980,
PEPMASS=532.25800 4671.22461
CHARGE=2+
RTINSECONDS=949
SCANS=980
141.10258 656.907
149.02313 288.282
169.09714 690.021
169.13310 463.739
191.51640 185.353
197.12827 438.238
268.16571 415.793
279.15964 556.774
350.80090 189.185
452.22940 264.628
481.20316 274.98
496.73965 332.404
610.46899 195.009
683.26788 1042.3
684.27222 353.604
774.39618 250.134
796.35089 1307.61
797.34912 491.391
895.42035 603.117
END IONS

BEGIN IONS
TITLE=Spectrum111 scans: 984,
PEPMASS=454.27719 7504.65088
CHARGE=2+
RTINSECONDS=953
SCANS=984
134.988 11.6284
138.962 23.1872
141.101 13.9726
147.097 8.24405
148.978 12.4653
158.072 38.2549
164.130 8.7376
169.989 3.68129
171.177 31.7349
172.984 5.03844
175.175 12.7705
181.186 62.3938
183.249 34.4646
185.169 296.941
186.273 27.9114
189.027 7.53899
194.269 4.77284
197.158 13.267
198.051 55.5402
199.067 19.8883
202.935 8.78435
208.154 42.3602
209.037 14.7436
211.118 19.0106
211.859 6.28934
213.090 405.92
214.048 52.6123
217.971 17.6452
219.143 4.55558
220.002 5.836
221.067 4.12789
223.241 13.1707
226.196 65.5005
229.060 28.0092
230.104 3.45749
231.196 26.8203
232.015 33.277
233.146 832.007
234.228 42.2786
235.199 26.3732
235.942 18.4233
239.243 99.504
240.220 41.3379
243.150 15.6797
244.273 4.77638
246.085 19.4441
247.987 12.8887
249.371 172.284
251.664 17.9389
253.043 7.12526
254.354 5.20598
258.152 12.9993
261.144 604.522
262.265 160.234
263.387 63.9145
264.127 7.63472
266.191 39.239
267.322 70.2453
268.222 17.7844
269.264 6.40669
270.307 17.9498
271.135 8.28884
272.236 32.8533
273.047 12.7874
275.173 68.5956
277.474 5.16878
278.996 7.6173
280.178 37.1603
281.200 13.7764
282.095 25.0549
283.047 6.92581
284.304 26.101
289.200 159.546
290.536 20.9447
291.210 19.9261
292.958 64.6255
294.125 27.2187
295.267 13.742
296.168 13.7333
297.502 36.4945
298.417 107.05
299.234 116.667
300.565 30.9684
301.230 27.9373
303.184 47.0597
304.159 28.4383
306.085 30.1182
307.296 16.9229
308.301 20.8191
309.221 59.8819
310.256 47.8126
311.205 89.0102
312.346 299.179
313.324 51.3165
314.284 12.8449
316.853 62.8138
318.074 17.4886
319.230 16.6709
320.053 39.4428
321.227 54.9253
322.071 33.2203
323.026 44.3484
324.038 82.2604
325.083 38.5613
326.335 43.4331
327.364 35.1187
329.300 23.2379
330.561 71.648
331.182 31.6067
332.515 13.9504
334.439 78.3933
336.275 18.5593
337.277 120.424
338.001 22.9217
339.228 56.3205
340.991 106.621
342.292 39.4029
343.104 38.5947
344.048 5.7385
345.217 67.3644
346.254 22.5187
347.165 82.964
348.247 1214.44
348.966 597.279
350.426 22.3991
351.047 18.106
352.397 130.037
353.223 34.3923
354.483 38.6769
355.345 129.313
356.462 79.918
357.216 13.5289
358.176 56.3439
359.036 18.8163
360.344 13.6415
361.063 10.3048
363.823 672.359
364.956 263.089
366.132 169.797
367.135 216.484
367.998 40.6713
369.116 63.6892
370.834 72.4191
372.533 28.6597
373.229 8.69561
373.871 12.5402
374.833 40.6804
376.908 8.80375
378.298 37.6349
379.067 95.5863
379.934 179.257
381.162 188.524
382.099 147.562
383.205 235.276
384.178 106.623
385.053 34.2491
388.196 70.4507
389.287 96.9734
390.278 215.922
391.188 44.2281
391.900 96.2337
392.810 73.0352
394.029 110.287
395.095 89.4056
395.981 74.5196
397.036 215.947
397.959 470.501
399.209 137.068
400.514 18.0816
401.244 14.5561
403.142 23.2965
404.860 182.057
405.683 79.0962
406.753 178.316
407.998 645.771
408.957 844.401
410.030 388.682
410.891 511.669
411.830 95.4615
413.092 276.532
414.019 131.975
414.895 7.83762
416.227 67.7583
417.394 79.0387
418.108 70.4972
419.335 198.776
420.162 14.5786
421.396 11.1461
422.931 73.472
424.024 161.103
425.089 289.613
426.197 794.598
427.321 166.403
428.812 282.318
429.826 185.981
431.178 139.822
432.072 98.7554
433.422 3.02904
434.146 28.8405
435.906 1356.07
436.954 922.963
437.973 260.871
439.008 605.984
439.910 125.983
441.548 60.455
443.271 291.431
444.556 203.189
445.426 1228.39
446.311 279.906
447.646 82.6307
448.609 54.8906
454.103 203.782
454.788 121.935
455.642 32.5931
458.458 63.6226
461.310 17.007
462.339 29.22
465.105 21.0711
471.516 19.9861
473.324 21.5824
474.271 25.0692
480.237 25.9892
481.358 25.7016
482.621 26.6435
483.350 52.2158
484.329 24.5047
493.744 85.5072
497.210 883.047
498.083 184.684
499.148 50.9741
500.218 18.1196
501.264 17.7104
503.261 17.0034
510.197 3.22975
514.201 15.4099
515.261 13.1695
517.222 259.105
518.244 115.207
519.322 40.3886
530.323 75.7971
531.223 7.10166
534.139 22.5693
535.178 12.5211
538.749 23.5434
540.180 38.1186
542.894 70.1722
549.246 53.419
551.102 35.0667
553.472 21.6332
559.754 64.7067
560.667 155.071
561.360 154.534
564.331 10.0804
567.079 7.501
568.512 8.61679
571.797 36.6264
572.454 39.5088
577.246 30.944
579.342 8.41459
581.495 38.0401
586.221 36.8985
586.836 53.937
588.258 36.3554
591.460 62.4702
594.793 38.6787
595.457 17.0486
596.317 662.293
597.195 309.116
598.316 65.0695
600.144 6.63746
603.750 53.7088
606.579 28.5533
611.368 10.4126
616.381 47.114
618.503 28.1674
619.535 86.5626
623.405 22.7587
625.592 13.6536
628.427 12.7429
629.352 103.661
630.189 21.4592
631.893 51.6809
633.392 11.093
637.292 6.05657
638.465 20.4693
642.789 60.8441
643.463 37.5842
644.480 16.7982
646.296 2264.43
647.359 579.857
648.409 136.198
649.492 18.1369
650.492 19.3213
653.337 16.9859
656.332 31.0967
657.471 17.4793
664.328 14.3678
665.130 23.2836
678.464 26.9515
683.509 20.9215
689.491 19.1365
695.339 796.884
696.394 448.995
697.428 54.4503
699.380 42.952
704.267 19.2886
704.945 14.6875
707.666 18.0812
715.974 10.8025
719.446 17.6829
721.374 5.59368
733.372 27.6341
734.473 4.31916
738.868 22.9177
743.429 16.8917
744.439 33.8351
745.400 54.2994
747.906 37.2373
752.933 13.7136
758.229 48.1683
759.630 168.146
760.467 74.1165
761.555 264.245
762.488 90.2279
764.025 13.5822
768.047 22.8806
778.377 14.6346
781.350 10.4424
792.688 24.393
794.636 21.7122
832.461 18.0049
840.420 13.765
849.302 19.9118
856.258 19.566
END IONS

BEGIN IONS
TITLE=Spectrum112 scans: 985,
PEPMASS=567.28485 3464.04834
CHARGE=2+
RTINSECONDS=953
SCANS=985
175.082 18.1029
185.161 3.67439
197.146 31.1598
198.036 21.1531
201.159 29.6895
203.163 5.35486
204.994 11.3961
209.966 6.85129
212.346 7.73421
223.101 5.55559
224.163 12.6632
226.486 4.17461
227.168 21.9808
232.202 32.149
242.281 22.5488
245.078 19.9524
269.025 19.402
276.398 22.9867
277.107 15.7051
281.240 52.9405
289.375 10.2873
297.200 52.054
300.185 22.0444
307.201 15.4242
309.182 11.8595
320.409 6.8107
322.379 14.6664
325.198 24.0708
335.271 84.1892
337.363 21.8129
338.533 5.60901
343.098 25.8521
346.069 9.87236
347.008 17.9399
350.354 10.9624
352.217 33.5349
353.093 32.8285
355.301 43.3601
364.994 19.5915
366.214 23.7579
367.346 47.8083
368.280 32.9917
371.463 23.6188
372.333 11.7553
378.929 16.9735
381.094 13.6272
382.852 27.0717
386.236 13.9778
390.167 19.1293
392.500 10.0591
393.266 18.6873
394.210 11.837
400.408 7.38158
403.989 6.91805
404.738 8.4402
407.239 13.035
409.181 26.2606
413.685 24.1712
416.051 25.8884
417.270 25.2282
418.012 3.24156
420.286 23.0232
421.231 37.948
422.381 37.1708
425.069 5.84869
426.747 4.92115
428.411 84.904
430.419 9.78759
431.460 26.5665
433.311 22.856
434.113 16.4494
435.063 31.1433
437.841 32.636
439.055 66.7566
440.677 15.1256
443.582 61.3376
444.296 10.7117
444.908 21.526
446.989 22.4171
448.006 35.7625
449.125 37.1759
454.237 33.4695
455.144 103.497
457.844 6.78561
459.859 90.7386
462.286 31.6788
463.735 96.8033
464.376 9.49792
465.111 21.1176
466.342 59.6831
467.964 23.7347
471.185 6.63324
472.190 10.1817
473.129 11.6188
474.917 10.1801
476.823 170.333
477.980 61.6002
479.084 98.0999
479.951 98.6861
481.915 26.6258
483.010 13.753
484.295 54.2272
485.170 11.0429
486.157 14.7273
487.354 14.6046
487.971 6.31057
488.965 18.2062
491.247 13.6374
492.897 174.936
493.768 89.0485
495.064 110.504
495.866 80.8249
499.866 15.4542
502.272 18.3119
505.826 17.0523
506.875 149.729
508.337 33.1052
509.868 71.8487
511.474 4.38459
513.819 5.823
516.171 11.2433
516.904 8.39461
518.679 13.2105
520.906 239.435
521.919 108.743
522.963 151.781
523.629 69.6164
524.240 49.2878
524.893 51.326
527.437 80.7251
529.727 13.3374
531.104 115.31
532.055 110.234
533.197 48.7634
534.870 36.9404
536.638 27.9813
537.738 56.2004
539.150 78.0826
540.828 15.3802
542.761 119.777
543.623 68.0546
544.267 22.7205
545.637 121.008
546.673 115.984
548.858 285.545
549.917 414.194
550.985 151.171
552.531 115.757
554.670 124.317
557.989 192.886
559.190 528.201
560.039 197.342
567.015 35.3073
568.447 5.7404
576.304 8.82158
582.482 35.2779
590.323 6.15705
593.291 25.686
598.571 3.15561
602.233 8.1734
612.253 23.4031
628.434 27.1096
642.484 17.4596
644.096 32.2702
646.269 60.0383
648.265 50.0447
650.429 61.6308
651.413 91.4939
652.372 50.1841
653.330 77.5378
663.211 17.7639
666.466 52.3215
670.273 12.1823
700.511 36.9884
701.641 18.4594
704.385 32.7316
710.532 49.8062
711.156 63.191
730.783 37.1773
759.310 38.3399
761.368 30.2561
779.373 73.273
780.495 12.0328
781.461 37.6975
799.476 50.4383
814.607 12.7817
820.235 4.1034
856.426 15.7524
873.604 31.205
874.558 19.92
875.564 12.4058
888.282 14.6462
892.740 140.612
893.492 64.7821
894.391 9.23244
988.366 7.6586
1005.534 87.4333
1006.558 41.8802
1007.576 24.2076
END IONS

BEGIN IONS
TITLE=Spectrum113 scans: 986,
PEPMASS=454.27719 7504.65088
CHARGE=2+
RTINSECONDS=953
SCANS=986
120.08079 1913.26
129.10184 251.032
149.02359 758.092
171.14931 552.122
175.11922 420.308
185.16522 2458.24
186.16893 258.762
199.14389 258.426
213.16013 2019.07
233.16551 1837.96
249.13463 309.654
261.16022 538.001
279.15872 510.433
289.16431 184.617
298.66837 423.667
312.22955 399.224
318.79016 423.737
336.80438 262.392
341.00040 271.766
348.20056 636.935
348.70963 219.825
371.20419 214.384
372.18683 210.7
381.79797 187.049
408.79291 254.074
426.22223 620.545
435.84906 235.061
453.85938 427.931
491.83005 191.837
497.25919 2612.18
498.26334 501.765
500.25427 227.005
534.86676 196.326
561.21637 215.076
596.32556 1711.95
597.32947 563.167
628.30731 322.593
640.03192 200.476
646.31677 1407.91
647.31561 336.479
678.35571 208.64
695.39594 2992.85
696.39935 837.822
759.40106 430.19
END IONS

BEGIN IONS
TITLE=Spectrum114 scans: 988,
PEPMASS=410.21265 4755.95020
CHARGE=2+
RTINSECONDS=955
SCANS=988
122.382 17.578
124.139 13.6271
129.127 5.28216
133.085 8.26416
136.139 12.4474
147.088 23.7041
149.105 26.493
150.904 7.06684
159.104 7.32626
160.932 6.66204
163.000 36.7705
164.073 19.682
165.105 25.0845
167.217 22.7988
169.066 300.047
170.001 49.6407
173.999 21.3848
175.198 39.6033
176.918 16.0228
178.251 8.51619
188.155 13.9971
189.130 27.8714
190.113 6.62311
191.066 7.19633
192.094 6.16864
194.837 12.3244
197.067 14.1893
203.089 29.9938
207.090 22.149
207.923 8.84899
208.800 20.5695
210.112 5.15389
212.172 14.3744
213.000 10.4812
213.910 9.60373
216.058 4.92854
217.101 597.228
218.236 78.7975
219.139 23.5549
220.130 9.9417
224.118 13.1721
224.922 8.77374
226.098 9.94404
228.107 87.3941
230.283 20.4023
231.179 32.554
233.063 17.995
234.161 54.535
235.319 31.6174
235.996 40.3865
237.553 32.7869
240.150 36.2545
241.328 6.72767
242.064 32.9394
243.120 9.59965
245.081 168.861
246.174 41.2512
247.029 11.3121
248.288 22.7494
249.068 35.2216
250.153 28.4576
251.150 33.8433
252.072 64.1149
253.142 30.552
254.110 18.2818
255.325 32.3069
257.267 7.57623
258.992 16.9618
261.084 53.6946
262.519 24.3063
263.220 5.69108
264.141 21.3774
264.785 11.3765
265.826 91.2322
267.126 22.7355
269.082 8.72718
270.130 48.1684
271.135 13.4228
272.208 8.37504
273.288 21.8226
276.984 36.7361
278.098 130.599
279.135 48.0253
280.308 48.5626
281.096 40.9655
282.099 37.3135
282.904 45.1527
284.248 7.74638
285.831 11.32
288.179 97.8119
289.542 21.9332
290.917 88.1874
292.140 220.185
293.041 78.8652
293.924 38.2243
295.111 10.0341
296.277 38.7826
298.103 72.7228
299.136 29.1305
300.462 12.5836
301.100 36.8719
302.530 25.7901
303.384 23.2456
304.957 26.2334
306.110 113.935
308.115 94.2542
309.304 5.73413
310.086 10.3366
310.761 9.08221
311.437 42.4065
312.112 30.0933
313.021 121.662
314.185 13.8273
315.157 42.4576
317.994 20.59
319.083 158.599
319.932 498.749
320.855 658.176
322.064 565.681
323.062 149.299
323.922 16.7406
325.001 61.0387
326.057 27.6555
327.133 72.6382
329.061 38.0486
330.366 10.9051
331.052 16.4752
332.093 12.0714
332.973 48.3452
334.140 203.089
335.097 70.3891
336.151 279.854
337.131 116.891
338.416 79.9364
339.941 70.4678
341.247 113.548
342.272 33.1577
342.911 16.596
344.930 66.3023
346.083 24.4507
347.171 62.2505
347.973 35.0654
348.934 202.166
350.071 110.878
351.108 42.2768
352.201 143.19
353.556 272.878
354.335 244.703
355.428 91.5018
356.165 22.1965
357.269 31.472
359.093 68.9971
360.233 29.6553
360.909 29.7881
362.139 78.5783
363.372 142.686
364.100 882.77
364.993 434.777
366.068 334.887
367.090 244.21
367.977 25.4344
369.110 650.973
370.177 244.071
371.154 52.6762
372.294 53.4554
373.237 101.406
374.117 53.5364
375.086 81.3711
377.807 53.7079
379.055 82.3318
380.110 89.7475
381.071 306.1
381.875 201.945
383.034 202.177
383.857 86.2162
385.026 22.1668
387.341 228.12
388.073 75.2381
389.996 72.7287
390.980 86.012
392.035 1155.3
392.999 819.415
394.026 144.603
395.012 837.722
395.874 115.933
396.515 83.3505
397.469 9.81327
398.778 54.5406
401.102 588.764
401.923 438.003
403.929 33.4856
405.386 56.694
406.882 16.0993
410.076 96.5225
410.913 56.8756
412.961 42.277
422.293 8.93616
429.109 20.9055
439.584 18.0163
440.541 13.5872
451.178 46.2175
456.754 35.3303
457.365 19.6475
489.185 9.15481
493.837 31.846
494.498 6.11146
496.351 42.7387
510.198 20.7112
518.268 21.7297
519.346 8.83434
522.550 20.741
523.409 71.832
526.118 13.9933
539.241 18.4367
540.256 28.6606
541.875 77.9656
543.017 22.9685
557.375 75.0975
558.114 17.6699
559.249 26.3901
571.516 8.44737
575.261 1639.73
576.307 415.049
577.271 130.449
585.346 13.3699
586.380 85.8417
587.344 72.3549
588.371 59.6286
596.175 29.0147
604.187 7.30525
608.347 14.1774
627.602 21.1057
642.213 39.0612
643.281 14.3912
656.358 17.7587
662.388 26.3906
670.232 23.6557
673.401 19.1845
681.287 10.4308
683.399 6.16203
687.534 8.57196
688.511 12.9731
691.379 76.7751
698.560 34.4178
703.441 23.101
706.251 359.396
707.263 95.2147
708.326 101.901
END IONS

BEGIN IONS
TITLE=Spectrum115 scans: 989,
PEPMASS=410.21265 4755.95020
CHARGE=2+
RTINSECONDS=955
SCANS=989
149.02353 484.366
163.04140 220.48
169.13367 1102.92
195.08951 194.879
217.13719 1033
221.96149 273.498
235.97893 204.192
253.01672 264.145
279.16016 640.478
290.79669 494.87
308.80835 1703.68
318.79193 1927.33
319.79956 209.301
320.79657 275.796
326.12878 257.685
326.94904 197.749
327.08026 266.804
336.80304 708.34
338.80350 369.706
342.15546 335.214
363.78806 270.556
369.12170 239.794
381.21381 405.856
381.80194 219.288
385.78345 216.801
410.97256 418.287
575.29443 1491.49
576.29724 404.337
590.79639 198.688
706.32953 1220.4
707.34100 343.792
END IONS

BEGIN IONS
TITLE=Spectrum116 scans: 991,
PEPMASS=618.26740 2588.47681
CHARGE=2+
RTINSECONDS=956
SCANS=991
206.938 25.9871
208.955 9.19831
223.968 8.77218
227.175 7.48587
235.363 7.37837
238.161 29.5135
240.137 15.2499
254.151 5.63651
259.111 16.5642
270.235 6.08627
280.087 32.0047
285.077 21.6154
288.179 38.9956
301.089 8.35331
303.980 6.95849
308.268 5.50969
312.408 10.4931
318.670 20.5667
322.209 39.1338
326.255 6.6394
330.270 8.59773
332.123 34.2905
334.063 17.2111
336.209 11.3085
337.279 5.75591
339.428 28.778
343.153 26.0153
345.245 29.79
349.196 12.3429
351.190 9.97739
356.551 36.4336
360.393 3.48962
362.229 16.9134
367.388 13.2817
368.298 12.949
369.354 6.14455
371.179 9.33015
377.051 8.37523
381.320 9.67599
384.037 5.28532
391.236 31.0976
392.767 9.45547
395.014 3.95224
402.238 8.13339
406.191 42.8114
407.201 58.4916
408.104 19.0858
414.257 27.0963
418.227 5.28519
421.165 17.6786
442.216 4.35224
443.271 37.7238
444.637 13.0717
447.095 25.1374
448.655 19.5402
450.419 21.277
451.877 12.9645
455.114 14.2605
459.165 7.96216
460.218 51.9944
461.511 131.761
462.228 14.7937
463.357 16.2815
464.243 23.0502
465.271 18.3138
466.869 20.9666
471.628 29.8425
474.298 16.3617
474.992 27.8617
476.004 39.5533
478.521 67.3199
481.998 59.8253
483.229 19.1313
485.371 71.6395
486.163 11.9976
487.957 58.2565
489.652 20.1812
490.860 55.6587
491.501 9.11824
492.103 31.5597
493.393 39.2908
496.110 5.35623
497.157 30.0604
499.790 42.8445
501.221 115.927
502.173 59.3722
504.193 76.994
505.268 22.5204
507.119 5.85851
508.333 26.3461
511.356 7.66717
512.240 39.3559
512.847 47.8135
514.790 18.5544
515.784 4.8576
516.656 16.3232
518.124 16.8001
520.143 221.198
521.219 27.936
525.694 54.7692
527.257 40.4283
528.022 27.6788
528.918 44.8192
529.947 18.6473
530.845 22.226
532.436 19.4943
534.762 22.4184
538.551 85.3059
543.554 82.5568
545.138 126.818
546.045 42.9108
547.120 28.3239
547.861 18.7303
549.036 46.2951
551.712 31.5992
553.333 13.2486
554.462 28.2439
555.205 11.2937
555.891 17.9
556.919 40.0376
558.203 35.7068
558.886 35.3786
560.188 13.0493
561.076 25.1052
562.136 18.3605
564.262 16.722
569.533 19.5565
570.424 46.723
571.779 62.6103
573.197 95.0105
574.197 65.0667
575.228 83.5818
576.781 26.205
577.644 16.4162
578.324 57.0585
579.382 47.9315
580.865 17.7646
582.122 71.2892
583.133 80.2561
583.865 42.8613
586.914 43.7878
587.710 25.4023
589.555 25.9344
591.254 78.6701
592.201 53.3188
594.479 21.1778
595.916 99.7141
596.944 107.695
597.826 32.4049
600.144 306.792
601.006 281.533
601.998 144.492
603.289 97.7123
604.563 63.7119
606.095 5.89615
607.253 40.968
609.347 306.616
610.480 59.3764
617.642 23.4839
619.070 9.00991
623.599 12.3329
635.384 24.1866
636.788 6.07377
637.530 7.89131
640.828 15.2348
645.907 11.2823
653.428 108.634
656.679 27.3487
662.347 3.92198
667.289 15.6345
679.313 115.281
680.135 7.14232
681.337 26.2793
683.301 134.68
688.333 9.79309
716.440 28.2639
717.229 20.8976
722.622 8.08084
730.568 7.10864
731.486 22.5539
737.573 37.5475
740.410 115.623
741.447 57.9475
742.430 9.29117
743.394 28.1867
746.522 38.8825
755.344 4.80513
763.892 34.145
767.820 24.0702
775.279 16.2004
791.061 36.4715
807.942 50.8505
809.516 16.6499
813.240 5.09157
826.511 20.6016
827.444 93.6664
833.525 7.47567
856.170 57.1852
893.435 24.3087
896.697 26.2898
911.501 34.9286
914.495 130.041
915.505 53.8303
916.387 6.40518
924.576 12.807
956.247 6.25185
965.452 10.8552
966.392 18.2957
975.511 17.661
983.507 22.4765
1001.434 93.2952
1002.482 89.7353
1003.511 51.5472
1004.620 9.12133
1043.359 13.3851
1088.566 89.2021
1090.677 12.7285
1176.687 18.7288
END IONS

BEGIN IONS
TITLE=Spectrum117 scans: 992,
PEPMASS=618.26740 2588.47681
CHARGE=2+
RTINSECONDS=957
SCANS=992
103.07286 174.563
207.11197 186.226
273.25323 194.631
288.20554 222.216
341.00363 232.479
429.08948 1131.79
619.29852 1559.12
670.55249 192.369
740.33545 384.11
827.35101 259.936
END IONS

BEGIN IONS
TITLE=Spectrum118 scans: 994,
PEPMASS=366.69794 5051.69922
CHARGE=2+
RTINSECONDS=958
SCANS=994
107.259 31.2851
110.007 7.02621
111.194 7.82204
113.162 24.5752
115.123 19.8268
116.272 17.4827
117.186 56.0027
118.188 12.6451
120.160 11.3368
121.034 16.3103
125.198 6.07473
131.088 18.2949
133.215 7.03992
135.192 16.0088
139.026 7.44333
149.118 28.0311
151.060 19.4142
152.204 4.20815
155.304 50.1329
157.280 35.1635
158.042 11.2288
160.995 12.7946
169.206 14.2956
172.066 3.78783
173.303 27.8425
174.217 2.85812
175.099 282.098
176.048 7.50566
177.080 62.0221
178.009 9.94345
180.934 10.3343
183.035 207.291
184.190 62.4739
185.190 11.4099
192.129 12.3695
193.155 13.6243
195.049 27.8143
199.054 47.8611
200.159 57.5643
201.094 377.792
201.996 54.6828
203.062 6.65282
203.984 14.3756
205.016 34.6807
206.208 18.4944
206.842 9.15396
209.220 81.1545
209.915 9.53575
211.169 19.9232
212.932 30.3397
213.963 2.79242
217.239 31.8164
218.086 22.8974
219.017 28.5201
220.172 22.8465
221.142 46.4258
222.091 50.2452
223.152 12.8227
224.224 23.0722
225.037 10.09
229.101 763.522
230.212 109.254
231.998 19.3782
233.199 92.0133
233.992 16.5346
234.985 15.8711
236.119 33.6904
237.104 16.7278
238.066 39.204
239.089 11.1138
240.064 42.2413
241.097 13.2956
242.446 26.0456
243.583 53
244.958 13.2263
246.094 51.1823
247.038 55.6592
249.063 21.4339
249.811 45.1567
251.193 83.7568
252.117 76.9949
253.203 75.6149
254.021 71.5011
255.097 44.6886
257.224 17.7169
258.179 3.83743
259.199 13.3099
260.048 29.8948
260.896 40.7342
263.111 20.1182
264.040 32.7154
264.928 12.8065
267.109 229.644
268.181 18.0636
269.181 39.616
270.175 111.098
271.084 57.7887
273.064 23.8578
274.144 62.3152
275.061 14.8597
276.056 251.663
277.096 164.261
277.922 367.782
278.996 448.58
279.892 778.587
281.060 55.5362
282.156 23.2557
283.403 51.7918
284.018 13.4327
285.154 66.2256
286.186 13.9101
287.518 8.14333
288.314 222.909
289.299 20.1254
290.106 76.7376
291.128 75.992
292.090 201.106
293.209 137.667
294.201 173.337
295.087 245.557
296.096 111.778
297.132 21.7007
298.332 40.0452
300.353 32.7813
302.123 57.422
303.164 108.66
304.124 130.961
304.908 39.4052
306.190 88.0393
307.262 98.6145
308.167 154.002
309.364 202.847
310.286 79.5437
311.222 123.295
312.165 103.292
313.017 53.5667
315.479 27.6233
316.315 23.1351
318.201 77.6121
320.065 361.185
321.009 395.775
321.974 451.679
323.147 443.74
323.943 136.061
325.101 162.435
326.096 673.199
327.002 53.01
328.195 12.2963
329.900 108.015
330.874 138.656
333.225 25.8947
334.333 146.655
335.170 95.3635
336.168 167.433
337.222 114.856
338.048 125.455
339.064 283.055
339.878 18.2534
341.300 4.79831
342.040 13.449
343.360 65.2246
344.239 109.236
345.377 90.4363
346.263 49.1552
347.052 146.163
348.234 863.043
349.054 1920.65
349.880 241.934
350.984 628.861
351.858 206.59
352.968 94.9322
353.860 10.6327
355.115 83.0619
356.326 43.9769
357.847 3954.32
358.785 130.22
359.396 74.261
360.487 169.235
361.268 10.129
362.023 24.8497
363.910 17.3121
365.903 50.0323
367.051 223.749
368.170 10.7843
369.260 7.41619
374.164 8.40489
376.021 17.8794
378.121 14.4862
384.788 14.9385
385.971 48.4348
391.645 5.84143
399.923 38.2549
405.195 25.9687
406.085 13.065
408.346 6.13401
412.204 20.5564
417.545 112.611
418.420 22.759
419.562 28.343
422.970 91.2124
423.837 10.8551
427.210 45.0352
429.267 7.10596
445.352 144.695
446.372 15.8919
449.590 77.2724
452.794 41.5731
475.212 11.8955
479.280 22.246
480.873 31.3864
484.800 68.2819
486.307 134.044
487.363 6.61921
493.209 47.5003
497.175 15.6828
498.350 43.8973
502.501 48.9536
504.199 1971.67
505.335 321.279
506.239 22.2283
509.027 13.0534
510.252 12.9919
511.376 7.67333
513.981 15.2697
528.620 33.489
530.245 25.4727
533.409 9.05899
534.305 12.0897
548.278 13.2472
558.308 45.3423
564.012 5.27763
585.138 7.93763
601.308 56.7483
602.497 50.3545
604.129 37.9957
613.425 21.022
618.378 19.3925
619.377 299.932
620.455 51.9072
621.603 10.8965
626.468 18.592
635.255 20.0781
664.810 3.64736
675.949 14.0435
714.543 14.3761
END IONS

BEGIN IONS
TITLE=Spectrum119 scans: 995,
PEPMASS=533.76178 1244.53882
CHARGE=2+
RTINSECONDS=958
SCANS=995
157.076 15.8913
161.161 11.791
169.314 30.1971
172.028 5.57843
175.231 34.8201
176.140 19.3752
176.971 24.8786
182.031 6.25443
187.958 2.79367
189.039 10.0692
194.117 4.85861
195.097 13.2748
195.948 13.563
197.986 9.24217
202.229 25.5052
202.941 6.59772
207.023 7.65099
208.194 8.82035
220.063 19.0642
221.229 86.6174
222.179 61.9185
224.995 5.29951
226.081 11.0032
231.163 9.72196
235.122 24.2087
236.010 7.42371
240.190 4.81529
242.230 12.8829
243.174 18.6083
246.089 13.2407
248.060 21.6742
250.171 7.57473
254.313 7.47796
259.001 13.0423
260.206 26.2837
265.179 100.47
268.345 67.0016
269.333 16.2151
272.338 8.69117
273.620 25.3509
278.153 38.1206
280.071 22.5607
281.195 17.4712
287.052 24.2566
288.156 40.8809
289.238 111.021
290.125 8.41636
294.296 17.9673
295.286 104.812
296.146 34.9759
301.262 51.5059
302.137 15.1661
303.262 27.2096
304.184 9.28831
305.274 6.79254
306.715 36.1227
307.489 40.3092
309.070 37.0796
310.226 46.9084
311.104 23.0464
312.462 17.8736
314.335 3.6311
315.482 11.4163
317.609 24.6785
318.334 11.1867
318.953 18.0414
321.277 17.4449
325.211 3.80169
327.028 7.2723
328.112 10.6771
332.369 8.3917
332.987 14.6035
336.913 14.8462
341.278 4.52423
344.845 8.36257
346.309 20.3264
347.108 6.70116
348.245 15.7377
348.951 6.28837
351.388 15.5392
353.425 16.4701
355.341 14.9806
357.266 22.0718
358.985 5.07914
361.895 7.48544
363.974 35.7018
367.374 7.19432
368.195 21.6231
369.377 31.6431
370.150 16.1465
371.391 8.13861
372.786 5.88226
376.174 84.2802
376.961 21.848
378.025 100.605
379.179 36.1331
381.123 6.29345
382.036 5.00159
383.266 14.0267
384.924 34.8247
386.286 13.0092
387.634 173.959
389.017 8.64954
390.505 45.6493
391.189 25.6219
392.306 20.1096
393.124 27.6666
395.130 15.8735
397.328 19.8241
398.098 11.3428
400.258 77.3388
401.020 84.734
402.948 71.9263
404.242 108.652
404.960 53.0704
406.008 146.373
406.871 69.6001
408.037 58.5284
408.909 41.3601
410.077 4.00678
414.041 46.7006
415.214 26.9271
417.278 35.5234
418.345 90.5758
419.037 32.0568
419.970 12.5823
421.127 130.774
422.234 137.185
426.982 9.75059
428.532 40.7981
429.272 24.0764
430.949 44.1843
431.572 47.9023
432.240 4.67054
433.215 16.0592
434.102 16.4554
435.131 27.8992
438.255 28.1034
439.119 9.29156
440.808 35.2163
442.635 93.6307
443.730 57.5815
445.180 47.4206
446.146 116.958
447.151 45.2824
447.806 6.62074
448.824 15.1937
449.777 66.1342
451.875 114.936
452.543 103.623
454.203 44.887
455.026 77.3906
457.327 12.1545
459.215 28.3603
459.861 31.6554
460.709 10.1504
461.976 41.971
462.903 58.056
465.814 8.70104
469.377 29.2989
470.443 79.4699
471.499 116.463
472.267 44.3951
472.903 67.6925
474.042 62.176
475.144 116.369
476.209 66.1216
477.585 27.3512
479.148 47.2356
480.356 21.1359
482.329 16.0304
483.020 25.0061
484.573 167.247
485.536 24.7482
487.005 426.737
487.960 318.506
488.953 185.518
489.956 210.872
491.006 112.067
491.793 20.8872
492.748 20.0461
493.797 46.3761
494.958 16.6703
495.757 56.0509
496.822 71.4008
498.024 121.742
498.751 165.897
499.375 5.53406
500.072 15.7703
502.194 87.8258
503.192 3.93834
504.125 26.3106
505.025 35.9065
506.270 120.464
507.321 20.7238
509.971 193.901
511.254 236.753
512.197 82.4592
513.284 171.043
514.811 242.066
515.941 662.844
516.786 427.332
517.783 39.5956
518.877 323.353
519.742 13.2019
521.299 140.68
522.279 38.0449
522.952 26.078
523.931 52.2934
524.616 122.33
525.499 396.266
528.106 41.032
533.028 38.913
533.698 31.8566
546.247 35.0268
552.005 33.454
557.370 13.0181
564.213 10.5556
574.254 36.3149
575.063 7.23477
576.038 32.1946
576.684 39.485
582.282 17.5586
583.312 32.8834
585.426 34.6672
591.464 37.669
592.338 24.7776
596.255 9.37906
597.462 12.0995
605.337 7.99566
612.267 73.198
616.966 51.3412
619.075 65.6628
621.733 5.54994
622.948 34.2951
624.344 20.945
630.362 64.5964
636.385 68.0941
637.102 41.7084
643.471 16.7412
659.717 45.7178
663.929 75.1274
665.194 28.9357
671.373 7.55228
672.771 44.8812
684.264 45.1004
685.210 43.1579
690.288 5.71052
692.523 8.22387
695.456 28.9591
714.279 18.6004
718.387 7.26835
723.820 16.2696
728.462 15.0259
731.253 9.04821
733.136 80.5134
736.881 24.4541
748.504 37.6826
757.462 9.20835
772.574 16.1204
774.552 74.8447
775.587 21.3019
790.425 23.0989
792.405 12.1684
793.531 39.3453
794.412 11.5103
795.227 6.63184
796.406 40.9886
797.270 11.3715
798.330 6.45599
801.684 14.955
808.458 9.03454
812.496 13.2291
826.319 42.8935
840.185 36.4595
854.348 21.5932
855.482 5.79357
878.593 27.1229
885.608 15.7408
896.381 79.4435
903.514 19.0644
907.302 33.1399
929.793 24.3555
950.699 8.56211
952.520 51.2312
994.600 20.0825
END IONS

BEGIN IONS
TITLE=Spectrum120 scans: 996,
PEPMASS=366.69794 5051.69922
CHARGE=2+
RTINSECONDS=959
SCANS=996
119.63702 184.568
149.02303 701.92
175.11887 653.104
177.05479 188.775
183.11281 1079.78
201.12373 887.741
229.11923 596.546
250.02882 435.576
268.03699 201.616
271.17654 352.219
279.16006 538.47
285.00937 306.971
288.20319 2722.28
289.20660 232.199
293.80551 227.509
326.95969 239.62
338.80453 339.76
366.79745 278.676
367.03540 497.383
367.07025 511.27
475.49960 203.234
504.27753 4396.47
505.28033 963.169
601.29266 1002.07
619.30347 3908.48
620.30511 1205.53
621.32684 205.915
END IONS

BEGIN IONS
TITLE=Spectrum121 scans: 1001,
PEPMASS=572.75067 1395.61536
CHARGE=2+
RTINSECONDS=963
SCANS=1001
175.041 28.5367
182.002 7.21959
202.077 8.99379
214.199 14.3288
223.171 9.79019
247.117 5.35939
258.339 16.9876
266.812 23.7571
283.142 18.8616
284.192 19.2383
287.187 10.3078
288.339 6.34517
290.343 9.51825
298.084 5.62775
303.333 159.424
304.323 16.3076
311.250 78.6198
312.294 46.4663
318.768 4.7962
325.106 3.41828
332.332 17.3457
334.760 22.2657
339.435 17.6835
342.143 12.2955
350.201 14.7125
354.264 30.5783
357.082 5.08761
358.166 20.541
363.136 24.7709
367.846 9.62933
372.096 6.24509
373.188 13.3531
374.107 5.05597
382.172 14.6526
384.857 15.4295
385.605 10.2766
389.220 32.9658
391.614 18.1769
396.270 21.7175
401.170 28.6483
402.826 4.58961
406.080 12.2679
411.001 5.78316
413.102 9.37718
414.166 21.1856
416.182 6.30223
417.093 17.7839
418.309 41.2038
419.044 15.7016
422.364 19.2589
423.152 8.75908
424.164 163.779
425.236 167.777
426.289 62.2622
427.337 27.9861
427.942 21.996
429.589 50.8491
432.193 7.57258
433.212 38.6124
434.099 6.19983
437.888 64.4217
439.957 23.2696
441.771 19.7963
443.427 50.7099
445.115 72.7329
446.107 19.8545
446.724 28.4354
447.344 12.6974
448.029 11.2378
449.793 11.7108
453.233 52.9525
454.834 81.8292
455.845 5.23934
457.845 6.09789
459.061 37.7099
460.042 14.2874
461.280 42.9095
465.475 7.17427
466.365 16.6915
467.345 38.8866
469.016 15.0869
470.124 32.8919
471.171 13.3856
473.935 8.59328
477.419 5.6676
478.330 87.8096
483.442 82.637
484.363 45.419
485.420 27.8098
486.063 28.5103
492.061 4.58657
493.138 21.9894
494.475 10.3007
497.479 41.0706
498.524 61.3364
499.172 56.6159
500.218 46.1395
501.070 102.047
501.828 30.6759
502.694 10.4598
506.016 49.422
506.699 14.4068
508.554 40.7637
509.839 32.4108
511.111 60.8884
512.581 144.225
513.291 8.35729
514.149 150.441
514.843 8.82577
517.695 31.0186
518.781 12.5774
520.312 19.9776
521.139 23.1821
523.211 33.7263
524.292 34.5484
526.004 17.7857
526.993 233.473
527.950 106.243
529.228 140.04
530.067 168.076
531.287 60.9678
534.358 33.1192
536.414 23.9274
538.176 53.4401
539.622 18.9444
540.746 147.003
541.379 301.527
543.095 57.0247
543.748 8.45335
546.151 96.9583
547.317 63.4186
548.443 76.7178
549.876 106.832
551.978 91.6172
554.906 351.765
555.846 384.502
557.092 19.2333
557.896 52.657
559.190 150.984
560.486 63.5282
561.103 81.2751
563.919 253.973
564.715 175.931
566.255 113.961
570.775 11.3679
571.687 9.3544
572.591 37.1116
573.814 15.1835
587.479 13.6242
588.851 15.1501
591.629 10.5684
599.210 7.4996
600.392 11.7
602.149 76.6231
609.828 148.048
613.074 71.3093
614.302 15.9643
634.422 78.7147
635.287 37.8251
652.291 15.0823
662.183 62.5601
664.484 41.4999
682.413 5.07111
687.016 29.8177
705.261 76.9126
706.116 24.8451
709.366 6.38488
721.413 295.919
722.310 72.2484
724.006 55.2872
770.314 18.2715
780.421 12.6755
782.451 20.3269
784.825 20.1094
790.364 51.0446
793.736 9.94346
805.708 10.6643
817.365 24.8705
824.437 23.3076
829.573 71.614
834.544 141.643
835.306 30.8518
842.363 91.8849
843.348 30.4449
861.631 15.2875
891.531 17.7241
906.546 15.1448
941.382 13.654
971.454 28.2519
987.834 6.17414
997.473 42.6201
END IONS

BEGIN IONS
TITLE=Spectrum122 scans: 1002,
PEPMASS=572.75067 1395.61536
CHARGE=2+
RTINSECONDS=964
SCANS=1002
177.84377 182.507
259.74103 198.28
265.55667 192.517
283.10931 476.322
303.17834 678.578
311.10599 338.994
341.00690 287.864
429.08905 1273.27
447.10519 207.219
574.06805 1290.6
575.03528 253.206
721.31024 519.106
834.39642 449.102
END IONS

BEGIN IONS
TITLE=Spectrum123 scans: 1004,
PEPMASS=572.75006 2322.43604
CHARGE=2+
RTINSECONDS=965
SCANS=1004
174.482 17.977
175.184 9.26083
186.114 15.2689
198.097 15.7147
201.132 29.6015
218.946 30.0521
222.160 18.5176
228.918 4.96859
230.079 6.77048
238.211 24.7497
247.195 17.7332
248.161 22.9551
260.823 9.65075
267.806 13.7729
283.187 90.9978
284.198 7.62959
285.129 8.33015
293.244 23.2575
303.258 145.325
306.234 21.0009
311.333 113.789
312.255 10.3661
315.122 6.16685
317.101 3.75142
318.967 13.9351
327.017 11.545
330.953 6.288
332.062 15.4775
332.985 8.00448
335.997 7.91773
343.281 12.3671
345.079 32.3482
349.110 24.33
353.847 54.977
356.284 19.5799
362.896 3.99745
366.195 40.6961
369.822 37.3
371.938 38.8922
373.093 7.83206
379.187 16.0918
385.254 3.22824
386.294 32.3793
398.259 5.35171
400.343 50.8767
404.209 25.7991
406.198 13.7796
409.407 18.5108
411.236 15.8694
417.057 6.21883
418.191 11.1664
420.223 40.8751
424.217 254.081
425.151 107.714
426.015 54.3149
427.187 13.8702
429.295 46.1252
431.112 5.77868
435.844 15.2066
440.055 5.31553
441.063 47.0507
442.291 12.4556
444.236 24.3349
445.923 7.3022
447.628 17.3104
452.689 9.57778
457.161 22.0175
459.103 34.1384
459.953 41.9384
461.370 8.92346
463.020 9.76009
466.970 19.811
467.921 15.1363
469.188 12.0689
470.184 27.3614
470.954 12.8367
472.810 18.443
473.994 14.4109
477.745 25.938
480.196 8.16503
480.854 20.8573
482.670 47.2562
483.826 52.1312
485.047 63.4075
488.916 15.3784
489.544 9.10493
490.866 18.5223
491.679 56.767
498.903 121.247
500.118 10.3353
500.776 68.3721
502.098 28.6993
503.277 27.1242
505.279 22.1105
509.090 27.0289
509.982 34.6364
510.730 145.067
512.144 93.5956
512.845 12.653
513.750 35.0451
516.066 79.5936
519.011 22.2195
521.210 26.9641
521.995 28.0531
525.974 85.2913
526.841 100.267
527.601 100.806
528.210 91.6405
528.827 11.3558
530.094 80.0982
531.794 16.569
533.671 40.1594
534.603 19.6393
535.826 61.144
537.297 51.3131
538.996 49.4193
540.744 21.9893
541.411 52.3703
542.358 39.7649
543.265 43.185
544.264 32.1504
544.901 21.2925
545.861 71.2587
547.084 55.0089
548.112 16.1691
549.274 52.9035
550.269 26.9266
552.535 92.5304
553.711 76.9176
554.944 387.231
556.066 235.408
556.998 102.313
557.730 62.5583
558.876 152.929
559.908 66.655
560.792 71.1046
561.409 53.5241
563.647 291.11
564.300 488.505
564.999 52.6832
566.380 48.751
567.028 21.3226
569.948 6.30701
572.069 9.71168
572.683 13.2106
574.205 12.6742
578.675 14.0416
626.257 17.5253
634.487 83.0211
636.475 25.6104
641.785 44.2651
650.421 22.3562
664.359 18.9619
677.119 10.3698
685.458 4.10705
690.481 9.34592
704.014 35.4651
705.366 17.0122
714.782 5.6551
716.002 54.2915
721.417 407.397
722.398 211.191
723.239 32.1817
726.210 19.295
727.337 15.6522
732.290 26.9409
737.091 34.0009
739.359 97.0205
746.580 23.6983
748.469 8.87078
774.715 21.9285
780.685 12.4254
785.496 34.6547
786.778 29.9435
791.382 62.8001
806.273 16.8471
808.505 45.1237
815.408 17.5013
829.364 68.1742
834.502 329.69
835.536 74.3141
836.379 31.9798
842.453 107.549
843.377 48.3925
855.274 49.6723
859.548 25.5115
883.675 10.7356
929.404 5.02688
934.487 12.1894
969.594 23.1081
979.488 5.46087
984.091 3.79026
987.688 9.46234
997.562 4.02318
1014.547 4.86116
1025.415 22.9296
1039.263 4.46371
END IONS

BEGIN IONS
TITLE=Spectrum124 scans: 1005,
PEPMASS=572.75006 2322.43604
CHARGE=2+
RTINSECONDS=966
SCANS=1005
220.69749 187.486
303.17679 453.461
311.10434 184.769
429.08887 1758.87
574.06824 990.911
618.99414 198.391
711.36121 203.033
721.31213 437.703
834.40845 294.445
906.13226 243.619
END IONS

BEGIN IONS
TITLE=Spectrum125 scans: 1008,
PEPMASS=584.32776 4106.75781
CHARGE=2+
RTINSECONDS=968
SCANS=1008
171.170 39.9472
175.090 4.10593
176.094 5.04158
192.080 5.6472
199.078 13.8008
210.092 11.9496
213.113 3.24143
230.140 8.05418
239.152 8.13224
241.085 7.89075
243.110 11.0062
244.177 18.6894
250.218 25.4028
261.403 4.72154
267.130 3.10705
283.100 8.33278
290.024 23.7045
296.168 5.21806
310.091 9.54322
321.421 9.29023
325.221 23.5726
332.981 4.72648
336.243 52.9412
337.270 8.4241
352.201 19.0054
358.033 7.94309
359.653 18.3199
364.246 31.5189
368.346 49.1182
369.102 9.13945
371.188 9.26375
372.107 24.0051
379.146 12.3376
382.306 33.4194
383.846 16.5466
386.130 14.2046
387.308 38.7143
391.459 149.502
400.460 11.9038
401.352 17.6797
410.240 31.8265
411.263 8.75067
415.354 16.1042
417.108 13.9417
424.059 5.32213
425.349 20.1341
426.895 22.5978
435.989 22.3392
436.802 34.8737
439.212 14.3146
441.070 29.6573
441.947 43.6761
442.806 31.1039
443.470 19.5427
444.106 35.2318
449.782 77.7884
450.788 12.2534
453.102 10.3605
453.948 72.6122
454.952 41.0577
456.026 17.5484
456.971 67.4291
460.245 15.7715
462.137 41.7358
463.517 14.4153
464.378 30.4004
467.038 94.8111
467.959 97.8228
469.231 29.3345
471.120 26.8906
472.142 45.8168
473.386 40.7529
474.315 10.3485
478.268 15.9883
479.103 37.6594
480.194 18.5932
482.590 19.3997
483.224 15.6153
483.856 22.4628
485.320 680.879
486.340 45.0032
487.980 5.93811
492.006 17.8672
494.057 46.6632
495.691 159.659
496.819 56.5838
497.440 15.9325
498.968 13.3108
502.962 20.3937
503.696 17.8719
504.656 6.24396
506.226 12.1206
507.209 18.1014
508.709 41.2856
510.003 69.7764
510.716 10.1496
511.830 8.41011
512.821 27.8302
515.443 42.5902
516.433 46.9321
518.976 82.2379
520.100 55.7495
522.263 25.9469
523.091 71.9701
524.063 50.0437
524.945 111.189
525.701 18.2564
526.706 34.5421
527.806 27.2335
528.844 45.9055
530.023 31.2641
530.711 22.4972
531.851 50.7617
534.830 137.951
535.978 82.5989
537.781 156.776
538.872 138.47
539.572 70.1014
541.075 104.964
542.486 19.31
543.897 52.3377
546.682 34.0479
549.014 112.946
550.498 6.34264
552.127 190.665
553.455 189.747
554.402 53.9811
555.668 37.0048
557.064 168.381
557.839 39.1423
558.730 10.2853
560.139 64.33
561.559 60.3261
562.473 122.272
563.211 84.5533
566.075 281.25
566.926 419.749
569.574 260.536
570.268 32.2448
572.955 139.479
574.532 105.351
575.404 311.645
576.135 117.392
579.019 7.64988
579.795 5.6451
584.060 34.0998
589.421 30.6932
603.374 26.924
609.239 23.4228
610.917 85.7274
617.308 13.1144
644.472 173.507
645.345 47.6489
646.245 20.2434
653.330 83.0154
654.527 25.8563
671.186 17.2291
672.273 40.2238
682.364 12.349
683.149 33.3343
696.247 19.0293
721.355 13.0903
730.666 36.2981
749.210 15.8278
758.021 36.8796
770.498 19.761
778.291 5.99785
781.528 197.253
795.573 5.68368
796.557 5.00486
806.471 5.17744
824.500 49.3508
841.609 24.4457
851.451 5.57783
852.967 17.5497
856.466 15.5811
880.447 63.4393
882.529 63.6019
883.941 18.4969
888.717 21.994
899.553 24.3817
917.414 10.0245
927.442 23.715
934.638 15.6148
951.535 9.81168
968.548 18.8259
969.607 158.631
970.628 105.44
971.769 42.9153
993.634 24.1847
1005.497 16.8102
1019.248 13.3069
END IONS

BEGIN IONS
TITLE=Spectrum126 scans: 1009,
PEPMASS=584.32776 4106.75781
CHARGE=2+
RTINSECONDS=968
SCANS=1009
171.14882 334.53
199.14249 199.059
391.22119 372.282
429.08896 1116.42
447.10193 203.049
485.26041 308.018
609.87274 224.206
644.36914 439.433
781.43695 284.77
804.68085 262.966
969.51215 567.653
970.49023 310.181
END IONS

BEGIN IONS
TITLE=Spectrum127 scans: 1011,
PEPMASS=748.74689 5071.55127
CHARGE=2+
RTINSECONDS=970
SCANS=1011
258.153 7.54307
259.299 26.8524
276.322 9.73891
291.247 11.6053
293.943 7.12286
295.364 22.4568
316.248 19.8805
324.375 11.128
334.777 6.87508
336.306 11.5398
350.021 20.4991
358.262 17.1914
360.437 20.102
376.374 17.4173
400.250 29.7579
412.245 3.31298
419.487 37.9084
420.199 48.2993
425.754 15.5652
433.059 20.2172
437.279 46.7382
450.228 10.817
451.208 6.52465
457.195 5.92006
462.552 48.7768
464.033 13.0971
471.298 7.66264
480.224 9.46858
483.203 7.21596
503.195 18.5998
505.321 10.7833
510.024 15.3826
520.111 5.81067
524.045 26.8095
525.000 30.1316
530.150 13.1802
532.304 18.062
536.217 27.4589
547.905 84.865
550.251 22.201
550.951 11.2773
552.247 43.0819
554.061 11.2884
554.969 8.43159
558.934 9.76538
567.382 34.2821
580.326 21.7318
582.131 7.83385
584.902 21.411
587.447 37.7354
589.036 6.73907
598.159 159.312
599.120 12.0605
603.272 15.4722
606.758 35.0549
611.159 21.3702
612.866 13.956
613.688 29.9402
615.735 44.3712
619.396 33.4326
621.080 33.0617
622.843 22.5612
633.955 486.403
634.944 99.9125
636.045 11.0216
640.397 19.6595
642.752 6.69603
647.070 20.9659
651.114 8.47175
653.881 14.5937
658.234 23.799
660.644 34.8749
661.662 14.7116
664.336 5.32431
667.597 38.0636
669.266 26.885
672.563 5.40054
674.652 91.1095
676.512 21.592
677.225 47.6815
679.849 24.1913
684.340 60.1157
685.254 72.5547
686.285 4.92779
689.147 66.2821
689.749 35.4937
690.396 21.2166
691.787 15.5668
694.784 64.3127
695.395 113.199
696.340 79.2656
697.402 129.845
699.772 20.0012
702.649 38.5817
703.463 25.1113
704.152 12.0508
704.984 25.5733
706.948 80.276
707.818 34.6668
713.183 273.28
714.313 110.728
716.016 13.0015
716.939 140.46
719.040 82.6251
720.663 21.399
722.139 59.1429
724.042 77.0796
725.246 38.6907
726.414 18.7583
727.575 89.416
730.953 322.498
731.790 173.047
732.590 19.068
733.453 55.0271
734.823 8.33289
736.346 4.35937
737.381 88.1494
740.769 53.2245
748.413 15.5822
766.154 28.1993
784.343 105.785
785.388 44.781
786.295 38.9465
805.299 5.90319
863.360 7.39313
881.262 65.3244
882.411 5.10915
892.977 18.4235
899.404 44.6212
925.548 36.469
931.505 72.2394
932.340 73.3057
933.217 33.7624
935.521 18.9915
945.416 9.20277
952.748 34.873
958.313 5.08719
978.447 21.1611
991.347 5.01781
1007.433 33.3865
1024.392 7.21305
1031.842 8.69547
1043.415 37.7824
1044.361 7.91199
1046.345 41.2195
1047.177 7.95886
1052.521 17.4023
1060.161 6.48613
1067.314 19.5139
1069.438 10.6934
1103.288 100.397
1104.364 99.6211
1105.411 27.1193
1112.308 22.9747
1130.452 8.74363
1138.724 10.6797
1224.125 19.0154
1237.458 47.5685
1266.272 21.2048
1267.438 29.1652
1314.439 9.87699
1332.297 46.9715
1363.217 12.1946
1369.245 20.2377
END IONS

BEGIN IONS
TITLE=Spectrum128 scans: 1012,
PEPMASS=748.74689 5071.55127
CHARGE=2+
RTINSECONDS=970
SCANS=1012
100.47748 205.602
136.07573 700.578
177.38515 190.875
269.34119 191.55
290.31421 189.286
291.29736 187.225
336.11581 189.879
350.82144 192.301
429.08850 1284.08
598.19049 264.346
784.24097 269.057
1103.35681 199.372
END IONS

BEGIN IONS
TITLE=Spectrum129 scans: 1015,
PEPMASS=500.54874 5163.14746
CHARGE=3+
RTINSECONDS=973
SCANS=1015
159.058 28.7775
167.108 10.5048
177.102 13.9863
185.982 6.42128
187.091 49.1834
188.101 14.2959
192.078 9.3414
194.169 22.8321
199.074 14.6441
200.056 6.99513
201.090 7.6269
204.174 35.5696
205.105 7.88906
210.149 26.1604
218.202 30.5057
219.312 24.5525
226.180 7.19646
229.147 34.7945
229.994 9.51889
230.897 11.6483
234.834 9.14705
241.255 12.6282
242.045 12.2542
243.323 11.7699
245.087 12.1993
248.437 10.5667
254.330 5.91985
258.197 5.26039
259.173 32.8676
261.932 12.8359
266.128 22.5716
267.261 46.4992
268.034 6.36701
275.289 16.7928
276.255 12.4837
280.189 17.9541
284.207 28.0555
285.114 18.9345
287.058 17.6438
290.178 3.41072
291.163 43.1382
294.916 4.75014
298.155 6.33359
299.107 7.23842
300.204 35.9282
302.210 6.6396
303.268 13.3056
316.134 29.6476
317.877 23.936
319.832 7.33224
322.088 34.5011
324.326 4.02054
326.291 36.6711
327.426 14.4012
330.118 41.3632
333.152 81.841
334.429 14.5258
335.262 8.56004
339.246 20.3862
339.867 9.62137
341.034 205.121
342.362 102.686
343.354 50.9364
345.122 4.84153
346.647 35.6346
353.117 32.6449
354.035 36.4107
355.529 53.3162
356.265 43.7512
357.131 61.2496
358.085 27.0136
359.493 27.421
360.094 17.041
361.173 10.1222
365.508 34.5287
366.305 25.2902
368.179 16.0217
369.493 12.4595
370.230 11.9953
371.200 46.0263
372.262 90.4768
373.075 47.0501
374.347 20.9041
379.379 34.392
379.996 43.0257
381.335 66.1585
382.199 33.526
383.253 4.63475
384.054 89.1096
384.859 24.1498
386.106 50.6775
386.721 32.5814
388.315 114.282
389.161 30.359
392.469 77.3211
393.138 14.0478
394.123 54.8388
394.858 12.2413
396.651 246.357
397.651 302.763
398.496 5.08606
399.187 16.9534
400.132 18.9931
401.615 164.053
402.503 97.1458
403.321 14.9514
406.328 59.8986
407.166 25.0328
408.511 8.44088
410.459 176.183
411.644 259.26
412.541 216.258
413.297 10.7853
414.006 25.2609
415.184 39.12
415.978 45.5822
417.111 27.3404
418.158 13.9821
418.906 10.3617
420.925 119.637
422.414 34.194
424.079 32.956
425.577 139.005
426.286 9.40379
427.219 20.5601
428.245 126.829
429.475 325.463
430.269 57.3118
431.197 14.9593
436.353 58.0139
437.455 112.571
438.657 170.543
440.331 89.5411
441.097 91.0445
442.276 38.7772
443.036 38.4628
444.132 64.0688
445.133 88.9909
445.776 27.3743
447.265 70.7414
448.956 99.9752
449.848 60.2589
451.004 35.7039
452.540 39.337
454.039 410.068
454.997 238.881
456.365 96.8635
457.163 112.692
457.948 42.3573
459.022 46.6978
460.169 96.4283
461.192 43.0968
462.313 304.826
463.325 97.2185
464.190 54.328
465.019 79.5856
466.318 13.9899
467.930 45.5304
469.067 175.411
470.262 424.029
471.203 181.666
471.865 95.7808
473.176 131.655
474.141 62.1936
475.270 159.91
477.092 68.5156
478.099 117.028
479.135 37.1053
480.136 69.8714
481.931 560.146
482.926 922.306
484.022 255.407
484.931 605.937
485.915 186.943
486.976 33.6303
488.187 60.9713
489.172 238.807
490.085 173.433
491.023 163.664
491.740 220.902
492.555 348.13
493.674 104.39
499.694 70.845
500.950 49.7565
501.897 5.3759
502.831 5.30615
506.187 31.8373
510.917 141.129
514.234 7.81005
517.764 9.21359
519.676 93.7856
520.702 13.831
533.155 490.836
534.261 189.671
535.175 33.3863
542.027 18.6171
547.345 32.5044
559.367 47.0467
561.453 51.5451
562.341 6.22246
569.178 14.5058
573.121 40.2718
574.619 63.4456
575.376 24.2348
584.202 61.3278
590.951 46.4695
592.177 5.98453
593.576 49.2613
598.260 11.2876
599.737 60.6717
600.363 60.6519
601.039 40.347
602.290 34.218
606.430 36.3125
608.190 44.2649
610.446 13.2286
613.916 64.5192
615.943 21.0871
617.293 42.9376
618.236 30.6365
632.358 51.5167
634.352 30.0805
635.674 60.2243
640.823 37.883
642.432 55.924
643.367 9.79219
648.606 155.477
649.372 37.6645
657.537 785.57
658.470 96.2555
660.372 41.2325
661.586 10.7129
662.523 39.1461
677.432 6.6749
678.260 36.5378
680.379 767.321
681.466 202.81
682.350 25.8386
683.944 22.8739
688.364 22.8874
690.353 21.7762
691.373 16.4639
692.222 12.4548
697.055 28.0257
705.795 20.6553
707.373 10.5316
712.369 24.4488
714.813 130.584
715.700 65.557
716.389 10.1035
722.275 17.0066
725.476 11.1551
741.630 30.6751
749.315 52.9882
750.431 12.5347
753.605 31.8212
757.454 4.22039
763.443 8.48144
781.485 18.2246
803.459 70.979
805.437 15.0043
810.462 24.2028
820.261 120.093
821.321 31.733
824.285 32.3612
830.317 25.6006
835.446 21.5782
840.109 8.3779
868.596 16.2412
877.356 13.5301
882.446 20.1382
895.667 6.38331
910.290 10.023
950.483 22.5286
967.469 71.3218
968.544 8.64439
1039.560 52.6947
1071.663 16.8837
END IONS

BEGIN IONS
TITLE=Spectrum130 scans: 1016,
PEPMASS=500.54874 5163.14746
CHARGE=3+
RTINSECONDS=973
SCANS=1016
120.08028 463.49
133.04179 182.755
141.06560 187.932
187.07112 402.043
204.13394 357.682
264.51318 189.025
315.16714 210.972
429.08862 1275.67
455.45071 211.791
462.22006 402.397
472.64240 198.117
492.71817 217.745
501.01727 1495.77
502.02347 497.174
533.25745 1005.22
622.47424 200.434
648.27551 204.031
657.28937 572.139
657.78845 413.384
680.31970 898.032
714.79633 210.963
715.81372 240.453
820.30432 197.964
END IONS

BEGIN IONS
TITLE=Spectrum131 scans: 1019,
PEPMASS=775.34222 4839.16162
CHARGE=2+
RTINSECONDS=976
SCANS=1019
221.234 17.7405
222.189 14.1171
223.123 9.28715
259.119 9.3284
263.214 13.86
271.183 20.3868
281.192 36.2557
283.012 26.699
288.351 33.5443
295.250 6.76138
296.322 32.3953
297.050 7.99095
298.223 34.2661
354.191 19.1242
355.373 7.07815
356.218 14.2827
366.273 8.88961
369.252 34.543
372.122 27.3472
373.303 51.4298
375.407 61.3283
376.259 21.2392
380.268 12.0504
382.130 49.6202
413.160 25.0941
414.116 8.82903
417.331 6.20618
426.230 8.09398
433.819 30.4476
445.376 45.5616
451.367 15.0628
462.279 162.212
463.304 12.3779
469.136 9.3843
489.466 9.43849
493.168 14.0395
499.275 9.79667
504.167 17.932
506.116 4.92851
508.217 21.0781
515.013 10.2854
523.390 27.3669
526.166 7.12718
528.135 9.78368
541.772 36.0822
549.218 7.12679
550.053 3.66957
555.194 25.0001
561.278 23.5963
566.800 5.88287
577.260 56.1652
589.346 18.0946
596.585 68.084
599.124 38.0222
607.310 9.17951
610.147 6.93566
617.617 54.3495
618.304 54.1927
619.615 89.2806
624.178 15.8461
628.252 14.7177
631.227 13.9554
637.274 17.0791
638.599 34.0704
639.357 9.45632
640.652 10.4676
641.798 4.55171
643.109 41.3449
646.801 37.0442
647.744 12.6876
649.289 38.4745
652.329 26.1749
654.614 7.2302
657.380 16.3773
658.804 5.20879
659.506 5.48639
660.341 28.5116
662.130 15.5205
665.876 38.2107
667.090 101.085
669.728 15.7757
674.198 20.1769
675.114 258.386
675.800 37.1751
676.587 80.9434
679.253 15.8165
682.377 10.9351
686.151 56.3939
687.019 8.63578
688.315 56.4352
690.042 155.717
691.829 44.3413
692.692 20.4592
695.213 58.3811
695.865 16.9588
697.324 7.75634
699.205 47.2579
699.838 38.8426
700.646 45.0996
702.097 30.6894
703.880 254.775
704.817 11.5174
705.754 54.8584
709.970 56.0933
710.721 29.7179
711.933 42.3879
712.911 41.4882
713.813 94.1337
714.756 14.8361
715.733 18.4325
716.750 11.4531
718.590 26.2214
720.750 69.4427
721.512 104.956
722.705 49.0942
725.587 51.4999
726.360 11.4594
727.041 66.7983
729.229 30.7419
730.073 115.045
731.635 61.2678
732.537 87.1464
733.538 35.8961
734.318 64.0276
735.386 92.9741
738.794 59.3616
740.163 120.313
742.617 24.4381
743.233 56.2295
745.488 51.9402
746.315 19.6564
747.290 12.0031
748.764 67.3236
749.921 27.528
752.439 52.2841
754.138 41.607
757.231 700.159
758.113 304.884
758.867 16.256
761.455 54.6819
763.251 18.4909
764.446 63.1567
766.325 140.564
767.352 154.415
771.122 16.3952
775.760 12.7369
779.264 43.1146
785.564 7.56156
789.513 128.516
790.333 38.0059
791.547 13.7406
793.553 16.8672
796.338 139.607
800.363 14.6585
801.629 21.1344
818.369 41.8488
828.668 16.1401
829.337 62.8611
831.964 35.9695
839.323 12.6297
842.324 8.72332
844.536 78.644
846.541 338.069
847.507 89.2669
848.693 45.0862
857.316 56.4574
858.298 22.922
859.344 13.0482
869.498 22.2726
875.260 36.3494
891.597 5.05059
900.113 34.8799
901.404 6.54117
902.500 8.17152
909.192 5.86082
914.659 34.9953
951.392 43.2989
955.448 28.6238
990.303 9.67695
1006.579 65.4527
1007.421 47.911
1027.715 9.46471
1028.862 8.6333
1042.344 42.1436
1045.528 59.0454
1047.790 19.7024
1053.714 25.6571
1060.513 13.0257
1063.691 181.257
1064.576 10.0744
1070.409 30.8084
1071.272 91.7007
1072.629 41.5148
1088.508 116.112
1089.592 13.4155
1090.401 8.41172
1120.615 79.7063
1142.642 9.0958
1157.648 51.9851
1175.696 12.8388
1176.483 16.5602
1177.678 7.37588
1178.619 116.523
1224.440 11.1789
1231.524 12.9098
1234.618 20.7329
1235.477 59.5444
1236.371 46.9555
1245.416 16.2473
1340.700 12.3087
1357.525 43.828
1374.626 3.49602
1375.745 40.0671
1431.460 13.9462
1451.721 10.1492
END IONS

BEGIN IONS
TITLE=Spectrum132 scans: 1020,
PEPMASS=775.34222 4839.16162
CHARGE=2+
RTINSECONDS=976
SCANS=1020
171.49557 183.125
429.08978 1422.13
462.26227 194.398
845.93378 257.268
846.44958 349.494
893.12256 201.461
END IONS

BEGIN IONS
TITLE=Spectrum133 scans: 1022,
PEPMASS=670.83856 6430.15967
CHARGE=2+
RTINSECONDS=978
SCANS=1022
198.112 31.0575
198.954 7.36681
216.135 101.165
232.175 7.59584
234.156 41.3126
250.026 5.37363
252.116 6.23456
253.243 11.9256
258.741 8.4309
269.344 113.843
271.266 14.7415
280.195 7.10889
281.300 13.3881
286.355 3.78212
287.336 24.622
288.442 28.7398
292.337 12.2772
293.218 14.4113
297.335 21.0481
304.083 6.34805
322.174 23.8624
326.210 2.7383
330.280 4.78677
335.315 3.98323
340.000 17.8455
341.412 4.64167
353.270 23.8719
355.363 6.86957
357.199 25.285
358.377 23.7881
361.227 8.90408
362.353 23.669
368.229 7.48435
371.393 14.3746
372.667 14.4445
398.223 20.8209
399.129 6.75044
400.278 19.0912
401.323 6.08523
416.302 74.433
417.293 9.65362
418.093 7.98281
428.339 23.4604
440.985 11.9205
442.124 18.4129
443.317 11.9962
447.093 13.6703
453.362 9.21715
454.017 8.08021
455.509 7.58004
462.467 8.89803
469.426 15.6835
477.038 43.3794
482.281 18.1388
484.797 36.7261
490.393 29.4949
491.090 8.77559
497.936 15.3213
500.144 9.31727
503.585 33.9161
507.824 13.9091
509.993 7.51138
511.046 22.9809
515.197 10.5
521.206 4.64859
523.740 8.56438
525.290 155.397
526.334 34.3425
534.008 5.29077
537.208 5.41455
542.762 8.90765
548.025 10.1679
549.178 54.9731
551.163 24.1965
554.804 14.2875
556.926 12.3077
558.453 4.73496
559.466 8.66451
563.969 4.67838
568.493 35.4359
570.309 10.6298
575.013 41.2708
580.579 70.681
582.741 83.3296
583.832 25.9376
584.612 5.48172
589.242 20.5847
594.024 15.3938
595.646 10.8788
596.605 104.573
598.378 73.3086
599.218 79.2836
601.212 56.0854
603.863 13.7086
607.622 44.4699
609.967 62.2063
610.762 53.9305
612.036 113.404
613.484 19.0301
614.567 6.81971
616.321 65.8613
617.565 65.861
618.477 38.7298
619.154 50.6967
625.415 70.2635
626.763 55.8788
627.649 91.0219
630.330 53.3726
634.911 30.8916
635.926 3.03839
637.097 5.52947
638.383 71.3629
639.196 35.3809
640.693 85.4037
641.370 8.41963
646.556 45.7544
647.931 102.382
648.793 67.5107
650.282 40.6234
650.925 92.5722
652.053 78.1962
652.767 202.252
653.604 75.6726
654.330 176.702
655.161 42.2786
655.932 216.856
656.534 35.4924
657.377 76.9913
658.075 113.382
661.843 21.734
662.685 129.429
663.291 6.97659
664.480 13.0896
669.571 16.6635
670.623 78.9016
671.586 11.6219
692.490 9.57666
699.333 52.0144
703.493 6.79958
704.373 5.83025
725.523 106.736
726.465 107.102
746.567 7.60493
747.240 29.3639
760.533 39.3957
765.420 6.84844
771.213 91.3564
777.733 66.7823
798.326 33.4106
816.346 52.5708
832.025 41.2713
836.621 38.8424
837.591 12.8201
854.532 150.939
855.786 23.0444
864.481 18.2393
865.504 20.14
899.115 45.6472
907.546 74.362
913.349 7.19889
915.309 29.0049
925.545 179.053
926.710 159.48
927.527 27.0449
964.425 40.3158
979.650 78.8691
980.605 14.712
989.611 15.6069
996.703 8.79108
1019.540 23.1528
1021.445 42.9315
1036.607 49.9039
1044.683 8.23844
1054.625 132.417
1055.476 89.8587
1056.597 21.4489
1066.589 12.6398
1068.615 17.0913
1090.428 42.0085
1107.437 114.625
1108.604 16.709
1125.605 382.256
1126.520 262.213
1127.622 169.635
1150.655 9.3019
1159.472 21.5428
1177.389 23.0821
1196.693 10.0384
1212.925 35.891
1213.615 9.35205
1216.134 6.62366
END IONS

BEGIN IONS
TITLE=Spectrum134 scans: 1023,
PEPMASS=670.83856 6430.15967
CHARGE=2+
RTINSECONDS=978
SCANS=1023
105.75804 178.231
129.10205 1381.98
216.13419 798.181
228.13602 215.729
341.00186 250.55
429.08994 1044.57
525.26373 380.902
593.30725 276.105
670.84210 586.517
671.33765 462.444
716.19275 243.645
725.39606 216.368
854.42291 335.807
925.46649 488.269
1054.49158 364.796
1055.50293 290.095
1125.53760 1075.78
1126.53699 728.214
END IONS

BEGIN IONS
TITLE=Spectrum135 scans: 1025,
PEPMASS=616.80255 6812.14990
CHARGE=2+
RTINSECONDS=980
SCANS=1025
175.035 8.41124
190.967 3.19762
213.297 10.9752
214.069 42.0961
229.203 10.1229
231.022 4.51708
236.095 4.72584
240.256 7.66319
260.444 12.6648
271.073 7.58856
272.243 9.31594
274.305 11.6631
280.402 14.5218
281.289 9.8743
284.158 32.8836
285.291 2.74614
287.191 12.8783
288.349 49.0647
291.491 38.363
294.297 8.85225
298.153 19.0585
303.277 9.28763
305.149 12.5025
308.454 5.69155
310.330 24.975
311.287 24.7425
315.025 5.35221
317.407 23.1202
318.797 8.96394
320.118 4.12922
325.138 9.33998
326.059 26.2555
327.289 7.61847
329.954 9.64739
339.590 11.9577
341.339 26.9924
349.118 17.4464
353.447 6.86761
355.351 140.871
356.106 27.8277
357.187 85.2725
358.297 122.526
359.240 93.2905
360.177 54.4197
361.130 66.6709
362.121 33.4777
366.222 5.75401
367.233 24.3766
368.338 7.62893
371.153 6.26639
373.309 19.2863
373.932 3.63163
375.338 29.3928
376.088 14.0611
381.272 11.6554
384.262 9.88633
385.747 3.57471
387.232 7.78803
390.062 24.7701
392.227 7.73817
393.039 7.69667
393.981 23.0182
395.304 39.0102
396.212 30.7502
399.396 20.6844
400.450 67.8852
401.284 36.1786
402.948 6.55629
409.141 10.6729
412.172 74.4213
413.278 14.6757
416.351 22.5948
423.177 6.48086
432.384 42.4004
433.338 64.1672
434.210 6.70012
438.089 38.0425
440.146 18.1877
441.829 19.6992
442.468 21.3128
444.225 22.404
451.145 100.229
452.263 75.9525
454.198 39.7811
458.041 6.44486
459.046 3.22245
460.801 4.66824
464.342 6.75589
465.137 11.0915
467.987 34.2026
469.258 141.066
470.327 132.768
471.308 19.9892
479.053 20.8262
480.212 19.1729
481.306 17.8753
483.796 46.5119
487.282 76.9251
488.349 34.8124
489.322 293.215
490.307 112.157
491.267 70.7996
493.294 36.6927
494.546 21.7851
496.180 21.1534
497.309 30.3794
497.954 8.03098
499.306 26.4442
499.977 8.41774
500.873 18.0229
503.010 28.0935
503.888 34.8245
505.157 5.84313
506.669 12.583
507.672 46.3429
509.128 14.2045
512.386 25.4984
516.196 200.348
517.109 73.4594
518.150 10.8123
519.326 20.2456
520.208 29.2396
521.168 17.2937
525.174 26.9591
525.945 7.69505
527.177 23.0307
527.814 36.0708
529.083 32.7669
530.261 15.9742
531.065 10.1523
532.041 11.1771
536.209 43.2828
537.201 10.8404
538.181 25.3181
539.794 58.3584
542.532 30.7484
543.275 84.5155
544.679 75.6424
545.359 249.962
546.378 20.3056
549.120 16.8755
551.418 64.7753
552.486 15.0768
553.106 11.2614
554.117 43.5783
555.195 106.181
556.527 76.6654
557.320 39.6275
562.110 15.8352
564.379 156.523
565.293 29.0341
566.151 18.57
567.671 81.3713
569.750 55.8554
570.909 211.99
572.045 148.087
572.808 82.0114
573.602 94.8492
574.553 17.3919
575.471 13.1707
576.354 173.342
577.352 105.894
580.497 95.7533
581.378 108.703
582.225 438.769
583.252 159.435
584.370 20.5078
585.293 50.2116
586.807 46.6404
588.051 113.444
589.462 4.88486
590.295 20.1757
591.277 143.734
593.111 6.31779
594.738 62.9019
596.385 62.3453
597.677 136.685
598.578 932.414
599.564 119.982
600.244 391.757
602.089 87.0445
603.617 28.6143
604.294 32.3402
605.085 16.5811
606.961 65.0848
608.091 738.015
608.855 107.443
610.338 34.4392
616.188 20.1943
616.948 22.5744
617.983 9.98652
621.241 81.2217
633.340 940.956
634.352 374.277
635.926 46.1472
637.124 139.125
639.301 83.8818
640.423 46.4537
645.741 125.208
651.217 17.2174
657.345 33.7682
658.368 18.2498
665.510 137.876
673.794 133.398
676.249 14.8245
684.596 35.1514
688.880 22.6563
700.603 16.8625
707.429 4.15372
708.503 3.87073
710.448 26.9662
726.362 125.763
727.355 33.4022
730.395 18.0435
734.040 12.9095
739.450 13.1509
745.381 73.1279
746.575 176.881
747.406 101.319
748.724 4.79809
754.106 7.45213
766.464 10.8432
769.503 50.2847
771.417 9.09834
783.467 61.0989
784.579 23.9017
785.649 10.3086
786.368 2.45246
798.490 14.923
801.400 15.5718
802.541 27.8999
803.672 227.321
804.644 199.637
805.504 19.5387
808.598 22.003
821.612 10.8537
832.715 18.7336
840.537 23.8536
842.585 7.19207
844.699 20.2399
854.546 29.7727
857.563 4.71852
860.646 190.905
861.460 188.975
871.582 14.9846
900.420 42.2805
909.292 27.9813
917.540 217.338
918.521 170.443
919.518 42.7201
923.484 21.503
927.292 6.25045
945.412 16.521
962.021 7.68967
974.507 51.0407
975.576 99.4302
976.446 3.29946
977.621 33.1835
984.690 18.1123
987.435 12.1725
1001.654 24.3733
1017.341 5.70519
1022.598 9.78291
1040.504 86.3906
1041.661 48.4534
1042.564 16.9013
1058.612 46.0623
1065.012 10.8005
1065.754 7.45483
1076.224 5.40314
1084.378 38.3583
1151.392 29.0307
END IONS

BEGIN IONS
TITLE=Spectrum136 scans: 1026,
PEPMASS=586.26874 1906.95605
CHARGE=2+
RTINSECONDS=980
SCANS=1026
229.092 9.16507
247.151 19.3204
247.871 11.4764
258.246 54.6178
260.176 13.5454
275.116 2.84174
290.308 32.046
294.338 36.441
307.152 5.22715
311.349 10.2131
312.337 6.44651
316.505 28.1572
327.361 92.2161
330.226 38.796
331.359 32.9143
332.844 10.6822
337.167 38.8423
341.256 13.0744
342.238 72.2445
343.936 52.2976
348.263 14.1074
349.026 16.0235
352.432 7.6597
355.251 4.91149
356.437 11.0888
358.293 13.5589
362.237 44.9795
365.221 40.8769
371.197 23.8859
373.273 31.2723
373.963 12.9233
378.226 19.033
380.261 4.71499
381.298 18.7197
384.180 26.9042
387.032 17.294
396.318 30.4334
397.066 6.26128
401.272 8.39318
402.055 7.20037
403.281 135.284
404.398 10.2912
405.299 44.2461
408.976 14.2693
413.026 12.3818
414.351 6.60734
417.143 19.8761
418.580 5.15601
428.013 22.1909
429.952 63.2528
430.633 35.0306
432.279 86.2296
434.289 6.82922
435.005 14.7796
437.945 53.9228
440.326 106.604
441.154 23.1012
444.023 11.361
445.783 9.37831
446.549 20.949
448.651 26.9471
449.523 36.5855
451.524 45.2921
452.977 14.621
454.150 10.1767
455.736 34.3594
456.462 57.8338
457.355 73.2641
458.194 43.1922
458.916 26.81
459.599 24.0158
464.962 22.4578
465.975 30.1084
466.636 25.2522
467.311 19.5922
468.044 47.6146
469.088 10.8412
469.779 37.4329
471.005 14.4137
472.357 9.33072
473.121 8.69336
474.005 20.9401
475.198 49.2184
475.994 31.9708
477.361 31.7816
480.130 14.2526
484.116 33.006
486.604 14.5778
488.230 12.6673
491.121 321.727
492.173 101.018
495.802 64.199
496.800 62.0037
498.061 104.43
499.089 36.1487
499.837 19.1193
502.934 18.9396
503.567 6.99926
504.628 36.1353
509.213 156.951
510.270 110.453
511.589 80.6188
512.678 101.811
515.043 14.2041
516.356 13.2157
519.227 34.6531
520.544 20.9449
523.036 22.7821
523.894 62.3007
525.041 6.65623
526.486 52.297
527.261 38.8051
527.907 31.8436
528.975 81.128
530.444 72.0961
532.203 97.8967
533.238 142.072
534.258 13.4255
536.721 22.8388
537.898 13.2552
539.255 12.4173
540.020 125.296
540.955 141.994
541.705 44.1171
543.245 8.03465
544.605 123.115
545.384 55.194
548.543 41.3544
550.763 103.014
551.515 38.113
552.569 13.7136
553.286 17.4027
555.056 62.4194
556.082 22.8227
557.037 64.4332
558.076 110.832
559.509 90.9433
560.871 32.6546
563.411 112.169
565.093 79.5248
565.694 24.3043
566.372 38.1404
568.212 597.981
569.128 464.215
570.382 79.8976
571.279 145.092
572.086 56.4679
574.492 23.7013
575.104 115.994
577.316 579.769
578.665 178.133
585.794 8.26382
586.825 51.4631
593.034 107.734
605.215 5.44199
607.272 15.0128
620.901 198.01
622.449 336.843
623.421 54.1698
624.259 4.95594
627.372 9.66134
644.387 42.3375
645.329 56.8119
646.560 37.5009
647.992 16.0906
663.278 27.3673
697.293 19.5732
705.113 26.6915
717.615 41.1149
723.408 24.6938
725.388 30.3731
732.739 57.5803
733.619 8.90336
734.879 20.5042
745.319 8.96381
751.465 126.317
752.557 40.8315
753.460 16.2692
758.517 11.9564
791.468 34.7915
792.571 29.3472
793.466 5.49187
819.255 13.5985
843.651 31.2697
862.503 28.7686
881.695 23.054
954.331 26.7242
963.350 6.19455
968.587 7.22192
1007.575 32.5386
1008.537 5.51622
1009.503 4.28792
1015.551 40.431
1042.465 11.1306
1087.412 29.0615
END IONS

BEGIN IONS
TITLE=Spectrum137 scans: 1027,
PEPMASS=616.80255 6812.14990
CHARGE=2+
RTINSECONDS=980
SCANS=1027
175.11916 371.002
184.07236 315.964
202.08293 354.023
241.09227 260.766
253.09097 215.224
259.10590 247.015
286.11215 261.045
298.11334 576.564
314.18329 247.636
325.12561 222.001
326.19537 192.258
355.13535 383.953
394.14474 288.575
412.15381 322.77
413.23590 201.745
429.08994 1188.69
432.25745 319.965
438.21429 293.085
447.09445 217.706
451.16589 309.312
469.17548 485.374
489.27820 966.38
495.23224 239.517
535.77545 192.957
572.27289 264.64
576.31042 901.458
582.26520 600.594
593.28632 238.81
607.79767 397.711
608.29791 258.096
615.32434 300.373
633.33173 5029.82
634.33472 1679.12
635.34351 372.201
670.37030 219.229
746.41241 697.203
747.42419 282.913
803.43549 1228.81
804.44165 438.585
807.69971 191.362
860.45734 1162.92
861.46326 465.133
862.47351 216.261
917.48279 1366.38
918.48346 525.959
919.46759 252.055
974.50012 905.119
END IONS

BEGIN IONS
TITLE=Spectrum138 scans: 1029,
PEPMASS=470.72757 9874.75586
CHARGE=2+
RTINSECONDS=981
SCANS=1029
136.049 32.6447
140.923 7.49489
145.168 9.75478
157.044 13.6886
159.090 18.6335
163.029 15.8708
167.076 13.6808
168.044 35.6398
169.175 5.30761
171.031 13.2538
175.081 51.5145
181.929 7.62715
183.137 3.04213
185.024 98.3148
186.057 20.4202
187.084 8.47222
191.101 58.1483
194.983 10.5346
196.074 6.84982
198.191 13.3611
202.055 4.11521
203.055 61.2541
204.228 18.7883
205.203 11.9826
208.917 7.68591
209.986 16.2545
213.203 25.7697
220.172 9.74809
224.130 4.49457
224.994 4.13645
226.966 3.79239
229.192 16.2955
230.271 21.1501
231.163 231.637
244.988 10.8194
245.974 20.3091
246.944 97.8
250.135 21.3484
254.241 66.9643
255.166 17.5162
256.335 17.9813
256.993 6.20134
263.946 3.19746
268.111 10.4925
269.249 10.6739
270.107 27.0267
271.177 27.8526
272.211 1400.38
273.303 229.77
275.229 24.1804
276.280 15.3045
277.397 8.87279
279.135 40.7677
281.008 12.1721
284.245 2.96063
285.558 4.24828
288.057 23.7073
293.143 6.42883
297.067 33.2854
298.750 194.898
300.183 26.1129
300.988 38.5876
302.166 22.4314
302.912 20.1301
305.228 6.01998
306.032 5.84272
309.420 126.39
310.136 57.1277
311.292 51.8835
312.349 25.9109
313.185 68.0808
315.914 14.5356
317.258 108.911
318.075 14.4566
321.186 21.7674
322.266 171.823
323.065 38.6931
324.071 32.8525
325.148 39.2941
327.318 152.328
328.286 107.771
328.919 3.93336
330.129 24.653
333.200 40.6954
334.948 27.8267
336.303 19.7562
337.070 17.0693
338.102 18.3633
339.071 75.6457
340.136 42.8117
341.188 52.7357
342.299 25.5296
343.216 140.378
344.355 46.6618
345.194 559.608
346.268 99.7639
347.330 112.192
347.934 8.42046
349.078 32.9642
350.283 351.73
351.289 86.4999
352.592 29.7189
353.497 23.685
354.173 50.6956
355.839 1210.93
356.774 69.6812
357.507 8.98236
358.206 17.1818
359.321 311.192
360.352 22.6752
361.009 31.0446
363.013 4.1855
364.052 23.9376
365.200 51.9503
366.183 44.0128
367.203 47.0304
368.128 25.2499
369.066 75.7425
369.703 4.29819
370.553 22.0459
371.880 62.5728
373.129 59.2794
373.837 15.3884
375.018 30.3281
377.811 3.78435
379.094 55.783
380.170 59.5968
381.058 46.0689
382.010 53.7858
383.167 156.066
384.156 71.5641
385.138 106.516
386.114 24.8884
386.906 22.7552
388.108 19.3778
390.210 61.9034
390.844 17.8165
392.489 41.213
394.272 36.0445
396.019 243.546
396.984 142.585
397.986 168.693
399.061 154.995
400.165 5.75818
401.356 55.2132
402.407 55.1173
403.431 43.9464
406.408 42.602
407.249 57.4974
408.341 133.258
408.983 117.065
409.694 14.9431
411.051 43.2533
413.230 221.117
414.119 72.9245
415.204 76.0861
416.025 24.3434
417.684 39.1718
418.553 98.976
419.364 61.9298
420.284 13.6842
421.228 89.9493
422.228 70.7717
424.073 388.173
425.016 550.001
425.972 302.441
426.961 332.01
427.921 141.282
429.045 47.9043
430.123 219.306
431.812 7.23053
432.731 45.6228
433.443 30.606
434.289 49.1015
435.590 32.1016
439.102 25.939
440.251 140.799
441.205 112.365
442.266 206.498
443.086 86.0066
444.440 106.701
447.441 41.284
448.512 73.7118
449.338 161.345
450.111 20.3608
450.811 57.0459
452.138 424.838
453.061 2114.75
453.835 894.334
454.943 348.066
456.117 173.413
457.181 33.4448
458.565 39.4148
459.575 59.224
461.979 2500.63
462.771 1793.12
463.723 13.6249
464.576 100.266
465.769 37.6363
470.010 63.3033
470.915 131.514
471.825 73.1881
487.753 6.43615
489.038 23.943
498.195 17.5463
499.208 121.834
500.399 108.08
504.320 38.8177
510.207 101.98
515.085 7.34141
537.505 14.376
538.543 68.9195
539.331 65.9256
542.237 16.0161
545.516 27.1357
550.088 9.64814
552.156 7.2321
555.203 75.9374
556.258 141.923
565.213 16.9018
569.159 11.411
571.534 42.2568
576.005 5.34253
579.244 5.41966
589.646 111.556
593.292 800.49
594.649 24.2051
596.336 2194.88
597.286 573.781
598.346 103.901
606.269 11.1348
611.426 7.41516
612.482 5.07984
624.308 42.3892
626.173 25.4742
630.981 11.1577
633.362 43.0667
634.300 128.815
636.369 21.7969
639.212 16.2188
641.283 55.7779
651.314 288.212
652.290 371.991
653.418 144.437
654.282 36.5304
665.565 15.8791
669.288 749.257
670.306 360.539
671.372 34.0683
693.382 22.9929
694.376 36.0764
695.053 16.7784
710.451 323.49
711.440 119.857
713.376 7.98486
737.150 4.53058
739.434 59.4031
748.381 25.9727
751.616 23.4488
754.358 36.3813
763.773 10.9766
766.363 46.2131
779.387 83.7482
780.066 12.0993
783.643 15.0586
793.690 8.83717
799.421 13.9214
813.383 20.2063
824.128 8.87684
827.536 3.54276
836.559 222.205
837.464 122.014
838.617 112.443
869.174 5.28807
END IONS

BEGIN IONS
TITLE=Spectrum139 scans: 1030,
PEPMASS=352.69479 1988.61047
CHARGE=2+
RTINSECONDS=982
SCANS=1030
101.070 7.61018
102.185 10.1684
111.069 12.1727
113.029 14.6468
114.984 7.60938
117.153 63.1108
119.359 6.70394
129.138 38.1519
133.154 5.2403
135.154 10.362
136.089 26.1114
137.183 27.9952
139.072 8.21199
139.909 3.9921
141.268 10.5152
142.067 9.56743
143.078 20.0406
146.216 15.9057
151.094 13.4526
155.166 10.5399
157.062 30.2587
159.044 7.93297
160.106 8.83698
161.292 53.3702
162.071 52.5447
163.004 4.49566
165.121 11.7831
166.002 10.7726
170.006 27.4072
171.185 12.7455
172.955 71.3896
173.688 10.6848
175.090 32.8836
176.244 7.90761
177.196 22.8544
177.982 5.57906
179.007 15.9637
180.131 4.1295
180.896 30.355
185.215 27.5112
186.016 24.8502
187.152 630.379
188.096 80.0203
189.133 36.489
190.002 37.4955
191.089 20.8504
192.118 15.7643
192.988 88.934
193.876 32.3356
195.136 15.1924
195.861 5.80843
197.152 38.7343
197.945 6.2367
199.209 21.6313
201.888 46.1692
203.203 11.2527
204.085 31.9825
205.046 23.1839
208.051 29.4883
209.190 21.7379
211.083 29.0757
212.204 3.20684
213.004 4.16687
214.403 39.1653
215.146 413.966
216.296 83.2444
217.109 54.9847
218.058 59.0194
218.918 71.9002
220.153 55.9994
221.127 44.1466
222.061 62.5396
223.203 103.525
223.879 31.7242
224.658 27.0014
225.262 6.29214
227.019 53.0321
227.780 24.7854
229.043 27.3253
230.000 4.45155
231.166 45.1539
232.118 17.8258
233.382 23.7656
234.133 56.7034
235.155 131.937
236.002 44.5991
237.130 148.929
238.244 16.721
239.097 120.047
240.093 75.4297
241.286 113.648
242.326 51.989
243.216 46.8592
244.101 34.0814
245.168 22.2657
246.065 44.3859
247.069 147.962
248.163 46.393
250.167 41.6019
251.105 54.3285
252.188 101.971
253.096 26.5021
254.133 48.659
255.124 59.087
257.376 26.9419
258.101 10.2367
260.182 463.778
261.182 131.956
262.027 85.6956
263.094 157.297
263.922 93.7784
264.936 139.292
266.026 52.1085
267.115 58.6031
268.357 91.9809
269.260 49.1318
272.149 7.14243
273.074 41.7789
274.230 116.015
274.913 17.6204
276.171 54.6538
277.143 84.5672
278.017 266.972
279.152 230.151
280.133 84.3248
281.034 204.83
282.146 125.18
283.177 86.8674
284.241 15.9087
287.908 144.505
288.555 19.2234
289.415 156.342
290.070 222.084
290.999 202.597
291.987 199.707
293.058 242.4
294.140 124.743
295.211 169.124
296.148 67.72
297.164 169.07
298.022 36.0307
298.743 37.5591
299.648 37.7891
302.260 28.5005
303.253 42.6494
304.140 51.5376
305.041 88.9265
305.989 981.616
307.039 1159.47
308.197 391.66
309.085 470.412
310.062 158.726
311.169 1056.23
312.171 845.23
313.156 13.2762
314.422 24.4438
315.303 28.1284
316.536 123.095
317.391 260.657
318.379 51.2289
319.088 2.88383
320.248 178.902
321.251 85.3871
322.280 188.081
323.183 302.636
324.085 354.386
325.082 320.621
326.128 128.029
326.911 31.6733
328.267 19.7932
329.202 181.317
330.669 184.172
331.409 84.9736
332.318 291.251
334.081 1230.96
335.073 2611.74
336.021 376.921
337.102 628.995
338.002 150.978
339.010 326.229
341.170 89.1194
342.393 37.5736
343.766 757.225
344.740 268.935
345.380 80.9487
346.950 66.5679
352.312 12.9652
353.049 229.255
355.062 35.6445
356.045 31.5262
356.715 9.21022
357.411 10.8416
362.076 26.0894
367.258 12.2721
372.132 8.07692
381.370 69.5462
385.151 8.95889
386.369 12.0811
394.396 42.0957
408.099 13.2127
411.390 5.0139
415.262 49.7618
418.102 41.0914
421.303 52.777
423.087 6.9582
428.288 30.0427
428.925 29.6784
432.669 33.9761
433.969 40.6475
441.409 29.3126
442.332 17.9863
445.201 386.873
446.212 52.0016
453.526 62.2394
455.761 15.5708
457.255 28.2608
473.331 49.6589
477.303 14.3496
479.851 26.9018
484.112 21.5755
486.380 19.5976
487.113 20.0192
490.230 1004.01
491.263 352.692
492.309 45.1371
497.087 7.35556
503.176 42.0243
505.558 17.4888
510.105 6.99552
520.302 19.2042
521.193 23.9382
524.178 12.4891
528.688 13.9998
535.927 9.67898
540.189 11.8942
549.422 14.5231
550.194 18.5665
557.142 3.65344
560.118 8.9745
573.270 20.5239
575.561 34.7774
577.307 30.8419
589.174 14.4881
591.458 4.05029
592.345 8.2109
593.957 7.99136
597.338 9.50521
601.224 33.0985
603.319 119.321
604.441 40.3772
647.419 10.8825
661.561 7.67047
END IONS

BEGIN IONS
TITLE=Spectrum140 scans: 1031,
PEPMASS=470.72757 9874.75586
CHARGE=2+
RTINSECONDS=982
SCANS=1031
100.47836 187.225
127.60503 176.523
136.07620 400.334
149.02327 627.188
175.11906 481.416
185.05592 1142.22
191.08145 292.842
203.06682 785.127
204.13573 249.919
212.10201 304.565
231.06137 1168.67
246.99313 283.255
254.15746 186.736
255.14456 406.915
266.99045 189.627
267.98557 204.994
272.17197 2112.88
279.15915 525.576
290.16507 287.881
298.67950 2128.56
299.18094 489.123
322.15744 300.433
325.18842 333.651
330.15851 189.793
338.67484 2407.84
339.17679 636.741
341.00443 241.165
345.10403 202.382
347.18356 204.958
385.25632 1113.15
412.98151 204.666
452.15573 218.031
456.97534 593.204
470.28198 228.703
482.27588 326.555
499.30002 1179.05
500.30679 241.374
579.33099 216.44
593.23206 633.915
596.35260 7135.84
597.35370 2148.16
598.36188 354.147
710.39484 995.451
711.40393 350.923
836.39246 1150.42
837.39630 549.749
909.52972 200.543
END IONS

BEGIN IONS
TITLE=Spectrum141 scans: 1033,
PEPMASS=475.25525 18880.15039
CHARGE=2+
RTINSECONDS=983
SCANS=1033
138.101 12.3399
138.942 4.87401
140.485 17.7699
156.077 6.42281
157.184 31.3819
158.105 17.3695
162.970 9.33179
173.038 7.82676
175.091 126.603
176.161 31.1376
179.172 8.54421
182.234 4.95163
187.875 9.87366
193.011 33.9381
194.012 24.4919
195.124 23.5176
196.141 10.7569
198.021 6.51025
199.021 16.8858
201.021 6.25749
202.937 16.526
206.975 9.85729
210.240 16.3882
211.183 62.4845
212.082 50.7346
216.070 10.5807
217.412 9.06049
218.921 25.1502
221.091 29.8525
225.247 49.1772
228.140 68.8089
229.386 20.3955
231.070 20.3743
232.063 22.1424
233.111 29.8036
236.151 6.23543
237.083 25.3907
239.029 3.04277
240.269 10.5701
241.227 9.8644
242.761 13.725
244.060 12.868
245.003 14.0754
247.175 32.8089
249.148 18.8891
251.933 12.4418
253.212 642.837
254.168 109.688
255.410 33.5533
257.005 7.31557
259.189 14.6336
260.096 14.6389
264.165 29.4187
269.257 18.4105
270.206 589.39
271.385 29.3504
273.114 76.9682
274.100 28.4113
275.118 45.0373
278.207 10.8014
281.164 17.3867
283.180 5.14188
284.302 12.1065
288.075 26.7512
289.289 39.9893
290.244 4.8185
292.263 12.5506
294.296 9.90845
295.274 35.2647
296.683 40.2048
299.037 4.90423
300.108 14.1077
301.258 12.5981
302.167 34.7299
303.256 44.1081
304.070 30.8536
305.168 6.82153
306.134 50.1849
307.084 27.1787
308.612 64.5557
310.380 22.1507
312.368 13.7361
313.271 15.8821
314.106 16.2031
315.294 17.0408
316.508 43.0466
317.261 42.3953
318.256 25.0133
319.054 47.656
320.158 14.2758
321.113 10.7314
322.253 49.1793
323.261 35.9935
324.292 16.1523
326.209 12.845
327.242 68.7743
328.194 24.0027
329.261 27.762
330.154 42.2993
331.249 43.2666
332.242 43.8325
333.546 10.654
334.197 40.55
336.094 7.75795
337.709 45.4671
339.378 74.5093
340.161 16.9209
340.875 197.575
341.899 128.783
342.720 55.2162
344.053 42.1069
345.086 42.9603
346.359 96.3563
347.527 123.562
348.214 137.951
349.178 60.7213
349.896 44.027
351.149 19.5314
352.112 31.7804
356.191 37.9113
357.435 20.3743
358.248 16.5908
359.267 87.9335
359.983 63.9355
361.545 47.2857
362.643 66.9983
363.297 36.8497
364.628 29.7229
365.236 36.565
366.294 47.1436
369.286 87.0723
370.119 19.7095
371.056 45.0846
373.044 40.6565
374.303 10.4081
375.015 20.9941
376.516 79.4694
377.367 23.5947
378.107 64.2828
379.176 46.8738
379.827 11.4653
380.779 22.4323
382.145 79.5297
383.342 11.6078
384.704 133.101
385.315 144.451
386.229 62.5056
387.043 178.214
387.999 45.5575
389.089 189.035
389.973 62.8776
392.266 90.5785
394.140 17.1985
395.103 8.76064
395.708 35.8493
398.799 14.5331
400.208 89.3553
401.025 110.164
402.110 113.951
403.090 130.17
404.168 38.8565
405.599 7.95408
406.788 7.22801
407.425 8.08087
408.512 359.138
409.172 4.59849
410.031 67.1704
410.931 56.4023
411.911 126.473
413.086 315.699
414.450 122.416
415.231 91.4896
416.227 125.646
417.471 110.689
418.309 226.477
419.271 99.208
420.684 117.542
422.480 63.3872
423.157 80.3293
424.503 43.539
425.427 56.4166
426.925 87.1331
429.041 434.252
430.026 780.061
431.241 205.919
432.080 113.796
433.102 55.5066
434.067 113.504
434.968 739.86
436.088 156.233
436.874 72.3961
437.972 44.4588
438.864 34.6563
439.800 224.588
440.431 73.2967
442.376 82.2045
443.411 19377.7
444.269 1918.22
445.109 182.016
446.134 101.346
447.011 123.758
447.956 126.722
448.852 27.1946
450.503 58.9823
451.878 103.252
452.689 63.6542
454.131 23.7321
455.068 27.6276
455.901 164.736
456.936 1147.38
457.915 1023.69
458.848 180.477
459.983 100.832
461.058 72.977
462.372 42.2416
463.583 55.5354
464.845 28.8694
465.981 764.342
466.698 1059.52
467.373 620.857
468.107 89.0494
469.267 65.1549
474.945 122.259
475.956 97.588
477.092 4.41824
505.968 16.4398
510.947 6.96083
514.082 14.0458
515.273 40.3117
519.238 10.3598
524.330 27.936
537.145 8.4779
541.398 16.1577
543.334 23.6495
544.527 24.8756
545.197 5.38492
547.254 12.1566
549.192 8.44329
553.579 17.9318
555.550 59.401
556.317 31.5825
564.353 34.7046
566.961 26.4755
569.422 8.4988
570.449 15.8554
573.465 24.0167
578.573 11.5145
582.427 13.0105
583.363 44.5483
587.245 16.9024
588.377 26.9696
591.590 6.2084
597.408 41.5412
598.500 7.40319
599.256 36.4082
600.476 3.05378
602.213 7.47266
610.275 6.69272
616.337 677.448
617.346 222.565
620.381 5.05171
623.419 47.1171
628.479 45.9025
637.269 26.7349
641.271 42.6818
645.414 9.83095
646.558 11.8318
647.500 5.83219
648.397 5.02187
657.358 22.4352
659.482 74.941
661.514 59.5161
662.378 65.6992
663.327 45.0108
664.346 35.1289
665.450 7.52059
675.349 44.347
678.488 5.01007
680.420 797.843
681.473 325.608
682.473 24.2641
685.524 5.43728
687.414 30.184
698.453 3.21009
711.533 153.113
712.390 79.4243
716.148 16.1299
717.412 8.01755
729.455 81.2052
731.143 14.3631
746.506 30.0837
747.472 25.0956
757.185 17.7478
758.515 21.9425
759.257 16.3294
769.213 9.44331
774.668 22.44
775.528 358.422
776.438 110.963
777.427 22.9513
782.528 7.26273
786.240 20.946
793.433 41.7879
794.784 41.3797
818.721 12.8918
820.432 5.56479
824.923 15.7741
838.370 10.3017
END IONS

BEGIN IONS
TITLE=Spectrum142 scans: 1034,
PEPMASS=418.71347 2545.25635
CHARGE=2+
RTINSECONDS=984
SCANS=1034
127.194 65.6451
130.011 15.249
135.166 61.2499
136.065 10.351
137.016 8.5101
141.310 13.9188
145.045 35.6834
149.016 63.7592
154.222 16.1077
158.071 50.2697
159.894 5.81961
161.197 21.2727
162.026 31.9123
167.154 5.95311
173.126 5.88611
173.966 11.0645
175.180 108.096
178.082 5.54233
179.166 18.4629
180.001 18.7768
183.137 11.7487
187.000 7.19301
188.071 11.1461
191.082 36.3793
193.146 26.8045
196.074 16.4361
199.209 10.2917
202.051 37.465
203.129 16.6551
203.843 23.8052
205.204 7.62601
209.066 5.31748
212.065 4.62129
213.199 19.9416
214.069 39.4138
215.141 18.8783
216.936 14.0982
218.219 79.1262
218.999 37.8562
220.171 15.3205
222.992 7.05678
224.152 12.1749
226.140 17.6837
228.170 8.95578
229.177 15.0038
230.968 12.8621
232.008 24.0113
235.189 14.4471
235.925 9.28464
237.218 22.2469
240.107 13.1529
244.089 58.6308
245.172 103.43
246.118 45.313
247.121 17.3867
249.173 22.4124
250.108 35.3641
251.163 24.932
252.242 6.30856
254.186 71.8739
255.248 12.7539
256.203 11.1456
257.238 11.049
259.032 23.5863
260.152 114.527
261.133 7.16852
261.911 40.6623
263.131 29.7556
265.202 4.14727
266.181 16.5087
268.052 23.7549
269.084 7.63785
270.130 44.3159
271.219 25.8913
272.230 63.128
273.203 23.0701
273.915 28.3831
275.152 337.025
276.016 14.5162
276.955 25.4606
277.969 5.46742
278.819 5.0262
280.188 10.8181
281.138 31.263
282.280 13.3043
284.164 67.5327
285.013 19.5276
286.160 54.4914
287.512 20.7537
288.148 78.6076
289.088 57.6959
290.143 36.1928
291.875 74.428
293.273 237.898
294.162 28.9491
295.067 37.3251
296.051 39.192
298.026 12.6137
299.210 20.7556
300.169 20.0675
300.817 124.431
301.587 22.328
302.221 43.6249
303.370 26.743
304.352 23.14
305.090 72.3325
306.160 75.0882
307.160 44.3501
308.031 55.2584
308.894 20.8338
312.197 80.7184
313.012 25.9223
314.178 3.99765
315.232 54.2521
316.304 113.763
317.232 108.848
318.157 5.68899
318.866 10.8694
320.107 90.2815
320.785 8.85311
323.054 65.7071
326.503 36.5259
328.043 181.668
329.132 185.991
330.145 283.26
331.005 113.233
332.473 105.789
333.306 13.8576
334.011 10.4978
337.417 15.7917
338.827 87.8113
340.122 12.5439
341.095 5.83871
342.184 37.2543
343.147 14.5705
344.540 206.659
345.192 113.354
346.087 126.158
347.147 115.83
348.945 38.8535
349.750 7.2384
352.525 42.3182
354.284 26.1657
355.220 32.1028
356.361 230.275
357.453 95.2392
358.171 250.459
359.121 109.69
360.347 39.1144
361.243 135.83
362.599 60.8849
363.214 37.6685
365.614 56.4906
366.916 63.1663
368.912 17.4657
369.891 32.9435
371.178 121.113
372.197 424.296
373.170 370.021
374.045 203.635
375.164 444.112
375.973 178.971
377.172 83.9564
378.028 400.882
378.779 31.0335
379.443 178.78
380.352 70.7195
381.268 103.726
382.074 20.9145
383.210 237.195
384.122 115.715
384.867 18.9703
385.966 104.894
386.906 2423.68
387.980 244.015
389.156 169.161
389.951 160.316
391.376 152.169
392.307 27.5429
393.253 18.1675
395.262 25.0827
396.687 65.4816
398.084 129.709
398.862 46.1251
400.167 864.978
401.067 1261.96
401.953 218.35
403.474 364.627
404.250 84.9535
405.234 103.303
406.420 229.909
407.455 275.056
408.297 7.15205
409.404 609.104
410.325 504.662
411.280 155.879
412.054 14.0666
413.090 7.61021
417.529 30.2977
418.591 205.851
419.202 15.6374
420.032 15.4662
421.889 20.4495
428.016 20.0641
430.126 33.5842
436.647 10.6995
440.917 49.9264
443.337 6.83237
452.601 91.2793
461.814 37.2252
467.067 28.3429
471.884 16.3254
475.267 8.81381
484.339 31.359
486.196 6.82427
495.386 38.6205
504.260 33.7061
505.357 21.7095
510.609 55.6407
516.691 15.7597
517.679 39.9078
519.156 64.5392
520.766 22.5103
527.218 42.4176
532.621 17.358
534.627 21.765
537.980 10.2396
538.747 27.0806
547.738 120.425
548.342 17.8163
553.356 19.4024
554.268 52.2505
555.159 52.4959
555.857 25.5089
556.882 147.535
557.546 5.8391
560.321 8.88746
562.745 135.708
567.253 26.3739
570.671 21.2177
571.942 518.14
576.419 123.773
577.689 16.1149
581.380 19.8077
583.162 22.4085
585.468 112.66
586.093 8.54472
589.469 14.2973
591.955 31.4316
597.301 43.8627
598.271 15.1468
609.575 24.3899
612.322 10.9746
616.342 75.8746
623.412 12.3176
640.181 8.24125
642.927 15.6734
653.410 16.7489
654.673 6.51253
662.375 84.9586
663.397 18.5876
680.474 77.4034
681.291 17.0026
703.554 10.2885
713.700 13.219
714.347 18.5718
724.936 36.8613
730.335 33.0267
751.567 13.2413
752.526 21.3032
767.306 14.7953
778.271 17.208
779.343 26.2476
800.551 12.596
840.375 12.2332
END IONS

BEGIN IONS
TITLE=Spectrum143 scans: 1035,
PEPMASS=573.28601 2647.00513
CHARGE=2+
RTINSECONDS=984
SCANS=1035
175.104 43.8621
177.949 16.1368
181.881 10.6967
185.103 5.69201
191.141 3.5884
197.924 5.22911
202.012 9.12007
230.046 11.6256
232.978 6.29132
239.122 21.0795
240.096 13.0651
241.399 9.59247
243.957 27.3898
267.207 5.29646
268.224 4.99096
269.938 6.46445
272.299 36.507
285.163 8.20084
286.137 42.0558
288.484 44.1447
290.182 5.56168
294.431 25.5601
296.144 13.8266
298.829 10.2226
300.444 9.52868
303.207 21.1437
304.046 7.17604
306.492 24.1115
311.342 13.0493
312.214 14.3501
313.257 7.90784
314.472 5.87532
315.304 19.4558
318.824 9.57319
325.101 32.7366
328.000 4.00067
330.182 25.4947
331.043 5.4608
333.368 9.44135
335.182 39.7569
336.998 38.1325
342.090 13.5447
343.625 30.7972
344.404 9.46942
345.463 23.1624
348.094 32.0462
350.074 19.8234
352.262 4.1051
354.243 25.9091
356.278 11.2641
357.098 10.3102
359.025 13.2504
362.961 5.82808
364.341 9.62649
368.930 12.0393
374.969 10.0009
375.763 8.03993
377.418 25.248
379.145 22.997
381.538 17.7498
382.224 27.3506
384.342 18.3847
385.511 16.1626
386.204 11.9658
393.104 14.4339
397.178 15.3464
398.252 4.89684
399.259 60.1731
400.025 54.6855
401.232 11.864
402.374 25.7342
403.323 29.5739
408.342 15.133
408.944 6.51558
412.089 31.6331
413.355 13.2395
415.037 27.4628
416.068 29.6984
417.434 7.06528
418.117 13.1655
419.406 16.23
421.207 6.34205
422.103 25.1605
424.235 132.548
425.315 27.5767
427.062 35.2481
427.933 39.3329
428.869 23.8463
429.507 49.7071
432.370 35.6699
434.515 9.03238
435.596 61.5494
436.489 29.1371
438.996 13.9799
441.064 22.0975
442.178 25.009
442.938 14.1969
445.115 55.6114
446.193 14.0636
447.702 15.6191
448.709 6.54469
450.131 17.8841
451.197 21.626
452.248 15.4373
454.211 39.1248
455.580 42.7659
456.304 14.141
457.148 32.2279
458.038 54.3669
458.908 118.877
459.597 5.10368
461.304 21.5979
462.159 32.2591
464.952 14.5243
466.162 55.5534
466.869 14.5489
467.934 9.7571
468.641 26.3059
471.121 9.45966
472.433 46.2149
477.862 15.5589
480.970 16.0344
482.667 15.2809
483.882 38.5133
485.120 113.27
486.026 69.7366
487.309 87.2439
488.108 31.7792
489.063 121.136
490.059 51.5078
491.999 17.9201
493.099 27.215
495.238 321.492
496.299 4.62556
497.666 53.4232
498.965 84.4317
499.971 58.9907
501.020 89.9352
502.072 122.177
502.705 56.8777
505.214 22.7292
508.035 23.41
509.075 29.9063
510.090 44.2633
511.309 61.1527
512.266 39.8178
513.231 249.881
514.411 124.84
515.173 7.12287
516.234 39.8966
517.341 71.7101
519.091 21.4547
520.225 16.1803
521.490 72.1081
523.316 13.8501
524.969 18.6877
525.632 7.10998
526.835 267.164
527.909 210.914
529.235 84.3973
530.174 191.957
532.166 32.4084
534.311 45.8906
535.228 11.4984
536.608 59.535
537.379 89.3965
538.368 21.534
539.187 33.3819
540.821 61.3176
541.430 62.8433
542.094 11.0266
542.992 22.2841
544.118 18.5578
545.768 136.777
546.527 88.3169
547.770 51.7285
549.563 37.181
550.937 87.2819
552.217 75.2921
553.655 98.4653
554.819 360.54
556.050 478.484
557.495 129.858
558.238 72.3659
559.003 174.571
560.393 17.41
562.064 147.995
564.094 334.848
564.983 221.505
571.696 5.98464
572.755 80.9342
573.794 25.7434
574.783 16.5293
590.500 24.4303
593.255 37.1829
594.431 6.84619
596.437 68.7446
597.416 16.0139
602.306 5.87511
616.186 21.7414
631.639 14.0128
633.435 344.778
634.343 115.91
635.403 93.2682
639.320 26.5804
640.405 11.9784
664.192 97.1949
666.772 39.8065
673.880 47.7875
676.461 15.0927
678.367 27.652
685.977 15.5338
691.701 36.3219
715.442 4.98453
716.381 36.3648
721.423 80.2963
722.331 10.7842
723.238 19.8966
730.360 10.3569
736.348 16.84
746.520 42.1995
747.150 12.1945
755.404 17.3171
803.586 39.877
804.611 13.9137
809.581 14.5165
813.440 57.8757
822.411 18.7258
834.509 31.9912
840.539 13.3693
842.583 25.6583
843.681 22.5186
860.534 93.5242
861.607 53.7923
867.308 35.2195
874.782 7.72406
887.264 28.6708
917.824 5.26032
918.500 16.9304
919.377 19.2624
945.798 19.0518
951.727 6.10564
954.681 38.678
971.571 48.8532
1015.755 5.0951
1031.492 18.918
END IONS

BEGIN IONS
TITLE=Spectrum144 scans: 1036,
PEPMASS=475.25525 18880.15039
CHARGE=2+
RTINSECONDS=984
SCANS=1036
112.08689 289.702
115.08625 205.875
149.02130 224.735
175.11923 1117.69
211.14243 192.509
231.96979 216.688
248.33122 200.85
253.16629 4846.51
254.17033 356.329
270.19241 2370.53
272.13486 194.12
273.14301 219.149
279.16013 560.831
302.75174 188.86
308.66415 983.918
309.16370 217.387
325.96463 206.521
340.66251 766.868
341.16626 231.094
386.71411 390.611
407.73706 561.888
408.21542 1507.4
408.71747 669.455
413.72433 205.042
426.23044 496.588
429.74243 419.906
434.74292 1453.42
435.24329 570.384
436.22537 264.092
443.25632 26227.2
443.75732 12168
444.25891 3529.88
444.76007 368.771
466.24939 449.279
466.74576 652.286
467.24377 415.521
467.74176 420.758
475.25516 9025.81
475.75638 4286.74
476.25626 2154.39
476.75763 211.644
519.27087 275.423
543.33911 536.274
582.26575 274.653
597.35541 210.217
599.29749 507.95
600.30048 265.159
616.32013 5710.64
617.32275 1844.53
618.32196 350.848
636.40240 199.631
661.33838 209.712
680.31769 1614.88
681.32605 335.339
683.41626 203.506
711.39209 754.182
729.39960 368.078
730.41431 196.445
775.38855 276.177
793.41913 339.866
END IONS

BEGIN IONS
TITLE=Spectrum145 scans: 1038,
PEPMASS=554.25116 2781.70483
CHARGE=2+
RTINSECONDS=985
SCANS=1038
173.081 15.5314
185.079 15.4466
186.879 8.97819
189.066 50.8582
193.209 8.11092
215.077 7.32279
217.041 110.775
217.780 18.3806
221.123 30.5729
222.073 18.535
223.038 24.6167
227.093 5.5274
229.866 14.7419
239.140 7.17012
246.349 5.24857
260.101 10.1832
265.001 15.3387
273.132 4.51684
276.196 44.6831
277.308 14.2111
293.419 23.3989
295.016 20.4658
312.065 22.3177
324.400 9.38358
325.037 6.25541
326.271 11.7001
327.030 38.6427
328.262 47.8339
328.929 42.4504
337.224 8.99083
338.343 20.6003
339.112 18.7512
342.209 3.68706
343.225 33.2296
344.230 28.2495
345.108 8.63871
346.217 136.583
347.193 13.4088
348.267 27.0853
349.591 11.2777
351.315 21.1334
353.946 3.82753
356.154 14.645
361.903 16.0886
362.821 90.3843
363.950 8.59964
365.910 32.3327
371.245 46.7518
373.248 82.6438
375.134 22.5664
377.928 5.26172
379.062 6.80411
382.324 10.224
383.283 15.1386
384.001 7.85295
387.851 31.4642
389.422 5.06938
391.049 8.20125
391.672 3.54962
392.315 63.906
393.109 12.8095
394.425 20.0595
395.259 8.48379
396.184 29.0166
405.015 5.39551
405.677 31.7038
406.832 18.097
407.895 33.3342
408.803 79.6366
410.734 12.555
411.341 63.8736
412.894 15.1403
413.886 23.2409
416.481 11.8349
418.037 11.8714
420.338 27.4525
421.778 23.875
423.286 47.582
425.189 73.8174
426.055 24.7277
427.117 32.94
428.135 26.1976
428.874 153.546
429.748 22.2964
431.258 34.821
434.134 57.6132
435.751 29.7458
437.143 30.0735
437.778 12.5636
440.555 18.9926
442.258 16.8631
443.208 31.4957
443.876 9.17751
445.320 2.86269
446.649 24.8971
447.841 53.1767
448.974 85.1874
451.230 75.4034
453.595 52.9246
454.225 41.0354
460.262 17.5792
461.442 10.3707
463.512 5.87799
464.850 55.1466
465.733 71.7643
466.861 55.8871
467.504 20.5201
470.208 15.1222
471.347 25.1131
475.913 31.3016
479.365 64.7391
480.366 128.958
480.970 33.9473
482.376 52.2599
483.023 35.1748
486.670 43.2865
487.899 10.8843
489.866 3.36524
491.772 43.4151
493.592 29.7205
494.895 38.0252
495.919 62.5306
496.981 48.6543
497.620 19.2093
498.405 50.7118
499.660 90.89
500.402 37.8464
502.628 72.7543
505.168 41.8995
507.869 86.1709
508.904 125.182
509.858 123.44
510.752 89.011
512.146 28.9463
512.978 86.044
513.654 95.2406
515.139 8.21358
515.956 32.9142
516.885 30.8063
517.784 45.167
519.032 75.4925
521.659 34.507
522.841 25.9268
523.704 63.6332
524.329 81.3796
525.212 10.0517
525.865 33.6882
527.357 46.4761
528.286 87.6601
529.750 79.3711
531.624 115.281
532.478 43.7865
533.289 19.6435
534.014 63.4085
535.999 307.795
536.899 690.113
537.979 119.359
538.874 80.1861
540.885 95.4885
542.358 78.1012
543.425 110.185
544.420 76.8569
545.323 448.986
546.176 161.758
548.248 33.1974
553.783 23.0862
555.254 24.8693
572.966 24.5975
575.322 7.09313
581.661 11.3794
593.350 25.8632
595.865 53.4482
598.431 8.92241
603.382 5.51058
608.850 11.3055
610.219 77.9986
615.935 39.6653
618.021 94.5963
632.653 12.6165
639.962 91.4469
649.266 20.7936
660.130 77.1193
665.379 14.6662
666.273 16.5839
667.455 26.5774
685.235 39.8147
686.432 5.44597
713.317 24.4519
715.786 11.2087
719.302 11.5999
720.557 48.6755
727.400 44.8078
728.463 7.91976
736.260 34.2204
744.352 6.83268
745.476 18.8585
747.255 12.568
762.426 642.785
763.367 137.091
764.542 93.904
765.523 22.2801
779.272 4.5293
781.416 10.0573
790.573 20.6186
798.707 20.8847
805.385 10.1648
807.605 49.0121
815.354 22.0098
821.505 14.1729
822.570 30.9105
827.585 11.4477
832.380 76.3406
857.405 68.3207
873.540 39.368
874.514 23.9597
875.770 10.5362
889.713 8.59532
891.490 114.727
892.397 107.347
893.054 14.4549
893.714 6.93507
904.420 9.34438
919.638 12.613
943.525 14.6292
944.521 15.603
955.096 15.5591
962.221 8.57748
963.081 12.0207
1001.352 7.96484
1008.541 10.1796
1016.457 20.2238
1017.469 6.2735
END IONS

BEGIN IONS
TITLE=Spectrum146 scans: 1039,
PEPMASS=554.25116 2781.70483
CHARGE=2+
RTINSECONDS=986
SCANS=1039
105.21014 185.682
143.20531 177.96
149.02347 651.489
167.03381 229.181
171.07669 252.849
189.08688 238.693
217.08165 534.182
245.07646 220.976
279.15900 673.921
324.96719 205.749
342.00937 216.874
381.69449 358.359
762.37177 778.477
763.37775 332.349
873.41101 253.171
END IONS

BEGIN IONS
TITLE=Spectrum147 scans: 1041,
PEPMASS=384.77213 10928.75879
CHARGE=2+
RTINSECONDS=987
SCANS=1041
95.206 9.12055
111.031 16.136
123.193 125.454
125.958 22.1564
128.146 36.2472
131.682 8.0583
137.233 21.5952
138.072 23.438
143.012 71.8119
144.065 35.6927
145.146 75.1969
149.113 6.24566
155.090 3.2813
156.107 53.127
156.821 16.8055
158.131 17.0521
162.116 42.8273
163.180 30.7862
164.598 21.4361
166.233 42.9643
169.310 19.0026
170.011 16.1119
171.346 15.7744
172.111 24.0124
172.953 32.2523
173.968 7.02368
175.281 29.6959
176.067 4.73119
177.130 5.0764
177.906 5.68763
179.131 26.8277
181.034 17.7334
182.073 20.0604
184.081 441.757
185.037 26.4757
187.099 15.2698
188.810 3.77595
190.129 13.7723
191.152 3.87236
191.861 18.257
193.099 600.307
194.079 5.0712
195.942 16.5731
197.050 43.583
198.006 22.1933
200.096 7.27124
201.016 16.3469
202.133 390.915
203.959 12.0826
205.082 25.8873
206.095 24.0958
207.206 8.97439
208.079 17.44
209.111 37.2159
211.343 15.1284
212.151 27.395
213.086 51.7149
214.043 15.7926
215.048 16.964
215.922 9.87337
217.019 43.739
217.882 24.5908
221.113 10.9822
222.057 16.345
224.940 11.6083
226.007 23.6027
227.191 31.3339
228.095 9.11442
228.944 20.1952
229.955 10.0452
231.039 9.84946
232.119 19.8248
233.265 12.3754
234.276 1599.5
235.436 115.866
236.145 31.4621
237.011 40.9966
238.072 25.2861
238.977 47.1152
240.070 55.2454
241.277 79.7484
242.079 48.783
242.998 4.63529
244.009 4.47631
245.019 45.3044
247.112 119.176
248.012 6.09038
249.552 5.47538
250.905 50.3459
252.404 9.44551
253.077 17.8563
254.224 42.8302
255.276 56.1304
256.169 130.491
257.120 152.693
258.037 71.7421
259.163 76.5361
260.155 4.15984
261.021 42.0985
262.166 17.4408
263.148 18.8492
264.834 528.06
266.088 89.8275
268.014 91.9221
269.210 111.93
270.067 136.394
271.109 88.7511
272.426 126.761
273.097 81.7252
274.187 18.7943
275.210 17.5539
275.986 14.5877
277.087 39.9003
278.211 113.515
279.004 53.2351
280.161 26.9076
281.034 40.1374
282.020 36.6947
283.209 117.297
284.840 1466.36
285.689 140.745
286.302 122.701
287.183 40.0898
288.165 49.3241
289.437 30.9275
290.135 9.93242
291.013 23.8012
292.176 63.0398
293.027 3.68011
294.122 141.873
295.112 171.793
296.043 187.114
297.188 253.821
298.054 139.228
299.087 43.1996
299.975 35.4495
301.060 26.1816
302.344 348.32
303.215 71.7496
304.478 44.6216
305.243 39.6376
306.885 139.238
308.151 202.044
309.333 167.386
310.236 225.561
311.223 203.35
312.264 166.985
313.177 181.22
314.826 1997.61
315.844 70.8724
316.950 38.8698
318.868 115.825
320.298 90.8224
321.257 38.5158
322.102 51.508
322.942 160.339
324.019 326.028
325.123 168.927
326.092 222.525
327.196 245.51
328.190 200.443
329.261 33.9397
330.000 14.2137
331.440 11.8795
334.955 13124
335.779 1060.2
337.968 703.074
339.067 934.088
339.990 573.167
341.047 703.034
342.170 359.292
343.052 191.716
344.193 657.91
345.001 38.9725
345.979 13.6104
346.839 47.3939
347.985 129.45
349.335 107.023
350.121 67.1111
352.268 40.0146
353.266 104.865
354.171 261.885
355.201 366.975
356.039 212.086
356.890 878.932
357.919 127.712
358.950 69.6408
361.087 156.367
361.961 83.3866
362.706 216.781
363.629 121.464
364.490 50.9577
366.027 1180.75
367.058 2065.38
367.918 2166.49
369.024 583.037
370.208 172.236
371.416 171.705
372.554 73.9348
373.480 32.9824
374.090 15.4089
375.458 535.263
376.493 492.776
377.472 83.3949
378.770 70.9838
379.778 6.41615
383.841 138.889
385.104 498.246
385.911 265.935
387.507 77.0464
389.353 16.9999
393.476 35.1231
394.126 83.8192
402.978 70.474
404.260 5.56232
409.320 3.70755
410.452 21.2717
426.143 29.3148
427.925 42.0137
429.741 66.6697
431.232 22.0131
463.054 9.6755
467.328 179.752
468.502 62.0968
469.358 26.4505
478.261 25.5121
485.459 24.6091
486.340 19.1754
488.384 65.1141
489.253 53.8892
493.346 15.9107
497.387 15.9289
510.268 31.1242
520.172 4.76993
525.052 8.98789
526.176 6.26139
528.310 47.2311
529.585 16.6177
534.609 33.1295
539.117 10.5893
540.336 52.2439
544.074 3.16166
544.891 9.46676
546.047 15.1297
555.188 20.9884
569.237 22.3151
573.177 38.2958
579.373 14.6182
583.365 11.4879
585.391 153.899
586.590 23.2624
587.370 27.35
598.051 11.1685
599.036 9.18221
603.539 21.3154
628.427 161.45
629.499 178.213
630.510 30.643
635.365 9.43828
639.294 35.0641
646.734 29.7223
652.535 11.9355
653.871 25.0797
680.665 8.08751
725.525 34.0998
END IONS

BEGIN IONS
TITLE=Spectrum148 scans: 1042,
PEPMASS=497.18359 3626.77295
CHARGE=2+
RTINSECONDS=987
SCANS=1042
169.114 19.3615
175.184 4.75484
181.155 26.3623
185.077 23.7337
196.084 13.0059
197.962 14.6687
200.067 11.1739
209.236 7.56898
213.088 14.5007
217.109 13.205
219.137 17.122
226.170 14.2865
227.183 13.1751
230.160 19.1713
232.906 15.6357
233.583 21.1599
238.149 3.21712
239.063 6.30567
242.193 21.2451
245.648 19.6633
250.142 12.117
254.262 7.59736
255.141 25.522
259.388 25.5239
262.081 7.30946
264.412 15.2086
266.396 14.3721
267.245 14.4335
268.391 15.7796
269.448 14.3467
272.144 63.6638
272.966 5.0101
276.716 33.3253
279.239 24.1013
282.151 39.3576
284.066 5.85842
289.257 22.6021
291.321 12.4409
295.220 23.4313
300.309 9.60316
301.252 6.39218
305.290 44.3631
306.494 57.6184
308.255 6.782
310.140 32.4844
311.234 9.39179
312.336 42.2887
313.251 17.0535
316.296 17.2293
319.029 17.8565
320.164 49.8848
321.152 5.86011
324.491 39.5005
325.389 95.983
326.371 49.9082
328.164 18.0807
335.017 17.3658
336.209 30.6448
338.119 61.8296
339.335 18.2363
340.232 77.1064
341.273 17.3755
342.247 25.2519
343.667 41.2377
350.344 42.1416
351.060 82.8065
351.939 103.894
353.049 69.0723
354.356 6.02787
355.193 6.33912
355.937 26.5885
356.803 10.4651
358.003 20.1607
361.070 13.463
362.395 19.6743
363.794 29.0985
365.251 76.0655
366.118 55.5518
367.066 46.874
368.063 75.5708
368.985 44.4854
370.248 47.487
370.963 29.1533
372.281 5.24222
374.154 56.1729
376.243 7.15506
377.973 10.2792
378.627 47.7473
379.621 41.9633
380.247 26.5735
381.097 33.802
382.184 37.4329
382.988 48.3159
384.187 60.7278
385.255 277.414
386.173 20.4612
387.299 20.565
389.144 15.2953
390.089 19.4457
390.861 18.1311
391.921 7.60037
393.192 41.8179
393.981 11.9952
395.504 37.5192
396.887 3.64089
398.219 73.2605
399.079 64.1992
402.255 53.3487
403.359 18.0839
404.718 101.127
405.380 33.4028
406.847 133.336
408.075 43.6517
409.003 152.571
409.819 143.879
410.489 37.678
411.150 25.5659
416.012 41.8327
417.666 78.455
421.013 19.509
422.144 112.023
422.809 130.932
423.983 93.9833
425.139 28.5383
426.049 61.8741
427.295 98.5406
428.080 88.8056
429.000 159.384
430.470 127.031
431.359 27.3206
432.387 62.5618
433.684 102.25
434.691 106.188
436.115 62.6715
436.873 137.849
438.011 208.96
439.018 92.0901
440.234 355.178
440.918 55.1262
442.231 29.3046
443.510 73.2112
444.866 99.8721
447.459 191.632
448.797 10.9717
449.825 57.1641
450.881 220.28
451.853 371.507
452.906 257.624
453.940 258.534
455.110 55.398
456.312 90.8596
456.984 27.197
458.359 136.107
459.264 42.2677
460.978 48.5842
462.054 56.1005
463.344 15.5434
464.390 7.57342
465.349 86.3582
466.630 244.736
467.495 222.939
468.455 89.5292
469.436 99.6608
470.178 98.5856
470.968 90.3474
472.179 83.1911
473.582 81.0361
474.397 79.714
475.025 168.379
475.921 139.231
476.895 27.0635
478.945 707.265
479.919 987.346
481.471 172.678
482.456 131.129
483.299 127.035
485.834 123.694
487.969 609.909
488.659 733.062
489.269 219.129
490.334 54.6109
497.104 56.7754
498.110 46.995
510.145 24.4701
513.126 14.1301
516.277 8.72435
527.069 6.44589
530.738 26.5717
541.366 21.8061
542.518 15.58
543.246 22.2877
545.670 9.89145
550.414 14.6321
558.219 8.54045
567.416 5.73867
580.381 14.7737
583.019 5.28524
583.976 5.77876
586.299 73.8578
589.142 30.3892
591.102 58.9392
594.055 8.44315
595.521 28.2026
596.362 177.513
597.419 47.3136
610.143 9.56916
618.348 6.25317
624.168 5.53937
634.325 4.33289
636.494 31.9373
655.509 41.0563
674.828 21.1003
678.198 35.0562
692.427 24.6705
695.334 9.19956
704.706 7.49525
705.528 7.29672
707.498 6.65541
715.493 7.89393
721.246 30.959
722.255 65.2747
727.723 42.2889
730.342 13.0707
732.510 23.2447
737.456 8.24733
738.388 60.0373
746.513 14.9534
749.519 17.8012
753.554 40.5272
763.525 7.48878
776.610 19.0252
792.319 43.367
793.141 8.51907
820.612 23.5368
846.887 12.6196
850.359 7.31825
862.254 7.02454
864.264 15.4839
878.916 11.0804
END IONS

BEGIN IONS
TITLE=Spectrum149 scans: 1043,
PEPMASS=643.25842 2458.70557
CHARGE=2+
RTINSECONDS=988
SCANS=1043
184.116 8.00973
215.052 18.1248
218.995 5.29101
239.174 15.3329
259.919 10.1924
273.186 20.087
285.086 4.40813
293.245 12.0505
314.247 13.2475
326.476 20.6244
341.359 42.5771
345.114 21.1958
355.334 6.7078
357.016 15.147
358.408 48.5905
372.849 53.0874
375.319 36.1366
381.475 12.2384
387.065 12.7465
389.649 4.62604
398.151 7.73146
400.858 9.99595
408.887 29.3743
413.813 33.5077
416.217 15.3491
419.374 42.4506
421.055 5.44639
422.270 5.6359
427.483 3.35127
429.268 67.2553
431.584 21.0237
432.967 7.64556
436.981 28.4872
442.963 21.1845
444.099 10.2002
446.270 19.1379
453.152 19.0595
454.087 8.21
455.280 34.9236
459.617 3.80205
470.118 13.6713
471.258 4.81854
472.940 6.60693
476.315 18.1815
479.212 10.2637
484.262 16.1686
485.265 26.0231
487.024 11.0155
489.434 19.5754
496.254 41.5578
497.181 45.8446
498.261 11.0789
500.298 41.0716
501.143 12.0073
504.251 61.8628
507.046 23.881
507.865 15.6878
511.361 26.547
514.212 21.9044
515.179 33.7201
517.059 14.6825
519.891 4.55073
522.249 28.7825
522.952 3.29607
523.821 19.8435
525.021 58.9864
528.719 13.4416
534.172 45.4251
536.022 19.6084
537.031 39.365
538.451 16.042
541.112 16.3842
542.320 17.8556
545.898 3.67283
548.018 21.684
548.969 6.43264
549.690 9.66598
551.108 37.1091
552.056 35.5214
552.714 66.7669
553.746 14.9435
554.810 34.8029
555.972 12.1341
556.952 12.8782
558.273 15.7313
561.507 12.2107
565.230 15.7909
565.986 58.366
566.886 72.2799
568.203 10.8537
569.041 67.7352
569.950 48.3106
570.788 49.5564
571.720 47.4021
573.679 42.01
574.843 24.7561
579.009 24.2583
580.898 72.1827
582.230 25.279
582.951 19.746
583.784 19.7669
585.239 34.3974
588.713 17.7722
590.269 40.5666
591.827 8.74283
593.406 37.3847
594.284 49.1859
595.307 9.49375
596.641 231.156
597.668 112.399
598.718 232.702
600.323 167.386
601.314 21.128
604.271 91.8324
605.230 74.5532
606.784 19.9718
607.828 159.979
610.874 140.375
612.421 137.538
613.486 234.331
614.274 44.0262
615.013 10.5636
615.794 15.6148
616.609 46.6585
617.737 9.27161
619.126 251.398
620.073 435.591
621.307 47.7708
623.012 15.4245
624.449 159.759
625.781 639.828
626.877 129.003
628.365 1053.68
629.648 333.155
630.386 10.1841
631.418 125.286
632.677 88.9404
634.073 334.19
634.769 601.281
637.823 14.5908
672.405 16.5838
677.287 22.2865
683.495 16.0904
706.460 12.3183
709.430 14.2134
715.044 26.684
724.180 56.2521
756.862 65.1424
765.157 54.0739
768.327 6.67888
772.331 25.1511
793.303 26.2413
794.411 34.5764
810.690 21.9461
813.460 59.018
821.307 11.0057
836.464 17.449
863.296 6.32786
870.532 14.7487
872.799 6.50175
884.588 7.58747
894.339 7.84592
900.582 21.8079
912.338 18.2992
970.590 14.9776
994.543 15.7546
999.664 17.3111
1116.804 13.9307
END IONS

BEGIN IONS
TITLE=Spectrum150 scans: 1044,
PEPMASS=384.77213 10928.75879
CHARGE=2+
RTINSECONDS=988
SCANS=1044
123.11636 421.369
149.02385 316.74
184.13367 883.019
184.16968 567.666
193.13867 1232.19
202.10829 295.663
229.00845 181.517
234.17783 3934.54
234.67963 1173.31
258.47186 185.066
264.66800 1246.18
265.16992 330.998
272.08231 220.882
279.15942 588.521
284.68335 3158.34
285.18478 928.875
285.68604 215.469
302.19507 408.681
306.69812 568.726
314.71222 2321.05
315.21481 749.793
324.96567 305.341
334.72769 21121.8
335.22922 7567.61
335.73062 1748.31
356.74316 421.643
384.27707 653.439
384.77203 27588
385.27347 12904.9
385.77545 3752.46
402.96216 1008.92
403.96817 328.571
421.83490 671.433
439.84344 1268.75
467.34631 389.014
528.32855 288.525
585.37323 400.216
628.41779 1073.05
629.42352 380.638
END IONS

BEGIN IONS
TITLE=Spectrum151 scans: 1046,
PEPMASS=523.28528 2622.13232
CHARGE=2+
RTINSECONDS=989
SCANS=1046
148.995 5.71856
164.067 45.5357
182.079 6.2541
183.322 43.9466
188.222 8.24293
201.049 26.6697
208.917 4.82912
211.125 5.011
221.163 3.9023
222.421 10.537
223.214 29.415
224.303 13.1972
225.082 20.3266
226.098 4.5156
229.127 16.1625
237.093 22.8822
238.277 106.892
239.108 38.2214
241.655 41.8285
242.277 10.6018
244.038 19.3556
245.330 9.86303
246.118 7.58624
247.089 28.9746
251.297 9.64373
262.788 5.38009
264.000 13.369
266.119 53.9225
267.125 17.8887
268.119 25.0859
268.935 29.7317
270.275 163.614
271.145 16.5981
276.291 13.8547
277.155 3.91093
281.116 117.446
282.119 75.2544
283.185 409.039
284.154 182.409
285.220 182.633
286.262 21.9509
288.170 8.06055
289.199 11.1451
290.266 14.975
292.073 17.5693
293.971 8.61576
294.995 10.9815
299.182 8.02439
300.470 35.8331
301.339 9.72189
303.120 13.3946
304.139 11.5731
306.171 30.7058
307.880 35.9398
310.127 34.0608
311.191 43.1589
312.433 26.4271
316.150 8.0873
320.155 13.1409
322.279 15.4421
323.036 13.3598
325.919 63.2287
329.365 14.2066
332.082 15.4614
334.379 28.5455
342.237 4.34312
343.237 10.1028
344.129 31.6754
348.204 12.1367
349.318 65.2814
350.267 41.5461
352.567 36.5674
355.101 24.4443
356.053 73.3465
357.113 15.9302
358.096 26.4332
362.270 33.5099
363.688 4.71678
365.113 5.35599
366.383 84.6043
367.090 10.1124
368.241 13.8838
368.999 10.0327
370.985 98.1366
372.391 6.83714
374.044 27.2054
374.919 21.78
376.121 93.3387
377.305 36.3076
378.296 42.8526
379.641 369.189
380.341 38.6561
381.028 5.65122
385.195 24.3784
386.285 20.4162
389.016 43.7471
390.183 8.95377
390.981 70.666
392.128 26.3673
393.090 90.3241
394.224 55.5359
395.317 63.2013
396.162 22.2288
397.145 48.8804
397.890 22.0773
400.091 8.34609
400.832 42.5597
403.035 15.1717
405.370 100.359
406.376 78.6046
407.202 32.5058
407.998 115.89
408.988 122.345
409.972 31.799
411.186 68.9901
412.156 27.1814
413.334 7.64138
414.430 761.354
415.506 86.3053
416.629 116.583
418.078 89.0477
418.977 105.92
420.067 57.8476
421.900 44.2355
423.251 320.073
423.906 81.2521
424.858 84.5904
425.649 19.5426
427.014 8.87622
427.829 4.25339
428.873 93.1194
430.120 4.08238
431.364 59.8955
432.145 12.6419
433.103 59.1501
433.809 168.275
435.175 111.19
435.987 215.36
436.607 7.70404
438.012 14.9763
439.183 33.3656
443.410 31.3074
444.212 48.8423
444.980 56.0707
445.931 18.0832
447.991 117.885
449.271 87.371
449.980 166.92
450.860 152.4
452.572 179.482
453.973 10.173
455.032 52.885
457.363 25.2559
459.101 59.2908
460.174 64.8957
461.398 52.8936
462.342 116.76
463.124 122.936
463.986 43.7384
465.019 90.4823
466.107 104.157
466.937 51.8024
468.884 3.20633
469.885 11.4541
471.894 108.082
472.840 46.2549
474.083 53.4105
474.752 46.8895
475.722 53.0206
477.146 496.709
478.042 200.57
478.807 73.1858
479.746 253.701
480.792 159.725
481.944 51.9815
482.966 42.1884
483.664 14.5988
484.683 132.36
485.694 19.8244
486.854 61.7876
487.904 136.029
489.377 42.77
491.092 73.1077
491.712 16.71
492.807 190.216
493.844 242.775
494.883 43.4346
495.796 139.875
496.997 49.0752
499.560 119.857
500.213 89.0551
501.612 34.0007
502.693 110.374
503.412 84.7076
504.758 716.873
505.931 492.506
507.045 594.058
508.111 146.584
508.866 66.9683
511.053 100.14
514.090 486.297
515.079 95.4465
515.998 58.5848
516.875 103.388
520.707 72.1295
522.560 4.5572
523.865 141.516
524.714 9.90109
536.925 41.4266
540.620 13.4948
546.223 30.0931
549.382 8.51214
551.417 16.1127
555.653 30.8832
562.211 21.535
580.118 75.7264
583.018 7.81729
585.372 15.8006
587.310 132.456
590.271 53.0174
591.475 27.573
592.843 51.2767
602.348 29.2581
606.089 35.7019
606.870 49.4398
608.452 23.8683
610.422 27.5919
619.908 75.1506
623.607 61.4579
624.272 33.5146
628.679 37.7756
635.508 29.575
641.443 42.5078
643.713 55.5754
644.427 6.57881
647.235 14.0757
649.344 30.8945
650.262 43.1512
651.212 14.4063
661.462 47.8776
670.353 18.3313
671.373 77.2884
676.858 27.5059
688.495 33.5693
709.212 22.3528
716.540 24.5438
719.870 19.7093
722.662 22.2138
731.443 19.2897
735.987 52.5666
738.330 26.8378
739.613 10.358
750.562 33.9768
758.475 300.11
759.490 48.893
760.383 46.3721
780.542 26.0227
792.491 3.96661
794.553 19.5773
801.932 31.8637
826.403 17.0238
836.553 13.0173
838.788 14.8477
841.358 5.04654
845.530 98.8355
846.470 74.8673
847.639 24.6679
850.396 28.5964
869.656 22.3922
872.288 13.4258
883.617 10.4661
888.747 27.882
914.494 26.9597
924.420 13.7203
932.475 23.9695
933.537 27.0452
942.256 8.00331
946.433 46.4853
END IONS

BEGIN IONS
TITLE=Spectrum152 scans: 1047,
PEPMASS=523.28528 2622.13232
CHARGE=2+
RTINSECONDS=990
SCANS=1047
149.02377 490.121
221.95970 456.238
235.97617 329.047
238.12199 283.059
279.16043 404.327
299.06110 499.716
300.06378 491.244
301.05804 903.893
302.05838 264.034
303.05740 230.042
318.79291 237.487
379.71112 458.769
380.21790 281.039
590.33264 487.772
656.22742 199.308
661.36353 202.754
686.95532 227.001
758.41382 438.104
END IONS

BEGIN IONS
TITLE=Spectrum153 scans: 1051,
PEPMASS=554.25116 2103.66211
CHARGE=2+
RTINSECONDS=993
SCANS=1051
156.085 11.2787
156.975 5.00929
172.116 9.41656
172.932 10.453
173.888 11.6111
175.106 3.98643
189.022 5.87919
205.185 12.1025
209.072 25.8029
217.176 118.386
218.193 73.0551
221.027 16.8181
223.975 11.6911
225.115 8.81423
242.055 10.3152
245.929 3.90562
249.166 9.03724
258.128 20.3658
266.198 15.5802
271.214 40.0663
272.179 12.5935
274.653 17.8227
276.168 31.1614
277.245 21.4157
277.875 3.44276
278.925 19.5683
281.277 8.2954
286.279 4.30027
287.221 3.20942
289.281 6.79995
297.119 10.2185
299.120 16.8528
301.923 7.59589
305.279 9.4666
307.304 11.9737
312.297 22.9174
315.126 5.0171
328.089 6.78949
329.352 26.7641
330.315 13.4902
332.095 12.5889
335.509 104.253
339.045 9.0157
346.110 37.1111
352.721 13.7886
354.535 11.8833
356.145 4.12514
357.275 64.2009
364.002 7.96028
364.669 26.4322
369.033 9.53534
371.073 3.24175
373.197 14.1023
374.803 13.099
377.172 28.2976
379.533 59.2722
381.914 47.0835
384.093 11.3575
386.852 43.072
387.959 32.9975
389.185 4.43128
390.275 5.29276
391.711 7.53758
393.032 4.38262
395.032 18.2771
395.721 4.10618
399.930 11.3141
405.098 31.7897
407.422 62.6132
408.606 61.324
413.160 17.558
413.976 26.4745
415.865 27.3945
419.366 28.3479
422.109 18.2446
424.026 30.9497
425.300 34.2806
426.086 101.983
427.180 35.6105
430.763 31.3159
433.032 8.11855
437.082 40.0241
437.772 10.9403
439.756 39.6556
441.229 20.0777
442.147 28.7918
444.003 19.836
446.260 66.0839
447.488 59.4756
448.483 6.8596
449.786 4.7204
450.788 12.2202
452.096 64.1505
452.999 22.9038
453.862 17.0044
455.947 58.7181
461.295 66.3713
462.331 9.63546
463.884 20.7921
464.792 23.0982
465.893 95.4418
466.881 47.012
468.458 8.28399
473.445 25.2022
477.203 5.16219
478.227 51.2983
478.970 20.5395
479.811 41.8478
480.739 145.419
481.574 55.9565
482.782 104.064
483.682 39.929
488.114 11.5976
489.225 26.8779
491.255 28.5653
492.097 27.5446
493.014 35.9292
493.744 85.1256
494.882 69.8303
495.839 81.2664
496.740 18.5242
497.773 36.7425
498.756 6.27153
500.782 23.5656
502.285 3.38261
506.353 136.265
507.714 292.653
508.747 261.238
509.694 127.517
510.747 98.5403
512.178 18.778
513.040 36.7378
513.812 11.6656
514.993 61.1486
516.339 21.3634
517.011 28.6948
518.343 83.2686
519.022 7.13088
520.887 77.4009
521.719 88.7153
522.655 21.7454
524.153 28.4629
524.840 5.86509
525.986 13.4567
527.230 54.9467
528.698 73.6924
531.609 104.448
532.260 37.4964
533.238 150.157
533.933 35.2498
535.882 260.941
536.659 316.396
537.379 12.7904
538.694 70.5608
540.116 182.35
542.039 8.58549
543.806 152.679
544.859 375.724
545.894 279.741
553.917 67.9853
554.776 26.8947
555.681 19.3385
562.543 28.3866
577.779 23.9274
585.596 5.35019
590.486 25.5593
595.673 94.6074
609.908 54.8773
614.336 18.3035
617.218 17.2941
626.150 28.4658
637.356 2.84399
638.626 62.6601
653.773 73.8703
660.429 50.1751
661.543 17.4096
669.508 36.0585
677.396 19.7543
698.508 19.8226
701.485 100.182
703.492 8.91563
707.331 7.12311
711.871 54.2646
717.991 72.7702
721.267 11.8036
724.589 112.802
730.514 38.2999
732.647 43.029
746.276 18.4995
755.205 25.7144
762.427 222.051
763.504 87.7061
764.321 8.97324
797.409 10.6396
801.478 22.908
802.289 13.4038
805.485 3.61314
814.511 13.7417
822.280 6.36364
860.645 20.0136
873.591 42.4126
891.621 83.2317
892.483 50.6596
902.258 14.9192
908.515 63.3242
942.338 12.6718
944.375 11.8332
978.791 15.5127
988.561 4.65744
1006.453 26.0159
1007.621 19.8369
1036.510 9.08483
1037.371 4.55074
1070.771 15.1276
END IONS

BEGIN IONS
TITLE=Spectrum154 scans: 1052,
PEPMASS=554.25116 2103.66211
CHARGE=2+
RTINSECONDS=994
SCANS=1052
104.38921 174.528
146.16757 187.789
149.02356 347.776
217.08250 441.638
279.15930 340.395
405.15662 195.71
762.37628 478.529
1088.06189 215.962
END IONS

BEGIN IONS
TITLE=Spectrum155 scans: 1055,
PEPMASS=375.22510 3056.30688
CHARGE=2+
RTINSECONDS=996
SCANS=1055
110.090 5.86906
113.027 3.84781
115.903 2.78465
118.149 3.60418
119.051 12.5112
120.979 5.48357
123.245 54.9337
129.135 10.8083
130.108 16.0851
131.006 25.047
132.010 5.4041
135.083 23.8697
142.998 4.91578
145.100 53.1002
147.042 37.2438
151.109 35.6757
157.880 7.11259
159.013 9.11284
160.032 28.2451
161.049 19.592
161.901 13.9168
165.109 23.1994
166.131 11.7916
167.038 11.9384
171.172 29.7537
173.069 25.7583
174.159 15.228
175.008 46.725
177.151 12.8656
178.943 5.88365
181.093 13.6935
184.060 27.277
185.216 32.556
187.214 112.29
188.241 29.9524
189.031 49.0288
193.052 1560.83
193.671 469.66
197.347 10.0885
198.262 48.991
199.004 20.5371
200.018 16.3433
201.169 4.90844
202.125 195.837
204.078 42.4521
205.162 42.2433
206.287 126.146
207.095 13.3285
209.233 23.1015
211.138 10.3042
212.011 29.1526
213.007 78.8411
214.020 9.9454
214.985 47.3666
216.072 68.1999
216.972 74.0913
218.053 9.56075
219.074 34.4326
220.045 31.3527
221.069 25.2109
222.144 19.1671
224.119 17.8957
225.030 13.6037
227.044 26.1546
228.010 8.0871
229.054 66.3725
230.045 90.7676
231.053 102.516
232.088 86.575
233.064 53.3642
234.458 190.968
236.056 30.8435
238.011 4.14988
240.093 23.7313
241.072 66.7905
242.184 74.6352
243.066 9.52161
244.052 38.1814
245.209 39.6392
246.052 102.875
246.948 294.746
248.115 386.34
249.035 12.5572
250.033 69.1672
251.055 6.7911
252.090 33.833
253.249 20.405
255.175 6.79093
256.249 38.2272
257.136 61.2976
258.074 56.3005
259.049 80.0298
260.164 121.961
261.030 56.601
262.023 106.873
263.116 155.955
264.094 46.014
265.245 38.2615
265.947 4.86343
268.070 8.17441
269.097 53.888
270.119 72.3138
271.158 48.0531
272.201 42.3259
273.141 113.538
274.121 150.286
275.186 103.681
276.209 74.474
277.171 51.0094
278.201 36.1798
278.947 15.4887
279.708 67.7304
281.096 45.1508
282.896 43.3045
283.941 40.5075
285.146 141.736
286.265 158.011
287.138 134.272
288.091 228.82
289.278 93.6806
289.997 8.05932
291.237 47.0615
292.131 39.3907
293.289 24.6187
294.247 16.1983
296.260 18.2333
297.082 5.78011
297.982 6.26738
299.271 33.2126
300.392 75.6597
301.232 184.316
302.210 343.394
303.157 220.041
304.146 297.003
305.243 86.3735
306.210 23.5171
307.462 62.8411
309.064 9.79516
309.853 14.9234
310.705 52.6657
311.334 45.1613
312.158 198.169
313.114 194.733
313.991 215.361
315.079 354.262
316.120 421.606
317.061 222.793
318.118 273.54
319.109 185.088
320.123 87.918
321.939 58.493
322.622 58.8548
324.305 79.5489
327.097 86.2515
328.342 168.592
329.143 1196.57
330.069 929.45
331.043 733.268
332.047 361.632
333.132 235.025
334.028 654.84
335.034 336.697
335.993 17.7017
337.034 9.99057
338.117 40.8237
339.178 108.731
340.217 166.048
341.394 45.6531
343.136 91.907
344.187 120.097
345.186 362.171
346.150 225.288
347.172 275.506
348.156 306.383
349.020 21.5945
350.173 15.9926
351.659 103.219
352.917 83.7065
354.139 163.212
355.198 142.634
356.269 124.925
357.017 2783.49
358.009 2940.71
359.106 1027.26
360.306 204.835
361.227 152.625
363.154 36.0821
364.077 41.8671
364.870 7.86032
366.128 696.033
367.041 662.688
372.920 3.27278
375.151 186.949
375.846 299.503
377.023 63.2081
377.863 39.0038
379.138 17.8525
380.931 14.6607
383.400 35.8882
385.193 23.529
391.111 9.01436
394.267 38.7793
398.189 12.3225
400.731 47.9322
402.188 7.15034
404.238 24.3064
406.503 18.7954
408.812 25.6182
411.411 8.48965
417.367 9.46418
421.344 4.99833
423.337 12.1714
433.294 11.3694
435.331 13.6098
440.294 17.8306
442.453 7.46258
444.183 7.05459
452.533 20.8529
455.104 10.757
457.355 9.37654
459.204 36.8058
461.352 20.3743
462.330 18.3483
464.334 3.92559
467.469 39.8628
471.179 12.8788
479.985 15.8066
487.378 8.16236
489.296 40.0336
490.293 7.04514
491.064 27.8742
503.874 43.7352
512.145 38.2241
519.224 33.8926
520.228 29.3834
523.250 39.544
524.203 9.72988
527.804 9.85526
531.027 29.2568
535.327 41.1684
536.280 90.2071
538.682 40.4771
539.453 51.0376
543.846 10.6694
547.340 21.7009
557.505 34.6629
566.320 68.7148
573.301 16.2732
578.345 8.03883
582.322 14.915
585.355 41.0515
592.676 12.454
596.371 31.3383
597.483 4.57171
617.139 17.7298
623.276 24.9427
629.321 30.6304
631.265 8.03861
635.234 20.6251
636.066 27.0079
649.341 16.1072
658.628 6.84933
664.879 6.84914
693.013 8.4262
694.335 34.3942
END IONS

BEGIN IONS
TITLE=Spectrum156 scans: 1056,
PEPMASS=375.22510 3056.30688
CHARGE=2+
RTINSECONDS=997
SCANS=1056
102.09145 260.449
111.11556 196.563
149.02359 385.317
193.13884 5696.21
193.64055 1017.74
194.13962 302.563
202.11136 180.974
206.14587 464.257
218.02295 279.549
234.17728 429.592
245.98242 334.368
246.04918 221.337
248.03488 1379.53
274.08578 383.728
279.15991 376.119
287.00842 545.287
288.00922 739.803
289.00464 217.307
345.23972 491.493
358.06784 851.443
359.06607 430.078
374.81976 781.759
375.22131 220.931
375.73343 195.408
375.81744 279.14
392.83093 1249.2
393.83313 681.959
394.93750 214.782
411.84769 607.735
END IONS

BEGIN IONS
TITLE=Spectrum157 scans: 1059,
PEPMASS=498.58289 5712.00781
CHARGE=3+
RTINSECONDS=999
SCANS=1059
158.067 4.07307
164.086 23.0643
169.213 19.1188
171.138 22.0072
181.069 135.109
182.079 14.4081
197.154 10.7463
198.058 43.7592
199.011 33.8483
201.104 4.38223
203.150 19.2685
206.780 9.358
208.210 20.0553
212.079 12.6425
213.303 4.92546
214.878 4.8965
216.126 303.126
217.197 30.2875
223.944 5.59897
229.272 6.22634
231.396 26.7187
239.009 13.9982
242.129 7.79671
243.105 7.06352
249.585 62.7441
256.121 7.14761
261.129 31.3231
265.605 19.278
271.215 8.53633
272.156 28.6876
273.111 8.49323
276.229 42.5959
277.323 27.8447
284.171 19.1465
285.325 9.76164
293.056 7.61163
297.353 29.632
299.172 9.42478
305.906 19.6211
308.291 28.4141
310.007 3.95392
317.600 10.3177
319.784 44.7438
323.214 2.81872
325.178 26.681
326.277 56.7741
329.032 8.55937
329.839 9.47506
331.243 19.386
335.224 11.106
337.147 41.5603
338.418 28.4887
339.297 7.68213
340.114 14.4776
341.084 26.1067
342.348 3.44568
343.137 15.8453
349.252 16.0728
351.175 23.8862
352.806 62.2604
353.833 48.1786
356.534 28.1976
357.164 23.0207
360.673 59.1512
361.292 21.907
362.362 6.31144
365.553 67.7416
367.199 24.7162
368.087 9.35767
370.015 26.6655
372.523 46.7835
373.384 64.0125
374.566 87.5309
375.596 31.6065
376.292 71.9301
378.194 23.2517
379.261 79.4763
380.419 57.338
381.259 20.5035
383.532 26.2971
384.146 26.1783
385.185 40.8414
386.063 65.5999
387.194 8.34715
390.630 29.1238
391.881 14.2425
392.841 29.0047
393.818 32.1087
395.056 30.01
396.308 8.85499
397.292 24.4985
398.138 6.87937
399.436 9.67794
400.165 4.52332
401.193 14.3013
402.222 45.0395
405.862 43.2439
406.931 12.3266
407.992 53.029
409.037 11.7937
409.891 87.895
411.081 116.25
412.070 46.8133
413.954 22.6339
415.144 44.7191
418.220 35.7399
419.134 7.44472
420.625 128.68
421.733 13.9804
423.946 121.7
425.112 74.2016
426.304 21.579
427.334 78.919
428.120 9.91727
429.799 101.383
431.017 52.3203
431.696 67.5258
432.811 11.5724
434.324 17.7197
435.034 4.6051
436.232 76.6558
436.976 57.9635
437.852 78.4738
439.084 9.86581
439.966 6.21033
440.872 49.5979
441.665 8.45201
442.893 35.9664
443.723 20.6709
444.567 66.5007
445.584 68.6821
447.918 47.2713
448.533 25.3325
449.904 83.4148
450.927 20.6468
452.413 122.135
453.203 3.4401
453.938 67.6635
454.867 56.6261
456.047 77.1465
457.600 107.507
458.501 22.8759
460.443 63.0486
462.212 11.4055
463.307 129.256
464.010 100.87
465.265 110.06
465.899 18.767
466.916 120.067
468.015 131.048
469.019 60.5156
469.841 76.3083
470.767 102.393
471.888 111.042
473.071 24.0284
473.918 13.3536
474.764 26.1001
476.035 150.728
477.459 740.083
478.326 78.0245
479.256 72.3498
480.168 467.771
481.181 677.785
482.341 140.463
483.232 78.0871
484.163 85.0224
485.335 211.191
486.958 1003.58
487.664 101.868
488.944 442.246
489.761 329.812
490.697 216.139
492.049 22.4626
494.336 20.7172
497.806 38.8538
498.787 97.8422
499.890 55.4047
501.035 26.8528
505.101 21.2601
506.450 33.0481
516.443 15.8633
524.195 13.6702
525.173 39.7635
547.247 16.5599
548.257 47.1738
549.313 40.9072
558.414 632.457
559.315 79.5747
559.934 145.311
566.745 40.3324
576.244 20.1595
578.240 61.3717
582.084 44.9424
594.210 74.9493
596.252 14.7674
597.371 66.1577
598.987 28.942
602.045 110.616
604.480 7.61636
610.270 11.1265
613.166 15.3729
617.565 29.5126
620.282 8.30145
622.291 12.7468
625.355 29.0948
633.381 8.397
636.139 27.1787
636.928 29.7959
638.390 5.62543
640.061 6237.87
640.947 1322.64
642.098 67.5514
651.341 23.2054
652.839 26.6099
655.769 18.8604
657.374 18.2452
663.459 6.72014
666.390 4.27568
667.887 41.1863
678.461 65.592
679.912 25.7099
684.303 13.9491
690.698 44.9427
695.729 430.192
696.634 174.902
704.325 83.2993
705.235 7.85787
716.637 16.4696
717.897 32.7324
719.861 27.7155
720.650 6.12209
721.336 15.8065
723.165 11.2981
729.522 7.93087
734.494 5.50488
736.504 9.68242
745.479 49.9417
746.679 42.5426
753.813 63.8843
754.585 17.0791
770.511 3.58865
786.494 54.777
803.442 6.70499
810.581 13.2399
827.853 20.1983
880.573 14.5699
1151.683 16.1717
END IONS

BEGIN IONS
TITLE=Spectrum158 scans: 1060,
PEPMASS=498.58289 5712.00781
CHARGE=3+
RTINSECONDS=1000
SCANS=1060
105.06577 1272.31
136.07431 193.358
181.06049 1244.8
199.07178 557.036
204.69994 212.36
216.09784 2618.72
217.10139 218.822
242.15118 234.116
293.11169 262.146
373.20337 294.541
375.65942 247.098
379.15796 224.356
421.17102 431.306
429.08862 1218.9
463.56931 464.978
463.90457 620.383
477.22784 1137.58
477.56174 873.923
477.89618 510.243
480.90372 272.813
481.24261 279.733
484.76669 287.657
485.26007 683.005
485.75519 287.081
486.26575 306.819
486.90250 569.574
487.23828 601.164
488.68234 194.803
492.90759 749.459
493.24188 645.336
493.57809 270.192
493.77118 933.826
494.27579 520.546
497.25150 462.09
497.68472 284.482
499.26553 416.173
533.87750 232.659
534.76477 267.638
545.31622 337.6
549.28888 680.213
549.78735 297.281
550.30035 244.898
558.29407 1794.43
558.79547 1049.25
559.29742 301.941
639.82526 11660
640.32684 8438.11
640.82751 3117.97
641.32617 859.921
674.36224 796.207
675.36639 267.419
695.33984 2017.25
695.84332 1736.54
696.34137 655.412
703.85699 202.173
745.39661 924.334
858.48260 408.551
1461.84985 212.361
END IONS

BEGIN IONS
TITLE=Spectrum159 scans: 1063,
PEPMASS=533.25330 15719.65527
CHARGE=2+
RTINSECONDS=1002
SCANS=1063
158.091 12.3082
161.052 82.9884
162.166 10.2556
170.179 19.8923
173.295 4.29132
175.103 175.669
182.073 7.22693
183.118 24.9017
189.112 228.111
191.033 5.50308
197.818 9.6749
201.817 10.5691
203.061 21.7722
206.963 32.1883
209.087 5.45324
211.988 7.91601
214.202 29.1429
215.159 15.0593
216.208 21.503
218.877 11.7382
220.171 22.7071
221.142 143.276
222.027 12.4048
229.165 7.72154
230.155 13.9428
232.195 18.3184
238.083 12.0537
243.167 10.6783
244.080 25.5205
245.024 9.10101
247.966 41.2958
249.132 33.0594
250.370 23.3749
255.339 13.7001
257.133 80.6347
258.158 43.0474
259.109 7.42399
260.182 376.688
262.214 467.781
263.041 87.8086
264.105 4.98379
265.195 13.9219
268.263 24.557
274.241 3.25491
275.172 24.1199
276.248 15.6661
278.222 13.7027
281.198 21.3213
282.091 20.1206
284.220 4.28969
288.343 88.4383
289.143 16.8097
291.084 16.2224
292.220 22.4579
293.138 13.3066
294.334 5.7802
295.174 20.4583
296.734 14.2879
297.866 11.6385
300.230 6.30275
302.148 440.703
303.339 44.9726
304.321 55.5766
306.132 3.98732
306.988 11.0381
309.087 39.123
310.141 29.8147
313.891 15.2001
316.031 7.2932
317.073 77.9595
319.406 4.35725
320.223 65.0187
321.060 7.18566
322.296 18.3878
323.032 3.70458
324.241 15.0061
327.272 13.2543
328.202 32.09
329.329 22.2209
331.274 4.88698
334.334 22.2674
337.323 20.3336
338.465 16.0133
339.172 21.1235
343.235 5.80174
347.073 3.90031
348.306 4.55317
350.898 21.5665
353.429 38.8077
354.366 27.7845
356.866 41.5192
358.044 16.8518
359.143 52.3548
360.055 41.9885
360.975 24.7911
361.950 8.62578
362.998 22.5547
363.942 19.6409
365.086 186.335
369.262 142.763
370.168 47.9295
371.245 91.7977
372.137 47.6484
373.721 158.004
374.697 39.2216
376.302 1148.65
377.433 215.369
378.345 98.1475
379.442 79.5727
380.206 15.0691
380.992 57.5491
382.349 17.7427
384.072 11.3099
385.303 18.5165
386.114 7.16448
387.098 48.455
387.862 78.0117
389.178 20.5845
390.942 47.9266
392.154 28.7001
392.989 6.83199
394.539 18.8024
395.288 21.6232
396.364 3.67092
398.217 14.0887
398.988 10.1991
400.154 13.3963
404.239 103.674
405.311 121.275
405.982 154.695
407.526 11.501
408.270 81.7211
410.246 30.6516
412.703 47.7663
413.563 53.1478
414.307 19.3794
415.142 57.256
416.569 43.4134
417.306 40.7007
417.940 18.5619
419.252 48.5098
420.204 86.4277
421.253 221.415
422.256 82.3144
423.010 19.6099
424.352 6.71019
427.294 27.3651
428.130 70.3918
430.050 201.108
431.017 400.663
431.817 75.6751
432.631 41.3957
434.608 68.6962
436.517 22.186
437.932 27.2341
439.389 3586.68
440.288 411.111
441.662 40.8277
443.004 129.052
443.870 9.78472
445.166 93.4309
446.021 65.2426
448.161 535.676
449.195 153.013
450.145 14.7831
451.601 82.9208
452.833 66.2154
453.553 6.57339
455.498 17.3248
456.267 30.9057
456.981 8.34176
458.213 73.2115
459.177 162.283
460.050 87.2714
461.108 112.153
462.207 52.6186
462.854 13.5796
463.977 46.5811
466.746 20.6309
468.919 37.0725
470.067 40.325
470.992 104.603
472.027 156.325
473.211 146.254
474.079 180.92
475.052 51.5185
475.913 52.6181
477.140 145.772
478.491 43.7358
479.585 19.4026
480.757 212.897
481.664 95.7391
482.782 19.4462
484.677 273.52
485.362 148.678
486.886 542.675
487.948 308.12
489.293 1299.72
490.267 417.256
491.312 93.0059
492.323 69.1188
493.223 150.629
494.394 31.4731
495.980 41.1308
496.877 48.6485
497.961 173.926
499.003 6.89235
499.963 154.036
501.532 85.0783
502.426 340.625
503.234 49.1345
505.192 232.345
506.234 89.8916
507.220 50.0564
508.125 37.7361
508.798 29.9823
509.883 147.431
510.990 134.43
512.135 255.613
513.042 147.828
514.951 1161.18
515.879 984.09
516.803 109.024
517.892 225.163
518.767 198.344
520.995 217.751
522.039 12.9976
523.046 273.193
524.398 4517.44
525.319 1205.8
526.703 120.33
528.543 5.38899
532.990 36.917
533.770 62.3383
537.311 30.8194
541.171 19.1897
542.142 59.6459
543.099 38.2266
544.030 30.7837
549.229 43.1808
555.154 52.1496
559.287 110.618
560.309 129.964
561.240 17.5625
562.680 15.5767
575.428 17.3801
577.210 520.22
578.238 113.743
579.270 14.6466
581.094 11.2638
596.173 6.48964
597.022 40.3391
600.425 27.1398
601.434 30.1581
603.420 4.86496
605.381 14.6223
611.721 98.8798
614.607 43.7981
618.293 1359.99
619.415 402.5
620.366 115.775
623.324 41.3502
625.427 22.1237
628.430 14.7448
630.304 5.85665
630.940 33.2089
633.338 26.2368
635.538 15.2909
637.237 143.69
641.607 23.2971
644.326 65.4905
646.341 21.7894
654.462 108.314
655.436 48.4821
656.373 62.2147
659.453 17.346
660.593 10.3866
662.557 55.3802
663.499 18.1288
668.104 17.5598
672.276 221.705
673.473 108.204
675.775 18.8083
681.352 3.30669
683.338 72.0202
688.231 14.5638
690.374 404.543
691.376 144.344
692.492 20.5052
698.409 5.17683
711.572 30.5319
718.934 28.3563
728.433 26.3959
729.537 198.592
730.294 16.7839
746.426 1472.63
747.378 489.493
748.500 133.006
753.333 15.7257
759.479 23.3959
768.448 20.6158
769.375 13.5248
772.341 15.653
774.470 22.7391
775.842 24.787
777.630 12.2433
779.758 45.5871
786.422 10.7339
787.461 142.407
796.444 14.8591
797.351 21.7775
798.347 12.8037
799.300 10.9458
804.431 239.76
805.407 61.2032
806.461 56.4062
807.483 46.0851
812.187 16.1892
814.485 10.2529
818.388 19.5029
846.455 18.7315
856.734 14.7666
858.486 5.21181
860.519 153.048
861.645 11.2923
862.476 32.9161
866.442 33.8633
874.424 70.4508
875.407 9.14853
877.464 815.497
878.476 483.383
879.452 88.7126
884.224 4.08701
891.426 99.6227
892.546 13.792
893.445 22.6834
895.478 41.0257
896.476 45.1547
900.449 22.0929
914.548 11.359
918.930 6.49898
937.354 17.9826
970.618 15.8886
993.577 24.9618
END IONS

BEGIN IONS
TITLE=Spectrum160 scans: 1064,
PEPMASS=639.82513 3237.08960
CHARGE=2+
RTINSECONDS=1002
SCANS=1064
197.962 6.21549
200.005 20.5421
202.166 21.8217
204.019 12.0818
214.238 6.31741
234.259 25.0278
237.235 17.2583
244.769 9.00379
251.157 12.5641
258.219 28.8949
268.452 7.70365
276.042 11.6102
293.175 10.6314
303.365 6.79834
310.313 4.77875
313.297 14.1862
323.728 9.49156
326.290 14.902
333.076 2.99423
341.286 5.40489
352.106 16.2886
358.250 10.5206
361.065 38.2986
362.376 14.7455
363.782 6.77082
368.365 9.39851
378.358 4.10288
379.157 16.317
383.122 6.29409
385.530 9.93274
392.174 13.4584
393.626 7.23494
402.577 12.4679
405.007 12.1929
407.203 6.36904
411.896 21.8744
414.411 28.6181
417.458 8.01715
421.234 22.0296
424.078 3.41207
426.223 38.6241
427.191 73.1959
428.184 12.7827
434.169 16.5852
437.165 12.6047
438.733 20.88
440.289 14.1164
442.358 4.98705
444.280 19.5158
447.423 39.1371
448.745 46.5504
449.929 24.2716
451.175 8.96817
453.913 28.3083
456.320 19.2121
457.344 15.5432
459.419 39.4318
464.773 6.83025
469.231 5.70561
476.401 23.7113
477.148 15.6646
478.874 33.0268
480.200 7.89849
480.918 39.2824
484.834 51.4712
485.899 52.1233
487.106 14.593
488.389 49.5285
491.159 43.3701
492.561 28.2652
493.573 72.1722
494.239 19.0939
496.208 72.0696
507.409 41.1684
510.994 59.4602
512.086 25.5424
512.793 14.5282
513.672 5.42066
515.662 8.72
517.990 17.9243
519.958 15.2246
521.784 5.87118
523.650 22.5351
525.984 9.63624
527.858 5.32096
533.929 19.5878
534.958 37.4352
536.113 19.1708
536.763 21.5947
540.798 6.40553
545.327 52.5069
547.747 14.7124
549.018 19.1309
549.951 16.1517
550.906 32.0683
551.932 75.8493
552.656 37.3579
553.786 38.4522
555.183 5.91506
556.060 28.5658
559.251 16.3603
560.266 40.793
563.125 25.0998
563.757 8.39987
564.899 15.3475
566.240 53.8033
566.991 6.26011
568.286 38.0869
571.624 18.94
572.819 26.6631
573.695 36.981
574.375 53.1643
576.912 17.7999
578.137 12.0119
580.101 20.5247
581.336 40.7838
582.872 27.0111
584.111 37.956
585.010 20.6454
585.817 19.2433
586.607 46.8803
587.989 39.4492
590.839 27.2408
593.308 34.8697
593.941 68.8478
595.013 210.089
596.090 23.6709
597.187 49.7778
598.711 34.4377
600.125 26.0055
601.534 33.0037
603.893 72.463
604.968 43.1265
605.681 31.5317
607.764 25.0233
608.766 57.3577
611.387 30.6306
612.370 59.4679
613.099 32.3923
614.613 20.5802
615.600 33.3471
617.204 26.7642
618.500 26.0772
619.422 22.8364
621.339 111.075
622.074 188.526
622.965 130.677
624.258 94.5157
625.252 196.178
626.202 74.5359
627.558 78.5558
628.676 13.1231
629.997 173.347
631.012 333.204
631.813 80.103
638.859 24.4809
639.791 24.1198
645.900 12.6633
666.594 65.3171
674.467 84.0841
675.351 45.589
697.910 53.1425
713.532 24.7937
726.796 10.9583
728.433 15.0087
730.364 39.6137
733.835 20.9785
734.469 23.3111
742.376 20.207
745.528 61.6822
746.608 67.4188
748.359 8.23607
751.165 48.8419
764.031 36.4004
770.340 11.4684
778.420 10.435
801.301 60.6318
803.362 19.7125
829.525 17.9647
844.001 99.8109
858.562 37.039
859.551 36.8087
885.375 27.2549
888.776 11.7817
912.990 36.4446
934.441 9.7189
986.684 101.586
987.700 8.21826
1011.374 12.7079
1016.125 14.846
1221.204 7.90284
END IONS

BEGIN IONS
TITLE=Spectrum161 scans: 1065,
PEPMASS=533.25330 15719.65527
CHARGE=2+
RTINSECONDS=1003
SCANS=1065
100.48243 179.419
101.07061 185.616
104.05273 3317.63
116.07058 950.742
143.08163 1411.11
149.02333 300.201
149.07410 612.682
157.09766 198.173
161.09233 1565.69
171.07628 612.627
175.11983 603.652
189.08719 1637.12
190.09132 223.534
205.09984 399.578
221.44450 185.478
241.08139 247.241
243.07970 407.648
245.12785 296.806
257.09537 210.52
258.10287 274.944
260.10675 1414.62
262.15097 816.74
274.11984 300.632
279.15991 336.035
302.11664 1297.29
303.07684 203.938
337.15845 418.664
359.16699 245.405
364.68805 1376.04
365.18912 475.923
376.19391 2231.81
377.20215 266.218
379.07928 196.96
389.14691 251.363
421.69662 597.91
430.69803 305.09
439.21762 378.31
472.24838 334.666
489.27805 3767.52
490.28064 761.385
534.96814 319.867
600.30780 503.385
601.28125 194.393
618.32092 6807.4
619.32355 1538.89
620.32642 286.389
728.37347 668.998
729.35541 2330.04
730.35461 962.342
746.38025 5916.77
747.38293 2108.71
748.38342 385.755
842.37909 210.133
859.39026 207.986
860.40039 270.82
877.42047 3263.32
878.42273 1282.82
879.42084 347.949
989.18451 211.473
END IONS

BEGIN IONS
TITLE=Spectrum162 scans: 1067,
PEPMASS=473.25906 21687.45508
CHARGE=2+
RTINSECONDS=1004
SCANS=1067
138.064 5.49634
140.077 42.0164
147.080 34.6784
151.143 5.34806
152.176 40.3908
153.159 5.69482
153.989 5.24854
155.091 37.5587
156.285 72.3782
157.103 31.1388
158.101 86.088
159.097 59.4212
170.790 28.9906
172.089 25.0065
173.069 5.96756
175.087 510.379
176.149 4.77759
181.156 11.8984
183.109 21.0465
184.276 11.4086
185.084 7.31862
188.111 5.35189
190.047 10.2456
192.071 9.06889
195.187 5.34584
197.155 160.027
198.134 12.256
199.062 27.3876
204.157 10.1264
211.185 21.3251
212.230 5.73966
214.143 182.203
216.186 3.51779
217.102 5.92603
218.035 3.71187
219.251 10.1534
220.039 19.1687
221.969 16.1185
223.092 11.1438
224.027 9.7598
225.154 23.9402
227.065 13.0278
228.258 52.2751
229.131 32.5538
231.005 22.3944
239.075 10.2577
240.180 12.1823
242.100 24.7565
242.966 36.3019
244.766 8.88288
247.159 21.1747
248.939 21.4628
250.331 11.0751
251.199 16.8054
253.217 19.0065
253.995 15.5137
255.397 42.7127
258.241 10.9886
266.183 6.83202
267.244 28.5558
270.207 115.625
271.275 266.798
272.307 77.0168
273.259 28.3548
276.402 21.7585
280.471 5.49993
282.223 6.00011
284.152 20.0465
288.260 4279.16
289.190 522.341
290.307 57.7733
291.073 12.5654
292.050 11.2652
293.203 27.2033
294.147 6.25252
296.095 9.11001
298.317 9.35049
299.373 62.5822
301.140 44.171
302.947 4.05641
305.017 10.6777
307.426 4.88826
310.182 37.8474
311.306 34.4777
312.443 8.45013
315.111 23.4959
316.191 65.902
317.379 10.3203
318.777 25.5319
320.089 9.05921
321.993 36.3415
324.230 35.288
325.384 24.505
327.327 34.733
328.131 13.0041
329.863 24.4034
330.974 20.3471
332.011 32.7322
332.813 15.0453
335.234 19.4856
336.024 9.64908
338.037 14.6246
340.180 24.0935
341.121 55.77
344.296 116.3
345.162 40.3673
346.225 61.3999
349.093 26.1171
350.057 34.581
351.332 28.7919
352.304 23.8614
353.331 20.0911
354.242 22.4376
355.130 55.0893
356.338 10.1757
357.023 19.9869
357.973 29.4036
359.429 39.1541
360.265 14.5205
361.256 18.2342
362.227 67.7803
363.218 39.9203
366.320 4.80258
368.568 16.1934
369.173 15.8077
370.419 84.1185
371.309 21.4048
372.142 20.0749
372.976 10.8372
374.296 39.6766
377.601 49.1245
379.147 15.4382
380.060 5.52832
381.124 9.37078
382.252 35.3031
383.753 58.6371
384.559 37.3439
385.685 75.101
386.345 69.1107
387.367 192.912
388.178 25.8117
389.830 5.96841
393.128 32.2683
393.929 10.1387
396.442 26.2657
397.346 8.5128
398.485 48.2429
399.090 62.2039
400.157 136.665
400.972 82.7173
402.066 58.0743
403.056 49.1553
405.764 16.8655
407.008 135.775
408.053 103.391
409.032 34.4714
410.053 15.5107
411.118 131.71
412.104 25.7143
413.403 26.4089
414.386 37.7844
415.321 178.55
416.293 72.7423
417.241 127.46
418.303 27.4096
418.939 11.0782
420.169 32.7586
421.775 31.7681
423.647 3.2707
425.001 43.6098
426.254 116.232
427.123 471.636
428.140 448.71
429.040 232.004
430.078 104.268
431.305 33.6906
432.227 89.2664
432.860 21.1397
436.502 269.539
437.223 32.9798
438.284 115.249
439.262 27.9163
440.481 81.6299
441.263 26.2823
442.272 1461.78
443.366 715.461
444.488 74.8519
445.312 151.147
446.188 168.976
447.343 89.5686
448.519 59.4612
449.981 79.8158
450.701 197.006
451.439 39.9288
452.219 37.7666
453.261 80.3098
454.886 618.727
455.966 1442.75
457.085 278.013
458.001 201.809
459.113 140.036
459.872 81.6846
460.885 21.751
464.014 557.072
464.912 782.073
465.755 69.0037
467.043 61.5951
468.382 7.20931
472.877 109.339
473.719 141.04
486.163 48.1486
487.774 58.8293
489.383 24.3929
491.267 8.10534
492.217 37.3901
494.251 10.9401
496.362 19.3472
500.364 22.1279
504.291 1426.31
505.240 297.221
506.305 82.8694
508.164 14.7388
511.241 22.3999
512.132 37.9687
514.124 10.9094
519.363 58.7289
526.297 26.1922
527.239 5.79343
528.182 9.79996
529.150 130.207
530.325 46.5314
531.133 20.4328
532.941 10.2846
536.274 13.0169
537.378 34.6602
544.775 8.45055
546.210 25.2473
547.386 61.4658
552.464 14.8601
554.361 21.8881
569.344 9.00436
570.280 21.4976
575.309 12.8622
577.341 53.8026
580.370 14.1315
588.187 39.9517
593.274 21.1643
594.282 5.21886
595.278 56.4507
596.618 9.68382
598.313 26.3914
599.527 8.24225
601.411 6.63667
602.121 7.84608
603.292 6.66412
609.198 4.97538
612.354 24.971
615.567 44.7823
619.389 387.056
620.399 61.9978
621.388 15.7473
623.343 20.2098
626.296 21.4877
628.429 13.5225
630.177 383.302
631.251 114.326
632.441 26.2568
638.333 57.4077
640.390 117.225
641.368 55.1123
642.276 18.028
643.704 39.5734
649.207 18.3673
651.395 24.623
658.312 4920.08
659.334 1323.56
660.307 344.053
673.522 24.603
676.535 25.3686
685.365 18.6073
686.488 82.5447
687.544 33.5099
690.381 10.8983
692.488 8.89371
698.432 20.3867
703.267 21.9214
704.394 53.2592
705.608 7.55411
714.425 59.0578
715.428 63.6761
719.402 30.0045
727.612 20.9089
729.433 11.889
732.489 250.29
733.512 248.622
736.640 19.1351
737.428 45.7755
742.405 13.2549
743.576 84.5213
744.553 46.2434
745.546 21.3859
753.305 42.5575
754.388 52.107
769.530 19.8585
771.472 643.94
772.556 351.246
773.539 92.1528
781.265 20.304
788.406 20.137
789.334 56.2981
790.352 29.344
791.780 68.5435
813.453 8.86779
814.644 21.6982
830.312 13.3231
831.462 10.0612
839.638 26.5008
END IONS

BEGIN IONS
TITLE=Spectrum163 scans: 1068,
PEPMASS=747.37085 3154.93115
CHARGE=2+
RTINSECONDS=1004
SCANS=1068
212.215 7.31011
257.303 6.35148
258.041 5.93592
293.229 31.8032
303.354 10.3452
312.171 5.53429
316.381 8.47557
322.269 4.24332
344.837 21.3713
348.193 7.71811
371.318 12.7436
373.200 5.15588
379.255 61.6228
405.401 15.5192
417.362 61.2742
421.278 6.13442
424.299 4.76526
428.358 15.9666
429.044 4.8571
440.358 12.0277
449.209 13.6075
459.048 13.2152
471.313 24.1795
480.326 14.9986
484.349 19.8752
485.203 4.52727
486.108 19.659
489.155 45.8719
490.411 6.66611
491.272 24.009
492.268 21.6662
502.322 17.4836
506.979 83.0813
508.206 4.69974
509.057 30.5156
527.489 36.714
528.229 39.9651
529.327 5.99232
534.299 19.5387
538.494 8.40684
541.128 9.30059
545.227 115.813
546.181 19.6986
547.314 37.7264
549.336 94.0863
552.497 3.72976
555.180 48.4769
558.279 20.1568
562.257 23.5955
567.424 78.9364
571.141 5.7981
573.520 50.8064
583.283 3.76063
585.080 23.6773
593.169 14.0048
595.696 32.2441
596.586 15.8191
597.747 13.696
600.730 25.2202
601.456 10.5269
603.459 18.4217
605.423 14.4691
613.475 26.0535
616.441 70.1431
617.248 42.9019
618.043 40.174
619.600 105.845
621.012 87.1331
622.434 8.10651
629.781 22.0067
630.703 14.8706
635.684 30.1874
636.295 3.50284
637.340 16.3546
638.317 11.812
639.027 7.52403
640.234 78.4554
644.252 11.8596
648.599 28.8546
649.312 36.3779
650.245 9.61677
651.403 6.09909
656.509 13.3255
658.509 10.2388
659.261 29.8467
665.748 49.4219
667.507 6.80702
669.267 21.8671
670.282 34.5616
671.176 11.5345
673.740 97.3389
674.522 90.6974
675.379 54.026
680.264 35.8414
681.570 32.2646
685.570 37.7419
687.216 97.8467
689.764 47.3103
691.866 46.6329
692.506 5.0146
695.852 52.1168
700.993 122.467
701.660 4.08889
702.806 73.8899
704.119 19.4359
705.927 131.673
709.753 32.0275
711.356 9.70154
712.404 35.3118
713.333 48.7757
714.394 93.1227
716.454 11.7819
717.304 13.1456
718.439 17.5818
719.530 40.282
720.825 153.875
722.365 176.82
722.992 116.811
724.295 121.844
724.900 40.4861
727.394 31.3166
728.547 123.344
729.400 323.394
730.402 127.457
731.402 78.9226
733.301 130.294
737.048 27.2731
738.283 140.312
739.239 216.167
746.828 6.87535
747.815 3.35473
768.355 9.93737
770.505 15.6576
785.426 7.87956
820.455 42.7575
821.438 11.9478
826.612 65.3417
840.614 25.441
858.418 129.416
859.558 60.1535
864.826 12.958
867.610 68.0501
881.201 55.9298
893.055 18.2272
897.115 90.8876
914.603 13.4447
915.397 23.8327
927.130 60.3091
933.513 7.42937
950.591 7.0077
953.514 11.4613
969.515 29.3052
970.596 38.1765
986.660 67.5676
987.598 8.31104
992.945 13.8905
1019.228 40.282
1025.792 32.0595
1028.152 13.8559
1029.527 36.4253
1030.583 59.1191
1036.289 61.1462
1037.349 17.6999
1082.528 16.581
1115.571 51.2217
1116.394 31.1258
1132.570 24.2081
1133.497 11.0236
1175.932 25.3838
1192.453 23.5468
1234.202 8.24594
1246.648 29.6111
1260.731 45.2318
1261.625 24.3925
1273.564 8.7316
1278.740 59.4788
1279.654 122.755
1285.600 4.89603
1292.354 5.63609
1321.544 5.03217
1347.640 9.4858
1348.617 20.0636
1361.580 8.30867
END IONS

BEGIN IONS
TITLE=Spectrum164 scans: 1069,
PEPMASS=473.25906 21687.45508
CHARGE=2+
RTINSECONDS=1005
SCANS=1069
112.08688 311.814
115.08710 278.235
116.07233 177.613
149.02313 378.374
155.08224 240.194
158.09261 856.692
175.11913 2884.96
180.07660 198.176
197.10335 1446.37
214.13046 609.717
271.17703 640.621
279.16046 494.083
288.20328 7992.03
289.20657 916.835
370.25244 312.779
436.23346 461.192
442.24088 2870.34
443.24368 708.729
443.73767 213.569
455.74109 329.374
456.23212 234.629
456.98038 208.438
464.25266 442.071
464.74908 424.3
473.25900 22416.5
473.76050 10218.3
474.26270 2901.57
474.76779 242.663
504.27725 3050.61
505.28073 478.936
529.27118 583.452
530.27325 288.107
619.30518 1613.61
620.30792 582.186
630.31970 2005.32
631.32465 638.807
640.30200 406.489
658.31610 6623.88
659.31757 2068.58
660.32013 350.684
732.38776 1919.59
733.39630 620.616
743.40564 590.468
771.40106 1274.3
772.40790 449.729
789.40723 393.046
END IONS

BEGIN IONS
TITLE=Spectrum165 scans: 1071,
PEPMASS=597.79114 10713.77734
CHARGE=2+
RTINSECONDS=1006
SCANS=1071
175.188 8.48255
182.024 8.04951
194.994 11.0743
197.182 6.5409
197.967 20.2016
202.147 40.7432
203.183 30.9946
215.255 10.0836
217.987 7.65031
220.186 30.2802
221.042 4.71009
232.243 193.914
235.183 52.4512
240.141 18.2183
241.256 7.06192
244.179 9.80059
246.202 17.0872
247.107 10.0933
249.171 31.5455
253.111 14.4133
257.150 7.18057
258.170 14.5399
265.250 322.863
266.219 12.1729
267.093 9.66457
268.324 21.5733
275.237 43.8811
276.192 35.5717
277.757 13.1619
285.062 14.6047
293.146 672.134
294.131 37.8419
303.340 240.028
304.106 13.3412
305.478 16.582
308.346 21.683
314.165 72.734
315.248 20.8976
322.367 35.2886
325.300 9.95617
326.285 14.6069
327.407 18.3173
328.104 12.3379
330.184 19.8759
333.125 6.42765
338.193 14.311
341.172 43.0631
346.935 4.38569
353.279 33.6244
356.058 15.307
358.913 3.18343
361.226 10.777
363.936 9.91007
365.312 12.4306
370.430 8.43534
371.345 15.6433
372.257 42.8704
376.457 21.6929
387.440 15.7536
391.031 6.49204
392.327 20.3849
399.476 36.2268
400.123 33.3802
403.360 66.3315
404.235 515.904
404.838 18.8215
405.860 38.75
411.839 10.7737
415.180 17.3067
420.033 8.57675
422.133 354.887
423.284 57.9548
424.504 41.4903
426.768 15.5564
430.002 17.8255
434.278 33.2694
435.772 4.33487
436.389 7.69376
440.370 35.1439
443.174 55.7686
446.234 7.56823
450.209 55.5901
452.005 83.0114
452.933 6.40751
453.829 11.0761
455.256 6.20333
456.094 8.93233
465.274 22.5531
467.050 40.0342
469.253 3.17979
471.205 39.3926
472.724 4.46463
474.081 14.0066
475.378 23.9513
476.233 3.25072
479.677 23.1482
481.538 25.6163
483.252 19.2624
484.852 21.0954
485.707 39.2057
486.471 27.7175
490.576 105.034
491.797 5.32548
494.388 27.587
496.515 43.1151
497.325 16.7846
499.297 14.9877
500.304 15.9598
501.943 8.85357
505.512 67.1406
507.437 220.351
508.659 80.2837
509.679 53.5204
511.063 94.4988
514.324 29.4151
515.271 39.462
516.310 38.5261
517.259 27.4057
518.099 21.3422
520.247 185.904
521.222 47.5573
523.768 97.0618
524.487 68.3098
525.968 101.602
530.074 35.6073
531.187 44.4709
532.336 487.841
533.242 122.623
534.292 43.6954
535.176 315.002
536.425 133.322
537.924 51.5838
538.813 27.7734
539.909 11.2668
541.371 129.676
542.399 77.9407
544.941 11.2091
547.706 32.1403
552.324 175.88
553.061 231.583
554.297 60.3167
554.993 29.5754
557.007 40.3058
557.970 49.2817
559.083 46.5604
560.112 11.4896
561.071 76.6493
562.474 44.6611
563.719 42.6832
564.528 6.1055
566.235 59.3545
567.561 62.1574
568.205 41.618
570.084 8.36453
571.310 125.584
571.939 69.8362
573.761 55.2066
575.260 64.2208
576.291 15.3397
579.119 188.273
579.950 415.873
580.841 377.088
582.048 125.88
583.057 12.9929
586.018 69.8737
587.184 43.1222
588.622 598.447
589.265 632.5
589.916 251.259
590.784 62.6855
595.991 18.5171
597.035 17.0713
597.896 48.4525
613.596 46.4245
616.404 41.1728
620.819 74.178
626.238 6.16252
628.233 6.59213
629.319 13.1052
632.340 7.85864
636.243 60.5569
641.586 11.5306
642.367 40.1975
643.393 137.757
644.317 90.4066
645.306 32.0806
646.373 56.174
647.324 8.39005
648.407 53.1034
658.315 7.90884
660.355 770.852
661.421 292.533
662.394 16.3037
663.336 236.268
664.405 29.8626
676.255 8.51067
679.614 58.8849
681.524 23.7523
683.534 15.6741
684.555 18.1578
686.307 11.4229
689.245 6.1425
701.937 81.3923
703.927 30.4516
706.647 59.1932
710.908 43.9982
711.624 18.1939
721.498 23.2536
725.287 17.1309
726.337 15.5922
727.587 10.7061
731.329 84.9176
731.949 81.197
732.588 22.3212
746.100 48.0394
753.568 35.5242
756.694 47.3962
757.623 40.5066
758.412 8.26902
760.279 24.6798
762.664 27.3776
764.331 10.1789
765.379 33.7115
766.462 7.86416
773.512 767.886
774.427 180.009
775.523 79.5672
780.010 81.3708
780.645 48.3141
791.386 189.637
792.546 103.55
793.459 59.153
796.173 10.1463
804.288 19.558
810.845 44.5524
815.391 8.15568
829.600 42.0646
831.333 9.17664
846.719 21.5142
850.311 8.01585
852.462 28.1498
854.469 15.9845
857.492 16.1785
868.358 13.7968
874.550 44.0805
875.372 19.3123
884.498 11.0639
885.504 155.887
886.487 17.5908
887.512 86.7181
892.539 76.5547
893.589 45.5564
897.825 27.3723
902.498 1253.31
903.540 255.328
904.494 124.65
906.575 23.378
909.420 16.9594
911.517 14.4879
918.541 3.60982
920.603 17.7368
933.268 28.6142
936.313 21.5955
945.722 88.38
946.830 40.5936
947.543 15.4019
963.578 211.218
964.512 106.919
965.521 15.4544
1003.504 15.1698
1004.687 21.0435
1013.835 8.26384
1020.572 53.3314
1021.478 7.12127
1031.434 109.237
1039.708 18.1917
END IONS

BEGIN IONS
TITLE=Spectrum166 scans: 1072,
PEPMASS=405.70880 5156.93848
CHARGE=2+
RTINSECONDS=1006
SCANS=1072
116.176 28.1406
127.077 11.7654
129.168 14.9899
130.175 10.3484
140.004 8.81827
143.002 9.23077
147.721 24.3799
151.188 4.09727
157.981 4.14291
159.179 21.1466
161.063 16.6541
163.150 18.8121
164.006 3.30979
166.158 23.5002
167.160 5.27643
171.227 4.58893
172.108 19.8543
175.079 65.6564
176.238 7.85412
177.164 6.89724
181.032 14.8898
183.015 26.8393
185.028 12.7587
186.404 15.9
187.070 37.5485
189.033 14.9422
192.182 36.9208
193.097 12.0404
197.328 15.3078
205.015 4.07014
207.005 106.952
208.251 10.4949
212.210 3.69975
213.073 7.15703
215.129 8.20871
216.121 42.7281
218.120 14.223
218.983 13.1658
222.154 37.2842
223.005 12.5531
224.349 15.0902
227.263 20.3717
228.123 26.3896
228.969 11.3639
229.993 19.0588
231.553 25.5565
233.027 48.3232
234.114 43.6251
235.147 78.0345
236.062 19.042
240.110 21.8393
243.117 4.50091
245.168 17.8942
246.034 15.932
247.130 29.4729
248.172 44.1641
248.969 7.6511
250.989 17.643
251.848 23.8047
258.986 23.5828
260.730 84.0563
262.081 54.1898
263.403 31.3459
264.107 8.73105
265.256 18.2459
267.168 11.6654
268.036 2.96999
269.927 54.3373
271.876 128.262
274.066 19.601
275.070 56.0029
276.088 66.5237
277.245 114.539
278.101 45.414
279.288 31.9152
280.181 10.2221
281.112 38.5826
282.114 35.9259
283.267 39.9448
284.236 28.7248
285.264 17.1334
286.258 26.6423
287.444 45.8877
288.559 158.28
289.208 123.477
290.110 68.0131
291.048 33.4333
292.017 16.7842
294.057 31.9937
295.171 13.9242
296.297 18.8096
297.229 5.53838
298.250 73.8918
300.180 24.1422
301.062 20.0691
302.088 37.0053
303.263 156.613
304.169 45.334
305.169 44.2287
306.147 34.2001
306.956 40.591
307.652 10.4318
308.253 8.54996
309.148 23.9358
310.113 76.5569
311.061 18.9486
312.275 8.74834
313.270 18.0268
314.919 115.569
316.612 686.974
317.943 142.061
318.903 144.94
322.289 245.774
322.970 22.1025
326.004 25.837
327.355 13.8367
329.157 83.7555
330.493 50.2274
331.172 64.8923
332.087 111.644
333.249 185.661
334.314 63.7474
335.017 39.9077
335.867 47.4362
337.902 117.121
339.383 81.1573
340.312 99.1461
341.202 36.8671
342.361 77.1144
343.270 38.0529
344.167 149.315
345.158 258.574
346.091 156.547
347.125 173.74
348.100 128.036
349.030 84.6601
350.097 35.6303
352.192 89.4619
353.045 52.6525
355.655 32.4187
356.265 12.6186
357.313 446.888
358.266 68.1839
359.219 514.075
360.130 605.011
361.090 263.921
361.928 541.855
362.879 319.668
364.068 140.879
364.922 208.4
365.935 76.2425
367.183 259.76
368.160 72.5952
368.763 20.7399
369.837 92.6207
370.469 32.9667
373.268 139.976
374.105 126.388
375.124 57.218
376.132 109.35
377.038 106.185
378.067 48.867
379.139 108.447
380.929 32.163
381.983 107.449
383.274 110.792
384.648 145.474
385.353 653.649
386.294 157.311
387.077 667.565
387.973 1930.39
388.823 172.404
390.008 102.357
391.206 136.044
392.093 55.8991
393.791 99.7654
394.523 62.8169
396.924 7394.87
397.878 665.204
398.924 107.367
399.730 69.7544
404.588 9.56932
405.431 190.027
406.888 72.1035
410.004 102.717
414.311 30.1976
415.039 7.90073
415.687 14.2408
416.360 11.7848
421.678 8.65106
432.356 18.482
437.235 5.08954
441.549 26.5469
444.150 6.53766
445.299 17.0155
447.303 8.15464
448.265 49.1468
454.226 6.84271
459.490 50.7163
463.059 11.5774
465.348 35.3121
470.046 30.9432
472.211 111.891
473.174 82.8973
478.678 47.3332
490.877 31.6707
493.308 4.59123
494.352 20.4291
495.865 41.8697
497.093 70.9099
505.734 24.1783
508.459 95.1957
509.229 9.43619
514.044 35.3116
516.141 22.9359
529.072 47.1146
529.697 17.3689
530.316 42.1744
535.934 36.496
541.783 22.3503
573.615 20.1028
575.312 55.0553
577.424 46.2743
580.374 4.99788
583.176 6.89414
589.113 21.4524
595.286 65.5178
596.348 57.047
596.958 14.6006
597.625 12.6292
601.234 67.592
602.493 9.62993
604.178 9.01772
605.256 13.6521
619.155 13.2267
624.443 23.5956
629.425 18.1003
643.375 23.5949
644.347 18.8546
665.403 20.3065
682.480 29.5721
793.534 25.6159
794.454 6.02322
END IONS

BEGIN IONS
TITLE=Spectrum167 scans: 1073,
PEPMASS=435.87732 4189.73486
CHARGE=3+
RTINSECONDS=1006
SCANS=1073
129.111 53.0083
130.118 20.186
138.904 16.8603
147.159 52.9692
149.016 5.0608
151.132 11.1878
153.022 9.5718
157.006 31.9467
158.159 9.12473
163.045 4.98719
165.188 14.2106
173.076 17.3525
174.950 16.9925
176.164 27.9376
177.087 17.1799
181.063 29.8374
183.200 17.7225
194.248 7.30747
195.069 30.243
199.000 6.85451
201.078 19.8409
201.719 4.14409
205.104 20.8235
209.133 34.6675
209.945 39.5596
210.913 229.376
212.940 117.482
214.844 11.5216
216.150 8.99208
220.884 14.6413
221.851 4.84118
222.882 4.17413
223.504 17.7881
225.278 15.8202
226.254 60.4644
226.961 34.4926
228.004 15.8106
232.129 26.7833
236.054 14.7946
237.291 22.3797
238.252 25.614
240.266 19.5605
243.060 23.5162
244.171 110.704
245.092 11.5862
246.553 109.404
250.027 8.29143
250.965 8.18927
252.823 11.5977
255.205 18.9195
256.050 8.72105
257.228 17.6368
258.142 24.7497
260.215 6.33275
261.107 22.3471
266.581 88.4128
268.200 18.4676
270.215 9.42954
272.154 262.61
273.311 53.7277
274.176 77.2874
274.959 38.8449
276.223 117.24
277.230 20.0273
278.122 63.8708
279.055 5.91918
280.206 30.9672
281.073 9.38668
282.172 30.0729
283.388 51.4057
285.218 11.2561
286.279 46.146
287.386 29.1367
288.354 22.2871
289.209 59.8949
290.157 62.0895
292.197 38.7879
294.010 27.9806
294.933 12.0724
296.539 8.14979
297.367 3.42393
299.142 19.8377
300.414 641.997
301.247 63.1478
302.111 29.8508
303.265 21.5107
303.948 10.3041
305.425 40.8651
306.200 109.017
307.017 85.192
307.980 88.2128
309.228 33.4413
310.175 39.7189
311.135 24.9617
313.218 11.7897
314.083 8.88786
315.422 13.9931
317.124 79.5279
318.022 33.9631
319.000 134.572
319.939 201.224
321.207 240.11
322.114 136.54
323.021 710.597
324.100 292.456
324.965 493.194
326.039 23.3891
327.091 90.7901
328.175 81.368
330.236 143.37
331.129 80.7505
332.899 157.431
334.366 41.2268
335.416 17.5938
336.256 265.146
337.344 80.3058
341.168 332.957
342.392 64.0374
343.573 42.728
344.227 48.675
345.153 571.168
346.009 363.567
347.122 208.795
347.952 101.758
348.917 53.1338
350.377 75.9641
351.183 34.7932
352.615 11.3094
355.210 15.8182
355.946 44.9417
357.124 46.0142
357.918 38.8245
360.108 149.725
360.966 93.9684
362.011 47.004
363.020 140.692
364.174 502.41
365.041 363.178
365.809 83.8592
367.064 18.6835
368.063 28.9195
368.679 22.0717
370.278 6.79033
371.329 24.1965
372.323 34.4974
373.195 88.7131
374.092 72.3294
375.096 74.9466
376.211 111.394
377.035 77.6752
378.092 149.149
379.085 108.017
380.067 47.1295
380.900 41.7744
381.591 12.176
382.306 20.1394
383.100 12.5554
386.792 4.95322
387.888 118.104
389.171 426.734
390.048 500.303
391.041 361.794
391.963 423.139
393.441 483.426
394.226 239.878
394.937 86.2588
395.900 37.9399
398.419 34.4806
399.825 224.441
401.082 94.738
402.345 92.6758
403.889 102.476
404.678 17.4029
405.282 34.5259
406.111 103.793
407.309 229.094
408.212 44.8371
408.956 12.1697
410.049 34.3499
410.701 19.4076
412.279 128.516
413.246 136.908
414.457 134.283
415.085 135.386
416.258 90.2655
417.192 392.674
418.045 1352.09
419.180 343.714
420.014 592.113
420.922 129.842
421.620 48.3111
422.257 2.12152
424.073 1779.59
425.399 310.949
426.509 254.844
427.603 219.151
428.733 610.596
429.873 542.855
432.217 35.3045
436.601 76.698
437.340 15.202
441.586 69.0929
443.139 9.39924
445.321 27.6876
446.051 25.9798
450.235 15.9356
452.309 97.7248
454.219 13.4776
456.236 41.6983
457.181 7.63081
458.325 11.8577
470.095 187.366
471.254 14.1228
472.258 23.7188
473.326 12.6515
485.631 55.6136
492.232 14.4109
499.014 42.5779
500.631 92.7541
501.502 24.0168
502.410 154.692
503.314 65.3268
504.078 14.4121
507.177 134.136
508.873 1509.67
509.778 223.77
514.113 20.323
516.972 69.7046
527.158 10.016
529.304 8.59029
532.906 12.865
533.758 409.836
535.236 17.7023
536.303 30.9684
538.685 54.2566
540.980 30.5498
543.368 10.3135
545.195 8.87095
546.283 31.7408
548.213 17.8637
551.207 10.4959
556.212 14.181
560.086 21.5373
561.106 320.401
562.033 91.8669
563.192 43.4138
564.268 5.04898
565.338 48.8181
571.235 84.814
573.373 13.5662
576.680 46.1893
578.349 25.732
579.188 46.5154
581.874 66.6888
584.149 32.5033
585.457 34.5953
587.379 5.0922
589.131 70.8595
590.288 32.7321
593.163 11.2893
594.419 11.9963
595.182 20.8776
597.854 32.8355
599.423 678.576
600.382 195.224
601.300 32.8033
602.279 33.5428
602.904 71.8495
606.753 38.6325
609.336 4.07509
610.516 10.1768
611.256 21.8664
616.320 9.57482
618.538 12.904
620.333 14.3728
626.492 11.4397
633.417 25.4891
636.377 29.4539
640.486 25.4197
645.061 10.2119
650.348 25.164
651.255 16.1436
653.441 3.31065
658.363 7.2806
659.620 9.58483
671.330 46.5301
672.207 21.0323
689.264 244.752
690.456 70.7492
691.219 12.5876
693.242 11.7783
697.427 47.9017
707.459 11.3941
715.381 22.0914
730.500 43.9377
734.412 23.237
742.658 17.7124
744.802 2.92292
767.302 6.42917
774.436 24.3794
786.355 31.425
787.396 36.5214
788.503 11.1931
802.323 5.6575
811.411 4.57575
893.520 5.16894
899.388 70.9249
901.441 25.1771
903.486 24.9571
994.659 46.692
1032.926 25.9012
1076.557 28.7085
END IONS

BEGIN IONS
TITLE=Spectrum168 scans: 1074,
PEPMASS=597.79114 10713.77734
CHARGE=2+
RTINSECONDS=1007
SCANS=1074
136.07574 3543.53
137.07861 391.235
175.11949 454.341
202.08644 775.457
215.13853 309.313
232.14061 845.821
232.73341 180.683
265.11829 5234.28
266.12140 703.921
293.11319 4242.62
294.11649 343.293
303.17847 723.689
326.96265 193.791
353.17789 252.443
372.17685 248.993
404.22452 1705.36
422.15604 1925.94
423.16013 311.23
429.08847 1118.69
487.93246 260.589
514.27240 434.198
515.25623 728.525
532.28351 2892.01
533.28503 480.208
535.23029 221.424
596.36182 591.283
599.35962 232.018
642.33423 460.778
643.31329 854.006
644.33118 352.856
660.34186 3743.26
661.34393 1049.89
756.38202 196.089
773.42401 2743.44
774.42456 823.538
775.43005 241.681
824.64020 213.363
884.46112 436.135
885.44623 409.808
902.47028 3809.13
903.47028 1709.03
904.47260 335.519
1031.50916 616.73
END IONS

BEGIN IONS
TITLE=Spectrum169 scans: 1075,
PEPMASS=405.70880 5156.93848
CHARGE=2+
RTINSECONDS=1008
SCANS=1075
101.07011 270.573
149.02350 751.882
159.11270 646.904
165.12619 198.991
170.09283 978.98
171.07677 467.316
175.11932 943.043
187.10840 229.105
198.08713 812.405
207.11499 247.511
279.16058 556.849
305.16403 222.655
306.81592 223.903
316.79813 309.215
321.15527 520.487
322.18768 688.675
339.16379 385.41
341.00055 377.924
357.17905 242.646
384.18558 231.716
387.69757 981.614
388.20175 322.596
392.19217 287.197
396.70392 4164.66
397.20572 2014.05
397.70691 279.307
409.21970 4815.58
410.22272 1132.36
440.84442 322.025
441.84943 219.375
508.28702 1191.85
577.30975 369.502
595.32013 2828.64
596.32117 920.39
682.35077 744.861
END IONS

BEGIN IONS
TITLE=Spectrum170 scans: 1077,
PEPMASS=516.27026 55982.46094
CHARGE=3+
RTINSECONDS=1009
SCANS=1077
147.067 22.1247
148.036 38.1045
153.423 6.86562
155.140 9.1618
157.095 27.5567
158.165 9.87469
167.102 22.7071
171.494 21.4769
172.281 14.5929
172.922 7.35729
175.125 32.5105
179.206 4.09935
180.093 16.5377
180.953 16.7994
190.041 7.24676
190.947 5.04982
195.115 91.5221
197.124 194.601
198.162 34.0007
199.091 18.4156
200.038 2.2502
201.231 20.242
202.123 8.10423
207.090 21.9526
208.059 17.5174
209.131 27.9475
211.177 70.5903
212.138 4.99299
215.191 10.8843
216.089 8.59004
216.955 4.97861
218.951 17.1152
221.174 39.4535
222.132 72.4523
225.213 65.6545
226.068 10.6271
227.056 7.31907
228.125 31.8411
231.009 22.7078
232.102 3.35308
232.912 4.87536
234.165 33.5272
239.165 8.84411
240.236 141.973
241.388 72.6944
242.144 690.754
243.283 78.7381
244.132 35.4514
245.324 28.9747
246.109 129.133
247.037 17.1877
250.172 9.6095
251.110 9.94745
252.187 29.9758
253.117 15.6555
254.302 11.9958
257.073 60.9182
258.232 163.167
258.996 28.121
260.276 20.5573
261.151 104.897
262.087 9.91129
264.109 8.04465
265.383 6.80311
266.979 4.80287
268.054 28.6318
269.109 8.75543
270.181 10.7924
271.205 26.7388
272.193 27.2315
273.176 39.9127
274.499 28.6116
275.213 13.5673
276.252 241.242
277.197 16.7622
279.105 30.7334
280.234 10.702
282.250 34.4176
284.185 19.3579
286.207 54.1842
287.010 11.6225
290.091 173.674
291.291 33.7326
292.354 25.2021
293.324 54.3327
294.103 17.9011
295.158 26.8928
296.532 78.6506
299.164 9.19582
300.227 211.801
301.136 18.7296
304.169 9.91945
308.179 14.4468
309.518 8.91661
310.291 13.376
311.334 7.55817
313.149 47.342
314.325 21.838
315.466 24.8832
316.117 44.9711
318.120 21.8609
321.068 14.8865
323.268 35.5714
324.261 63.9855
325.186 33.2879
326.173 15.5381
328.350 35.6536
330.202 26.0032
331.058 12.0373
332.363 31.0717
333.165 21.0023
336.299 35.2947
337.373 10.4633
338.356 10.7041
339.238 43.5318
340.419 17.7499
341.277 93.4614
342.264 102.483
343.223 30.8741
344.396 26.0184
346.233 24.2294
348.720 30.3233
351.358 16.777
352.206 10.8849
353.266 84.0462
354.432 47.7795
355.103 61.7547
355.717 141.793
356.376 7.2897
357.322 33.5958
358.235 262.414
359.170 33.7341
360.054 21.5535
361.281 11.1097
362.767 54.4243
364.272 140.262
367.098 87.4041
368.248 76.4882
369.123 23.7888
370.382 12.1332
371.366 276.636
372.439 81.4064
373.419 85.6417
374.190 6.42866
375.026 19.6001
377.229 6.87482
379.500 24.5197
381.208 10.3158
382.072 24.1891
383.068 25.443
384.290 37.7927
385.377 11.7149
386.117 69.3938
386.729 34.5503
388.121 70.7941
389.294 113.471
390.244 65.5126
392.205 9.28183
393.284 23.445
395.312 37.53
396.803 30.1494
398.178 37.7447
400.038 185.54
401.222 64.835
402.268 125.8
403.125 95.3848
404.018 30.3036
405.033 35.5353
406.644 14.1114
407.486 27.0939
408.355 60.9675
409.008 14.5571
410.164 97.8192
411.176 56.6455
413.059 37.9757
415.012 68.7262
416.298 37.7513
418.244 106.123
419.499 98.5087
420.283 11.9274
421.186 5.43997
422.356 27.877
423.412 32.4142
425.417 87.4445
426.520 75.4127
427.388 92.5958
428.261 156.822
429.135 89.9005
430.254 38.8896
431.180 58.8065
432.108 53.1976
433.213 62.7489
434.529 9.28107
435.685 90.6102
436.901 49.2648
438.184 7.50733
439.177 19.2237
439.856 8.42266
441.062 39.6545
442.164 54.7951
442.929 48.6637
443.881 111.261
445.148 113.947
446.529 44.9154
447.184 12.2766
448.367 80.2319
449.260 28.9692
450.133 50.2587
452.121 137.587
453.284 358.956
454.219 92.2308
455.366 208.026
456.493 51.6045
457.158 114.505
458.333 88.326
459.234 8.98591
460.200 73.5189
461.488 57.8969
462.192 15.1651
462.846 12.29
463.918 68.4942
465.109 38.6214
465.767 132.636
466.440 130.446
467.156 98.9601
468.249 4.38515
469.906 429.273
470.806 304.654
471.515 108.136
473.083 1401.75
473.951 118.6
474.840 468.499
475.866 97.0608
478.698 3057.18
479.444 886.865
480.833 79.5575
481.913 374.907
482.911 218.688
484.149 136.168
485.321 68.5423
486.384 179.899
487.140 113.183
488.207 86.2697
489.083 70.6347
491.494 107.884
492.511 27.5636
493.274 118.4
494.737 209.574
495.869 191.466
497.234 337.574
498.069 714.635
498.888 852.004
499.945 288.88
501.062 1620.36
502.081 683.901
502.808 29.733
503.459 75.4121
504.847 564.66
506.239 460.194
507.480 449.932
508.553 241.763
509.357 100.686
510.564 108.037
511.954 15.8228
515.802 80.6995
516.813 38.0191
520.339 56.0389
524.342 88.5528
528.167 8.82084
529.239 27.0559
531.266 212.757
532.270 5.75863
533.287 65.5058
534.199 89.8774
536.373 40.3797
537.218 16.3364
541.662 8.98371
542.275 16.4246
543.271 93.708
544.265 19.8553
545.193 9.65713
548.433 7.79637
557.259 45.0705
558.442 137.985
559.261 14.8911
560.304 44.6285
561.119 59.9575
562.594 125.97
563.381 58.2127
564.819 28.2945
565.975 152.169
569.985 99.4419
571.208 78.8946
572.034 42.1058
573.180 7.25548
576.363 14.2662
578.428 130.625
579.620 191.111
580.413 212.559
581.468 284.667
582.427 124.601
583.462 59.4899
587.962 90.1276
588.926 1804.53
589.920 424.588
590.706 38.015
591.438 67.9611
596.915 132.974
599.338 1969.31
600.366 831.396
601.475 135.892
603.426 32.7273
604.982 39.8904
606.725 17.7684
607.951 78.8315
609.773 28.621
612.937 37.8434
614.396 27.5593
615.044 126.902
617.282 52.2449
618.887 36.7715
620.877 16.1981
622.484 128.216
623.866 5.03211
626.303 31.5018
627.517 161.44
628.360 74.5877
629.319 10.9898
630.399 23.9949
631.348 32.799
633.516 40.4866
635.547 346.682
636.579 617.651
637.578 92.2027
638.426 71.4201
644.501 5033.51
645.445 1138.95
647.404 32.2083
649.585 24.4943
650.378 14.0999
652.432 169.419
653.519 12656.1
654.427 3490.33
655.177 10.4544
656.373 66.3292
657.092 19.2303
658.359 115.884
659.650 125.355
665.120 81.3325
666.755 131.123
667.392 29.0174
669.472 77.4238
670.345 22.7243
671.161 7.09426
673.133 15.6238
674.619 109.368
678.182 158.732
679.206 80.1446
681.131 12.751
682.862 54.0421
683.609 81.5688
684.709 39.3073
685.847 25.8594
687.080 202.718
687.789 64.3612
688.489 32.0835
689.400 66.9592
690.435 13.8227
692.172 398.374
693.005 117.214
694.300 14.0814
699.741 52.1542
701.137 1385.87
701.860 470.293
702.603 130.737
707.678 297.862
708.770 524.8
709.713 643.062
710.450 524.187
711.366 97.0472
712.379 22.9738
713.291 15.0112
714.465 58.4821
715.140 66.15
716.149 112.851
717.585 3700.78
718.532 1092.55
721.251 11.7944
722.697 199.499
723.468 103.579
724.397 45.6757
726.667 16.9017
727.629 309.108
728.469 79.9634
729.466 44.5579
731.929 28.8111
734.382 18.5957
735.310 19.9864
737.070 9.06378
741.557 91.5496
747.534 8.5314
750.419 38.5234
752.372 5.64909
756.440 48.4571
757.785 6.60549
759.534 30.526
761.790 20.4007
768.265 20.6765
769.798 22.3458
774.532 21.4173
775.614 9.68511
777.468 6.33117
784.635 69.0406
785.677 24.4364
786.522 16.6863
787.659 15.0323
791.445 28.2179
792.504 8.87265
793.446 23.1148
796.340 8.9904
800.243 6.57524
802.505 119.747
803.342 170.22
804.419 73.9536
805.497 21.7759
813.301 25.0647
817.453 14.0362
818.252 6.84484
819.170 18.2776
820.477 751.725
821.439 411.642
822.445 130.156
823.310 18.4237
835.473 60.4737
836.476 70.0601
837.445 99.1113
838.965 11.1879
839.629 13.0165
842.998 9.95185
844.478 39.4782
845.455 6.52409
848.557 6.54191
854.207 26.105
856.423 136.976
857.580 38.3466
858.394 24.2486
859.313 19.4324
870.556 43.447
871.577 25.635
883.409 14.7219
884.625 14.4378
886.535 6.73984
888.640 9.91397
895.389 21.425
899.583 20.0457
900.566 32.5422
901.352 33.7133
902.678 23.1116
917.430 33.5709
922.621 12.0163
927.481 22.5648
932.490 34.6704
937.623 28.0391
940.402 22.7842
946.698 29.1457
947.626 7.99508
948.534 253.791
949.629 93.3154
950.498 49.2558
951.394 6.81719
973.200 10.5776
982.672 8.10558
994.527 22.6139
1001.366 35.4196
1010.801 3.89215
1012.356 56.4514
1013.583 58.9193
1014.487 92.8244
1016.593 69.1704
1017.610 98.9704
1020.608 26.7572
1028.466 8.70806
1030.493 125.462
1031.601 155.261
1032.637 45.3744
1041.555 33.2514
1042.413 23.9475
1045.505 7.97955
1046.454 10.309
1048.581 11.8476
1059.444 14.486
1060.558 18.4124
1061.703 34.5019
1062.594 18.7608
1063.562 32.5809
1067.564 31.7685
1077.341 43.7267
1078.535 18.324
1079.779 28.7713
1082.951 19.5149
1086.808 13.7997
1112.783 9.72621
1127.642 14.459
1128.567 23.4
1129.728 10.2713
1130.580 32.4433
1141.550 20.9137
1142.583 30.9211
1143.600 39.7689
1144.526 37.9648
1146.512 11.0026
1156.567 17.9756
1158.655 33.8897
1159.569 174.819
1160.589 186.063
1161.463 67.881
1173.652 5.18423
1176.609 24.8496
1177.551 23.0008
1178.391 14.1705
1186.579 34.2579
1188.464 25.7342
1189.692 20.8212
1190.715 32.3662
1191.541 22.5938
1202.694 61.5915
1238.528 11.4818
1269.398 15.9899
1270.633 29.4099
1271.546 16.1238
1272.759 47.57
1274.480 24.1101
1287.651 25.0012
1298.673 15.2704
1303.741 43.9817
1315.727 10.1707
END IONS

BEGIN IONS
TITLE=Spectrum171 scans: 1078,
PEPMASS=653.31268 9803.05176
CHARGE=2+
RTINSECONDS=1009
SCANS=1078
192.649 12.0635
199.045 18.183
209.014 8.81976
211.097 8.23747
221.099 25.0396
223.139 14.5482
229.089 15.7915
231.039 12.5138
237.069 26.1519
242.837 35.6306
250.127 10.3841
258.281 76.1915
260.412 36.6721
261.171 10.7785
263.548 24.7893
267.054 27.8942
271.928 26.4289
276.143 62.8125
286.106 8.24155
290.140 115.551
296.518 8.52445
297.221 4.49113
309.490 8.24855
317.254 6.91739
327.068 11.3416
337.307 24.3882
339.284 11.3824
341.173 146.124
342.343 42.8399
342.992 18.0099
349.721 7.52545
355.295 65.5608
356.344 78.1306
357.172 9.21469
364.957 9.77875
367.492 15.424
369.383 8.04995
372.376 7.3395
380.426 14.9694
382.859 8.45813
387.234 8.77545
389.242 74.6189
390.258 31.526
396.165 11.8615
399.209 8.99602
400.245 47.0242
400.861 6.1677
402.906 39.8701
413.209 7.35032
415.086 34.1938
415.945 59.0487
417.345 6.195
418.230 5.10718
419.124 40.0739
426.082 20.859
429.137 49.5112
430.172 53.4621
431.109 111.617
432.246 47.8137
433.135 48.3379
439.072 9.2553
450.157 19.3757
452.417 26.1018
453.243 51.8615
454.180 8.61732
454.982 30.0128
455.614 4.78039
467.150 8.29831
468.728 18.7686
470.270 99.0347
472.041 5.07714
475.087 76.4149
476.176 37.4156
477.025 20.4251
477.998 8.19521
479.021 33.8016
479.839 37.5787
488.399 20.8608
489.205 55.6145
490.900 102.782
492.200 51.2804
495.096 76.9889
496.095 19.2282
496.776 19.8808
498.726 26.8085
500.160 10.3021
500.833 15.7307
502.345 16.2652
505.170 5.47179
506.490 36.1976
507.956 7.43536
508.822 103.404
509.735 36.2059
510.840 7.19017
512.257 9.94589
513.746 36.601
515.128 13.6739
518.260 10.2848
524.642 53.2424
525.920 20.1596
528.089 16.0759
532.111 30.6121
533.178 45.855
535.668 32.9273
539.349 26.6856
541.084 35.3211
543.954 54.4472
545.956 6.47356
546.939 3.32472
549.083 84.3698
552.538 20.4322
554.202 17.9393
556.234 13.5257
560.291 6.54078
561.330 32.715
561.957 17.623
563.237 30.0238
563.906 71.695
564.835 121.142
565.490 27.1908
566.536 56.0934
567.469 59.4386
568.334 11.0863
569.846 27.5379
571.218 5.04682
571.877 46.5888
573.444 41.6708
576.624 51.8222
579.426 97.409
580.269 120.201
581.033 147.843
581.853 4.03513
582.510 30.287
584.581 52.417
586.402 53.9967
587.277 143.863
588.774 214.368
589.772 92.6044
590.888 56.4988
592.365 21.7341
593.143 20.0566
593.750 16.79
596.891 6.89982
598.371 80.5979
599.350 304.645
600.478 150.554
601.224 44.7063
604.630 37.4998
606.692 205.476
607.906 201.124
609.089 27.2234
609.747 27.9595
610.681 2.86789
611.750 41.931
613.191 19.3922
614.896 37.7552
616.490 24.4686
617.688 21.3832
618.319 128.563
621.755 102.082
622.956 34.819
625.048 33.7732
626.657 101.123
627.825 17.1859
630.636 188.914
631.516 127.874
632.288 50.4533
634.082 52.7533
634.962 259.778
635.938 257.532
637.148 194.842
637.964 66.8119
639.050 28.3531
639.907 140.766
641.200 98.4008
641.824 123.978
643.068 59.328
644.459 2971.83
645.369 581.102
652.416 24.9169
661.249 16.4669
678.193 42.4209
689.248 8.02574
692.403 36.916
696.968 58.1474
709.731 23.5526
710.458 15.0556
711.451 23.0787
714.574 6.23178
727.472 149.978
728.557 50.2464
743.390 13.7366
749.337 10.7866
768.185 13.1538
769.641 8.98819
772.590 8.8083
774.685 62.6427
776.449 7.56879
780.116 85.6827
790.246 12.4901
799.262 7.28384
805.903 42.503
806.682 30.8801
812.507 13.7449
851.573 48.7327
856.580 115.649
857.570 62.8398
858.856 35.529
871.576 17.034
877.033 32.5754
882.009 15.3328
889.987 36.4203
895.598 14.5485
899.506 91.6473
900.469 21.2364
901.076 4.62042
917.475 28.1499
944.354 6.8345
985.542 19.0834
999.613 16.2297
1001.533 4.76686
1012.542 51.4579
1013.534 54.3565
1016.511 170.437
1017.663 17.3746
1029.695 22.2745
1030.497 9.67968
1032.687 8.49343
1049.571 21.5729
1050.686 4.49383
1071.460 35.4073
1076.941 7.51613
1114.517 22.0417
1115.528 16.188
1123.606 6.36946
1124.497 8.75445
1141.506 42.6896
1142.631 56.3554
1151.582 12.2544
1159.507 75.4518
1160.596 28.8367
1208.212 26.7026
END IONS

BEGIN IONS
TITLE=Spectrum172 scans: 1079,
PEPMASS=621.78021 7516.94189
CHARGE=2+
RTINSECONDS=1009
SCANS=1079
181.103 4.6428
185.001 14.9724
188.960 9.88952
190.015 37.3487
190.860 11.4459
193.718 6.31773
207.045 26.8401
230.061 8.15087
235.134 100.386
236.126 17.2066
249.227 11.3093
251.145 5.90084
252.043 125.232
265.091 13.5935
267.350 10.6179
285.171 15.5738
288.280 6.50557
289.218 25.4245
302.103 5.64541
324.376 13.1419
325.171 13.8948
328.300 6.35713
331.951 13.4355
333.149 4.54956
344.313 9.86116
346.110 25.9337
347.144 9.92092
353.184 61.0913
359.256 11.8979
360.112 6.50051
362.862 63.2228
364.099 44.0234
365.113 32.5108
369.028 4.75447
380.032 21.486
381.260 77.5514
382.312 40.356
383.024 5.17713
393.940 7.91388
399.158 15.5655
400.150 26.3563
405.198 6.32104
406.688 30.3901
409.842 14.3952
415.059 11.8279
419.301 16.0248
423.169 13.9017
424.694 21.9375
428.294 7.30522
428.996 22.9288
432.716 8.66985
442.288 12.0663
443.131 22.5307
445.270 10.5066
448.219 34.3289
450.336 7.74127
453.369 6.86004
454.168 23.4812
456.942 5.47944
458.385 18.1122
459.917 23.7507
462.198 25.0603
463.017 10.3473
464.146 11.709
465.482 23.9156
469.204 14.3626
469.956 5.79093
471.172 11.5228
472.112 33.5912
473.205 45.4068
474.025 40.4248
477.022 36.1089
478.081 17.2882
478.972 45.1141
485.114 30.7014
486.923 4.46768
487.836 61.348
488.447 5.2908
490.510 63.3314
491.645 146.49
493.056 48.4116
494.048 34.8142
495.926 86.6953
499.094 17.7132
503.417 12.4725
504.703 4.5739
506.288 14.3776
507.708 12.6302
509.091 15.0657
510.253 40.1136
511.289 7.63927
512.050 9.48829
512.924 7.58265
514.720 9.40521
516.074 14.9526
516.786 6.17973
517.567 24.4326
518.917 13.2812
519.854 30.6692
520.833 69.9969
523.041 11.5491
525.407 26.2862
528.075 13.0744
528.995 24.4173
530.042 53.5341
531.813 24.8084
532.459 5.45862
533.661 56.9854
535.041 29.5413
536.818 44.8348
538.326 30.5049
538.958 4.69259
540.213 21.7951
541.730 4.15897
544.435 11.7486
545.816 4.6161
547.303 27.9497
548.089 36.8454
549.613 127.622
550.847 49.2168
551.622 8.65551
552.341 23.6144
553.228 88.2655
557.021 20.2966
559.038 18.9976
559.959 18.1649
561.054 155.254
561.982 64.5236
562.974 31.8164
564.594 109.315
565.426 196.172
566.568 69.2963
568.410 100.503
570.010 39.7118
571.817 34.7376
575.112 117.745
575.929 255.515
577.032 42.2786
578.056 78.7009
578.755 44.7541
579.439 14.0531
580.756 40.1012
582.719 24.1734
583.414 43.9469
584.646 53.6022
585.622 108.709
586.344 35.7774
588.384 61.1292
589.123 60.5295
590.437 18.6553
591.444 145.532
592.416 53.6631
593.218 84.4698
593.963 8.20769
595.575 343.471
596.300 276.703
597.025 106.762
598.351 57.5648
599.483 146.12
600.229 203.966
600.883 140.963
603.021 120.544
604.374 1059.48
605.358 423.585
606.685 137.986
607.294 121.759
608.169 37.8671
609.420 50.0326
610.269 70.2714
611.389 37.7501
612.440 311.997
613.456 2404.36
614.307 207.522
621.820 34.8117
633.603 20.3907
638.600 8.36631
639.330 42.7616
640.299 9.46352
641.479 12.0623
643.838 38.144
663.404 7.09459
666.242 37.9958
667.115 8.22206
670.163 14.5275
677.550 10.3345
703.474 77.7048
708.528 53.5593
715.587 61.4419
724.566 19.0462
725.262 12.4413
733.359 103.634
734.503 49.9622
735.503 20.6827
740.297 58.5231
747.719 48.2755
771.430 21.7779
772.401 15.8595
783.736 8.02369
787.356 19.0622
799.398 28.0523
829.562 6.71594
839.443 5.81122
843.504 9.69456
844.401 22.9309
845.674 12.3154
846.588 38.6445
853.909 27.0005
862.442 275.421
863.510 181.16
864.673 60.5273
879.676 13.3997
884.466 32.5847
891.502 31.5798
912.599 30.8556
922.419 10.4095
938.348 25.0285
955.389 43.9884
973.436 69.5772
974.548 28.1549
978.281 14.7432
991.492 433.189
992.525 267.831
993.529 46.3334
1001.605 13.6014
1034.319 13.6261
1037.752 24.1771
1068.515 28.3863
1227.317 14.4639
END IONS

BEGIN IONS
TITLE=Spectrum173 scans: 1080,
PEPMASS=516.27026 55982.46094
CHARGE=3+
RTINSECONDS=1010
SCANS=1080
129.10214 8654.16
130.08607 875.522
130.10524 373.426
147.11275 1591.07
197.16525 307.906
211.14375 469.073
225.16074 347.22
240.13562 460.817
242.18553 1314.48
258.14429 526.77
262.33224 187.464
276.15527 622.376
290.08145 263.992
300.19150 669.824
324.22781 235.148
324.97101 307.036
341.08777 367.64
364.23706 218.402
371.22928 522.591
389.23868 491.918
429.08890 985.409
432.10315 192.774
453.27237 479.232
470.12671 272.378
472.89890 936.46
473.23648 945.812
473.56989 427.614
473.90244 236.719
478.57504 3579.78
478.90985 1980.33
479.24283 1143.47
479.57050 307.221
486.26996 277.182
501.02313 604.599
502.01309 231.452
504.59875 331.538
508.77597 380.76
509.27643 196.444
510.27008 560.99
510.59766 1186.22
510.93201 581.129
511.26794 245.139
515.06195 389.093
515.29480 873.607
515.76440 313.559
516.03644 1035.73
516.27008 25974
516.60413 23276
516.93762 12656.4
517.04071 938.007
517.27209 5562.32
517.60516 1161.41
565.78674 213.421
579.78705 383.082
580.27930 277.979
580.77277 231.569
581.37305 403.446
588.79028 1742.87
589.29333 1122.65
589.79132 458.569
599.37555 3280.34
600.38037 904.472
636.33423 507.471
636.83441 474.427
644.30621 4577.36
644.80853 3569.99
645.30994 1679.02
645.81317 548.495
653.31201 10365.8
653.81464 6594.06
654.31525 3635.11
654.81628 969.139
700.84863 705.939
701.35010 572.76
701.84973 416.277
708.35785 507.3
708.84814 315.652
709.35913 308.234
709.85455 289.386
710.35889 379.166
717.36035 4707.45
717.86224 3584.65
718.36188 1841.85
718.85779 517.648
727.46655 273.883
728.46625 206.511
820.33478 891.473
821.33856 372.69
835.34308 217.758
856.50360 229.527
948.42603 376.522
949.42853 244.507
1016.55255 414.084
1030.47632 220.404
1141.47644 202.692
1159.48816 427.638
END IONS

BEGIN IONS
TITLE=Spectrum174 scans: 1081,
PEPMASS=653.31268 9803.05176
CHARGE=2+
RTINSECONDS=1010
SCANS=1081
129.06587 225
129.10309 234.593
258.14828 210.289
341.00546 212.49
359.02631 194.261
429.08868 1209.65
581.35913 202.198
599.37421 302.189
644.30615 638.542
644.81671 296.161
1160.93616 209.527
1298.11328 215.731
END IONS

BEGIN IONS
TITLE=Spectrum175 scans: 1082,
PEPMASS=621.78021 7516.94189
CHARGE=2+
RTINSECONDS=1011
SCANS=1082
110.07151 210.105
235.08281 773.589
252.10851 653.147
341.00681 409.497
429.08762 1425.42
565.25433 285.623
596.24805 378.619
604.28467 301.453
604.75378 376.672
620.31476 235.135
622.28552 192.938
704.73969 204.734
845.92615 229.675
862.41095 370.285
974.42725 218.985
991.45776 820.932
992.44757 355.638
END IONS

BEGIN IONS
TITLE=Spectrum176 scans: 1084,
PEPMASS=529.30353 11970.93555
CHARGE=2+
RTINSECONDS=1013
SCANS=1084
156.004 4.44879
159.148 9.88766
175.116 27.1274
178.028 7.21639
180.917 3.37937
183.182 24.4325
186.015 4.91017
195.657 16.5921
199.180 14.6626
201.076 11.807
210.123 27.0564
211.019 10.1891
214.126 30.6177
218.854 4.9648
223.037 4.16905
225.302 14.8112
227.131 2.20819
228.168 33.8523
229.068 12.5846
230.068 11.6844
239.988 4.57482
242.387 14.0736
244.312 14.783
245.083 6.24049
246.116 29.6259
249.220 14.3706
253.215 77.0717
254.430 9.55721
258.256 7.55962
260.210 10.0405
270.296 58.3005
271.460 25.7245
273.125 40.7245
273.839 15.1463
280.160 56.5542
283.298 10.3725
284.186 11.8352
285.135 14.7988
285.997 3.84971
287.158 32.0075
288.262 17.4899
289.216 19.4152
290.160 17.8036
292.976 4.6174
295.282 14.8741
296.217 8.2324
300.187 29.6597
300.945 24.4782
301.875 67.5176
305.122 5.91198
306.211 5.01338
308.121 7.2749
308.919 23.3146
314.275 8.99308
315.147 26.1451
316.407 27.2191
319.341 5.92987
324.292 23.2116
325.339 34.9656
326.362 45.1682
327.118 5.68194
328.409 13.9703
329.217 31.9815
330.190 23.2741
331.018 12.2469
336.250 5.76301
339.233 10.4205
340.793 12.1199
341.470 60.0257
343.290 125.288
344.299 87.3501
345.359 6.01156
345.969 10.0225
350.640 22.2383
353.945 66.8643
356.337 16.442
358.243 42.594
359.209 18.344
360.368 398.561
361.329 64.6871
363.874 42.4399
366.118 56.1999
367.201 42.329
369.978 33.9148
371.216 62.3132
372.092 59.0516
374.172 55.4134
376.008 19.6866
376.794 10.3863
379.230 59.5506
380.373 21.0813
381.324 17.2311
382.122 22.8465
383.994 36.3278
385.238 11.4499
387.197 70.8006
388.423 23.5499
389.843 17.2376
392.299 61.3633
393.132 58.2849
394.039 22.2302
394.945 30.575
396.521 50.3524
397.315 7.01359
398.499 26.3561
399.231 59.5561
400.193 66.9281
401.050 88.9416
402.131 28.8582
403.375 26.4373
406.058 5.41198
[truncated: 4,801,511 more chars]
