# Supplementary material for: Comparative Secretome and Functional Analyses Reveal Glycoside Hydrolase Family 30 and Cysteine Peptidase as Virulence Determinants in the Pinewood Nematode Bursaphelenchus xylophilus
Source: Front Plant Sci. 2021 Mar 8;12:640459. doi: 10.3389/fpls.2021.640459 (PMC7982738; doi:10.3389/fpls.2021.640459)
Supplement: Supplementary Data Sheet 3 — MS/MS spectra for the protein band 38C. [file Data_Sheet_3.ZIP]

Archive with 2 entries (2 files):
- Data S3_38C.txt
- __MACOSX/._Data S3_38C.txt
