# Supplementary material for: Comparative Secretome and Functional Analyses Reveal Glycoside Hydrolase Family 30 and Cysteine Peptidase as Virulence Determinants in the Pinewood Nematode Bursaphelenchus xylophilus
Source: Front Plant Sci. 2021 Mar 8;12:640459. doi: 10.3389/fpls.2021.640459 (PMC7982738; doi:10.3389/fpls.2021.640459)
Supplement: Supplementary Data Sheet 3 — MS/MS spectra for the protein band 38C. [file Data_Sheet_3.ZIP › Data S3_38C.txt]

MASS=Monoisotopic
BEGIN IONS
TITLE=Spectrum1 scans: 782,
PEPMASS=1003.40967 12359.78320
CHARGE=2+
RTINSECONDS=811
SCANS=782
288.114 5.05379
335.162 19.0554
366.215 117.625
366.997 50.9206
385.239 4.14381
402.323 30.2569
415.134 3.73086
512.231 18.3828
513.044 81.7519
526.865 13.794
528.153 252.431
529.146 22.4379
544.102 16.5879
590.223 10.9367
605.331 21.7056
614.438 290.983
615.222 61.4519
635.332 15.9697
636.218 8.34186
655.838 22.526
659.419 19.0513
674.375 68.6226
675.420 19.0791
678.479 13.0943
686.735 23.8012
687.393 38.7859
692.438 6.29965
695.485 550.159
696.524 51.4226
716.431 15.2684
740.454 10.1106
751.088 25.8724
759.944 10.0356
768.660 316.823
769.504 35.6839
776.462 629.254
777.508 30.891
793.973 87.4548
803.431 32.8155
821.615 31.9535
822.427 31.7465
823.263 16.5781
830.900 27.0611
836.298 37.8103
839.601 27.0037
842.109 164.424
849.535 467.237
850.499 94.0344
855.374 8.03553
857.443 162.992
858.144 52.9431
871.775 17.9276
878.857 24.3033
887.627 10.5544
895.897 38.4233
897.461 27.0569
900.428 19.5791
904.637 6.47977
905.425 15.5101
922.490 11.5393
923.122 91.1724
926.647 27.5471
929.711 26.4107
930.506 146.665
932.090 92.8015
934.143 55.3356
939.661 16.8952
942.090 33.1493
947.466 7.77541
953.469 43.4009
957.969 41.094
965.629 8.411
974.680 23.8573
981.737 34.5225
982.424 9.33252
987.011 14.332
988.383 29.4099
989.422 3.76437
1009.371 5.03085
1024.431 1425.17
1025.502 1206.85
1026.495 202.395
1027.513 37.9606
1028.226 40.3484
1067.075 30.4153
1067.724 5.89653
1068.614 11.2122
1116.423 4.22882
1134.548 87.1065
1135.515 54.8958
1136.601 49.9091
1150.621 31.7595
1151.791 12.9415
1154.604 14.3728
1169.474 22.0162
1170.497 724.863
1171.500 596.33
1172.503 232.379
1186.567 72.5897
1187.479 60.8699
1188.604 6.77845
1210.568 12.6365
1227.496 34.6296
1228.439 11.9275
1229.575 49.6389
1250.600 10.2706
1253.282 35.0416
1278.534 17.1606
1280.540 35.3972
1281.671 22.6668
1283.621 40.2752
1296.614 46.9144
1315.441 32.3101
1317.017 64.8535
1317.622 162.17
1318.771 7.72844
1332.527 171.136
1333.522 191.393
1334.573 96.1074
1338.909 15.379
1351.251 12.3473
1365.383 16.7897
1374.620 4.7958
1389.626 69.1582
1390.606 69.7845
1478.679 278.503
1479.884 306.874
1480.704 124.257
1535.777 60.1774
1536.680 41.5997
1537.690 7.88871
1551.670 49.5451
1552.631 19.3152
1553.754 29.1666
1642.802 11.0401
1643.906 21.7294
1697.726 64.3688
1698.861 80.1511
1699.939 6.73908
1714.698 18.005
1749.744 23.0522
END IONS

BEGIN IONS
TITLE=Spectrum2 scans: 783,
PEPMASS=1003.40967 12359.78320
CHARGE=2+
RTINSECONDS=811
SCANS=783
126.05488 495.903
138.05508 1707.13
139.05714 228.006
168.06560 929.966
186.07648 697.057
204.08662 2971.74
205.08908 184.357
340.99783 256.107
366.13803 570.6
429.08774 1415.11
593.29736 197.689
773.48218 201.636
1024.46045 2482.59
1025.45740 1125.15
1026.46375 459.513
1066.49768 232.491
1170.51770 297.852
END IONS

BEGIN IONS
TITLE=Spectrum3 scans: 786,
PEPMASS=1029.86536 3181.33203
CHARGE=2+
RTINSECONDS=814
SCANS=786
331.011 7.63697
350.878 9.10796
366.188 5.61525
418.984 24.1773
461.130 7.25698
517.368 24.0433
526.242 9.10316
528.208 115.552
529.013 10.6148
539.518 50.1843
618.759 38.2385
632.751 12.6833
640.451 43.799
641.130 24.2029
641.961 21.2464
685.512 10.551
699.641 29.6002
703.725 86.2941
705.131 13.0976
713.906 55.3234
714.950 26.9233
721.979 65.5913
722.778 95.8328
734.981 16.6852
735.912 46.3733
741.366 43.2571
744.507 16.6519
772.244 16.0408
773.621 5.03486
781.430 24.2022
786.247 39.3524
789.156 31.1502
793.777 17.7556
795.018 82.0993
796.084 73.5789
803.176 350.807
804.091 87.5896
813.432 19.2986
815.599 80.7128
823.920 28.9484
829.135 5.58491
829.761 6.13012
831.257 14.8179
832.899 47.239
838.640 13.6428
847.456 11.3564
854.347 21.4919
856.258 8.96863
867.893 14.7748
874.132 34.4213
876.206 460.592
876.855 54.1959
877.464 23.6578
882.510 25.7141
883.827 76.5598
886.707 9.7013
889.430 17.0803
896.870 27.8738
901.388 34.2359
904.758 52.8906
905.685 51.9486
913.370 13.5796
917.710 37.9793
926.297 44.0035
930.304 57.6487
934.425 14.009
939.158 17.8365
940.094 85.3158
941.509 34.2576
943.705 31.2645
945.121 73.3125
948.665 87.5178
949.355 73.7524
950.867 20.7024
957.189 208.65
958.017 89.9552
960.443 12.1092
966.720 35.6646
970.675 91.2032
978.415 34.6088
982.447 23.7412
983.582 16.317
985.972 23.2087
988.098 26.3368
991.052 32.3233
997.792 47.7992
1011.977 79.1446
1012.907 33.9861
1014.499 3.87088
1016.325 15.068
1030.057 8.16886
1035.396 23.8224
1048.744 21.2987
1059.528 8.09825
1077.413 120.846
1078.397 169.798
1079.441 31.6061
1089.140 20.6954
1170.478 12.1748
1171.778 132.699
1179.343 5.63596
1186.427 5.18971
1188.683 46.2984
1195.245 33.4261
1206.372 24.3046
1224.365 34.0032
1225.344 26.9471
1239.369 19.1705
1240.784 20.0464
1369.585 6.05867
1370.529 17.4561
1371.526 38.6408
1378.694 7.02865
1385.412 24.5666
1386.464 16.6327
1388.536 6.24496
1401.557 23.3394
1409.865 18.0037
1514.262 9.43688
1515.493 8.31666
1533.482 4.70192
1696.493 9.21557
1782.387 6.248
1842.255 12.5273
END IONS

BEGIN IONS
TITLE=Spectrum4 scans: 787,
PEPMASS=1029.86536 3181.33203
CHARGE=2+
RTINSECONDS=814
SCANS=787
204.08638 516.496
217.84703 189.854
324.96661 204.742
429.08920 1211.25
END IONS

BEGIN IONS
TITLE=Spectrum5 scans: 789,
PEPMASS=686.91248 6638.02490
CHARGE=3+
RTINSECONDS=816
SCANS=789
204.123 10.6699
209.990 11.8088
221.131 14.7847
222.114 9.20538
222.972 9.28261
252.881 6.25851
266.962 44.051
268.000 12.838
269.042 45.1845
281.106 35.2778
282.065 4.19168
297.147 38.4928
308.160 14.4809
324.852 22.0927
326.128 15.5794
327.089 21.848
329.325 8.97033
335.989 4.2496
341.149 162.908
342.119 166.898
343.060 328.228
344.119 105.72
355.176 23.7925
356.078 32.0639
357.119 78.398
358.200 71.6393
359.299 5.17708
360.278 37.3449
361.274 19.9258
365.855 50.9787
400.257 10.9036
402.196 20.0278
402.907 70.6452
403.940 7.45953
414.930 25.4594
429.125 46.4123
430.147 374.39
431.116 441.422
432.193 444.043
433.155 6.09928
446.152 23.9648
446.935 5.23435
453.863 14.3253
456.427 8.4674
457.742 4.89833
464.827 15.6085
473.222 8.38449
476.424 56.0301
484.190 27.4371
491.702 15.2385
498.245 7.43603
501.080 8.6205
503.846 33.2241
511.165 16.9253
513.276 45.253
516.798 3.74066
525.734 44.7868
528.129 74.4638
535.348 55.935
536.290 53.1442
537.800 19.2946
539.187 132.365
540.231 36.2463
543.108 25.2731
552.711 33.9424
554.795 17.3851
556.970 19.3833
557.665 13.2756
559.501 8.9928
561.643 24.972
566.078 16.9872
567.106 3.89657
584.405 75.7498
585.161 61.9541
585.811 32.1261
589.553 29.8029
593.566 28.6563
595.644 9.76993
597.435 57.8962
598.092 30.4877
599.586 62.6097
604.410 30.5943
607.347 14.3236
608.511 33.8127
612.632 66.4541
613.710 11.5496
614.708 21.4472
615.327 24.7549
617.182 30.0012
619.262 14.2729
620.851 7.9293
624.198 14.4721
624.898 34.629
625.956 144.287
633.201 112.656
635.358 84.1564
638.714 171.819
640.885 214.218
641.851 20.5864
644.058 13.5243
646.402 148.506
647.131 66.2746
649.847 21.7812
651.738 44.2232
654.263 71.2255
656.437 27.9996
657.765 39.4951
659.696 8.46905
664.173 113.773
664.792 77.847
665.947 109.706
666.700 7.93761
667.807 90.8599
668.965 122.292
669.847 86.3909
671.280 17.7463
673.289 21.0734
676.329 32.9931
678.046 115.247
696.417 7.94426
715.598 29.0383
722.689 138.377
741.472 56.7784
744.366 20.7623
766.019 54.6224
787.298 26.8985
794.997 332.081
795.941 225.712
802.535 110.095
803.418 158.328
804.286 20.805
805.933 70.4663
811.182 4.79284
813.606 15.4091
817.026 29.9561
822.680 76.672
862.873 45.0752
866.929 22.8316
868.194 281.023
869.072 243.058
876.119 566.793
877.069 380.053
884.222 17.399
897.508 6.11295
940.115 19.6635
949.181 590.434
950.102 524.994
950.936 17.3661
957.236 627.931
958.068 282.754
974.955 43.3229
1001.332 8.2546
1024.458 28.0921
1046.169 18.3694
1076.388 20.7366
1077.389 71.0409
1078.242 12.8161
1092.694 12.9712
1101.558 15.8625
1202.659 8.15487
1225.598 35.0338
END IONS

BEGIN IONS
TITLE=Spectrum6 scans: 790,
PEPMASS=553.76636 2376.24976
CHARGE=2+
RTINSECONDS=816
SCANS=790
160.997 7.39303
173.037 7.74026
175.283 31.1481
185.979 27.0632
187.175 10.6164
201.072 15.2003
207.169 11.5107
218.251 21.417
221.050 43.9965
222.220 20.2111
223.221 44.8869
225.101 8.93968
226.036 4.18459
243.288 9.05501
249.235 11.5187
255.163 33.645
268.142 27.1389
272.117 29.5996
278.056 7.42648
284.198 7.62753
286.183 6.94643
290.180 35.3278
294.476 8.01545
297.178 24.6076
298.067 6.57204
298.810 5.40477
304.227 18.2068
311.293 45.4731
313.084 4.9603
325.486 43.8761
330.241 27.743
334.669 40.0351
335.502 12.0751
338.953 7.20682
355.008 21.8636
356.034 22.4712
357.219 14.1604
366.035 8.51185
367.986 10.6136
370.315 73.9574
371.225 11.0555
372.319 51.5764
373.105 54.1557
374.013 12.8121
377.349 11.2946
378.396 24.2895
379.297 27.3219
380.284 6.5686
387.429 11.1576
389.234 16.0602
392.037 11.9673
393.011 6.11364
394.259 19.972
395.018 4.82021
396.335 8.85571
398.870 16.8988
401.342 31.7323
404.322 58.6281
405.280 56.6046
406.236 45.3487
408.004 46.1077
408.777 4.8517
410.230 30.5907
411.172 15.733
412.076 15.4953
416.939 20.5944
419.031 15.6118
422.451 37.3628
423.467 16.35
425.171 56.09
425.898 33.322
427.877 13.4447
429.846 13.6895
431.165 7.77212
435.829 23.0484
437.442 77.0024
441.398 9.58367
443.523 5.77469
445.099 89.785
446.702 34.4184
448.002 38.6957
448.738 12.1801
449.874 18.6384
451.259 9.1495
454.081 387.187
454.772 36.3478
455.584 51.7012
457.859 6.03454
458.829 24.6504
460.654 9.44459
461.319 27.8712
462.386 38.2838
464.160 29.4374
465.028 6.46352
465.998 52.7528
467.010 6.53562
469.064 110.655
472.602 15.9373
474.859 26.4206
476.075 80.4982
477.213 56.205
478.253 8.8921
479.914 26.2526
480.617 28.7047
482.291 9.65711
485.173 10.1788
488.315 30.7216
490.403 9.0025
491.161 58.3755
491.761 39.2591
492.707 7.65745
493.996 17.601
494.607 11.765
495.388 109.251
497.355 19.6478
501.069 61.4963
504.432 92.5812
505.225 49.2831
505.958 19.8325
507.172 108.479
507.987 110.757
508.974 110.871
509.983 91.7202
511.016 13.529
511.675 12.0063
512.955 96.6668
514.167 79.4958
515.245 26.9031
516.872 11.622
518.287 176.909
520.608 15.6345
521.742 110.524
522.853 57.0915
523.963 23.5781
525.094 74.2362
527.054 104.522
527.794 85.3279
528.621 30.5536
529.757 55.2753
532.015 150.787
532.889 52.9967
534.311 129.105
535.469 288.777
536.169 461.324
537.289 92.1114
538.344 51.1314
539.041 11.2472
540.218 172.504
541.433 63.5986
542.684 33.7316
544.035 245.428
544.903 558.207
545.923 71.0123
550.774 20.3966
554.597 16.9915
560.426 30.1094
574.267 27.7913
587.177 17.1372
595.267 13.9197
602.734 31.9282
609.143 20.5047
611.314 11.5809
620.279 51.74
625.200 15.8299
631.499 89.5889
672.294 24.5904
685.456 15.203
686.519 59.2532
687.551 5.46633
693.365 12.8564
701.229 11.2966
704.465 60.2088
714.748 82.5258
716.048 30.9881
720.260 25.2548
742.347 10.0555
755.364 33.2209
759.451 110.922
760.448 21.8794
761.522 10.2583
765.442 15.8267
782.406 6.15271
788.348 15.9832
801.554 19.5164
803.018 10.3979
817.453 10.5853
818.166 11.6633
838.939 13.6695
852.711 9.23149
853.950 57.5991
873.297 11.8937
892.456 7.09707
906.543 150.813
907.533 9.81219
912.462 23.8855
915.451 30.3839
917.380 12.4172
929.374 30.2811
931.304 16.1996
932.445 54.7412
985.723 4.52485
990.734 23.4575
991.514 31.3702
1018.552 23.515
END IONS

BEGIN IONS
TITLE=Spectrum7 scans: 791,
PEPMASS=686.91248 6638.02490
CHARGE=3+
RTINSECONDS=816
SCANS=791
127.03842 359.699
138.05472 248.203
145.05049 232.543
204.08658 1038.91
221.08420 380.196
225.04152 196.615
239.09460 282.967
299.05887 281.87
343.00885 345.957
355.06979 979.111
356.07101 589.925
357.06717 928.13
358.07095 271.131
359.02814 710.458
360.02859 498.167
361.02704 673.493
366.13858 415.174
429.08859 3035.77
430.08920 1835.4
431.08685 3812.02
432.08765 1130.58
433.08344 296.073
517.17487 589.112
517.68451 285.491
539.19385 328.844
539.69000 362.792
641.23315 442.88
686.20911 702.613
686.97040 195.617
687.20917 240.729
722.25867 217.712
723.25964 224.894
795.29364 201.802
1077.35266 329.149
1153.04858 212.215
END IONS

BEGIN IONS
TITLE=Spectrum8 scans: 795,
PEPMASS=496.79794 3525.64087
CHARGE=2+
RTINSECONDS=820
SCANS=795
159.232 2.65901
172.937 4.31362
177.026 9.98551
194.943 7.18605
203.988 19.3752
204.913 5.04607
207.863 7.22157
213.182 30.8385
215.183 11.1486
217.105 40.8818
224.455 10.5832
226.085 10.2312
228.186 21.4328
230.077 338.665
235.256 37.3326
238.069 17.934
239.092 14.3147
241.161 13.9135
254.059 10.7536
255.045 23.1801
256.051 20.1287
261.082 25.1634
262.191 4.24
263.222 3.32122
274.101 17.7029
276.140 23.0263
277.503 8.03904
278.440 10.5241
280.216 6.04381
284.135 19.1206
285.242 23.5458
291.299 4.5664
294.296 40.2024
297.388 29.4612
299.344 28.7831
300.345 13.7368
306.253 22.1262
307.124 8.07076
308.251 6.64527
309.282 14.395
311.101 7.38143
313.300 3.75346
319.273 7.69948
321.236 16.5577
322.114 5.65228
325.272 17.8535
327.879 41.2867
329.804 10.5504
333.236 9.06415
335.156 16.9947
336.142 5.5708
336.994 22.7937
338.979 36.3962
340.220 12.1349
342.227 22.1148
344.906 32.7118
346.295 26.9669
347.000 14.4203
348.048 9.96542
350.124 15.2868
350.872 37.6922
354.298 24.7548
356.110 64.4089
359.401 23.8554
360.363 33.7443
363.076 15.3072
363.957 48.7205
364.806 35.9267
366.061 132.014
367.187 78.5942
368.145 80.0508
369.323 49.9283
370.351 35.1912
371.161 34.1409
372.212 21.7727
373.222 25.6365
374.096 19.5204
375.108 9.43905
376.168 46.4579
377.130 6.50502
377.789 5.15006
379.251 134.493
380.207 11.3552
381.353 7.13791
382.401 211.793
383.643 103.052
384.701 77.8368
385.332 49.6696
387.074 21.0908
388.619 51.191
390.939 7.96532
392.964 7.84491
394.244 55.8403
395.314 21.3399
396.124 6.43077
397.168 43.6514
397.954 16.0477
399.114 5.54622
401.588 30.8476
406.097 28.5388
406.939 83.8202
407.874 145.704
408.819 89.8636
409.902 254.942
411.090 38.3196
412.111 14.3805
412.962 13.2306
415.022 10.5355
417.498 15.8705
419.217 21.7169
421.105 33.4921
421.834 3.33537
422.693 170.608
423.887 179.061
425.029 33.8594
426.153 2.57809
427.654 15.3611
428.731 9.55045
431.429 27.1147
433.019 111.97
434.707 64.0337
435.644 19.631
437.173 178.366
438.118 82.6841
438.758 31.8082
439.815 88.6309
440.914 25.1083
442.042 18.0618
442.713 9.10823
443.656 31.5068
444.965 53.2879
448.112 9.20643
448.873 11.0481
449.966 159.236
450.895 317.42
451.841 282.793
452.772 279.836
453.965 62.4054
454.940 107.639
456.047 65.2271
456.955 19.1037
459.240 12.3402
460.889 14.3199
461.859 22.5618
464.107 24.1355
465.197 20.9292
466.320 127.363
467.308 67.6655
468.428 58.2082
469.266 66.0144
469.879 41.7598
472.382 58.4916
473.355 41.8888
474.880 100.493
475.658 110.887
476.741 96.6224
478.181 179.674
479.004 710.964
480.097 461.215
480.917 27.4502
481.977 176.87
482.614 83.5217
483.674 8.15866
486.844 276.244
488.314 736.212
489.372 213.909
491.312 13.4758
496.940 101.295
497.959 32.1143
499.529 19.0591
511.133 9.56888
526.326 15.6169
527.309 13.5452
529.460 5.73343
547.183 6.46524
556.021 48.8198
557.188 23.8264
561.331 19.5231
562.686 25.4409
563.389 15.2029
568.505 69.6611
581.152 18.4927
583.358 17.3674
587.787 112.317
608.450 25.7066
609.698 13.6303
617.547 36.6929
620.457 11.2308
623.299 62.3653
624.477 21.0602
626.630 16.6029
627.744 24.0376
633.351 32.7521
636.379 21.3384
637.328 31.3705
643.386 5.0098
650.399 23.9949
668.600 23.572
675.444 35.5082
676.860 42.4952
695.478 13.6422
701.576 9.26388
702.495 40.4866
717.410 35.5334
719.471 36.1497
720.394 36.4021
730.464 21.8898
735.516 94.4038
736.525 90.9614
745.549 173.236
746.577 129.651
747.672 18.3989
750.261 16.2095
753.413 42.9451
763.567 514.587
764.467 124.497
765.574 90.5839
799.081 11.9301
802.355 18.8383
811.572 15.1224
828.413 15.0098
833.936 21.0917
839.526 13.9277
END IONS

BEGIN IONS
TITLE=Spectrum9 scans: 796,
PEPMASS=496.79794 3525.64087
CHARGE=2+
RTINSECONDS=820
SCANS=796
110.07063 204.023
149.02376 540.694
202.09824 186.367
213.08774 302.007
230.11397 1783.62
279.15823 411.202
318.80835 195.226
324.96609 287.974
326.95984 273.088
496.79654 577.369
497.29834 333.681
527.27679 224.285
608.42041 440.613
609.41595 308.395
735.48700 478.068
763.48914 397.949
806.83746 247.186
END IONS

BEGIN IONS
TITLE=Spectrum10 scans: 799,
PEPMASS=466.74326 3952.11353
CHARGE=2+
RTINSECONDS=822
SCANS=799
139.228 14.8029
147.123 19.7725
153.987 6.01027
157.181 8.8305
175.053 61.6549
189.978 6.44064
203.884 12.2595
210.011 4.93446
212.879 12.583
217.183 5.58201
218.287 6.90247
222.007 13.0366
224.050 15.7437
230.022 11.878
231.975 26.0337
233.001 6.3206
234.108 16.88
235.281 6.26834
240.976 5.14454
241.939 6.076
243.760 23.5393
251.287 11.2799
255.206 23.8685
262.256 34.2394
263.168 16.4985
265.833 4.82529
273.300 14.1489
274.065 5.90818
276.095 7.48514
277.069 12.0678
284.943 10.0575
286.957 9.36523
291.135 57.5879
292.212 9.98899
294.183 21.6405
297.023 23.3909
298.228 7.2423
299.275 8.36956
301.145 15.7841
302.411 3.34512
303.307 9.99563
306.110 60.4556
308.242 92.33
309.231 27.6255
310.215 9.53095
311.911 25.0747
313.331 15.2607
314.190 5.99104
318.301 17.0016
319.131 113.536
320.257 15.1709
321.173 25.4869
322.334 14.5941
323.829 9.43566
326.331 15.3171
328.020 8.48654
328.836 12.6017
331.174 20.3414
334.704 76.1352
336.235 103.382
337.135 24.353
339.035 42.5205
340.573 3.41289
342.052 2.97197
343.247 83.7642
344.301 39.0171
345.828 28.0668
346.848 8.09721
348.159 47.6904
349.458 7.34371
351.264 40.1966
352.266 22.4276
352.975 17.7257
354.116 90.3797
355.213 26.465
357.114 12.8149
359.337 15.1767
360.955 20.374
362.616 71.6833
363.217 3.99853
363.912 33.1699
364.688 11.0249
365.483 58.2647
366.305 11.5844
367.207 41.1366
369.098 42.9917
370.894 201.869
372.320 19.5365
373.250 25.7205
375.459 10.1366
376.390 130.166
377.029 19.6378
377.886 202.456
379.861 3132.56
380.647 193.92
381.686 18.3228
384.141 8.81891
387.295 6.42709
389.125 34.7476
389.788 35.6391
391.137 36.3783
392.245 109.125
393.541 75.042
394.518 77.0202
395.269 38.4388
397.229 64.5183
401.110 28.203
402.395 136.617
403.247 108.014
404.149 10.9911
405.524 125.016
406.265 36.2134
406.974 116.189
407.815 102.064
409.118 107.71
409.771 17.1765
411.057 14.0095
412.683 20.895
413.488 56.9285
416.433 6.84999
420.087 205.217
421.011 177.567
422.058 227.027
423.002 146.004
423.867 34.4724
425.161 95.6717
426.198 128.695
426.966 22.6494
428.172 27.1939
430.209 62.1769
431.150 37.1673
432.584 28.3967
433.291 22.0151
434.066 16.9518
434.953 62.1414
435.763 52.6623
437.374 128.153
438.583 109.697
439.263 95.4619
439.911 40.1785
441.113 92.2475
443.780 113.654
444.444 3.33718
445.608 81.1542
446.950 55.246
448.139 222.949
448.984 1172.28
450.072 382.409
450.741 245.159
451.956 84.4575
452.995 56.8419
454.743 56.4769
455.615 13.7589
457.680 963.659
458.291 446.304
458.954 33.4378
460.125 63.6678
463.787 23.1862
466.708 70.1862
467.771 17.7098
470.242 19.7141
476.845 18.9717
482.516 58.7081
485.160 53.1268
489.180 65.4091
490.210 15.1384
521.248 16.611
530.228 14.3632
531.192 15.5022
534.215 33.5698
539.298 91.1694
556.229 6.83015
557.292 65.3978
590.356 49.6395
591.330 10.8804
592.361 7.84127
601.740 48.8678
605.208 23.033
636.317 23.3892
637.492 13.0502
641.591 20.1742
649.183 11.5066
661.486 16.0022
662.295 14.2886
670.406 19.3487
671.493 19.5948
674.589 18.6888
682.308 15.9634
696.388 5.36974
699.386 36.9858
705.349 16.7577
728.292 10.0148
729.481 31.1777
740.396 12.9344
755.075 10.4135
758.533 155.481
759.591 69.6596
760.350 28.3434
761.207 27.1344
768.614 15.8645
774.486 31.3868
789.368 9.32415
832.427 16.3607
846.341 14.7005
871.820 5.73588
END IONS

BEGIN IONS
TITLE=Spectrum11 scans: 800,
PEPMASS=466.74326 3952.11353
CHARGE=2+
RTINSECONDS=823
SCANS=800
135.21228 182.656
141.10225 376.141
149.02345 316.554
169.09656 319.569
230.11371 414.764
279.16019 405.798
318.78860 193.541
324.96844 246.58
361.02350 261.322
362.02853 437.391
363.02380 740.154
363.78973 189.041
370.70755 547.829
379.08252 210.534
379.71072 1585.5
380.21182 426.218
433.08328 368.729
467.10275 774.492
468.09949 472.492
489.27924 473.349
564.98810 192.28
590.32690 1350.46
591.32452 340.686
661.35889 892.348
662.36340 344.338
758.41046 531.977
759.41968 328.77
END IONS

BEGIN IONS
TITLE=Spectrum12 scans: 816,
PEPMASS=401.23444 2552.91211
CHARGE=3+
RTINSECONDS=838
SCANS=816
116.124 5.21871
129.096 62.6153
130.055 12.8991
136.130 7.91788
137.167 22.5838
145.152 33.4447
146.137 10.0854
147.045 44.909
154.033 11.1183
158.141 12.2955
159.023 9.12484
166.114 13.333
168.940 16.6373
171.044 22.9746
173.087 12.543
175.199 33.5033
181.100 6.16848
182.231 10.5469
186.084 8.75504
189.074 33.0054
191.193 4.7683
197.974 9.23672
201.189 5.00114
202.299 9.17904
207.058 11.4848
209.517 15.8957
213.001 42.5042
215.250 22.7021
215.978 13.0512
217.100 7.48622
218.007 13.9563
219.109 14.6669
221.026 25.4429
225.185 13.9971
228.254 18.6442
230.251 26.804
232.327 3.47133
233.083 15.0394
234.113 32.2131
236.538 71.7602
238.219 15.6374
242.318 11.1437
243.093 12.3451
243.791 87.8197
244.791 186.301
245.856 13.3233
246.929 19.3953
248.069 2.64975
253.151 38.3071
255.314 12.4904
256.362 16.632
257.262 23.3373
258.265 120.221
259.097 4.00185
261.373 23.0823
265.420 18.2306
266.305 51.9349
267.119 25.0931
269.398 5.22259
270.278 49.5652
271.357 47.5959
272.227 71.8292
273.237 82.234
274.228 18.4329
275.220 64.8062
276.456 67.2796
279.160 24.8892
280.030 16.7932
281.264 3.90171
283.299 33.8171
284.524 32.2632
286.349 195.238
287.310 9.36428
288.287 5.728
289.016 14.1062
290.288 12.9056
292.956 42.6011
293.986 32.2342
295.081 41.0178
295.887 14.8446
296.746 34.997
297.393 9.45304
299.031 5.20584
300.493 77.2006
301.238 24.5626
302.355 257.909
303.173 12.3452
305.022 13.1114
306.936 9.96272
307.892 7.51181
308.898 17.0519
310.232 62.3066
311.163 120.921
311.982 31.2681
312.904 65.7069
314.019 100.646
315.307 13.547
316.064 9.55641
318.110 31.5749
318.756 34.232
320.948 16.9107
322.221 9.83481
323.515 8.6163
324.254 22.569
326.099 12.9968
326.953 77.5635
328.080 97.4634
329.146 87.0136
330.142 66.5125
331.184 27.8725
332.227 8.8765
337.240 24.0887
338.309 50.6193
339.041 20.5164
339.847 25.0848
340.946 30.8774
342.300 32.0269
343.514 144.367
344.256 7.41386
345.368 40.9473
346.288 27.8243
348.817 42.3823
351.082 15.4239
354.232 73.4128
355.219 118.861
356.117 163.558
357.047 176.01
357.959 138.193
358.844 248.215
359.888 79.4979
361.184 37.0251
361.903 13.4841
363.008 15.165
363.922 28.2837
364.935 71.0757
366.217 46.7742
367.197 20.7824
368.415 29.6933
369.671 114.853
370.343 4.29364
371.164 103.897
372.439 81.5452
373.270 81.2051
374.379 163.484
376.772 74.8003
377.601 80.9788
378.470 154.425
379.588 102.096
380.319 172.409
381.334 118.542
382.372 69.1244
383.042 248.017
384.020 976.413
385.038 690.089
386.182 369.127
386.987 278.951
387.705 174.432
389.208 61.0494
390.479 161.009
391.170 41.5116
392.503 521.988
393.466 175.556
394.369 43.9227
395.536 510.411
396.407 30.8966
398.625 12.9535
401.160 152.72
401.898 187.045
403.017 77.8378
405.662 3.18765
410.577 15.6119
414.666 30.4468
415.314 57.0678
416.185 5.47338
417.114 13.0427
418.503 12.7214
425.693 25.2048
432.826 11.6736
438.297 15.838
441.041 11.547
442.036 79.4206
445.082 17.9238
452.291 34.5247
453.340 12.4383
459.474 27.4018
462.382 55.6368
463.946 23.556
467.180 12.1608
468.372 25.9508
469.302 24.0313
470.354 11.5907
471.330 30.8041
472.333 28.2146
474.164 8.1068
480.151 7.03252
482.248 34.7276
486.401 309.802
487.244 82.2341
488.247 80.341
489.828 43.7841
490.520 27.4391
494.168 16.1483
495.008 11.6383
500.258 12.5556
503.356 13.4443
510.248 5.28332
513.376 17.4199
515.394 32.6004
519.125 23.8772
527.115 32.0529
531.269 7.397
534.318 54.9705
536.349 62.5211
537.585 189.036
538.765 24.9307
540.251 22.8453
543.329 45.926
546.246 7.45281
550.195 11.3788
556.380 17.0385
563.480 22.5452
571.460 5.19863
576.330 25.8437
581.373 13.6757
583.258 8.07589
585.388 30.7651
586.294 34.8039
587.261 12.5144
591.492 7.15055
598.218 6.55785
599.416 12.7547
600.379 34.0264
602.307 39.3802
603.401 169.656
604.241 36.044
607.232 40.8968
614.493 10.4445
617.339 15.5461
624.025 22.8641
626.142 61.2665
627.272 60.1631
628.738 28.6021
629.495 23.2936
634.312 20.4522
641.542 9.93428
671.424 24.0926
672.542 5.99141
687.534 13.4172
700.536 15.8202
714.372 259.012
715.514 87.5722
811.667 37.323
830.470 29.1641
861.515 9.68429
921.518 16.6586
927.499 49.6779
928.358 37.832
929.604 14.1881
957.447 3.29489
END IONS

BEGIN IONS
TITLE=Spectrum13 scans: 817,
PEPMASS=401.23444 2552.91211
CHARGE=3+
RTINSECONDS=839
SCANS=817
129.10182 376.174
144.33440 185.895
147.95078 177.854
266.97928 189.037
286.18311 270.318
324.97073 231.414
395.22931 521.321
395.89691 211.986
400.98071 439.481
401.23367 3262.05
401.56879 1458.62
401.90433 474.854
402.23898 525.109
418.99545 668.644
419.05237 194.486
419.99390 309.314
420.99582 213.347
429.08908 1120.46
437.85318 234.041
486.26602 1471.74
487.26801 434.422
488.31406 283.755
599.34741 230.296
603.34509 362.684
686.95923 205.068
714.36591 256.474
775.51801 208.97
END IONS

BEGIN IONS
TITLE=Spectrum14 scans: 819,
PEPMASS=733.28265 1518.28613
CHARGE=2+
RTINSECONDS=840
SCANS=819
255.244 25.2261
263.131 53.9005
277.160 13.5494
278.110 10.4044
286.327 12.3898
324.092 19.8922
334.517 8.42001
350.153 20.0172
352.283 19.2129
361.289 10.5079
362.267 92.3196
367.256 13.6664
370.269 9.46102
373.375 19.1871
386.300 6.04681
387.259 25.9909
398.170 14.0503
414.243 9.53566
415.489 7.08329
431.356 10.2964
433.022 12.8593
437.468 17.1389
454.277 64.3622
460.937 5.49575
462.810 42.0975
473.409 12.8966
489.186 17.6294
494.210 7.35027
495.098 23.7172
502.666 23.3421
504.156 18.346
517.867 7.74565
518.909 5.70201
520.001 10.2965
533.215 5.13184
545.192 15.5861
548.129 31.5178
550.759 12.2881
553.238 51.4093
556.188 28.1352
559.069 29.6586
565.259 89.1992
566.313 64.3538
572.427 20.3123
574.075 15.3925
579.704 12.6352
585.059 50.5949
587.357 19.6372
591.220 25.8251
594.278 13.852
601.334 26.4076
602.483 112.67
603.243 26.6033
604.029 18.2537
605.080 25.2475
606.013 15.8915
609.735 51.1701
621.405 8.25945
628.599 74.7229
638.981 23.9245
641.263 15.7076
642.108 23.1002
643.082 73.8809
644.138 33.9597
645.205 9.19287
646.170 13.6291
649.856 23.2737
658.850 14.9022
662.548 20.5515
664.244 66.5964
666.427 116.302
668.945 6.21593
670.625 16.1153
673.747 25.9491
674.945 19.2724
678.037 133.237
679.635 5.74004
684.412 7.7124
685.026 8.79535
687.134 92.9801
687.960 36.2612
689.280 19.937
690.221 44.0229
692.971 176.244
694.759 11.1475
697.011 10.1552
697.945 63.3194
699.624 36.9822
702.013 70.8471
703.378 73.5136
705.458 15.9154
706.339 145.398
707.910 52.8811
711.690 74.9377
712.533 46.8533
714.310 165.436
715.403 177.952
718.296 56.5653
720.006 163.18
721.332 90.5793
722.300 63.2955
723.820 63.4688
725.012 28.4126
730.379 20.5625
732.805 47.2226
739.555 6.77548
743.378 7.15952
747.453 20.3843
751.446 7.20989
771.459 4.41717
782.303 12.2534
790.360 40.0013
791.738 33.912
795.578 12.8145
830.464 30.1067
859.140 48.6056
864.237 9.92893
872.706 124.126
883.317 16.7479
884.426 29.2227
887.485 38.3834
891.423 5.14601
900.581 17.5858
902.343 8.06911
903.643 7.60636
918.485 120.327
919.467 27.1002
920.352 21.3273
944.388 15.022
955.453 9.17916
972.387 25.1758
973.423 24.0536
990.927 43.4301
1031.441 24.2799
1033.500 52.3948
1034.415 52.9921
1035.444 14.0971
1037.157 18.7885
1083.205 74.7205
1104.545 52.7456
1105.469 44.8664
1106.539 78.3842
1116.364 19.871
1118.469 23.1682
1191.389 74.6752
1203.363 85.2078
1204.561 39.9021
1249.302 78.4596
1271.223 22.9761
1319.504 11.3868
END IONS

BEGIN IONS
TITLE=Spectrum15 scans: 820,
PEPMASS=733.28265 1518.28613
CHARGE=2+
RTINSECONDS=841
SCANS=820
235.07344 267.003
266.99008 310.035
341.00070 262.219
429.08868 1391.71
447.10297 266.249
462.05634 208.506
699.23328 194.93
738.32043 223.12
755.66602 200.125
888.81104 206.356
END IONS

BEGIN IONS
TITLE=Spectrum16 scans: 834,
PEPMASS=896.36755 4605.93213
CHARGE=2+
RTINSECONDS=854
SCANS=834
269.134 4.27412
283.095 6.29007
319.367 9.08187
328.750 32.6356
349.241 15.7304
385.356 10.326
407.372 15.8472
417.409 36.6374
428.320 12.1495
434.239 14.3496
456.060 10.0096
460.453 14.2621
463.077 19.46
475.128 17.5749
485.217 8.28791
490.030 28.4538
492.279 24.0407
494.234 11.4553
504.324 15.9752
520.237 29.8317
522.289 20.8885
528.162 17.2378
529.242 4.70454
530.467 14.053
531.329 21.3032
539.188 7.47767
540.408 47.281
541.520 25.5153
543.251 27.3983
544.193 16.1003
548.967 18.0523
559.226 16.336
560.280 8.65062
566.267 8.63595
577.361 38.4064
578.314 27.1327
588.427 45.28
601.193 31.0584
605.189 14.2892
606.302 8.39785
631.844 22.4698
656.546 54.2103
665.427 24.6706
713.577 17.3948
716.859 41.8215
723.327 15.5332
729.274 34.6074
739.149 70.8679
740.344 18.2895
741.518 20.2298
742.967 5.24835
748.352 57.1077
766.173 10.2453
776.545 19.2193
786.983 17.6735
789.478 19.6618
791.239 8.40427
792.505 17.5878
795.899 50.365
796.708 18.6054
797.514 12.9428
799.400 57.0089
801.421 42.5538
803.753 10.6179
808.516 28.5476
809.894 72.1
824.984 24.0842
828.369 30.3393
830.572 38.9068
836.005 107.475
836.705 16.9651
840.092 9.46308
842.997 3.90538
845.548 13.8316
846.422 15.0781
848.476 35.9573
849.913 24.5403
854.521 109.723
855.622 46.1105
856.541 85.7996
860.017 36.2262
864.992 37.5055
866.348 27.2431
867.491 81.7129
869.318 34.5485
870.614 5.50658
872.946 32.5985
874.918 35.7154
875.980 18.1843
878.774 148.78
879.427 81.0221
881.077 37.9745
882.351 26.8967
884.638 13.7466
885.547 163.288
887.869 114.026
893.519 16.3267
896.774 42.86
902.413 13.3011
903.433 20.2311
909.487 5.93943
910.486 38.4627
911.603 92.3995
912.599 62.0422
914.436 22.9412
917.986 42.5433
938.500 24.1734
963.139 29.997
977.161 20.6746
982.860 39.8151
985.179 141.917
996.380 79.9182
998.522 52.964
1016.406 7.10573
1024.266 37.9954
1055.502 78.9532
1056.470 9.68481
1066.515 12.9959
1112.670 27.2924
1123.394 24.3683
1124.589 8.22561
1133.582 5.45917
1145.673 11.9751
1152.452 45.6841
1158.428 7.58889
1161.842 18.9599
1169.572 98.01
1170.606 78.8051
1171.685 55.3287
1186.532 22.6168
1197.491 22.8129
1198.398 15.8242
1199.508 11.0831
1216.512 13.2017
1226.624 58.665
1227.690 88.6443
1228.656 5.24407
1254.523 20.3766
1273.436 4.64646
1279.214 23.6112
1295.620 12.5357
1329.524 8.11431
1353.609 12.3244
1369.724 6.44838
1387.614 33.7857
1388.568 19.4281
1389.619 10.9131
1404.431 31.8027
1457.698 15.0863
1512.605 29.3813
1560.633 14.593
1565.718 26.5549
1637.540 10.2452
END IONS

BEGIN IONS
TITLE=Spectrum17 scans: 835,
PEPMASS=896.36755 4605.93213
CHARGE=2+
RTINSECONDS=854
SCANS=835
122.40085 225.768
226.84183 185.21
264.17599 200.055
324.96756 291.45
348.81439 217.825
429.08951 1861.14
1169.50647 203.769
END IONS

BEGIN IONS
TITLE=Spectrum18 scans: 837,
PEPMASS=599.27808 1479.85620
CHARGE=2+
RTINSECONDS=856
SCANS=837
184.084 26.2969
186.326 6.83159
199.164 12.0373
222.186 23.7328
240.103 28.4987
252.170 8.62118
254.173 12.5846
261.282 61.6298
269.304 25.211
270.346 15.1859
282.260 25.3727
283.362 22.8786
287.187 16.3542
291.127 9.13823
297.156 31.4061
298.249 49.9401
302.397 13.7902
311.346 8.67446
318.262 18.4844
321.044 6.98807
325.299 12.2685
334.217 25.5199
338.348 7.81627
356.226 26.9153
358.185 11.279
360.140 17.477
365.248 6.00206
367.972 13.0249
369.208 19.9084
369.952 3.22457
374.343 25.3341
375.264 49.5453
384.139 35.0658
385.273 10.7234
395.282 23.0312
398.228 74.3568
399.924 26.457
402.315 56.0219
404.210 3.62194
405.362 9.19122
406.404 5.58963
408.194 23.2986
409.303 10.0958
413.175 6.80406
426.280 20.1194
427.191 9.31953
434.318 26.736
437.351 11.5724
439.023 11.3722
439.767 56.5573
442.860 11.0337
443.810 28.5855
445.998 19.8747
447.953 10.8464
450.101 4.96177
454.969 16.9732
459.340 35.9778
460.298 6.22599
462.284 19.4268
464.307 20.9348
466.263 36.7422
467.888 11.8737
468.975 12.3476
471.112 31.9396
472.080 41.2546
472.952 22.0788
477.102 37.9572
479.043 32.9516
483.486 44.9068
485.320 17.6641
486.236 7.2259
487.167 30.6859
490.233 23.917
491.762 22.8456
493.023 22.3793
494.035 9.94957
495.158 51.3739
496.236 23.0194
497.924 34.1512
499.102 21.1765
499.894 69.8914
502.675 24.3979
508.034 18.9916
508.886 44.174
510.681 147.899
511.395 117.961
512.687 35.2318
516.191 41.9001
517.492 42.0294
518.148 31.6435
521.679 9.96357
522.443 4.96137
523.616 20.94
524.608 55.3347
525.863 13.0116
526.643 18.096
527.522 10.9908
528.453 18.6135
533.493 92.1875
536.438 7.05191
537.103 19.9299
539.101 87.348
539.974 17.3053
540.805 106.519
550.755 33.8417
551.567 9.77052
552.819 123.224
553.760 89.5441
554.757 218.094
555.915 60.7901
557.712 74.243
558.560 81.5465
560.453 92.7248
563.657 135.264
564.366 46.1494
567.717 97.5668
568.944 26.6867
570.372 64.3498
571.823 119.372
572.815 11.9529
575.125 28.0826
576.037 96.9265
576.840 111.224
578.176 148.547
578.870 23.7987
579.609 23.3645
581.041 333.676
582.004 257.225
582.983 143.887
584.415 165.869
585.329 8.39063
586.201 43.101
586.917 105.469
589.026 81.9122
590.125 275.295
591.148 188.196
598.633 29.3841
599.879 26.0072
625.329 6.99344
661.260 16.5986
671.880 43.1484
677.334 16.6107
682.537 45.8965
683.468 62.1089
718.387 25.9551
736.287 5.08078
739.453 18.4843
740.461 96.2775
741.367 22.1104
750.388 44.2677
760.631 14.2301
761.255 18.7725
782.308 43.9154
796.440 186.126
798.614 9.75057
806.456 8.76137
807.686 14.9508
823.381 18.6582
847.192 12.764
849.487 14.6013
862.613 43.3436
864.228 37.6202
880.390 19.2169
882.420 27.5124
883.647 172.194
884.573 124.673
885.703 20.4279
893.301 7.95169
932.411 20.5917
947.110 6.40791
978.393 3.94664
993.733 9.91798
998.548 19.9607
1051.585 32.4602
END IONS

BEGIN IONS
TITLE=Spectrum19 scans: 838,
PEPMASS=599.27808 1479.85620
CHARGE=2+
RTINSECONDS=856
SCANS=838
100.47569 191.539
158.85312 193.697
261.42682 220.842
269.16248 251.527
342.00305 199.165
429.08963 1312.39
883.39453 426.294
884.39740 295.355
END IONS

BEGIN IONS
TITLE=Spectrum20 scans: 842,
PEPMASS=455.23026 4201.24121
CHARGE=2+
RTINSECONDS=860
SCANS=842
139.084 10.2387
147.193 3.4349
156.305 7.14212
158.212 25.2985
164.231 8.38796
175.110 53.6601
176.118 32.2253
177.074 8.11869
185.105 5.23183
187.153 12.1076
193.200 7.96301
195.164 4.71498
198.951 6.99887
201.079 8.05799
203.173 11.6491
205.163 39.5345
205.998 19.8935
208.068 14.6463
210.155 10.4744
212.159 7.88628
213.001 9.77356
213.988 7.25007
227.195 26.0022
228.196 31.5528
230.085 11.9063
238.149 9.33461
239.108 12.6195
243.496 9.35114
244.157 17.4987
245.157 12.0254
248.213 28.5478
251.397 6.04429
253.155 6.89231
263.227 5.89361
265.134 13.1864
268.160 43.8172
269.170 27.1662
271.201 42.8038
272.317 19.7652
281.451 15.6368
282.125 11.8294
283.115 12.5065
286.233 17.0114
287.245 7.82442
292.031 18.8643
293.976 6.32368
296.244 14.6992
297.294 7.07441
298.197 54.7254
299.114 17.9959
303.779 106.468
308.413 43.7222
309.152 21.8372
310.823 10.871
314.080 63.8321
317.876 12.0215
321.287 9.09044
322.114 7.75296
324.082 8.23419
325.243 37.9754
327.287 6.96422
328.773 35.0208
332.360 101.701
338.202 10.9255
339.164 41.8734
340.250 24.9608
343.361 9.48633
346.706 41.8712
348.238 31.2663
349.501 219.414
350.420 27.492
353.017 9.50113
354.120 40.6172
355.001 31.9608
356.787 29.73
358.177 6.75222
363.774 25.9321
364.841 77.9805
366.102 76.0561
367.079 38.7927
368.031 103.947
369.219 19.1601
373.195 15.2826
374.199 104.838
375.066 26.4305
376.260 20.2865
379.422 7.8437
380.168 52.9493
381.604 320.231
382.257 113.906
383.345 4.16991
385.007 16.1661
387.001 33.8597
390.821 62.1541
391.508 2.90595
392.150 17.3243
392.888 19.2229
394.021 42.3499
395.416 20.2698
396.042 44.3582
397.359 185.308
398.311 28.9325
399.739 83.1507
403.008 68.1987
404.658 60.3008
405.991 43.2178
407.588 79.3483
408.292 70.216
409.109 61.7664
410.144 133.66
411.456 201.415
412.844 50.8817
414.133 90.1588
415.044 63.6007
416.445 18.7606
417.255 29.5723
420.143 96.7117
421.046 18.2847
422.937 107.785
423.736 59.0046
424.761 13.2143
425.892 155.612
427.471 30.3626
428.124 90.1596
429.259 51.0194
431.268 296.965
431.888 101.335
433.019 184.714
433.801 141.043
434.422 60.7055
435.280 8.35833
436.873 374.013
437.890 579.348
438.682 11.0468
440.111 42.1383
440.868 88.105
442.716 123.834
444.116 167.762
445.690 282.324
446.452 641.419
447.347 211.612
448.771 87.3252
449.495 36.9146
454.993 207.975
455.776 24.5305
462.747 6.73477
468.256 10.3139
473.095 42.8865
479.114 12.138
483.251 13.7245
490.533 67.1994
496.231 144.33
497.282 27.7744
498.606 11.99
501.273 18.5024
502.692 22.9554
517.894 7.08919
529.400 44.069
540.252 7.81711
541.320 12.8593
544.338 30.9559
545.345 26.0286
549.915 14.8241
556.309 52.0524
558.318 87.8127
561.293 126.191
562.267 13.5545
566.273 21.8688
572.085 11.2034
577.853 9.57155
581.782 29.1731
583.816 5.8086
588.098 8.08165
589.250 10.2657
599.303 8.73505
602.963 15.3949
605.243 8.93848
606.220 27.9027
607.400 31.6714
608.445 40.2304
610.263 9.87596
611.993 11.8578
617.449 18.3488
618.698 28.1467
624.389 118.679
625.414 11.6471
628.424 10.0619
631.580 20.1533
633.312 7.92167
639.437 13.4958
640.227 26.1548
647.273 30.0493
648.369 60.8687
672.481 7.92939
675.360 69.2146
684.272 9.24913
688.282 26.2947
699.462 24.7599
701.558 5.6304
705.394 11.0522
707.352 82.0037
717.414 39.3362
718.577 30.1224
720.653 22.7364
735.406 188.956
736.480 35.4772
737.421 65.2588
753.446 98.2072
754.344 38.0399
763.592 55.2085
764.366 21.0401
773.076 9.16449
774.678 12.8071
814.614 30.8506
END IONS

BEGIN IONS
TITLE=Spectrum21 scans: 843,
PEPMASS=455.23026 4201.24121
CHARGE=2+
RTINSECONDS=860
SCANS=843
149.02383 399.232
175.11902 204.995
235.41336 187.346
279.16074 340.263
318.79196 300.305
342.00317 244.058
446.23010 404.997
455.22986 3290.86
455.73331 1415.26
456.23404 518.389
464.11136 187.821
END IONS

BEGIN IONS
TITLE=Spectrum22 scans: 862,
PEPMASS=1003.41040 2378.39941
CHARGE=2+
RTINSECONDS=879
SCANS=862
366.143 78.2337
528.272 5.59945
559.881 19.9642
569.590 39.948
614.355 81.2812
617.308 15.4953
633.399 10.1953
672.345 21.8241
674.323 15.9297
683.276 20.2619
684.297 38.6805
695.633 121.487
696.272 54.3274
732.668 27.0294
768.680 35.4786
776.486 116.772
784.320 11.1749
795.289 8.4344
821.598 13.8212
836.768 25.6728
840.424 19.8042
841.047 39.9332
848.279 18.1381
849.719 218.059
860.412 19.0352
872.392 14.0596
914.052 42.2976
915.483 5.33213
916.322 39.9845
926.485 17.2213
928.481 11.2112
931.044 40.3382
931.791 8.52
935.401 5.33218
939.292 24.0679
942.381 19.8448
944.466 9.58313
948.735 72.5797
958.675 28.6997
961.734 6.09447
964.667 42.6095
973.344 22.8824
974.222 88.3999
976.498 24.1394
980.623 19.0667
985.293 33.9788
988.165 85.0472
992.293 56.5833
998.638 14.3014
1006.426 11.975
1021.415 23.1935
1024.509 250.543
1025.487 145.567
1027.501 28.9599
1041.548 30.0801
1047.415 10.4755
1078.363 145.932
1090.504 12.3849
1122.140 19.8251
1127.601 16.1981
1134.500 18.5893
1135.602 47.9593
1152.122 29.7858
1170.723 162.17
1171.657 62.9534
1188.882 43.3336
1215.294 11.7032
1229.528 11.1999
1263.638 10.8743
1280.569 14.1591
1316.581 30.3234
1318.772 10.6137
1333.068 16.3691
1373.615 17.1623
1479.645 21.7152
1480.629 28.3337
1482.293 4.72639
1844.988 3.93154
1938.133 13.5674
END IONS

BEGIN IONS
TITLE=Spectrum23 scans: 863,
PEPMASS=1003.41040 2378.39941
CHARGE=2+
RTINSECONDS=879
SCANS=863
138.05574 185.772
204.08607 179.244
280.90305 196.857
324.96786 242.668
341.00629 253.987
429.08911 1303.41
447.10193 220.17
754.39825 196.937
1787.01099 214.977
1793.86743 200.645
END IONS

BEGIN IONS
TITLE=Spectrum24 scans: 865,
PEPMASS=397.21338 2952.19653
CHARGE=2+
RTINSECONDS=880
SCANS=865
100.977 4.29412
126.996 11.9245
129.135 25.233
131.103 23.6803
139.139 9.88609
142.084 8.60487
143.028 5.16508
145.104 19.2588
147.072 26.1819
149.116 31.2695
150.087 7.53885
155.100 6.81966
157.018 138.864
157.997 17.419
169.061 15.6112
171.829 7.71287
174.115 27.2853
175.085 19.3436
176.043 7.2166
180.112 35.479
181.959 6.41733
185.101 20.7351
186.083 50.054
188.112 7.6492
194.950 27.6494
196.963 13.2076
202.956 33.6017
203.889 15.7054
205.002 6.99224
205.923 18.3204
208.950 5.00278
209.995 12.3311
210.960 19.4078
212.058 26.9465
214.648 22.358
215.484 26.5091
216.185 159.393
217.272 41.8668
218.517 17.945
219.189 5.65387
221.049 37.9362
222.937 26.0925
225.222 11.4081
226.063 40.713
227.112 50.1694
228.953 24.0582
230.016 7.86913
232.117 57.07
234.167 116.847
235.087 5.56856
236.251 13.7384
236.929 3.89244
237.984 15.0449
240.090 40.5745
243.135 36.0958
244.087 19.4671
248.312 31.1998
249.072 20.6895
250.145 17.1912
251.016 24.6592
252.090 8.57172
254.147 31.4142
255.039 40.9726
256.082 29.0598
257.155 30.6077
258.331 23.8973
260.232 10.5829
261.325 9.92124
262.140 62.3924
263.403 3.4164
265.138 49.3838
266.197 5.18637
267.129 46.5818
268.076 64.485
269.053 3.46398
271.275 155.337
272.201 55.6685
273.110 5.61003
273.925 39.9186
275.704 24.9192
277.070 29.7383
278.060 151.8
279.154 235.702
280.177 52.4131
281.149 51.0155
282.073 38.6427
283.202 22.918
284.117 66.6897
285.128 162.012
286.039 15.234
287.920 4.74303
289.234 20.4827
290.060 9.18556
291.070 31.9455
292.088 29.9819
293.227 7.96501
294.130 36.8395
295.154 46.8631
296.318 27.5964
297.238 186.054
298.466 25.5565
299.210 37.2081
303.092 23.5581
304.111 51.7892
305.551 23.9364
306.605 64.9103
307.274 53.5917
308.285 81.1543
309.237 139.862
310.257 181.562
311.340 39.7773
312.181 27.679
313.094 73.9921
314.283 148.312
315.088 10.9896
316.854 36.5793
319.086 75.2382
320.187 77.0466
321.090 110.267
322.164 131.656
323.043 360.874
324.009 135.885
325.033 115.359
326.096 100.053
327.342 28.1331
328.129 12.0223
329.112 7.85626
331.889 21.9522
333.753 96.5649
335.084 153.281
336.028 120.55
337.195 99.3767
338.167 130.725
339.128 178.965
340.319 46.9838
341.128 207.402
342.164 248.826
343.207 71.2674
345.269 29.3745
347.089 29.043
347.813 8.48233
348.911 16.8553
350.375 70.1797
351.021 704.44
352.087 426.983
353.049 379.734
353.990 432.52
355.041 116.389
356.123 448.168
357.045 208.454
357.973 13.3546
359.098 55.3585
359.958 14.148
360.882 76.9165
361.616 2.76996
363.325 11.818
364.251 50.2415
365.220 52.613
365.965 36.1462
366.864 180.582
368.069 217.702
369.026 191.291
370.101 199.849
371.149 13.42
372.144 10.373
374.046 94.9147
374.689 84.489
375.307 114.321
376.248 63.213
377.288 184.632
378.983 1137.33
379.913 1356.09
381.049 242.811
381.939 307.602
383.000 895.232
383.980 20.1666
385.630 100.193
386.306 59.5942
388.053 625.121
388.946 745.828
390.109 275.025
391.152 110.846
396.948 215.473
397.995 84.1796
401.460 17.6787
402.069 4.94121
405.146 36.794
407.353 11.6617
413.052 49.7622
414.243 6.93731
415.228 18.9261
434.901 34.6901
443.934 92.0674
451.012 8.13132
452.307 488.227
453.232 99.4009
454.038 6.58032
459.148 19.6378
472.366 62.2566
474.338 18.1757
481.527 12.1681
482.241 9.81118
485.194 7.32765
486.635 5.18399
495.315 44.5173
497.352 28.4347
497.993 9.75237
509.303 35.3335
511.241 7.31891
516.980 43.4888
523.332 303.365
524.583 56.3712
525.270 95.5145
526.914 22.0814
529.898 22.7407
535.324 6.45828
535.954 41.5129
543.227 73.8602
544.309 5.24646
560.291 75.3264
562.280 11.1944
601.340 46.6306
602.172 27.0268
620.217 53.2939
621.257 20.7925
630.370 19.7599
631.344 18.4741
637.332 929.328
638.401 300.837
639.489 6.50285
667.448 12.8874
677.352 21.6723
678.444 18.3358
694.364 600.741
695.415 295.715
696.570 32.3718
697.511 9.91332
704.485 4.38835
705.391 21.9869
706.592 53.0397
END IONS

BEGIN IONS
TITLE=Spectrum25 scans: 866,
PEPMASS=397.21338 2952.19653
CHARGE=2+
RTINSECONDS=881
SCANS=866
101.05972 360.542
129.10214 477.45
149.02336 1155.82
157.09747 660.012
221.96147 2755.49
234.14516 429.345
239.97173 689.058
266.96225 359.554
278.02380 2269.84
279.02612 231.42
279.15686 439.544
296.03448 505.373
317.85007 191.637
340.02933 195.658
381.21457 555.194
382.95700 1057.49
399.00409 514.658
400.96564 441.266
414.92792 327.265
452.24866 434.746
523.28503 404.12
542.20276 192.716
637.32965 714.8
677.33850 223.012
694.35260 1888.9
695.35724 786.068
804.70624 213.658
END IONS

BEGIN IONS
TITLE=Spectrum26 scans: 868,
PEPMASS=492.58176 5453.90674
CHARGE=3+
RTINSECONDS=882
SCANS=868
149.105 9.03157
153.087 7.68311
157.007 5.91286
164.068 3.8367
172.162 12.0956
175.294 27.967
175.978 7.32445
177.673 7.24141
181.989 20.9785
183.221 23.9884
185.248 13.1063
190.915 23.1257
192.909 7.60368
198.072 59.1054
199.083 7.91143
204.076 13.0849
213.911 5.33144
215.040 5.12196
219.436 9.39095
224.933 18.451
226.080 36.1276
228.103 15.8314
229.054 25.3875
233.185 5.36051
236.138 3.83187
238.171 9.69374
240.054 16.6053
243.958 11.3632
245.360 6.20958
248.225 18.2997
249.080 20.4128
250.185 4.90183
251.027 11.9293
253.247 11.7795
256.276 12.8681
257.450 5.60685
260.263 21.0335
260.951 11.0582
262.011 12.2299
263.111 5.0755
266.893 60.5732
268.141 58.8964
269.135 137.122
271.235 7.26152
272.509 57.0055
278.149 3.78458
279.184 14.0641
281.284 13.2375
283.251 8.58467
284.358 11.9699
285.360 22.2107
286.695 16.3965
288.168 47.8181
288.777 105.558
290.151 7.40269
293.071 7.3451
296.132 18.6509
299.237 23.1186
301.845 55.7631
305.164 16.6775
308.212 218.56
309.161 47.7372
311.215 7.37977
313.060 5.11401
315.195 13.3318
317.152 56.89
318.791 43.9537
320.000 47.238
321.162 38.9445
323.013 11.9996
324.164 18.7916
329.935 24.9683
331.077 49.4608
332.731 34.0623
334.249 24.7525
335.072 20.5851
336.319 40.9019
337.208 13.5793
339.226 23.7589
339.856 5.17631
341.021 24.2319
342.226 62.5436
343.271 163.748
344.660 18.8534
345.413 15.1662
346.280 4.28622
347.107 44.0357
348.296 39.5112
349.033 79.8932
349.820 8.09956
351.058 18.7107
354.276 18.8071
355.247 26.0152
356.061 12.2171
356.778 44.2464
358.437 30.3605
359.185 9.37564
359.972 6.51702
360.787 116.863
361.604 45.2801
362.375 5.29443
363.345 50.0466
364.059 93.2545
364.861 28.9852
366.317 105.384
367.139 18.368
370.467 6.49252
371.171 24.7503
372.066 43.0698
373.665 25.8994
374.686 79.0257
375.353 106.643
376.018 4.72409
377.224 14.1119
377.913 39.9985
379.128 118.772
380.215 284.062
381.189 270.585
382.122 5.5789
384.174 28.1046
386.451 32.5024
387.455 61.4181
388.175 6.92571
389.500 10.4962
390.220 57.1767
390.948 54.4835
393.503 52.0572
394.276 6.94542
397.985 42.0974
399.720 104.393
402.137 156.153
403.031 142.142
404.112 299.969
405.037 248.038
405.903 31.5356
408.213 490.072
408.998 351.47
411.114 90.6558
411.758 18.955
413.467 605.2
414.325 56.835
415.195 28.3862
415.984 67.2028
417.074 23.2147
417.877 60.8192
419.063 253.254
420.240 156.961
421.383 170.166
422.421 1400.47
423.331 200.089
427.165 53.9039
428.013 4.16528
429.608 50.6725
430.730 131.368
432.022 224.275
433.081 251.421
434.052 122.39
434.922 105.108
436.130 47.8356
436.811 90.3556
437.662 46.7818
438.644 40.2629
439.351 25.0872
440.168 76.2298
441.024 13.2203
441.681 79.2
442.328 28.2397
444.338 130.467
445.422 78.2124
446.248 426.021
447.070 368.564
448.015 193.028
449.056 200.501
449.921 175.395
450.798 347.078
451.986 239.707
453.130 28.381
454.424 31.5639
455.206 7.04084
456.240 44.8293
457.560 108.852
460.031 70.901
462.182 99.1607
463.053 96.339
463.760 38.3624
464.747 58.5105
465.922 101.546
467.041 36.131
468.163 25.7813
469.397 39.7231
470.254 190.753
471.642 184.075
472.431 122.219
474.003 531.37
474.911 770.353
475.956 101.88
476.986 226.19
477.627 185.687
478.461 106.627
480.539 327.946
481.253 167.488
481.952 47.4603
483.124 281.997
484.072 202.965
484.814 318.656
486.621 260.557
487.255 84.1788
489.681 56.4791
491.727 33.4482
492.827 92.7933
499.930 60.8034
500.927 35.8641
502.352 29.8037
503.056 10.2497
504.788 33.7391
506.223 27.345
507.828 22.2789
509.717 54.665
511.283 41.762
513.967 66.3851
514.797 49.532
519.324 22.9992
523.029 327.97
524.312 17.2456
529.114 15.7607
535.179 11.2074
536.668 20.7998
542.273 23.5072
548.303 68.8493
551.390 121.623
552.260 37.0758
553.290 47.8623
558.281 13.027
560.800 20.4138
562.265 10.2823
565.232 8.73438
566.468 10.1004
576.352 168.585
577.284 39.9038
578.365 31.269
582.323 40.04
586.478 31.0652
588.809 14.1553
594.916 34.799
597.322 14.9641
598.203 12.6065
600.410 20.3017
605.300 14.8487
613.210 28.0411
615.376 259.858
616.343 180.909
617.281 4.28132
618.318 4.35617
622.703 50.8488
625.298 30.0738
633.354 916.137
634.362 318.345
635.353 30.2445
639.983 55.4848
641.124 10.4539
643.668 20.1505
651.140 54.353
653.144 17.694
656.790 4.75324
660.595 21.961
665.204 25.695
665.906 66.3356
672.813 28.1609
673.467 31.1871
674.393 51.5829
683.543 31.1998
686.090 75.3301
691.421 17.3505
699.311 6.13467
699.948 21.046
703.064 10.8586
707.546 13.1447
711.427 35.8162
712.521 26.9211
725.443 16.1518
727.341 11.569
728.700 49.8825
730.456 140.045
731.515 64.3943
732.439 16.2299
738.420 12.7757
740.626 5.18992
743.257 20.1099
746.540 17.3051
749.482 22.1846
754.053 16.9263
756.556 46.1347
777.532 8.20946
797.093 16.8406
799.742 32.1947
809.403 6.35995
815.512 21.9964
837.470 15.915
843.504 28.0469
844.522 80.5435
845.415 23.7758
855.411 23.7902
856.335 40.722
857.662 5.25156
863.621 12.2939
900.436 28.9643
END IONS

BEGIN IONS
TITLE=Spectrum27 scans: 869,
PEPMASS=492.58176 5453.90674
CHARGE=3+
RTINSECONDS=883
SCANS=869
266.95871 857.059
308.16638 271.599
356.66110 445.648
372.15070 228.474
413.20380 256.892
429.08887 1491.89
486.58392 406.98
486.91513 297.507
489.27704 787.334
491.26712 245.839
492.05289 229.547
576.31360 399.909
615.31818 330.802
617.25537 205.36
633.33142 2069.02
634.33691 673.997
730.32385 1793.09
731.31805 385.898
1097.62000 203.835
END IONS

BEGIN IONS
TITLE=Spectrum28 scans: 871,
PEPMASS=618.26819 8899.74121
CHARGE=2+
RTINSECONDS=884
SCANS=871
175.041 4.68804
185.910 6.2161
189.204 12.8096
193.907 8.68275
196.085 7.26307
207.006 37.8276
208.165 4.21663
217.106 46.9777
218.060 31.4279
222.988 15.294
235.246 170.164
242.022 12.7929
245.259 9.29377
246.983 6.44834
257.192 19.2736
262.253 26.3254
263.296 29.7137
268.274 10.3625
269.032 9.5063
276.207 6.83132
286.302 7.26254
287.084 13.6719
290.289 25.4383
292.097 5.91281
296.259 7.59714
301.160 33.7672
302.177 11.1949
304.252 126.944
308.142 9.83527
315.238 22.1758
316.183 20.8281
322.247 68.61
324.085 18.7185
327.421 22.6039
330.963 10.2642
332.276 21.954
337.284 5.17906
338.595 44.1457
339.652 27.7246
342.226 44.8192
344.081 12.6502
346.275 8.79268
349.286 55.9612
351.566 5.05699
355.119 32.8515
356.340 31.686
357.102 16.3645
361.257 9.13028
363.155 8.16254
364.046 42.2972
367.302 31.6338
369.121 7.85226
370.655 30.8357
372.295 22.7672
373.328 36.0839
375.241 5.99057
379.377 12.975
381.307 32.097
385.224 20.8128
386.216 21.3272
389.324 35.2524
391.214 116.611
392.361 12.2913
395.096 23.3055
399.251 17.7071
401.272 22.8036
403.803 33.6684
405.315 29.2326
406.303 96.9258
407.305 97.5041
409.315 21.2617
410.347 18.0114
411.148 6.83521
414.126 34.422
415.274 26.7094
416.343 11.5088
417.175 19.0696
418.281 22.1696
419.123 9.39749
425.225 59.8953
428.916 5.45767
432.331 22.6484
441.034 5.53975
442.237 30.1363
443.245 117.779
444.326 45.8985
447.164 18.0316
447.849 34.1961
450.315 48.351
456.187 7.25022
457.172 4.67131
457.893 95.3669
460.181 111.398
461.453 25.8395
462.073 16.5057
463.279 260.878
464.281 19.2058
465.129 8.19006
465.737 49.241
468.405 23.1458
470.605 52.7656
472.768 24.2252
474.167 15.18
476.860 56.2637
478.180 53.4798
479.215 20.1546
480.915 5.07398
481.949 112.102
483.357 559.374
484.466 25.2488
485.222 22.586
486.087 18.7611
488.402 8.46033
489.261 51.4277
491.007 11.9045
492.423 188.855
493.323 25.3441
496.231 34.9095
497.326 40.6256
499.931 158.304
501.156 177.379
502.004 136.816
503.344 67.4551
504.106 8.7567
504.808 80.9997
506.013 14.0192
507.335 42.0357
509.916 5.67401
513.956 5.55843
515.178 16.8073
517.259 91.1913
518.240 14.0399
519.567 105.391
520.283 595.916
521.252 163.28
522.141 64.9638
523.315 5.55811
524.622 11.8001
526.988 26.3629
527.854 62.915
528.931 88.2531
529.880 22.6389
531.290 17.9835
532.031 9.2597
533.045 47.2216
533.749 24.434
534.373 15.3707
535.504 32.3096
536.638 28.0087
537.541 25.4166
538.478 52.5935
539.341 104.382
542.297 13.5377
544.666 157.578
545.656 133.268
547.333 33.6074
548.312 9.32942
550.253 39.0306
551.002 83.6467
551.774 45.5163
552.456 6.71346
553.359 122.222
555.523 40.9476
556.217 29.2253
557.362 27.19
557.992 26.0192
559.173 70.897
560.053 20.4326
561.492 112.787
562.985 23.8553
563.910 48.8416
565.782 153.803
566.930 94.8646
567.911 39.97
569.497 40.8452
570.279 9.31364
571.281 58.3017
572.066 151.689
572.924 202.083
574.271 88.3238
575.032 216.358
576.328 67.347
578.971 37.1872
579.812 41.6822
581.413 188.93
582.183 76.7162
583.336 98.9039
584.018 20.4183
585.820 181.837
586.815 42.1951
588.172 35.3714
588.805 31.8987
589.412 95.6974
590.257 37.0477
591.095 301.745
592.086 151.622
593.091 78.8636
593.774 6.60609
594.552 189.011
595.618 194.119
596.460 113.83
597.347 111.939
598.176 55.0042
600.118 759.025
600.914 859.888
601.789 15.3794
602.737 47.1376
603.667 40.1406
608.528 216.57
609.388 866.666
610.286 265.001
611.715 25.3805
613.911 30.3163
614.898 13.0759
617.582 62.7852
618.585 20.7041
635.154 10.8004
636.755 16.6944
641.508 17.2016
644.346 18.1199
652.047 5.88075
653.379 28.9238
660.339 18.574
662.338 53.0031
663.391 18.7465
672.261 45.8921
672.866 24.7878
675.228 71.2095
680.473 119.89
681.379 48.3823
682.299 15.2804
683.289 450.246
684.364 97.6526
685.334 44.3597
686.404 13.0191
688.286 5.71806
689.452 53.5378
696.347 9.06783
698.323 33.2358
699.564 97.4454
700.366 33.5216
704.565 4.80233
716.477 105.981
717.410 56.5276
719.583 14.6487
720.254 18.7613
722.455 26.6153
724.272 35.0876
728.208 56.7119
730.685 53.8798
732.122 45.9596
738.328 11.4727
739.434 16.1727
740.416 686.633
741.474 393
742.601 58.4282
747.193 12.131
753.341 20.8431
754.549 21.0402
755.424 103.867
756.569 4.98717
771.836 16.3841
773.407 12.7601
774.454 11.9533
775.269 6.74873
777.582 11.5817
785.529 23.7502
790.422 26.377
791.525 22.8168
794.453 25.2356
797.532 21.5941
802.490 15.2824
809.275 29.0095
811.115 46.2646
812.525 56.7
814.423 13.3782
827.443 458.708
828.487 152.724
829.467 37.0941
830.506 14.1316
832.510 13.6803
834.013 10.9897
837.723 30.9255
839.143 27.1177
844.569 19.8752
851.473 7.60181
852.392 17.979
861.205 43.003
869.967 38.861
878.446 76.664
879.566 20.488
890.132 19.6275
892.597 64.4411
895.612 9.85927
897.412 7.97645
914.414 224.784
915.450 128.766
916.573 18.2764
938.800 17.355
947.476 7.00755
955.809 53.0935
956.651 38.0581
961.015 40.7467
965.462 51.9424
966.582 33.5141
983.492 6.881
984.611 75.341
985.689 21.8695
987.398 6.58082
991.568 7.68655
1001.522 270.76
1002.430 251.895
1003.640 75.3955
1021.294 30.8968
1025.524 18.0046
1034.604 12.6539
1038.432 5.79275
1043.477 20.985
1047.553 4.68858
1052.425 10.9388
1076.232 14.9196
1080.398 8.05392
1088.490 37.6056
1089.621 8.75876
1090.615 56.2896
1104.676 17.9241
1111.031 41.759
1113.591 18.517
1126.441 16.567
END IONS

BEGIN IONS
TITLE=Spectrum29 scans: 872,
PEPMASS=618.26819 8899.74121
CHARGE=2+
RTINSECONDS=885
SCANS=872
115.97364 187.601
120.08073 1846.26
147.07672 204.71
158.92944 191.404
162.09108 303.109
175.06960 285.705
207.11330 1075.76
217.09775 651.556
235.10754 639.216
244.09200 204.876
286.11957 292.193
304.12762 301.315
429.08771 1428.68
463.22473 520.097
483.20203 290.525
520.24725 2189.78
521.25153 454.596
618.29608 189.837
683.30725 936.511
740.33252 1604.84
741.33405 849.147
827.36255 1137.79
828.37122 638.543
914.39185 738.951
915.38873 219.648
955.51331 222.266
1001.42963 1187.12
1002.43079 409.607
1088.48206 381.973
END IONS

BEGIN IONS
TITLE=Spectrum30 scans: 877,
PEPMASS=555.30096 3250.58203
CHARGE=2+
RTINSECONDS=889
SCANS=877
166.050 21.3612
176.352 11.1859
177.077 8.64167
178.141 27.3698
190.316 36.7674
196.059 13.549
222.191 8.37568
228.149 23.3951
234.101 110.341
235.250 5.28447
237.147 18.583
240.036 23.2806
246.304 4.65672
251.159 459.769
252.378 69.1905
253.090 14.3187
257.288 27.9315
261.010 20.3286
265.122 20.4472
266.055 7.78651
282.108 6.93679
293.305 9.20574
297.141 8.24696
300.349 10.3044
302.869 22.1258
306.202 17.7236
307.153 7.7096
309.230 42.4093
315.086 37.2152
316.387 38.5776
320.146 13.5927
321.307 34.3118
328.381 14.6397
330.015 26.6158
336.382 12.3853
337.356 15.9966
340.453 45.5071
341.337 12.0671
346.071 13.9527
350.172 4.61262
354.231 10.8165
362.253 24.2016
365.294 32.6409
366.241 14.5999
372.776 9.44285
374.429 37.9
378.336 10.3613
379.081 16.2062
380.344 10.6392
382.309 49.5931
384.249 14.9623
386.266 3.86106
389.611 9.39065
393.889 6.07068
395.190 40.2602
396.095 75.7873
398.234 53.4398
401.975 11.285
406.767 12.3717
408.094 21.1875
409.235 11.9055
410.010 21.2178
412.246 46.5785
417.725 8.77481
418.718 8.92169
419.769 7.848
422.148 25.2347
423.954 10.575
427.654 104.175
428.465 39.8816
430.133 21.8357
431.413 29.8218
433.230 13.2995
438.557 26.1536
440.495 13.3647
442.002 101.47
443.625 37.8984
444.247 17.2661
445.889 34.2693
447.985 63.6874
449.862 16.5457
454.221 23.6587
456.305 18.08
458.376 18.9039
463.236 19.1362
465.918 19.6211
466.790 52.4193
467.688 40.7207
468.756 158.382
469.984 24.4343
471.066 48.0159
471.881 34.7442
475.812 44.8657
477.850 27.0014
480.617 117.038
481.807 110.056
483.302 8.83054
484.382 34.4076
485.143 21.5464
486.839 72.244
490.184 19.8532
491.136 22.3048
491.884 3.81145
492.693 48.7863
493.960 39.0798
494.593 9.31751
496.023 66.3066
497.598 83.5195
498.747 44.7405
499.726 25.2018
500.610 39.4265
502.143 5.18962
503.244 83.0177
504.347 103.318
507.430 23.8391
509.195 47.1204
509.885 116.332
510.806 24.1804
511.481 123.484
512.396 134.246
513.278 17.3325
514.539 44.3426
515.740 13.4002
516.984 23.9421
519.020 27.9619
519.701 103.784
520.500 104.523
521.175 10.8551
522.085 5.5199
524.156 18.1127
524.866 24.6739
526.734 122.422
528.473 31.6039
530.246 87.8535
531.323 56.314
533.526 130.341
534.461 24.3291
535.455 15.5112
536.321 33.4345
537.488 297.404
538.523 256.672
539.376 45.3417
540.899 136.633
541.590 145.606
542.588 70.1448
543.432 41.7255
544.943 130.708
546.439 433.059
547.224 88.4556
548.219 31.4744
549.704 137.852
555.878 26.7512
556.687 10.9495
559.842 29.1294
561.443 14.8677
573.774 28.3236
588.528 22.552
591.351 8.10468
595.829 36.1701
599.321 12.8909
609.176 42.5734
615.200 29.6063
636.907 82.3558
641.823 13.9608
644.088 27.8417
647.649 39.8894
663.396 26.1292
690.297 23.0996
697.295 25.8544
707.598 17.6822
713.999 31.7094
722.444 12.222
749.404 7.72142
758.518 14.7477
762.621 59.4218
763.587 56.4991
788.132 20.6991
799.312 34.2025
816.826 14.1555
820.367 21.0415
841.395 7.67117
844.592 41.3285
859.517 1032.46
860.433 385.68
861.477 179.681
862.757 16.5535
865.689 26.975
914.491 13.2053
933.407 8.40334
934.278 15.3517
938.534 18.3532
964.552 31.5924
1011.060 5.64948
1012.628 24.0063
END IONS

BEGIN IONS
TITLE=Spectrum31 scans: 878,
PEPMASS=555.30096 3250.58203
CHARGE=2+
RTINSECONDS=889
SCANS=878
103.84491 201.306
149.02396 459.504
166.06158 478.411
223.15721 313.382
234.12343 709.195
237.26749 219.546
250.94713 190.661
251.15021 1442.98
279.15863 375.619
311.14841 208.139
859.45471 1193.82
860.45386 595.068
END IONS

BEGIN IONS
TITLE=Spectrum32 scans: 889,
PEPMASS=453.73734 0.00000
CHARGE=2+
RTINSECONDS=900
SCANS=889
129.019 5.51333
132.057 5.13762
137.121 9.55134
138.177 17.4556
144.063 14.8972
145.262 16.3206
147.174 8.29046
150.196 7.72935
154.088 6.13875
156.026 9.01736
157.270 15.9755
160.017 5.07003
164.998 5.30756
175.042 7.23659
184.099 6.89813
195.012 20.539
197.012 11.6315
198.145 22.2202
199.194 6.18348
201.316 22.1389
212.024 10.6271
217.148 33.2052
217.915 6.18363
219.056 24.9788
219.926 48.2873
223.124 36.8424
224.123 10.5087
224.928 11.9473
226.109 10.7791
227.152 11.2868
229.060 15.8764
231.247 26.3311
231.984 4.14893
233.161 363.463
234.290 82.8695
235.111 3.87039
236.092 12.5826
237.200 4.64591
238.205 31.9001
241.065 21.2074
242.154 12.7197
243.154 10.9135
245.119 16.5811
247.003 6.57636
250.178 24.2165
258.126 20.1737
261.205 359.628
262.235 18.8486
263.016 5.17926
267.983 9.80826
270.382 9.16083
271.235 12.8792
273.230 40.0138
274.417 4.86796
275.658 4.74826
277.319 3.90179
278.140 24.9465
281.043 10.9734
282.262 19.407
284.261 18.5653
286.030 48.5449
288.505 7.22394
289.192 4.25994
292.030 6.67819
294.236 32.6926
295.387 13.0339
296.260 71.3377
297.198 13.7463
299.112 28.2441
302.919 14.9503
304.221 4.73187
306.313 17.986
307.263 58.7512
308.219 21.9166
309.402 130.109
310.331 160.497
311.203 16.4113
312.262 14.356
313.165 32.5144
315.194 8.77861
316.293 25.0354
317.361 6.04184
318.792 26.3465
319.714 15.5209
322.325 35.5774
323.343 123.225
324.146 18.1358
325.036 127.894
326.219 92.8188
332.121 28.2198
333.231 4.31467
334.224 71.8917
335.195 105.521
336.205 63.4128
337.159 57.2823
338.219 34.2382
339.053 42.4678
340.137 40.9969
341.286 169.671
342.496 38.3734
343.218 12.1033
344.411 69.879
345.376 13.1653
346.424 36.5917
347.202 9.75837
348.203 57.9486
349.105 38.8616
350.436 18.2372
351.202 53.0093
352.120 4.92447
353.122 104.584
354.111 103.171
355.174 32.5417
356.244 8.08739
356.959 17.8134
358.372 23.0198
359.142 51.8183
359.890 10.9213
360.776 5.51696
362.264 44.6787
363.840 691.91
365.037 225.288
366.303 78.1367
367.012 82.8426
368.326 48.3567
369.147 52.4721
370.621 39.8063
371.274 3.98328
372.073 4.25103
373.200 76.0992
374.089 11.1296
375.012 34.1747
375.978 32.8061
377.491 87.3605
378.424 78.6724
379.190 152.798
380.093 198.091
381.004 126.604
381.958 139.282
383.212 71.9016
384.297 29.1103
385.463 53.2552
386.528 33.6145
389.377 75.6936
390.323 158.68
391.106 138.092
391.926 8.95118
392.790 33.0486
393.545 132.127
394.633 258.63
395.460 31.3501
396.282 113.581
397.239 51.3756
398.158 18.3842
399.059 47.4067
399.755 88.7374
401.591 24.7964
403.647 116.204
404.307 39.6953
405.409 5.1575
406.929 496.564
408.008 610.945
408.962 785.927
410.118 301.641
411.205 344.699
412.397 239.572
413.236 216.51
413.959 105.283
415.063 37.3907
416.332 43.3511
417.460 198.843
418.338 218.066
421.170 17.3532
421.992 57.3525
422.812 43.9814
423.676 213.51
424.977 139.509
425.859 28.037
426.947 170.073
428.068 31.7432
429.023 41.3508
429.976 124.447
431.382 156.033
432.158 188.879
432.823 144.256
433.755 61.3031
435.157 757.045
436.018 999.951
436.997 406.537
438.310 210.091
439.046 365.753
439.822 178.642
442.487 291.801
444.167 470.159
445.272 767.077
446.419 94.191
452.960 245.339
454.000 131.299
454.875 23.4228
463.010 22.2579
467.118 5.26954
468.540 33.5516
470.964 10.6458
471.985 9.52072
476.338 25.7757
479.791 6.66487
481.018 9.71305
482.339 8.53465
486.418 5.52755
488.648 7.08388
491.778 8.66073
495.246 10.8503
501.039 18.8586
517.283 97.2288
518.263 63.7269
519.301 9.66675
523.229 82.4648
528.445 3.86723
537.189 22.8806
540.596 14.4134
555.356 6.46382
566.018 31.9272
569.311 22.1366
573.452 18.7759
581.506 13.3763
582.363 22.4823
588.209 45.034
591.813 66.7302
607.604 26.5874
608.359 18.7042
611.399 6.62025
616.423 7.20594
620.361 7.78938
628.353 13.195
629.231 54.7415
630.351 64.0433
632.340 46.7074
644.947 15.9963
646.358 1034.19
647.305 284.429
648.320 56.0678
661.450 24.8372
681.602 15.1257
689.654 24.5716
698.410 10.2207
719.319 11.999
720.157 11.5209
727.347 17.7661
732.273 38.9114
735.812 11.7294
742.487 4.80758
745.271 19.7137
758.467 12.4423
759.473 21.2393
760.559 47.1053
761.471 7.86853
771.306 15.1519
773.384 28.3412
796.684 19.1028
797.477 28.0007
800.922 27.2144
802.552 10.9672
809.705 13.2047
END IONS

BEGIN IONS
TITLE=Spectrum33 scans: 890,
PEPMASS=453.73734 0.00000
CHARGE=2+
RTINSECONDS=900
SCANS=890
120.08067 958.244
149.02318 286.084
233.16476 992.261
279.15906 579.398
318.79202 846.122
319.79364 212.31
336.80289 337.022
363.79355 403.143
384.80624 190.632
408.78751 460.411
426.80240 345.952
452.92807 299.932
453.91904 218.509
455.23306 367.657
470.93430 284.661
646.31488 447.257
647.30688 330.668
686.98444 196.848
759.38818 218.332
864.48669 200.567
END IONS

BEGIN IONS
TITLE=Spectrum34 scans: 901,
PEPMASS=595.29382 2844.48438
CHARGE=2+
RTINSECONDS=910
SCANS=901
181.172 22.2652
192.114 10.8259
193.933 13.032
200.994 4.83797
204.063 4.88978
207.056 24.0955
209.063 4.88972
222.005 9.7573
225.224 45.766
235.159 14.3012
250.044 14.9026
254.085 10.7961
255.153 6.97243
256.273 4.02332
267.285 31.6723
268.148 25.2385
270.214 12.7141
283.923 55.7986
285.250 9.49657
294.262 11.8396
296.273 6.42245
300.154 17.8972
303.166 37.926
311.248 7.13335
317.263 13.9543
320.130 4.25553
324.998 8.2971
326.194 3.10137
327.166 12.3232
335.339 5.33558
336.076 23.1231
337.395 13.387
339.290 21.5378
341.143 19.0523
343.444 32.8586
345.170 14.7731
353.194 19.9681
355.026 30.3926
356.104 33.1661
357.215 92.6779
358.084 91.8793
371.020 67.7462
372.086 38.4334
376.365 25.4538
380.073 5.34593
381.106 12.4433
382.445 23.3149
383.180 29.7263
386.018 5.84902
388.529 7.35624
389.371 20.9709
392.184 7.86726
410.164 5.96187
417.033 13.2498
418.254 19.3116
421.193 37.1381
421.935 17.3758
423.265 11.731
426.241 10.9092
436.165 46.2098
437.021 6.43749
440.346 26.9403
445.549 24.5944
446.247 75.7447
447.145 11.5693
449.026 20.0567
450.261 26.0421
451.013 13.9791
454.329 39.2556
455.998 25.1491
456.986 50.7214
458.274 38.879
462.067 9.06179
464.620 4.65859
466.146 36.0272
467.026 9.3762
468.658 49.252
469.304 73.6186
472.236 66.4616
473.152 32.9108
476.836 62.2885
478.210 32.8616
479.008 31.6891
480.425 36.9907
481.372 13.5673
483.014 30.856
486.173 75.2828
487.374 29.58
487.974 6.64947
489.027 39.1357
490.277 37.085
491.239 72.452
494.058 44.56
494.986 11.9333
496.944 51.4378
498.948 22.1022
501.133 18.9134
502.031 63.2346
503.237 8.28556
504.071 22.5671
505.785 55.9571
506.685 66.6498
508.128 65.9573
510.851 94.7433
512.275 19.4081
513.134 18.0442
515.030 4.03271
516.231 78.5979
520.125 97.6432
520.780 25.6447
521.809 104.699
522.629 52.7618
523.653 28.3452
525.608 8.01229
527.548 46.2456
528.619 216.913
529.345 93.5762
530.518 44.772
531.429 70.612
532.853 26.2913
534.043 35.4004
534.725 13.5878
536.124 45.8412
536.958 15.8545
537.935 52.8305
538.974 155.067
541.780 45.6732
542.924 164.207
543.641 134.066
545.022 12.8999
546.688 39.9605
549.619 230.966
550.832 148.988
552.071 131.493
552.891 76.4596
553.769 3.73896
554.769 60.5008
558.727 110.491
560.101 89.768
561.203 25.345
562.049 133.541
563.481 70.9626
564.539 50.9737
565.497 94.5139
566.798 37.5441
568.408 170.286
569.442 47.9038
571.810 153.651
573.251 159.78
574.100 80.6528
575.066 152.695
577.501 657.553
578.149 328.548
579.051 235.498
579.729 30.1996
580.899 73.8126
581.682 28.4307
582.360 68.7475
584.634 62.1196
586.601 564.642
587.397 283.427
589.400 67.349
595.099 66.8006
595.905 32.4738
596.593 6.83249
606.547 22.6271
617.963 18.4269
622.265 6.52764
628.341 16.9283
653.440 48.0747
656.426 30.2486
670.346 52.7927
682.264 11.5956
686.373 14.2112
688.407 54.101
700.552 57.4847
701.371 19.1023
703.664 15.3762
713.426 13.5102
726.537 12.9061
733.513 32.8486
735.870 39.3532
743.970 47.3635
756.747 44.5188
765.368 19.304
766.504 26.6932
775.197 43.5434
776.217 41.8539
783.475 12.3025
786.749 31.2816
799.836 15.739
801.504 62.9084
802.704 92.6392
806.690 74.6362
819.551 28.8327
824.445 12.1135
834.683 35.977
836.451 21.0447
842.544 10.9151
852.729 39.7341
853.543 28.5144
860.726 6.47811
861.866 32.2337
871.485 23.4098
874.605 27.3408
888.596 56.2719
889.530 41.7394
890.446 19.5506
919.035 16.7608
941.645 5.61605
947.579 98.0996
948.643 74.2119
949.424 17.5387
952.524 45.8335
975.406 13.417
977.377 34.0836
1030.466 18.703
1064.557 17.3643
END IONS

BEGIN IONS
TITLE=Spectrum35 scans: 902,
PEPMASS=595.29382 2844.48438
CHARGE=2+
RTINSECONDS=911
SCANS=902
182.90273 217.992
266.98325 229.153
324.97079 304.671
341.00415 324.642
355.07349 227.689
356.07086 200.188
357.06787 320.781
358.06232 212.568
429.08896 955.693
686.95514 205.164
888.46539 317.804
906.09375 200.296
END IONS

BEGIN IONS
TITLE=Spectrum36 scans: 904,
PEPMASS=584.96381 1232.68018
CHARGE=3+
RTINSECONDS=912
SCANS=904
178.200 5.94745
190.170 20.2416
198.224 11.7058
206.205 10.7237
213.418 17.895
218.244 26.3231
219.173 14.8709
226.091 15.6798
231.026 7.38749
234.100 42.4583
251.242 103.477
252.043 61.5222
280.237 4.80947
284.092 16.0742
289.221 29.2695
292.308 29.038
296.023 11.007
305.870 6.54337
313.407 11.0084
315.104 13.4925
316.075 6.96112
321.242 14.278
324.779 4.30852
337.123 11.4682
341.168 41.4946
343.257 18.2482
359.433 15.1756
363.362 25.4845
367.269 14.0431
369.682 6.02393
373.312 16.5212
397.066 18.7725
400.441 49.6599
403.494 4.3763
405.196 31.4458
406.174 3.80839
409.044 15.7741
414.322 11.6268
415.045 12.6955
416.806 51.7241
423.213 31.9398
424.028 11.4748
429.037 6.96156
430.083 8.5085
431.231 78.316
432.081 3.66551
433.165 10.8017
434.454 44.9189
436.233 37.2674
438.125 26.296
440.198 54.3834
442.165 9.4061
444.478 16.9664
449.395 17.1519
453.262 6.58358
454.180 31.8533
455.354 111.513
456.112 44.0771
457.082 25.9279
457.863 20.0969
460.176 27.4333
461.420 16.5571
462.904 63.0959
464.668 11.0731
465.795 6.62369
468.297 60.614
469.159 10.6692
471.053 31.7199
471.828 7.75832
473.905 20.9867
478.693 36.6259
479.670 9.55254
481.299 9.65287
484.163 26.5668
485.139 57.0607
486.063 34.1358
488.065 14.1217
489.421 14.6289
490.554 11.8716
491.163 106.337
492.903 6.8551
494.761 74.462
495.834 87.5701
497.332 120.078
498.036 58.2538
499.522 43.1968
502.677 41.6716
503.765 11.037
505.342 71.8093
508.550 40.2288
509.206 34.5565
511.288 53.9888
513.137 34.8933
514.137 25.8937
515.457 15.8654
517.546 13.6218
519.075 31.8452
520.737 41.456
521.412 21.6601
523.068 16.9328
524.155 4.59275
525.047 28.455
525.869 89.4072
526.807 32.1875
529.064 20.2166
529.782 25.9052
531.179 36.3579
532.321 15.7763
533.824 33.1029
536.018 20.921
537.355 54.6911
538.201 42.1779
538.839 80.7473
539.866 285.541
541.055 174.099
541.986 81.1171
542.966 41.36
543.961 59.8034
545.535 16.7083
546.622 110.676
547.592 225.188
549.082 74.2113
550.181 30.8847
550.869 25.577
552.728 115.156
554.822 166.626
555.894 63.3974
557.093 15.444
558.464 29.1532
559.676 93.5733
561.565 61.4022
562.556 17.5471
564.072 137.448
565.170 55.1543
565.780 56.5827
566.910 267.159
567.760 569.272
568.775 19.2915
569.876 68.0406
571.133 180.536
573.044 132.447
573.698 53.8679
574.315 33.2266
575.771 315.965
577.099 254.528
584.701 54.3567
585.781 20.2852
590.758 10.9168
593.390 25.7742
609.370 12.153
626.193 8.76026
634.412 29.9952
643.188 21.7944
654.255 10.8453
656.597 10.8815
658.270 21.665
659.013 57.8347
663.425 7.56645
678.225 5.23076
679.356 24.2933
682.632 51.8352
693.417 8.62811
699.598 14.6732
709.452 27.205
724.497 6.84813
734.248 34.2822
738.347 15.2803
740.697 17.4015
743.360 8.66197
745.139 19.8726
752.126 1297.24
753.022 312.122
753.692 17.7252
757.085 5.37965
759.839 19.1195
769.038 25.3518
791.936 52.1034
810.291 10.2546
828.772 11.4267
876.447 3.31781
903.398 25.3444
919.187 8.40711
938.543 14.8609
964.599 23.8627
END IONS

BEGIN IONS
TITLE=Spectrum37 scans: 905,
PEPMASS=584.96381 1232.68018
CHARGE=3+
RTINSECONDS=912
SCANS=905
175.095 10.5041
190.138 19.4092
194.934 15.0563
201.147 21.3098
204.131 25.2705
213.083 10.5164
220.252 12.5189
228.172 3.81317
229.123 7.62417
234.332 18.7483
235.323 6.34077
244.190 15.9324
249.118 11.1255
251.195 92.8032
287.094 4.15656
291.429 24.9599
292.170 12.3865
298.198 4.66798
300.911 5.75622
316.298 11.7199
322.121 29.8161
329.177 36.8476
331.194 22.4486
334.220 16.2162
341.939 7.40883
344.277 13.1028
347.236 5.60665
349.399 43.6597
357.287 6.00757
359.448 21.3954
364.174 18.5285
368.268 26.5537
373.926 3.51618
375.338 10.956
377.243 17.4574
380.680 31.0711
383.339 27.2406
386.197 27.7374
388.016 10.589
393.179 17.1354
399.230 22.5243
400.082 9.15823
409.387 18.4758
410.121 14.7167
422.003 20.2969
425.362 40.6385
427.024 20.0554
428.231 55.1307
429.413 38.1034
431.520 16.0234
434.501 8.52234
435.278 13.5804
438.120 3.79182
438.992 19.4757
440.979 45.8968
442.265 46.1064
446.135 34.1418
448.984 19.5557
450.307 4.84469
451.374 54.8074
454.228 51.1394
455.048 6.25188
456.497 52.7006
457.256 8.93176
459.055 7.97301
460.164 51.2238
462.107 20.7405
464.338 24.1649
465.886 24.7453
467.943 22.6088
470.849 11.6303
472.134 54.7014
478.314 29.4691
479.156 10.0034
481.870 30.8044
482.943 18.2879
484.149 36.7267
485.280 21.9241
489.243 12.9872
490.307 34.9971
494.076 7.06907
494.737 19.4533
496.326 66.8047
497.088 21.3627
498.068 17.1672
499.381 38.1981
500.372 31.1434
503.861 9.70317
505.391 61.0681
510.342 39.9785
511.153 123.052
512.109 57.8034
513.962 25.918
514.622 4.85104
516.494 17.7356
518.048 36.4341
520.970 58.2864
521.837 26.8117
522.588 28.7514
523.686 138.826
524.899 66.5218
525.755 24.5729
527.016 28.177
528.138 27.5601
530.650 140.725
531.785 21.9004
534.186 11.941
536.896 74.182
538.854 378.517
539.862 138.436
540.741 46.8329
541.679 10.1864
542.557 17.9695
543.776 81.3635
544.866 37.5652
546.918 70.8504
547.592 107.113
548.400 81.5273
549.055 36.3985
550.279 21.3971
551.633 103.191
554.506 92.4013
555.162 8.94563
557.016 148.249
557.793 16.5468
559.256 22.6154
560.450 3.58764
561.750 49.3599
562.472 68.3351
564.161 147.37
564.983 118.269
566.135 103.765
567.086 497.911
567.939 110.984
568.982 121.487
569.746 41.4695
570.822 113.679
571.907 55.0163
572.713 75.0237
573.631 33.8079
575.568 266.274
576.468 340.869
577.273 100.947
578.695 78.8716
582.046 3.81103
585.023 25.0647
585.701 5.15055
591.363 13.1394
593.540 36.3068
601.111 8.47835
608.776 25.1225
612.139 11.4232
618.440 13.6167
619.502 10.3403
624.413 15.3301
630.358 12.6814
637.280 8.95595
640.766 10.8844
658.185 10.4478
660.936 10.3001
690.274 68.4365
691.272 12.3487
695.445 52.5259
696.231 10.7762
700.333 46.6216
703.367 30.3143
704.587 30.7399
705.317 18.308
713.350 12.0861
719.013 33.7426
722.322 34.4337
728.823 103.829
733.362 11.8696
737.428 35.6172
742.963 20.1588
752.029 1142.92
753.005 389.957
753.827 29.3783
759.553 5.15205
760.296 36.0673
761.012 26.7496
768.987 61.8672
772.677 27.1268
788.494 25.7541
790.368 19.3946
812.520 11.5275
813.446 11.1689
835.480 11.9051
847.603 37.5858
856.621 20.8806
860.447 7.41909
878.432 51.1678
884.245 7.50754
896.342 36.0004
953.370 11.1005
970.076 11.53
982.622 7.37312
1023.706 8.70994
1035.485 17.106
1037.558 33.5702
1042.494 19.1908
1097.446 28.5358
1110.445 24.0525
1221.819 9.59476
1240.543 14.358
1415.670 21.1517
END IONS

BEGIN IONS
TITLE=Spectrum38 scans: 906,
PEPMASS=584.96381 1232.68018
CHARGE=3+
RTINSECONDS=913
SCANS=906
100.47682 235.825
101.93691 178.877
227.74677 190.033
251.14970 442.143
359.02884 268.019
378.70007 199.996
429.08798 1423.9
584.96875 202.875
585.23633 307.709
751.86896 823.595
752.36786 627.998
752.86945 240.474
END IONS

BEGIN IONS
TITLE=Spectrum39 scans: 909,
PEPMASS=436.88956 2810.19067
CHARGE=3+
RTINSECONDS=915
SCANS=909
125.123 12.2955
129.114 57.5368
136.168 11.0991
143.217 9.14991
145.075 3.82811
146.977 13.542
149.189 3.78377
159.006 5.48412
163.999 11.9245
165.108 15.0054
172.994 6.67465
173.929 9.74424
175.019 4.53224
177.237 29.5086
180.975 13.6916
184.242 30.8142
190.932 16.4118
192.160 29.9491
195.085 5.50227
198.285 34.5792
199.156 16.4361
202.187 4.50755
204.127 13.1788
205.008 12.8075
208.080 6.48863
209.106 166.672
210.979 795
211.934 25.4562
212.970 446.606
214.214 33.8012
222.077 13.0716
225.205 35.3749
226.060 105.06
226.838 27.4252
228.064 16.6173
230.271 15.3925
231.332 5.5331
232.735 7.37474
233.370 5.5856
235.178 4.12705
243.269 102.425
247.007 12.0398
249.131 33.2401
251.256 22.8793
254.269 7.71913
257.086 22.8061
258.264 6.4437
259.214 21.8082
259.997 31.6461
261.494 36.7604
265.998 41.5398
266.823 24.8906
269.417 9.0632
271.214 8.81341
272.963 15.9049
276.003 14.7774
277.201 27.3994
278.100 6.23704
279.108 14.549
284.293 15.6807
285.194 25.256
286.251 22.863
287.170 29.4159
289.250 28.4671
290.053 16.8588
291.153 18.4843
292.170 10.6063
293.196 49.9064
296.107 13.5525
303.392 46.7275
304.420 28.9815
305.328 38.5703
306.145 36.6922
307.392 60.3656
308.153 61.4864
309.102 25.2245
310.481 36.2046
311.261 18.5234
312.037 7.51597
312.996 50.7121
314.080 23.8906
315.678 30.2232
317.091 18.6907
318.079 12.3509
318.839 44.7996
320.031 103.986
321.341 495.708
322.969 2071.73
323.945 344.223
324.988 2623.27
326.088 157.335
327.097 348.957
329.605 87.716
330.280 812.039
330.986 245.015
331.720 28.1698
333.450 44.8866
334.387 30.3151
335.117 14.0696
336.159 28.865
337.150 29.3351
338.098 54.817
339.235 40.7051
340.288 57.5392
343.253 14.5603
344.611 26.7195
345.323 24.2632
346.241 71.0502
346.955 104.827
347.905 64.7024
349.198 54.7034
350.072 72.6623
351.005 62.6276
352.387 58.3571
355.065 12.0051
356.388 34.3414
357.395 33.7224
358.262 6.71257
358.990 11.7074
361.905 77.7083
363.109 110.972
363.900 129.582
365.122 33.4456
366.292 24.8893
369.980 61.8414
371.036 16.271
372.032 8.61206
372.827 38.3334
374.111 9.15421
375.073 71.3084
376.078 44.9525
377.074 152.771
377.895 19.9557
379.290 223.407
381.197 70.314
382.129 52.8684
384.044 74.6031
384.760 39.4256
385.630 15.3581
387.185 43.6642
387.869 265.481
389.377 113.124
390.638 155.742
391.641 169.048
392.588 255.251
393.675 91.6239
394.608 54.5562
395.672 55.6504
396.567 92.418
397.239 46.8214
399.082 195.152
400.071 139.207
401.081 124.408
402.319 243.386
403.002 227.402
404.441 89.542
405.446 171.916
406.235 180.622
407.076 120.742
407.828 123.096
408.999 104.077
409.974 99.0391
410.963 144.735
412.554 30.3942
414.168 68.9041
414.924 119.196
415.769 162.845
416.406 31.7835
417.469 285.636
418.295 227.343
419.235 821.249
420.011 619.597
421.090 151.457
422.405 103.144
423.327 65.1453
424.200 163.413
425.296 603.023
426.097 374.434
427.763 713.291
428.880 378.009
430.338 8.70366
431.269 828.563
431.957 22.2825
434.723 36.4145
436.375 71.1599
437.293 142.171
443.486 118.358
452.208 102.657
452.972 68.2968
454.375 21.2404
455.933 25.7387
456.884 22.3358
460.195 15.3535
461.341 61.2911
464.212 52.2204
468.344 26.9557
470.020 18.0416
477.798 28.1274
482.297 18.6747
490.116 13.4231
499.655 70.7241
501.476 13.7931
505.309 9.19297
509.152 12.139
511.300 10.6885
525.049 26.9881
526.146 63.4693
529.144 35.0273
530.300 28.1902
531.321 51.7906
533.900 1329.4
534.938 330.804
536.079 50.38
537.351 25.5368
538.772 13.6379
541.273 13.7363
543.040 57.941
544.640 17.0181
545.367 17.248
546.095 8.22485
557.563 23.5934
561.839 16.2891
568.854 5.62057
573.793 10.732
576.893 42.5513
581.575 72.7085
583.183 42.2019
583.817 8.70371
588.216 15.9889
590.593 32.4189
597.898 91.0722
598.986 74.1361
603.034 74.7533
612.730 26.2943
614.712 17.2919
615.344 22.0627
618.255 8.2633
619.421 47.3758
625.392 19.9474
632.433 17.6328
633.416 71.6045
634.290 31.7599
636.372 79.8729
638.444 52.8841
640.578 43.6917
642.431 10.8089
650.350 199.878
651.110 8.82482
652.468 34.4036
661.534 7.74855
664.377 16.7395
665.383 50.7664
670.464 13.593
675.427 15.2802
683.335 28.6068
685.333 12.9071
686.747 16.287
691.741 10.5349
725.480 26.6949
727.316 27.8661
733.276 21.3452
744.554 9.00981
745.757 5.63808
748.228 9.80044
756.402 26.3369
761.339 7.22256
763.291 7.92939
766.528 13.8365
774.566 14.8561
779.545 91.6104
780.432 23.2847
814.466 17.3947
847.521 19.8069
886.516 17.4055
END IONS

BEGIN IONS
TITLE=Spectrum40 scans: 910,
PEPMASS=436.88956 2810.19067
CHARGE=3+
RTINSECONDS=916
SCANS=910
129.10225 538.039
184.10538 184.809
209.09290 309.101
210.95053 683.805
212.94630 590.572
226.11835 298.649
265.67215 282.9
293.11575 211.328
318.79272 298.382
321.19153 568.842
321.69287 290.91
322.91547 484.515
324.91400 352.946
325.96918 311.317
330.19434 633.947
342.99634 191.508
387.71109 357.64
392.52679 393.002
393.19687 261.352
398.87469 579.29
402.20471 769.973
402.53589 596.5
417.25604 963.895
419.53784 348.031
419.87146 486.965
425.21185 695.404
425.54257 590.37
425.87564 297.265
429.09048 1369.61
431.21457 1679.28
431.54849 1238.26
436.88995 2433.42
437.22394 2255.25
437.55551 641.252
437.88882 300.055
438.22141 293.495
443.22546 375.326
530.34668 205.188
533.76154 2556.99
534.26257 1695.69
534.76563 401.653
597.81415 263.009
598.31427 324.997
602.80609 339.919
629.63074 196.793
774.40466 375.667
779.32660 207.774
804.40875 200.978
END IONS

BEGIN IONS
TITLE=Spectrum41 scans: 913,
PEPMASS=564.76764 1477.81738
CHARGE=2+
RTINSECONDS=918
SCANS=913
163.226 3.89484
172.598 4.20852
181.011 23.1586
187.393 4.84153
197.934 17.2714
218.309 6.34663
238.242 3.67578
244.090 3.87356
246.120 44.7248
247.424 3.87362
258.353 37.8622
267.103 10.2207
269.390 17.0918
270.283 7.10021
272.237 13.8886
273.271 16.788
283.102 11.1251
286.013 4.67397
290.399 5.01943
293.270 10.302
297.196 32.3302
299.181 10.7431
300.231 7.12342
302.230 88.6453
303.224 23.7378
304.162 7.78064
306.304 20.4099
318.492 4.60004
320.337 6.89592
320.990 32.2057
329.977 21.9049
331.107 27.0895
333.986 8.11301
340.133 22.7239
341.162 45.3413
342.241 12.3639
343.239 73.3601
345.285 7.0902
347.229 25.2086
348.106 21.0801
349.179 45.1436
354.180 31.3797
358.327 13.6337
359.290 27.2104
360.690 6.84681
362.116 31.4022
363.998 8.83739
366.275 18.5912
367.239 10.482
369.191 4.32681
383.374 6.01305
385.251 36.9465
389.240 14.2309
392.148 7.11788
394.080 9.04304
395.206 17.652
395.988 10.6054
401.252 21.22
402.161 33.6673
406.027 35.5236
408.166 12.187
409.140 29.9547
410.076 4.53431
411.527 6.85984
412.363 7.75327
415.079 42.2651
416.412 64.138
417.313 8.39192
420.259 18.9184
430.176 22.648
430.785 9.82008
432.020 27.0291
435.450 15.4145
436.474 4.91904
438.341 18.398
445.079 6.63026
446.989 9.51776
448.055 40.4831
449.153 49.5423
452.076 93.1577
453.209 9.25889
455.758 61.1006
458.003 13.8129
459.830 57.5592
461.094 28.0753
464.368 20.7859
465.136 35.6303
465.866 52.7597
467.168 18.2988
468.097 50.3303
470.474 13.9144
471.955 15.3541
474.371 15.2566
475.170 78.2767
476.200 114.772
476.948 305.84
477.945 30.2365
479.885 28.2334
480.952 36.3282
483.459 91.4376
484.259 58.2846
485.321 53.9738
488.962 68.5449
491.253 35.5888
492.995 43.0355
494.020 42.8838
495.025 61.5446
498.432 16.7439
501.295 62.5694
502.207 8.77385
503.162 11.3877
504.042 27.1031
505.093 77.2935
507.067 67.5559
508.076 94.6865
508.707 9.29749
509.854 37.6441
511.374 18.0626
513.175 209.601
514.358 20.9447
517.281 22.4877
518.433 201.735
519.512 102.924
520.275 101.347
521.373 53.2405
522.729 77.3672
523.548 94.6622
524.309 195.696
525.001 52.8023
525.762 23.2837
528.300 80.2976
529.591 84.0542
530.204 13.5211
532.493 6.74218
533.770 101.089
534.781 57.1082
535.828 45.7495
536.504 39.0545
537.155 7.63787
540.660 81.1746
542.044 146.89
542.763 67.5423
544.000 64.6908
544.638 84.6359
545.890 250.416
546.912 402.894
547.782 50.0732
549.064 111.859
550.426 137.612
551.132 11.7016
552.444 86.8687
553.154 130.634
555.355 212.768
556.388 320.225
557.408 50.3362
558.873 42.6953
564.782 13.4585
565.580 9.58774
574.873 56.7756
581.355 25.2346
582.248 8.12967
592.511 40.5479
598.107 38.3507
599.450 4.67598
600.973 67.3425
604.193 38.4753
612.108 36.6598
614.429 14.0161
616.271 41.8723
628.384 131.535
629.402 121.948
637.255 23.1537
644.301 21.9184
647.450 56.5443
656.977 47.4029
663.164 13.7591
682.319 21.2024
685.597 8.58177
708.805 31.5637
711.134 13.6271
720.534 25.0071
730.427 71.4076
736.276 5.97061
740.928 36.8596
754.513 15.842
757.444 15.7238
758.597 42.0242
767.393 9.75201
774.321 6.86307
783.366 17.1729
794.006 31.8248
811.518 25.5461
814.433 28.6968
815.422 39.0082
820.428 9.00958
853.424 12.9577
865.146 11.9304
872.151 18.0431
885.603 42.4978
901.524 10.0876
909.544 30.3138
936.586 31.8867
938.609 13.3571
950.742 16.3661
952.501 9.63715
953.470 33.8275
954.539 16.0019
955.263 11.9707
957.640 14.7102
984.706 9.22548
996.783 23.1191
1012.515 11.9989
1030.738 12.5235
END IONS

BEGIN IONS
TITLE=Spectrum42 scans: 914,
PEPMASS=564.76764 1477.81738
CHARGE=2+
RTINSECONDS=918
SCANS=914
118.78130 180.061
149.02359 562.916
149.29593 210.763
279.15909 411.912
471.85095 213.332
513.31470 857.988
514.31964 275.073
565.29901 211.78
566.28229 261.407
593.31555 207.532
END IONS

BEGIN IONS
TITLE=Spectrum43 scans: 916,
PEPMASS=532.25787 1776.27466
CHARGE=2+
RTINSECONDS=920
SCANS=916
155.407 9.85928
163.961 5.91007
168.843 60.6418
171.141 6.58806
173.989 9.95757
174.945 13.8401
175.907 13.9527
178.947 19.6812
183.161 9.95947
199.221 17.9741
203.995 14.6181
213.173 18.8803
217.851 9.45963
218.941 4.31829
227.046 9.64252
237.042 10.8504
240.203 7.8856
244.142 8.50122
245.088 22.6258
246.193 21.3705
248.871 2.72195
250.228 14.391
251.266 4.80396
254.327 63.7834
255.333 15.5016
260.070 4.99576
261.186 11.5264
263.184 4.34148
264.071 29.9646
265.148 31.0181
268.248 35.4584
274.166 13.1004
276.275 17.1309
283.057 54.9122
287.033 10.0745
288.198 17.6319
289.095 13.3777
290.269 4.80544
294.347 18.8906
295.051 22.8534
301.123 23.7499
307.489 28.5986
308.139 186.344
309.146 41.4373
310.260 24.8957
311.072 13.5531
312.472 4.84359
315.447 13.8566
316.404 31.7665
317.242 85.7565
321.161 24.9719
323.143 11.9903
330.113 3.80384
331.189 11.6655
334.111 4.23685
334.897 4.01715
337.242 4.80909
338.276 26.0545
341.497 14.9817
345.209 39.8603
346.048 4.44049
348.355 14.7106
350.857 24.3297
353.368 21.5997
354.549 26.3054
355.258 8.82026
356.192 8.65866
358.520 52.8348
359.258 21.9063
359.883 11.0538
361.100 62.5184
363.158 36.8864
364.175 16.2444
369.331 7.33092
370.234 58.7158
371.170 7.27195
372.235 14.7427
372.855 14.1857
374.079 39.0175
376.297 19.3737
376.909 12.9803
381.356 50.677
384.252 15.8628
385.374 38.76
386.111 9.97703
386.865 8.64263
389.256 15.524
390.917 29.521
392.666 29.3638
393.821 4.5281
397.376 38.1631
398.196 37.4846
400.084 26.6446
401.323 132.661
402.012 59.2099
403.312 55.8332
404.008 33.6713
405.029 33.9089
406.255 98.6607
407.107 4.38047
408.886 31.6892
411.128 18.2143
413.063 97.9036
414.083 50.857
414.819 50.6741
416.124 34.9463
416.973 80.5818
418.182 14.1103
419.110 5.27486
420.128 303.419
421.061 157.567
423.218 72.6581
426.099 24.3926
426.977 60.3691
428.279 15.2827
429.127 16.5084
430.123 49.6856
431.208 31.0134
433.061 8.85306
434.192 73.0044
437.504 26.3808
439.855 5.70504
441.129 88.6699
442.169 203.205
443.081 74.704
444.232 84.7252
445.081 59.5406
445.994 50.7028
447.135 16.8352
448.191 58.5291
449.616 5.12297
450.233 50.1641
454.673 11.9125
455.974 58.3113
457.168 167.039
458.008 63.1855
459.148 52.2848
460.117 71.7492
461.029 34.5665
462.222 13.558
465.093 10.994
466.099 26.264
467.746 5.51297
468.686 59.7044
469.464 89.627
470.965 73.1664
472.005 147.815
472.760 40.9083
473.961 16.5102
475.015 61.8194
475.924 19.7157
477.054 107.751
477.827 7.80465
479.403 12.7632
480.453 154.551
481.244 59.1287
482.304 4.76199
483.333 5.98657
484.077 31.7828
485.070 34.139
485.998 285.153
486.953 241.893
488.105 192.008
489.012 134.406
490.846 139.582
491.842 19.7504
493.779 93.178
494.897 73.4416
495.951 118.375
497.025 268.715
498.138 30.8948
499.625 60.7592
500.893 183.036
502.001 237.185
502.907 82.0649
503.610 73.0331
504.269 20.7662
505.037 21.4967
506.017 13.7048
508.312 81.4753
508.983 20.3738
509.791 90.9106
510.723 63.3748
512.120 69.7119
513.278 102.336
513.933 778.315
514.897 612.686
515.698 142.717
516.620 106.454
517.280 56.1696
518.518 51.5394
519.605 110.551
520.748 176.079
521.981 289.193
522.895 343.409
523.881 273.148
531.681 109.779
533.008 11.1097
533.692 3.22473
535.762 23.9993
536.849 8.73788
558.136 49.9356
562.347 19.4825
572.301 22.5691
578.122 10.0073
583.143 35.3057
584.332 22.9814
589.174 6.03258
591.449 8.65231
594.856 49.0608
596.191 13.8067
597.255 17.8167
598.097 26.6097
601.870 67.6049
603.913 51.7679
605.566 17.9144
612.596 80.0447
617.231 75.286
621.269 30.1058
635.266 20.4364
665.242 12.8786
665.851 4.91024
670.580 38.6399
674.516 52.374
683.330 305.715
684.349 115.41
685.349 13.1322
686.952 18.7796
689.147 5.24814
691.601 19.8093
692.960 3.63306
694.862 29.8507
701.607 33.4616
703.181 18.2382
705.901 52.5483
712.736 30.3025
713.378 5.34079
714.651 6.16083
716.433 10.7135
728.929 10.0046
732.275 16.597
760.542 21.0164
767.892 12.3542
781.490 17.6773
784.944 25.6664
796.342 227.777
797.431 11.5183
798.412 5.89504
799.568 25.2302
812.468 22.6935
832.372 12.7181
837.522 8.90456
846.287 11.2751
888.628 25.9384
895.559 47.9075
896.455 56.8
938.939 24.7682
984.544 13.7708
END IONS

BEGIN IONS
TITLE=Spectrum44 scans: 917,
PEPMASS=532.25787 1776.27466
CHARGE=2+
RTINSECONDS=920
SCANS=917
149.02348 435.371
216.10342 183.107
266.01526 186.86
279.15869 527.844
307.96280 228.501
324.96887 278.583
683.26245 418.785
796.35681 423.189
END IONS

BEGIN IONS
TITLE=Spectrum45 scans: 920,
PEPMASS=436.88947 3441.31226
CHARGE=3+
RTINSECONDS=923
SCANS=920
114.091 3.76646
141.087 27.4688
145.093 26.6098
150.350 8.70097
158.156 38.6801
159.974 17.8347
172.929 5.45211
173.887 6.50512
177.020 6.35804
182.885 4.70487
185.125 7.84198
188.033 8.06267
191.163 6.90589
192.192 35.1554
194.834 5.55259
196.354 15.2371
197.273 10.1895
198.207 10.3534
202.996 12.4071
204.437 47.3277
208.103 13.3216
208.925 93.8704
209.566 19.136
210.940 322.82
211.774 13.7017
212.950 191.942
215.050 8.50857
216.072 18.8297
217.052 31.0573
217.916 4.68293
221.932 41.613
225.116 19.7677
226.205 54.6635
231.087 30.086
232.077 27.876
233.156 13.936
237.178 23.7232
238.088 10.7211
241.678 14.4732
242.294 26.7866
243.153 35.181
245.219 25.0333
246.219 47.0277
246.943 21.014
248.286 85.6803
249.275 10.5849
252.194 6.0004
258.034 6.89987
261.158 13.4727
262.133 19.243
264.138 16.6395
265.184 6.21998
265.860 39.9662
269.052 14.2401
271.178 13.4235
272.241 31.4535
274.115 8.22097
275.245 34.6475
278.099 34.7426
279.186 42.2611
280.145 13.4088
283.099 11.3487
284.094 3.93981
286.438 77.9401
288.381 11.8732
289.414 24.7217
290.713 24.7436
292.276 100.573
293.210 33.5703
294.324 14.2669
295.170 30.4153
297.012 3.93347
299.388 85.9726
303.047 43.6342
304.214 46.3144
305.030 23.842
306.135 45.5871
307.091 59.7815
308.016 77.017
309.063 10.6383
310.354 89.2377
311.258 8.57172
316.290 8.34745
317.376 28.7596
318.997 61.9915
319.972 73.7667
321.158 278.194
321.865 144.942
322.979 1235.14
324.044 185.836
324.937 1643.36
326.037 98.9582
327.174 188.872
327.947 8.7943
329.563 21.2748
330.392 542.349
331.331 20.1376
332.105 20.0695
332.845 61.5149
334.072 88.5544
335.481 76.3241
336.431 67.315
337.187 80.612
338.081 25.6192
338.973 30.2973
340.313 9.86016
341.025 15.3705
342.767 52.8111
344.343 24.1835
345.303 9.69129
346.112 31.1386
347.015 133.969
348.038 118.105
349.073 75.9706
350.126 116.854
351.120 67.4608
354.161 89.2654
355.104 4.35247
356.370 17.8808
357.184 40.1637
358.282 26.5658
360.130 22.7153
361.136 78.2038
362.160 108.823
363.791 156.459
365.058 178.698
366.068 62.9004
367.144 4.43736
368.286 14.6364
369.175 21.0802
370.024 79.536
372.219 13.9193
374.355 71.251
375.235 58.3413
376.030 40.5748
377.752 78.5154
379.190 72.9398
380.130 45.6608
382.556 67.7477
383.181 46.8399
384.486 35.141
385.715 14.994
386.778 6.5236
387.763 118.17
388.759 45.1647
390.296 193.226
391.008 412.29
392.120 310.373
393.067 168.298
393.981 189.813
395.452 165.077
396.284 143.186
397.018 123.415
397.824 12.6655
399.036 222.305
399.715 33.5729
400.712 156.228
401.412 209.081
402.467 163.599
403.327 19.0827
404.196 16.2833
406.074 173.386
406.892 93.4647
407.839 101.372
408.604 148.385
409.350 7.16645
409.960 135.862
411.381 50.6008
412.106 20.0521
413.484 169.023
414.542 114.517
415.257 76.8731
415.888 142.462
416.712 89.8028
417.603 206.735
418.232 319.409
418.993 818.944
419.935 698.533
421.115 195.95
421.973 243.881
422.938 88.1598
424.722 83.0162
425.400 410.573
426.024 105.666
427.176 112.421
427.856 137.503
428.589 639.229
429.273 188.348
430.554 97.3104
431.331 762.291
432.011 4.16077
436.982 118.467
437.811 22.4085
439.772 4.47894
451.211 4.96527
452.311 79.8256
456.955 10.0931
462.673 18.4658
467.198 6.12453
480.013 27.6443
483.318 76.6539
489.241 40.188
495.680 21.4065
504.152 20.6811
505.335 38.1467
516.126 5.61514
517.833 38.6371
519.002 21.4301
525.287 37.7246
529.117 5.86844
530.567 36.9502
533.861 784.443
534.932 158.414
535.917 50.9114
543.155 22.5201
546.495 36.2357
547.778 98.3377
553.487 15.2735
555.247 31.2876
556.110 29.4536
571.656 33.1543
572.257 29.9388
573.693 41.3401
576.192 15.9272
576.932 64.503
581.863 21.061
583.111 14.0834
584.187 14.2925
587.232 18.2639
598.478 37.2193
603.257 115.73
605.432 20.1551
610.477 54.805
612.903 48.2655
615.254 20.6926
617.461 46.8999
618.375 20.746
620.405 17.1929
622.384 38.6628
627.419 19.6733
628.404 16.0036
629.382 25.6958
630.401 21.8391
632.285 15.9654
633.333 17.3881
637.298 30.7734
647.058 15.6455
647.712 20.8189
649.222 5.93673
650.334 222.084
651.247 48.1894
652.234 29.8328
653.161 4.38986
660.539 7.09556
677.330 11.0821
690.092 10.8874
692.168 11.5839
730.963 4.80795
735.841 10.24
741.685 20.8591
743.356 41.8973
756.620 16.649
758.012 31.911
762.330 14.9862
763.496 14.554
764.260 6.58031
774.572 45.5255
775.493 24.1606
776.468 27.1473
779.577 60.3921
780.389 44.6549
800.555 8.35416
848.526 21.9798
886.868 14.8909
892.492 14.7608
971.314 12.4809
1021.119 27.3835
END IONS

BEGIN IONS
TITLE=Spectrum46 scans: 921,
PEPMASS=436.88947 3441.31226
CHARGE=3+
RTINSECONDS=923
SCANS=921
208.95172 232.963
210.95047 2082.79
211.95323 240.448
212.94710 1199.94
292.04205 189.912
318.78903 290.917
321.18735 188.969
322.91614 873.567
323.92203 303.428
324.91415 824.941
338.21521 193.739
402.20288 415.911
417.25491 339.596
425.20966 267.015
425.54041 343.444
425.88763 197.342
429.08701 1327.67
431.21228 945.393
431.54926 391.892
436.88873 1272.78
437.22049 408.134
473.79877 190.905
533.76117 709.07
534.26520 621.785
1173.98279 194.831
END IONS

BEGIN IONS
TITLE=Spectrum47 scans: 926,
PEPMASS=406.87531 2742.16187
CHARGE=3+
RTINSECONDS=928
SCANS=926
129.218 24.687
131.085 10.9799
133.009 25.1581
136.110 93.5341
151.311 30.2474
158.838 8.60604
162.166 13.9644
163.138 42.673
165.000 3.52665
173.081 30.1168
175.069 6.85483
176.983 6.82818
182.925 7.42361
184.225 33.4011
185.203 11.9645
186.186 6.46854
187.091 11.6056
188.154 12.1806
189.043 30.5663
189.831 9.72152
190.865 40.9251
192.009 12.2877
193.130 7.93371
195.327 7.55243
200.914 3.70619
201.886 5.22573
204.100 30.5255
210.088 6.76154
211.202 21.4519
217.202 5.59945
218.229 20.4003
220.912 14.7076
225.177 10.5155
226.140 45.899
228.350 39.9381
229.245 15.7843
230.589 57.5537
231.965 77.018
235.162 17.8263
238.604 6.185
239.622 11.8536
241.305 26.908
241.923 13.7234
245.249 12.4443
248.183 47.9192
249.063 9.82891
250.051 14.6329
252.089 24.3608
252.869 7.86931
253.846 67.0392
257.059 15.0446
258.215 80.2896
259.289 20.6299
260.093 18.7014
261.186 17.6753
262.072 43.3322
263.078 21.6574
263.943 13.0427
264.944 11.593
266.227 7.1448
267.180 7.72397
268.180 5.87607
268.994 5.7246
271.705 35.4921
272.956 22.2846
273.999 44.4559
274.898 43.6803
276.177 67.9693
277.161 38.5362
278.074 46.5727
279.171 53.782
280.141 62.0877
281.107 25.3692
282.140 38.0861
284.314 14.8554
285.176 25.6451
287.035 78.3879
288.430 310.919
289.232 49.3319
290.084 23.6832
291.034 102.283
291.964 43.0777
293.184 35.3501
294.214 44.4745
295.136 74.7317
296.214 17.5513
297.328 84.25
298.099 30.5036
300.389 80.7455
301.218 71.3459
302.236 38.6236
303.043 9.18114
304.073 38.639
305.178 76.378
306.430 6.15077
307.152 19.2183
308.176 8.4081
309.152 57.6569
310.132 42.5578
311.208 64.2344
313.666 113.829
314.387 189.737
315.251 21.4979
316.963 726.699
317.877 454.985
318.975 458.888
320.030 395.834
321.085 44.1498
322.106 26.4466
322.927 10.5289
324.463 59.5681
325.640 33.9229
326.258 3.73493
327.483 73.5237
328.381 86.7916
330.052 100.105
331.088 95.2781
332.378 89.1582
333.808 147.218
335.068 146.168
335.978 122.608
337.908 29.846
341.531 19.6143
342.988 24.0933
344.216 91.5312
345.144 80.4781
346.051 167.14
346.974 114.695
348.072 81.2744
348.982 35.9686
349.858 76.5649
351.155 111.346
352.164 20.8134
354.881 100.422
356.127 47.4737
357.244 112.966
358.098 121.93
360.150 300.943
361.059 654.898
362.018 292.943
362.919 514.209
363.955 268.654
364.923 195.6
365.997 303.666
366.804 66.7829
367.410 22.3847
368.437 13.8385
370.136 352.882
371.233 145.11
371.994 85.2119
372.939 50.048
373.558 15.572
375.422 134.514
376.299 256.545
377.396 498.247
378.926 453.492
379.833 154.779
380.676 132.443
381.480 67.6161
382.924 143.366
384.037 267.247
385.263 12.6131
386.291 558.07
387.118 79.7077
388.323 590.796
389.080 1353.28
390.007 283.525
391.020 102.858
391.935 144.221
392.746 127.211
393.429 6.78869
395.057 2474.61
395.764 256.099
397.092 126.922
398.055 681.673
399.061 222.137
399.815 73.6088
401.039 282.78
406.716 159.565
407.795 201.999
408.466 5.75931
410.876 16.7433
413.278 11.5669
422.617 82.8817
424.849 30.752
425.539 5.98715
426.172 20.4313
438.181 7.66223
439.430 7.27106
445.048 54.3076
450.646 76.9239
455.783 42.3625
463.346 276.314
464.341 26.0606
465.315 42.4053
469.475 20.5169
472.274 13.4619
476.783 37.6246
477.963 58.9075
481.313 47.0409
482.308 70.3905
488.307 31.931
493.194 4.76634
494.348 32.6596
504.112 13.8759
506.342 21.0347
507.290 50.386
508.190 14.8834
514.657 14.5803
523.306 13.2695
528.088 19.3689
530.380 7.43745
533.602 17.0674
537.277 17.1659
538.282 18.5747
549.353 12.8746
552.481 20.8431
557.343 27.1189
558.414 32.1821
567.236 11.529
575.273 20.2654
576.270 12.1585
591.145 16.8566
593.478 31.3909
594.361 25.5296
596.812 7.47215
601.396 12.8603
608.272 8.62222
609.265 11.0804
626.376 214.964
627.414 48.6701
639.302 5.09444
668.266 5.65324
677.476 23.9562
681.278 12.0334
695.083 65.1587
713.474 39.7101
715.479 18.4661
726.782 82.4758
END IONS

BEGIN IONS
TITLE=Spectrum48 scans: 927,
PEPMASS=406.87531 2742.16187
CHARGE=3+
RTINSECONDS=928
SCANS=927
136.07567 645.393
195.08678 204.535
230.63530 243.512
273.25873 189.396
308.17169 684.348
316.79660 712.02
317.79419 380.428
318.79199 412.915
334.80768 391.343
335.81165 240.2
376.21909 254.247
394.86920 520.043
395.20261 272.367
407.16458 216.175
429.08923 1463.22
441.84015 188.947
460.76672 246.665
463.25061 1045.03
488.25320 216.935
593.30328 224.891
651.55396 205.844
804.70752 254.684
1200.27942 214.058
1224.32898 250.193
END IONS

BEGIN IONS
TITLE=Spectrum49 scans: 937,
PEPMASS=748.74695 2988.72949
CHARGE=2+
RTINSECONDS=937
SCANS=937
258.130 14.0529
261.411 5.60972
269.095 3.7326
286.295 10.5334
303.281 5.65609
312.129 10.0944
331.202 6.04925
333.249 5.59064
337.326 16.2616
358.391 35.4641
369.177 12.8459
372.251 43.9518
376.133 11.0892
387.179 6.07812
393.444 16.7292
405.228 22.6135
415.067 11.4257
416.205 6.36026
433.260 24.7234
434.210 41.8155
437.249 47.4043
438.287 10.8594
445.244 23.8889
447.134 17.2445
449.316 29.8491
455.363 21.9702
466.696 41.1105
482.122 16.5379
485.203 12.897
486.337 13.4915
490.309 22.936
491.107 30.1879
494.977 12.6381
506.440 17.6462
512.154 27.0614
513.473 14.4221
518.277 21.0983
520.203 9.42508
521.109 6.34225
522.135 29.6888
528.268 4.11623
531.195 67.9518
532.179 45.2077
537.202 4.4791
539.535 14.8085
543.226 27.501
546.118 36.9286
547.527 35.0443
548.172 24.0139
549.022 45.0084
549.757 11.225
551.629 37.1066
552.549 88.0329
553.416 6.1947
554.817 38.8617
556.169 21.1607
562.755 26.3436
566.227 27.6071
567.084 30.4075
567.759 15.7995
568.654 6.58097
576.309 12.7002
578.250 20.5277
580.394 23.0886
588.686 14.6274
592.311 7.69887
593.359 29.0056
598.130 117.148
599.342 7.4473
601.604 40.1038
602.949 39.1654
604.202 28.3325
611.661 16.5459
615.334 80.0266
616.321 31.9752
624.733 28.3205
630.575 46.1417
633.845 882.27
635.040 195.958
638.449 46.795
641.470 7.27487
643.121 5.26125
646.131 5.58125
647.308 40.0776
657.944 10.1002
658.922 32.4358
660.283 85.5424
660.968 3.93552
661.736 27.043
668.443 36.2577
669.311 35.5991
670.590 95.7113
672.470 10.6543
673.083 67.0638
674.314 9.0468
676.167 42.5635
677.932 45.8441
679.409 78.1823
681.344 9.12521
681.973 35.9905
685.092 45.085
686.026 12.0922
693.282 150.864
695.456 255.732
696.316 83.1312
697.600 36.206
698.387 36.438
699.276 71.0778
700.443 145.272
702.262 133.136
703.200 63.215
704.448 15.07
705.488 76.8609
708.112 256.329
708.761 211.044
709.367 26.6407
710.391 18.8182
711.247 11.1087
713.356 157.504
714.313 103.224
715.141 42.8746
715.854 28.7739
716.762 32.9538
717.662 11.2653
718.656 45.1617
720.264 6.36457
722.099 125.796
725.964 215.579
726.987 85.5198
730.616 478.481
731.435 327.902
732.385 10.0588
733.092 81.4288
734.310 57.2002
735.002 122.592
736.261 138.138
738.492 9.82914
739.488 178.314
740.487 19.9785
747.402 14.3151
750.196 46.9015
751.360 20.6364
757.127 5.70244
766.358 51.6265
767.443 25.9431
775.794 28.42
777.426 7.83423
779.916 48.5491
784.328 304.292
785.216 20.393
786.310 23.3537
794.334 12.0244
798.134 105.967
808.066 24.6205
815.150 11.5143
817.488 5.54914
857.401 70.0902
858.824 34.4954
864.334 28.0542
867.271 84.6281
881.381 51.3261
885.456 30.4214
886.336 11.944
896.467 10.7112
899.356 27.0093
900.573 23.6203
917.798 59.7984
929.142 9.40805
931.488 158.045
932.413 111.046
936.426 15.6599
940.392 18.9615
951.192 19.8358
958.451 36.708
978.381 36.7365
979.460 11.3923
982.454 32.0691
983.490 6.18924
986.884 14.2581
995.581 20.0191
1000.902 28.8734
1004.399 21.6956
1018.198 30.7812
1025.372 15.2414
1033.463 33.5989
1040.394 32.0961
1042.516 11.9108
1043.464 24.1087
1046.414 148.543
1047.400 34.4006
1048.458 50.5293
1055.470 27.2736
1076.610 18.6673
1084.404 7.1474
1087.477 9.69281
1101.907 43.8479
1103.405 289.764
1104.384 101.742
1105.537 78.796
1111.593 18.815
1135.415 10.7796
1217.361 31.1471
1220.297 12.2131
1241.136 14.9043
1266.480 57.594
1267.442 28.9969
1268.233 25.5215
1287.419 12.5307
1325.441 23.9046
1332.377 14.074
1350.451 18.5161
1365.379 21.7508
END IONS

BEGIN IONS
TITLE=Spectrum50 scans: 938,
PEPMASS=748.74695 2988.72949
CHARGE=2+
RTINSECONDS=938
SCANS=938
110.80840 191.532
136.07582 656.282
195.07736 185.524
324.96988 300.111
336.11929 232.74
429.08884 1237.44
598.17572 249.49
784.25427 424.573
1039.34082 286.626
1108.28918 209.127
END IONS

BEGIN IONS
TITLE=Spectrum51 scans: 942,
PEPMASS=458.22824 3011.17480
CHARGE=3+
RTINSECONDS=941
SCANS=942
140.139 5.75186
147.112 13.5289
158.092 8.86036
159.185 23.6165
164.013 13.2722
165.359 27.0597
166.145 10.7396
167.128 16.0633
175.028 22.5324
176.025 56.5627
177.110 6.73881
182.059 7.7284
200.145 16.0278
205.919 3.54507
209.055 15.6015
213.318 29.4386
214.054 16.7527
215.787 21.5858
217.024 8.64484
218.912 8.57519
220.955 11.3456
227.223 35.7016
232.816 8.06636
233.961 14.4069
235.192 10.9999
238.010 13.6973
242.458 6.13556
244.080 63.395
244.987 7.02926
249.066 9.43327
250.248 22.0543
252.188 28.1386
254.249 10.2516
256.041 14.5638
257.302 22.4285
258.076 29.1838
260.166 22.4299
260.982 22.6007
262.185 21.9018
264.221 28.2672
267.079 3.25525
268.164 32.6667
269.149 11.5363
271.023 17.6607
272.079 45.3228
273.055 30.9174
274.259 46.5295
276.196 4.3516
278.102 28.5705
280.159 9.81888
283.126 10.5462
284.313 48.1431
285.177 5.73751
285.994 23.137
287.285 16.3396
288.122 51.2036
289.006 10.9194
289.987 26.559
291.179 23.0563
292.061 5.02438
293.368 36.7989
295.406 30.52
296.178 17.6075
297.269 37.2164
298.810 27.1023
300.202 40.1663
301.485 76.2225
302.224 9.59765
304.070 19.6476
304.891 9.43094
305.977 6.09805
307.665 29.8202
309.123 16.0847
310.172 41.3866
311.137 31.0152
311.954 23.9961
314.012 58.496
315.194 53.7469
315.940 9.54057
317.381 35.3008
318.232 12.7713
319.333 26.2127
320.504 15.0167
321.778 39.692
323.267 45.3736
324.956 92.7166
325.971 57.0755
327.504 90.2405
328.182 39.0223
329.156 54.8843
330.020 134.225
330.994 128.36
332.082 41.5872
333.316 6.81565
335.049 5.73864
336.328 24.1477
337.164 11.4732
338.421 34.208
339.162 46.6716
340.073 46.3356
341.938 79.6058
343.090 69.3559
344.107 5.55979
345.128 21.5565
346.549 66.065
347.156 44.7859
348.358 25.444
349.197 33.6939
350.140 68.4402
351.074 13.8752
351.974 24.6312
353.099 174.553
354.067 45.2421
355.227 158.058
356.384 51.4962
357.282 47.5457
358.105 125.299
359.128 74.1271
360.363 41.3624
361.032 5.82139
363.926 18.4095
366.238 27.2017
367.569 23.9859
368.183 111.061
369.064 112.654
369.988 97.2694
370.968 147.405
371.995 15.5445
373.281 34.2424
374.003 40.12
374.652 27.1086
375.316 17.894
376.992 47.0967
378.398 112.448
379.178 51.4877
380.393 5.60139
382.248 72.451
383.023 33.641
384.015 113.605
385.101 157.115
386.287 290.694
387.224 63.4136
388.278 11.0245
392.774 52.1189
394.390 66.1961
395.188 38.4573
396.164 79.5211
397.021 55.4766
398.087 139.654
399.091 115.476
400.023 114.687
401.240 56.4092
402.202 60.0622
403.090 40.4381
404.967 74.2641
406.501 113.075
407.259 92.4867
408.318 113.879
409.615 142.104
411.106 66.2323
411.951 550.559
412.997 525.21
414.142 237.772
415.119 346.338
416.104 70.97
417.014 161.334
418.103 106.164
419.821 112.527
420.803 32.2892
421.935 95.5688
423.209 70.4217
424.597 32.8577
425.666 88.3727
426.763 108.716
428.039 281.607
429.183 169.146
430.067 80.3468
431.284 116.602
432.440 53.3454
433.532 75.2358
434.508 17.7334
435.417 138.898
436.025 109.107
436.781 50.5139
439.965 1086.42
440.956 1166.26
442.276 282.174
442.908 201.656
443.910 127.571
445.191 47.8363
446.568 95.1388
448.500 435.781
449.480 444.242
450.433 193.433
452.267 613.874
452.990 50.9513
453.705 7.397
454.832 22.6518
455.517 24.5739
458.040 65.5361
458.820 185.611
463.376 16.6131
464.333 8.09314
471.927 39.5774
477.168 21.4623
480.186 89.4501
480.927 108.199
482.227 45.4791
483.464 22.8233
484.750 14.4364
491.627 51.2297
496.884 6.15983
500.239 26.1838
505.696 23.4946
508.269 19.0894
510.256 33.5162
512.264 24.5753
514.879 71.7993
518.232 70.351
520.206 14.4811
522.109 15.2681
523.958 25.083
529.568 35.6285
532.853 31.0387
536.165 20.3824
538.080 21.5448
540.032 40.6862
543.611 61.4784
544.258 57.8378
544.956 50.3352
548.678 46.8711
550.342 46.4038
552.339 43.4734
554.313 76.5178
556.186 3.85395
560.375 26.9761
561.315 66.3878
571.959 35.7204
578.341 9.8862
579.294 60.6176
580.292 32.606
582.396 28.0977
586.083 105.561
588.854 15.9869
590.655 74.8701
592.221 47.1236
593.323 94.9335
596.849 16.572
600.208 136.258
601.167 71.7866
602.729 7.51058
604.977 52.4194
609.247 76.6604
613.922 150.677
614.756 16.011
615.519 8.14395
617.838 18.4519
621.349 34.098
623.448 12.1644
626.327 6.86886
630.305 48.2609
635.305 35.8941
642.295 16.8143
648.235 67.3144
654.727 39.1205
664.386 15.2481
665.283 22.8121
666.471 35.9283
673.295 9.63644
683.707 20.7994
688.385 13.6509
697.738 7.49548
708.277 7.57264
714.526 29.1232
717.384 6.56116
740.466 72.7756
742.186 9.82701
746.613 16.5937
755.598 13.6547
778.004 21.0945
782.339 25.1649
794.485 5.72986
796.624 54.2789
812.620 42.3411
815.045 27.5043
854.927 20.251
875.373 13.0938
877.650 19.8206
885.321 12.7259
913.424 36.7085
961.745 12.3742
END IONS

BEGIN IONS
TITLE=Spectrum52 scans: 943,
PEPMASS=458.22824 3011.17480
CHARGE=3+
RTINSECONDS=941
SCANS=943
132.11009 198.806
232.97382 270.438
326.95511 197.366
348.97614 193.571
429.09052 1071.83
452.22629 503.811
458.22882 11551.6
458.56253 8007.19
458.89694 2730.07
459.23538 523.759
472.82440 219.114
480.23944 198.561
888.89093 211.476
1019.15100 240.598
END IONS

BEGIN IONS
TITLE=Spectrum53 scans: 949,
PEPMASS=403.82257 1696.54199
CHARGE=3+
RTINSECONDS=947
SCANS=949
116.104 7.82789
129.138 15.8304
138.075 15.2391
145.103 12.3162
147.278 8.2763
149.926 15.7411
157.239 8.317
160.195 6.96175
161.004 11.1556
162.022 17.3465
165.399 6.05895
168.060 8.73161
169.290 18.033
170.084 29.2766
171.036 6.05737
171.900 5.15917
172.993 14.4664
174.958 18.867
176.934 7.38987
179.014 30.6825
181.127 17.0934
183.006 11.2064
183.978 9.63308
187.056 28.1431
189.857 13.0357
191.035 6.93218
192.008 14.1546
193.167 21.1889
198.199 9.29554
199.156 61.1767
200.086 39.0549
201.128 25.6974
201.972 45.1187
205.232 25.6452
208.136 11.3532
209.938 10.0808
210.972 9.65571
212.125 27.539
213.169 15.4301
214.043 9.19398
215.173 5.95512
216.107 20.1588
217.107 12.0361
218.020 29.0646
219.050 30.3403
220.165 24.3193
221.086 22.959
222.114 23.791
222.984 15.6769
224.168 53.7871
225.244 37.291
226.049 6.1756
227.096 25.0911
228.054 17.0033
229.094 21.8182
230.098 298.736
231.048 39.9363
232.092 58.7743
233.069 8.7608
233.875 7.48042
235.163 13.117
235.954 20.6209
238.032 29.6175
240.289 22.079
241.092 35.3972
242.249 27.6188
244.307 37.2484
245.080 40.8126
246.113 96.862
246.982 62.1234
248.072 149.44
249.189 61.3634
250.216 18.2299
251.135 10.512
252.089 38.1179
255.176 30.747
256.148 8.29342
257.089 7.46528
258.160 130.345
259.382 94.6997
260.036 252.392
261.241 89.5195
262.443 47.3681
263.097 129.988
264.134 15.7771
265.147 10.1512
266.185 46.2547
267.182 10.5566
268.217 23.8491
269.271 5.99809
270.078 95.6392
271.059 6.4525
272.120 46.8265
273.152 62.7443
274.141 72.5912
275.231 83.3219
276.214 482.737
277.273 77.5463
278.289 65.855
279.110 33.9342
280.109 21.5972
281.097 8.22832
282.209 26.5987
283.166 30.6008
284.258 19.7895
285.205 6.94428
286.266 30.8771
287.080 96.6311
288.282 131.914
289.252 28.6465
290.230 42.6268
291.140 77.4885
292.568 55.0314
293.591 80.9537
296.144 13.0239
297.253 47.3283
298.204 81.073
299.039 91.6878
300.090 18.4524
301.103 33.8813
302.239 265.277
303.023 37.5593
304.190 36.4583
305.147 54.6102
306.193 10.8495
307.301 15.4571
309.561 88.4166
310.291 11.3595
311.157 26.4795
312.184 121.23
313.301 38.9121
314.095 220.3
315.129 256.45
316.263 340.039
317.098 159.688
318.125 42.4297
319.000 112.038
319.663 26.7737
320.286 25.7146
321.200 35.257
322.317 81.0067
323.177 20.0881
325.299 19.0763
326.375 16.0516
328.219 342.553
329.342 114.769
330.337 209.144
331.140 106.782
332.215 691.178
333.274 234.587
334.465 80.505
335.320 27.8218
338.320 29.5396
339.621 65.7166
340.244 148.288
341.217 96.3355
342.222 156.623
343.380 70.9277
344.187 360.684
345.147 170.749
346.112 239.866
347.292 132.52
348.269 22.5844
349.100 150.005
351.344 110.966
352.049 24.632
353.120 52.6471
354.241 198.827
354.892 13.815
356.029 23.707
357.315 241.1
358.151 1688.49
359.061 500.433
360.040 501.061
361.069 336.321
362.140 92.1044
363.050 291.763
364.002 297.982
365.258 122.532
366.566 119.579
367.635 75.0803
368.344 186.13
369.077 65.1193
369.690 39.9531
370.315 13.4442
371.519 75.8384
372.227 212.739
373.037 139.341
373.986 247.187
374.974 286.909
376.173 271.075
377.103 153.854
380.978 266.327
382.215 49.3459
383.650 233.355
385.011 147.167
385.969 2838.92
387.099 1805.41
388.184 78.2467
389.144 393.253
390.170 145.904
390.860 24.9319
392.845 93.3117
394.982 677.321
396.005 453.285
397.375 144.641
398.467 105.112
403.903 330.27
404.873 175.682
405.558 15.7286
406.809 21.2318
411.021 12.7461
414.327 10.8244
422.171 16.3271
430.859 34.6606
431.710 9.37059
433.553 4.33427
436.271 11.543
437.609 10.7544
444.488 25.2862
446.314 74.508
447.761 16.6696
452.428 5.52426
453.196 25.7405
459.229 10.4544
463.309 22.2619
468.936 15.39
483.992 19.3917
485.428 22.2024
489.539 47.6481
491.277 6.11308
508.035 6.68655
514.125 25.9242
515.109 17.1679
516.987 17.2757
519.250 57.4182
528.310 28.8854
531.945 61.6124
535.787 41.7185
538.160 20.8188
540.290 32.9272
562.289 30.6009
564.211 9.77912
568.710 7.58279
581.451 34.8805
586.861 19.8782
603.030 17.0322
605.858 39.8266
622.440 24.8799
630.317 6.09017
631.220 29.1665
657.664 19.3801
660.441 21.4167
682.264 7.40925
690.165 13.5702
695.423 18.4834
704.186 14.8434
709.064 22.5627
719.625 7.8965
737.330 17.2987
752.285 19.4534
END IONS

BEGIN IONS
TITLE=Spectrum54 scans: 950,
PEPMASS=403.82257 1696.54199
CHARGE=3+
RTINSECONDS=947
SCANS=950
111.11648 527.396
187.77429 183.554
230.02568 218.092
248.03412 2047.36
266.04272 210.489
270.09293 258.284
276.03143 228.625
276.06467 924.104
277.07080 199.664
302.11743 648.752
315.09143 230.413
318.78833 310.487
379.98721 317.696
402.99045 243.541
404.22275 438.507
405.05350 199.213
420.98801 212.776
421.83054 900.082
422.83743 427.335
429.08835 964.589
439.84396 2195.45
440.84610 778.052
804.66223 243.438
END IONS

BEGIN IONS
TITLE=Spectrum55 scans: 954,
PEPMASS=616.80206 3401.37256
CHARGE=2+
RTINSECONDS=951
SCANS=954
175.266 9.09587
196.084 8.99607
198.260 20.5214
214.053 10.7733
226.123 6.56711
238.103 8.33528
241.213 48.39
246.223 4.40128
251.172 16.124
261.578 9.89205
269.193 13.1167
270.120 54.1873
272.012 3.56705
273.096 8.73928
276.231 8.29567
283.257 11.1878
284.236 16.1721
285.189 8.81139
286.206 11.1347
288.186 38.3805
293.332 18.7886
297.970 22.3206
307.082 12.4529
310.072 19.9767
316.265 17.736
317.370 42.5864
327.578 14.5504
330.103 22.6735
333.302 17.5182
338.157 4.62543
348.189 4.32304
351.250 9.57959
355.133 65.7764
359.151 38.5904
359.895 39.0935
360.510 22.0619
361.268 22.7549
373.832 20.8637
375.263 36.8273
376.176 44.9975
381.045 34.8636
382.271 4.05359
384.165 9.5657
387.228 46.5768
388.074 7.55133
391.161 21.2263
394.291 62.7478
395.231 7.99441
398.251 23.1667
408.993 14.2456
411.270 80.1474
412.148 133.58
413.337 20.3895
414.049 16.705
415.196 13.6285
416.186 9.1533
424.144 12.0624
428.406 6.35649
430.450 70.5257
431.297 19.8072
432.352 13.0211
433.703 5.77108
435.351 7.96119
435.955 25.118
438.128 21.5883
439.447 7.14299
445.678 23.058
451.053 32.7255
452.453 37.4202
454.098 7.66129
455.097 22.5346
456.701 10.4414
467.400 10.9882
468.362 26.3773
469.114 117.279
470.262 112.65
472.100 53.6988
473.112 32.1788
474.097 18.7464
475.700 18.8962
477.035 37.5607
480.234 119.694
481.171 16.4542
482.119 21.5522
483.167 40.1345
484.308 17.8898
486.060 22.5037
487.370 114.275
489.132 317.412
490.106 8.93765
491.115 45.785
492.072 10.2706
493.146 12.2377
497.270 16.8303
498.356 29.8674
499.107 14.1333
501.198 18.2734
502.630 38.2478
503.316 14.4814
504.911 110.753
507.126 50.1716
510.749 14.454
512.972 71.4992
514.252 46.7836
515.497 8.03985
516.539 14.5876
518.185 59.3123
519.158 133.284
521.218 114.858
523.346 10.4928
524.843 12.9169
525.707 28.1808
526.799 5.36765
527.651 36.1039
528.819 193.859
529.761 38.9785
534.010 24.9045
535.987 134.227
536.835 48.3888
538.359 25
539.338 12.1489
541.345 5.61288
542.789 69.0813
543.810 35.1634
544.771 191.262
545.767 156.378
547.183 19.9963
549.112 38.1152
552.065 100.301
552.874 115.098
553.976 54.4847
556.118 38.1828
557.290 63.5818
558.590 107.581
560.835 13.7025
562.118 65.291
563.354 8.13548
564.413 159.774
565.576 35.1441
568.154 22.0216
569.675 87.6513
570.383 110.025
571.108 134.363
572.233 293.429
573.317 178.349
574.828 241.344
576.496 168.398
577.543 117.723
578.534 164.038
579.772 89.9515
580.570 6.32495
582.157 512.138
583.349 198.931
585.180 138.16
586.143 16.6738
587.084 24.6011
588.351 21.0914
589.475 50.4275
590.276 21.1056
591.829 52.6471
593.512 71.6384
594.296 118.952
595.541 148.326
596.276 54.2039
597.361 137.104
598.405 359.965
599.330 342.151
600.439 288.806
601.621 261.112
602.333 27.1485
602.994 85.8345
604.205 72.7604
605.330 250.206
606.591 104.467
607.725 701.811
608.511 563.132
609.340 33.1529
616.736 42.9645
617.716 26.9481
622.354 22.1361
626.788 30.1254
629.318 6.69629
633.421 891.773
634.309 322.387
639.354 87.2939
640.310 31.0399
644.448 16.8215
653.010 33.4176
654.115 26.9295
657.275 12.5286
659.297 6.95272
663.455 8.09386
690.547 75.1333
703.382 15.3982
705.239 8.40937
707.327 25.6
709.486 16.4258
710.350 22.2878
717.862 57.9797
719.194 27.3374
719.804 34.6421
726.434 213.875
727.261 22.3613
728.358 60.7219
729.520 15.4953
744.454 40.3027
745.409 28.4787
746.494 43.2031
747.608 87.3827
748.541 29.7764
750.195 4.79738
756.297 14.0032
761.296 57.9437
765.267 41.347
773.412 43.9809
775.089 68.7937
776.329 116.764
777.098 5.77889
783.403 53.4607
786.153 9.42743
794.813 32.9414
803.514 130.638
804.498 117.429
805.732 17.1675
822.470 12.161
833.494 39.8824
834.639 6.73678
841.576 20.265
842.625 10.563
858.609 11.8008
860.482 178.83
861.558 34.7834
862.542 30.7751
863.241 34.3711
869.490 16.9147
883.613 14.1689
909.115 23.7767
911.624 28.1649
917.575 131.451
918.709 168.817
919.520 18.4284
929.641 62.145
944.335 12.5548
945.115 12.7775
950.443 25.5646
956.698 23.4292
957.681 29.8228
972.293 15.3257
974.640 141.645
975.717 25.0435
1003.795 17.7302
1007.145 14.386
1023.576 16.924
1031.627 26.5098
1040.376 23.2291
1041.394 13.072
1058.896 75.143
1059.638 42.3985
1071.555 15.6642
1092.549 12.043
END IONS

BEGIN IONS
TITLE=Spectrum56 scans: 955,
PEPMASS=616.80206 3401.37256
CHARGE=2+
RTINSECONDS=951
SCANS=955
170.66640 181.705
241.09224 334.49
298.11600 346.915
355.13629 555.777
429.09024 1312.46
469.17987 512.259
489.27768 629.696
576.30823 576.818
577.31897 264.453
582.26166 396.89
607.79047 337.796
612.43805 197.427
615.32550 211.262
633.33252 3567.81
634.33319 945.831
746.41479 570.946
803.43207 630.238
804.44623 454.36
860.45850 915.147
861.47430 421.264
917.48517 883.852
918.48553 214.965
974.49695 508.304
975.50818 338.564
END IONS

BEGIN IONS
TITLE=Spectrum57 scans: 957,
PEPMASS=670.83826 3742.85254
CHARGE=2+
RTINSECONDS=952
SCANS=957
207.102 6.98322
216.398 19.2288
223.140 5.77364
234.288 14.1125
243.142 26.816
269.154 10.8369
270.295 22.178
271.074 8.32697
284.965 9.09251
288.766 14.9421
299.263 70.2165
300.132 9.61018
304.271 15.8095
310.455 13.3194
311.327 9.324
313.031 3.93967
317.370 23.0201
328.003 14.3396
330.160 39.9951
342.109 6.66782
344.259 25.213
345.052 35.1299
371.739 23.74
387.314 14.7624
388.285 13.1816
390.193 31.4841
393.475 21.2189
397.253 20.8205
398.211 56.5963
415.122 18.6371
416.477 35.1382
417.246 13.3504
428.252 46.7812
429.821 16.6149
431.200 16.0219
435.190 25.5249
436.108 3.56424
441.114 31.0137
443.153 7.86158
443.967 15.5807
446.246 11.2771
449.180 16.8081
451.268 8.8485
452.210 24.5288
454.186 12.2587
462.302 15.5206
465.955 14.4812
468.344 34.7732
470.341 46.9791
471.408 6.02933
473.361 12.2336
476.140 23.2701
478.347 14.1823
479.480 27.7334
487.176 22.2887
490.117 15.5612
492.323 7.43499
493.777 48.3842
497.266 9.27483
499.152 12.6327
501.122 18.5409
503.085 19.875
507.593 67.089
509.371 14.6547
512.099 20.4511
521.087 11.3839
522.765 24.3432
524.169 16.6954
525.047 38.3045
525.722 22.1939
528.497 57.7592
532.543 19.8045
534.434 16.1213
538.323 23.0413
542.860 32.493
548.008 32.0528
549.423 17.1907
551.244 33.3787
553.150 29.2426
555.820 9.771
557.450 25.6157
558.088 17.5885
562.429 20.9834
563.327 45.5709
564.980 22.8427
566.191 37.9627
569.906 18.71
571.076 29.4986
572.109 59.3482
573.299 44.8651
577.182 45.8923
578.380 20.297
579.463 57.2354
581.182 59.7383
582.243 30.1648
583.094 64.3114
585.324 34.4836
586.734 13.3146
588.382 7.43157
589.188 101.888
590.584 40.8608
592.921 35.6053
594.364 14.9599
596.025 91.2867
597.201 18.5383
597.865 161.055
598.796 38.9431
599.648 28.3174
600.421 36.3411
601.748 16.4148
604.580 9.80279
605.204 51.4911
606.759 9.02865
607.765 36.7384
608.678 28.4653
609.366 4.15906
610.567 51.5473
611.737 55.6504
612.977 39.1625
615.999 87.8679
616.905 5.34904
617.565 34.5937
618.697 98.3241
624.924 208.199
625.822 91.9335
626.735 69.0518
627.615 42.7912
629.620 5.22831
630.695 83.8097
631.957 87.2732
632.647 83.798
633.875 44.2079
634.716 103.994
635.375 17.0166
636.351 49.2263
637.744 118.942
638.519 26.6384
639.676 34.0378
640.402 68.7302
641.253 35.7611
642.330 54.1254
642.997 65.2356
645.854 17.8217
646.592 19.9201
648.746 135.32
650.014 68.227
651.122 6.0563
652.113 92.3171
653.013 456.591
654.031 244.272
655.073 148.396
656.203 212.797
657.958 97.2507
659.820 72.8896
660.758 147.523
662.057 397.351
663.262 21.1182
670.916 52.2975
672.795 19.3872
684.466 5.26175
693.125 24.7299
694.010 8.7273
703.111 61.7739
705.086 37.2909
716.338 6.75035
721.048 11.0195
725.423 74.7943
726.493 72.0866
727.414 14.1709
733.782 6.03972
740.936 36.6623
755.508 15.9403
761.774 72.3197
764.252 10.5052
765.555 4.86274
779.373 10.539
781.597 7.53908
792.273 14.7306
796.939 65.0606
798.317 15.6889
808.193 14.6208
812.648 4.40092
814.937 103.099
816.719 26.1987
818.514 13.9935
836.554 69.9528
854.628 50.4562
860.589 14.7591
872.559 29.8995
881.477 46.8511
890.441 47.7442
891.516 21.7636
906.379 4.13484
911.350 11.6182
925.520 114.52
926.587 52.8091
928.103 15.9467
931.445 22.6402
980.531 25.5934
1010.373 14.6271
1013.875 7.40435
1020.697 7.43858
1036.557 4.38627
1045.678 10.8492
1054.473 84.0364
1055.359 17.0933
1056.416 19.7003
1089.508 12.0644
1107.532 40.7509
1108.522 13.9671
1119.493 15.5122
1125.678 204.835
1126.743 161.496
1152.211 16.3021
1194.790 7.24457
1196.629 22.4967
END IONS

BEGIN IONS
TITLE=Spectrum58 scans: 958,
PEPMASS=670.83826 3742.85254
CHARGE=2+
RTINSECONDS=953
SCANS=958
126.88769 186.083
129.10194 348.93
429.08920 1374.71
507.83685 201.585
670.86169 266.741
1125.56360 251.475
1152.07617 215.882
END IONS

BEGIN IONS
TITLE=Spectrum59 scans: 960,
PEPMASS=573.28601 2217.12305
CHARGE=2+
RTINSECONDS=954
SCANS=960
171.095 10.4834
175.294 21.4945
183.094 10.2803
185.109 8.84826
200.099 11.7639
201.127 7.94461
229.183 10.9412
240.945 2.93805
245.092 33.1683
253.172 18.7273
258.104 8.99757
267.167 7.74164
270.996 25.1101
275.102 10.7801
279.241 4.29845
286.214 28.5533
288.344 16.3967
296.267 11.51
299.192 14.8733
300.425 9.34442
306.266 22.0391
310.423 9.70379
312.130 8.3538
319.049 11.4882
325.219 24.1034
326.274 22.5413
332.114 16.3299
335.905 6.04769
343.229 52.4996
345.145 14.5157
349.188 58.8576
350.125 34.4564
352.278 30.2466
354.325 22.7445
356.368 24.5413
357.514 21.7975
361.086 13.3797
364.245 35.9619
366.292 15.0409
368.286 19.0051
370.349 6.6289
371.206 9.63798
373.195 29.8837
376.986 5.62647
379.121 16.8614
382.267 12.5525
383.206 4.395
385.043 14.9542
387.538 30.2459
392.353 13.9476
395.195 32.8741
396.648 28.6716
397.511 14.318
398.353 19.3796
400.059 39.7074
400.928 7.29527
401.961 4.87773
403.042 60.7921
404.263 14.0576
410.359 7.37737
411.807 16.3033
413.509 39.3002
414.263 6.09684
416.141 24.3984
416.875 20.66
421.853 10.9721
425.965 81.9976
427.440 23.9431
428.239 5.92925
430.198 66.3757
431.125 14.7197
432.342 26.0278
434.715 74.0975
437.196 37.2233
439.300 41.1477
440.439 16.5377
441.127 17.7397
442.463 21.6428
443.482 4.39876
444.170 15.5926
445.674 57.5519
446.373 29.9494
447.781 20.1907
450.521 58.6177
451.751 8.96897
453.112 16.0053
454.352 8.99108
456.156 23.1354
456.961 18.0637
457.919 20.0599
459.213 29.2854
460.865 24.4884
462.716 25.2693
465.342 43.537
467.379 27.2165
469.536 102.163
470.414 5.81045
472.075 13.2356
473.927 9.97179
475.939 26.5798
477.249 35.5897
478.293 13.7817
481.590 131.977
482.859 80.2751
483.702 19.4442
485.171 210.908
486.315 11.7135
487.914 45.153
489.433 106.906
490.272 6.20531
491.962 42.3874
493.144 10.2108
494.275 58.7583
495.277 285.35
496.265 37.5989
497.181 7.56029
497.936 26.8302
499.318 14.4591
500.068 44.7054
500.960 156.013
501.836 25.5154
503.710 53.5006
504.754 21.8708
506.220 13.7129
507.913 127.537
509.547 20.5785
510.244 79.8944
511.268 68.4219
512.048 26.4559
513.038 221.316
513.905 133.802
515.073 29.0529
516.303 47.4783
517.930 35.4838
519.020 5.95372
520.303 14.1602
524.581 127.918
525.827 12.14
527.006 129.379
528.064 85.256
529.188 246.525
530.036 146.397
532.043 69.0248
533.360 21.0751
535.299 56.3058
536.761 123.661
537.607 49.8408
538.589 128.851
539.398 19.9396
541.298 121.788
542.135 23.3575
544.152 130.616
545.478 119.171
546.786 16.3241
547.939 46.2164
548.646 62.0919
550.740 219.365
552.194 200.759
553.040 150.345
555.012 442.552
556.069 488.037
556.925 59.8066
558.398 113.295
559.061 17.8281
560.516 39.8266
561.221 102.19
563.886 418.266
564.884 447.872
565.904 38.5994
567.103 38.1922
571.682 7.86936
572.937 39.8796
573.925 35.4234
574.726 18.4213
576.680 24.2424
597.518 22.952
598.565 44.014
600.404 18.9117
602.542 56.3279
614.291 20.4366
615.395 4.51132
618.896 77.5893
621.180 29.9418
624.369 10.0256
633.381 379.113
634.379 103.986
635.825 13.3084
639.155 34.6534
640.526 34.2519
641.426 11.0958
649.271 57.2567
652.368 15.7425
654.352 31.1044
656.442 11.5326
657.191 71.1253
659.715 22.5509
664.944 56.4959
679.176 36.9405
702.242 19.9551
716.300 37.653
735.409 10.999
736.299 9.79655
739.443 7.63464
740.457 30.576
742.067 84.1853
746.420 31.666
747.690 24.9169
768.892 34.7555
772.621 6.01935
782.343 7.55676
803.445 166.253
804.557 61.9432
815.909 63.5624
824.471 6.67436
860.490 7.92795
900.425 15.2328
918.637 72.5398
955.454 34.2741
972.638 26.191
1029.419 24.0274
END IONS

BEGIN IONS
TITLE=Spectrum60 scans: 961,
PEPMASS=573.28601 2217.12305
CHARGE=2+
RTINSECONDS=955
SCANS=961
103.67249 201.629
429.08847 1243.62
495.23990 317.374
572.35120 1632.41
573.34778 254.755
574.06787 842.672
575.03546 280.254
576.31439 197.342
633.32861 885.616
634.34009 358.397
642.78119 202.543
676.84619 194.249
746.41229 217.778
804.72418 236.036
END IONS

BEGIN IONS
TITLE=Spectrum61 scans: 966,
PEPMASS=384.77203 5903.70898
CHARGE=2+
RTINSECONDS=959
SCANS=966
119.194 14.6918
123.132 47.2766
124.168 12.8999
129.267 7.94721
138.123 11.8938
141.041 6.13373
143.086 11.7558
145.042 12.0728
148.910 3.90591
152.406 5.25553
158.072 62.4919
159.021 15.7594
162.220 37.1544
164.094 20.6249
165.240 9.85495
167.025 6.37052
171.072 8.2841
172.079 10.7392
173.111 22.5031
176.109 12.2287
177.996 18.2039
180.043 15.2678
181.946 8.15989
184.261 256.24
185.174 39.5564
185.969 8.36834
188.201 59.9719
189.107 18.7174
193.036 167.921
194.116 14.1555
196.083 26.7957
197.081 28.5367
199.125 42.0899
200.071 7.86843
200.944 6.27424
202.174 139.889
206.157 6.60309
209.963 21.5298
211.114 15.7109
212.036 26.7831
213.210 3.10177
214.412 12.5042
216.050 19.9679
217.234 38.8064
221.034 46.0091
223.329 12.5307
224.257 17.2929
227.193 60.2465
228.143 15.3364
228.851 11.0063
230.935 5.33439
232.129 24.9638
232.968 13.819
234.282 393.824
235.731 9.69793
238.128 20.2836
240.146 35.6099
241.351 73.4285
242.158 23.1695
243.149 10.831
245.414 7.75418
246.198 32.7004
247.118 30.7753
250.935 54.4683
252.223 23.8116
253.107 13.9759
254.106 70.2277
255.197 148.924
257.158 43.2341
258.018 19.6427
259.134 73.2203
264.904 107.306
265.941 8.84514
267.393 5.68651
268.273 42.5678
269.109 17.7418
270.187 12.027
271.165 50.2878
272.320 24.7415
273.163 48.5384
276.063 37.3173
278.139 9.24928
280.113 22.5687
280.987 37.323
282.075 46.0034
283.148 24.5514
284.571 192.595
285.433 220.787
286.161 27.5705
287.218 37.737
288.311 13.996
288.963 55.5546
289.944 6.90508
291.624 26.9119
292.594 13.6919
293.368 26.39
294.086 64.0223
295.155 176.989
296.150 77.7623
297.223 99.576
298.289 87.5072
299.248 66.6948
300.081 20.216
301.108 27.2452
302.379 317.024
303.433 92.8005
304.052 33.9399
305.114 45.1178
306.848 147.52
308.279 25.597
309.222 27.2825
310.288 41.7728
311.027 102.84
312.142 43.7126
313.243 125.059
314.675 725.47
315.614 6.42477
317.178 7.64299
318.651 45.2851
320.092 23.7329
321.080 19.6953
322.208 60.1847
323.134 136.367
324.129 94.0175
325.358 161.257
326.237 154.695
327.106 35.8635
328.418 59.7196
330.916 18.8574
332.514 47.4148
334.941 5127.86
335.771 411.77
337.193 57.1378
338.187 248.409
339.058 515.585
340.117 366.56
341.120 296.29
342.076 314.677
343.339 247.213
344.154 326.905
345.089 19.1608
345.865 5.45371
346.912 70.1519
347.956 67.1252
348.782 157.281
349.630 144.433
352.992 102.053
353.952 193.554
355.059 186.697
355.903 115.184
357.058 359.454
358.033 70.5584
359.133 41.7622
361.132 70.2658
362.361 198.323
363.352 65.2292
364.167 56.3408
365.413 122.895
366.091 681.629
367.053 1498.65
367.873 1558.97
369.132 299.978
370.485 148.285
371.352 103.17
372.908 149.716
374.566 106.964
375.365 283.782
376.228 648.508
377.069 9.6866
378.177 91.0963
379.649 35.4202
380.398 24.2318
384.189 158.078
385.050 456.605
386.006 273.549
402.975 55.5364
404.069 12.4635
410.383 31.7805
418.536 160.277
435.252 7.8332
441.254 8.65463
453.845 24.7605
457.603 39.5255
461.289 6.00305
464.567 10.3976
467.306 192.881
468.378 36.7422
469.400 5.67396
470.011 32.2613
474.360 113.227
475.590 49.6313
477.349 46.5662
480.263 44.6844
485.401 14.3055
486.534 33.5077
488.345 19.3451
489.439 40.4161
491.246 21.8189
493.795 25.4967
502.170 15.5205
503.353 24.3217
506.284 24.689
509.275 15.8727
512.353 26.8479
513.383 15.9465
514.125 5.89502
520.059 62.8238
521.037 11.3421
522.834 26.6214
526.139 6.96011
528.387 6.5933
529.938 38.8015
531.714 35.292
533.235 45.6443
542.092 7.35798
562.863 10.4283
567.203 10.9196
571.086 20.3073
574.818 8.54241
579.469 6.16326
585.397 72.5768
586.040 17.8749
590.171 25.32
591.214 8.21863
595.252 14.207
597.489 10.0657
605.333 18.5998
608.450 42.2946
628.572 109.049
629.454 115.669
637.577 4.46236
642.326 12.9561
653.329 11.9114
665.275 18.3318
667.393 8.7546
684.373 26.5451
685.135 12.5599
END IONS

BEGIN IONS
TITLE=Spectrum62 scans: 967,
PEPMASS=384.77203 5903.70898
CHARGE=2+
RTINSECONDS=960
SCANS=967
149.02299 363.64
156.33063 185.562
193.13899 282.338
234.17805 1089.73
264.66855 455.651
279.15823 477.549
284.68375 928.809
285.18567 236.502
302.19382 302.296
306.69882 212.569
314.71353 481.628
315.20877 211.306
324.96930 196.081
334.72800 5747.43
335.22971 1903.4
335.73315 430.974
352.98474 209.184
383.83649 256.611
384.77237 7899.34
384.83386 233.772
385.27368 3301.27
385.77429 1045.29
402.96451 1073.53
403.96387 407.35
421.83249 819.413
439.84518 1376.59
470.15649 205.859
585.37207 192.368
END IONS

BEGIN IONS
TITLE=Spectrum63 scans: 975,
PEPMASS=498.58282 13125.23828
CHARGE=3+
RTINSECONDS=967
SCANS=975
157.173 15.2129
164.001 77.6067
165.134 10.0918
170.188 7.62884
171.082 21.7329
181.080 102.397
182.172 14.5921
189.463 4.44804
195.045 10.7654
198.076 63.2023
199.040 120.506
199.859 11.2677
206.075 9.01313
209.074 8.37448
212.099 5.59117
216.049 855.948
217.177 47.1393
218.050 25.0695
221.155 11.0778
225.042 8.43244
225.989 13.7375
228.244 15.5145
229.221 16.8807
237.164 22.5684
238.232 3.10109
239.974 6.59653
241.063 5.27201
242.177 7.01672
244.014 13.7823
245.175 9.73825
247.187 9.53673
249.095 8.1321
251.092 12.0485
257.340 5.11819
258.121 16.6795
259.189 8.78796
264.973 37.8096
267.332 6.73948
273.505 59.0679
276.033 9.89728
278.337 7.35028
283.624 17.4163
284.255 33.3821
288.112 9.9818
289.784 6.26349
290.615 6.16645
293.132 32.262
294.125 9.76817
295.196 26.713
296.035 10.8833
302.150 38.1072
303.230 25.3446
304.004 9.09651
304.793 41.7852
307.269 8.22552
308.055 30.5784
308.683 51.729
311.223 10.7714
316.192 11.6682
317.237 4.01757
322.713 7.57956
325.192 21.5021
327.458 18.049
329.117 66.4037
329.930 15.2084
334.315 11.4032
336.633 44.3444
337.370 34.693
338.069 30.1939
339.416 6.78041
340.291 34.6213
341.272 21.3858
342.087 8.45341
343.147 24.1501
344.305 58.811
345.241 29.3787
345.929 5.06442
347.963 22.6477
350.925 30.456
351.526 22.0942
352.252 42.2282
353.166 42.044
354.035 27.0212
355.262 34.4119
356.112 6.15698
356.968 9.08177
358.303 15.4151
359.964 78.7073
363.163 17.2679
364.239 41.9732
366.021 27.3239
366.975 40.8029
368.048 14.5589
368.933 32.7722
370.274 25.3648
371.467 33.1956
372.365 6.18137
373.292 63.7338
376.384 7.60679
378.014 70.1935
379.202 170.937
380.174 81.7693
381.038 68.5618
382.278 41.7316
383.016 19.3159
385.193 21.2013
386.789 127.681
388.212 15.6955
388.921 14.0918
390.343 33.6934
392.039 50.69
392.953 11.0446
393.886 20.1767
394.988 34.5605
396.412 42.8171
397.288 10.0948
398.053 11.1862
399.296 20.4262
400.044 19.419
401.919 12.5635
403.101 29.432
405.718 26.9915
406.950 32.3092
409.161 36.0549
409.875 262.337
410.969 228.652
411.958 107.586
412.909 29.9812
414.094 10.7794
414.988 15.6529
416.183 10.4362
419.202 5.46888
420.587 27.7572
422.237 35.7763
422.940 24.1735
423.948 145.807
425.093 62.2665
426.898 136.57
428.161 52.0813
429.075 87.337
429.728 151.132
430.372 57.2783
431.540 71.2321
433.923 72.8483
435.401 68.3201
436.268 69.7252
437.707 119.689
438.861 113.357
439.884 61.9131
440.702 51.3789
441.677 36.2823
443.858 39.5825
445.116 64.3708
446.645 44.8306
447.441 11.6893
449.750 82.7554
451.935 205.58
453.036 327.513
454.189 229.367
455.068 274.274
456.234 135.7
457.353 99.005
458.679 105.676
459.662 8.88702
461.141 45.0317
462.118 165.884
463.161 177.502
464.032 196.947
465.445 89.3533
466.330 95.7257
467.483 85.4871
468.364 75.217
469.396 204.409
470.245 105.03
470.887 118.791
471.979 28.0127
472.977 108.051
474.370 68.0022
475.411 133.851
476.626 231.468
477.378 703.119
478.427 49.0227
479.990 712.527
480.957 907.915
481.944 303.428
483.091 309.344
484.097 103.01
485.433 446.902
486.200 103.504
487.194 2463.68
488.128 127.602
489.345 387.13
490.250 241.586
491.220 40.7437
492.792 177.958
498.075 24.2038
498.818 91.1581
499.700 42.7794
508.260 16.0711
515.903 55.7165
528.297 30.9786
534.036 50.8649
549.415 142.662
550.539 125.185
552.403 41.7176
554.201 7.09117
558.408 1192.05
559.336 191.018
561.475 6.08779
566.415 24.0505
567.416 18.0505
568.149 19.2766
576.471 6.83203
577.271 36.2004
584.593 5.33129
589.144 26.2971
601.239 10.2826
603.168 24.1133
607.299 11.8941
611.313 14.4451
618.060 33.4705
620.200 11.287
622.191 39.054
629.603 29.8875
631.279 59.3497
637.927 25.7774
640.039 10602.1
640.907 2041.82
641.903 67.6758
643.592 59.2975
644.929 42.6856
647.883 55.4455
649.193 66.2217
656.582 10.4688
661.590 27.8168
673.458 44.3704
674.607 35.0761
679.304 10.8934
681.527 9.57004
682.500 9.04583
684.870 76.9466
691.868 27.9372
695.667 1173.97
696.373 201.733
697.000 25.6954
699.521 16.3382
704.082 57.6587
707.323 12.5579
711.333 57.5753
713.058 6.00206
715.651 7.54089
727.727 6.14985
728.421 23.6925
729.231 20.5276
734.539 7.41919
735.369 11.7464
745.616 39.9152
746.451 17.4956
753.417 28.5754
766.864 45.1437
786.431 11.7481
795.581 11.0789
828.738 16.186
850.449 30.8007
857.586 15.2619
864.258 14.0217
910.387 10.4538
1132.623 5.80377
1193.552 7.50659
END IONS

BEGIN IONS
TITLE=Spectrum64 scans: 976,
PEPMASS=498.58282 13125.23828
CHARGE=3+
RTINSECONDS=967
SCANS=976
105.06571 1450.75
136.07462 179.633
164.03444 277.557
181.06111 1590.09
199.07190 640.457
216.09804 3544.11
217.10139 203.197
289.01379 186.147
293.11407 335.778
337.67572 203.487
340.99911 247.397
373.19846 410.761
417.25424 212.384
421.17377 572.021
429.08896 1593.07
429.73868 326.01
430.24274 411.255
463.56946 577.633
463.90390 696.556
469.72525 193.939
477.22717 1354.86
477.56491 1343.21
477.89792 353.413
480.90421 378.85
481.24054 372.559
484.76840 600.643
485.25934 1179.52
485.76303 388.302
486.25824 240.479
486.90164 653.851
487.23795 559.074
492.90564 756.48
493.24301 731.284
493.77078 1333.84
493.91418 205.991
494.27502 713.693
498.58554 509.261
499.04608 269.551
515.87952 354.024
533.88672 475.202
540.78436 224.966
545.31403 594.473
549.28876 797.15
549.78900 548.446
558.29376 2176.62
558.79547 1177.87
559.28540 249.53
559.78961 204.885
619.23846 275.839
631.31836 266.85
631.80975 198.471
639.82507 15872.9
640.32709 9793.74
640.82739 3745.55
641.32971 996.662
674.35870 743.679
675.36340 310.126
695.34070 2517.56
695.84595 1044.41
696.34216 493.286
696.84521 314.181
745.39337 1427.1
746.39557 469.85
858.48273 556.321
859.47974 283.545
986.54126 384.933
END IONS

BEGIN IONS
TITLE=Spectrum65 scans: 978,
PEPMASS=747.37091 7321.09961
CHARGE=2+
RTINSECONDS=969
SCANS=978
238.174 31.4633
269.109 11.4434
283.504 7.98613
290.161 13.8415
291.323 14.0604
298.043 7.49571
299.249 12.0717
303.183 13.9198
311.259 20.9749
314.330 15.4392
326.275 11.7632
327.246 48.2149
336.116 19.9324
344.282 29.3711
349.262 7.27017
353.315 3.92862
355.056 24.6066
361.730 19.9768
364.267 15.6047
368.430 5.71515
369.273 18.2125
371.343 10.1118
379.273 42.6989
380.368 17.6378
383.033 8.85578
390.355 20.307
397.180 12.713
399.139 31.0192
400.226 31.8409
405.095 38.452
414.441 13.3584
417.245 109.547
418.102 20.0801
421.262 128.596
422.153 25.189
424.246 17.2337
425.150 15.5633
426.983 39.8364
436.194 8.68551
439.258 10.1293
440.740 19.9969
442.187 31.6284
444.345 9.00259
449.445 9.92582
452.307 26.8851
457.220 8.66974
465.266 16.7099
473.698 21.929
483.081 8.47354
484.530 53.9238
485.435 78.5946
489.988 38.8364
491.043 15.797
493.817 42.8536
495.046 53.1728
503.204 11.3231
504.524 21.6106
508.214 36.4262
509.380 20.3841
510.418 18.0685
512.256 15.1085
516.174 6.31517
523.827 40.2675
527.130 6.71675
528.171 39.0767
529.273 26.9891
530.204 10.5332
534.442 11.1995
538.113 14.3082
545.221 206.494
546.355 61.3019
547.277 38.1385
550.358 6.94539
551.364 7.39409
555.583 31.0466
558.312 59.6069
561.470 19.0247
562.292 4.48599
563.517 29.3021
566.661 9.77816
572.833 24.0669
574.003 9.21808
577.594 37.7114
581.165 53.3517
582.264 44.9189
583.533 15.2974
585.143 13.0406
587.255 30.8511
594.429 18.0263
599.359 35.7555
600.303 49.0236
600.962 54.4221
601.721 19.9381
603.352 18.8491
605.432 19.4739
610.120 45.4579
611.788 16.0217
613.865 9.25945
615.072 29.9941
617.307 136.958
619.477 55.7945
620.470 48.37
626.333 4.5539
629.240 19.2381
631.304 9.06673
633.009 23.9845
634.287 39.122
635.454 25.8106
636.366 64.0232
639.136 15.5786
639.974 516.26
640.950 43.6714
641.659 8.00421
644.106 46.1184
645.386 85.5383
650.273 59.7827
650.942 9.37703
652.782 52.3487
653.772 29.3807
657.243 91.2815
659.641 65.7628
660.352 18.9864
662.882 58.6669
667.306 39.622
667.919 84.1818
668.860 6.16553
671.465 68.631
674.411 300.039
675.480 87.6631
678.231 30.6563
679.873 88.6957
680.992 38.22
681.829 13.3357
684.595 156.267
685.653 135.934
686.326 55.2859
687.479 40.8133
688.263 30.3902
690.294 17.9319
691.586 28.1071
692.686 30.7372
694.352 64.3781
695.421 106.288
696.088 44.9443
697.253 21.9447
698.237 22.2193
700.349 92.531
701.365 145.045
702.173 28.2222
703.403 122.447
704.303 64.0962
705.111 67.8807
706.217 96.321
706.957 55.9017
708.608 110.918
709.617 95.1694
710.377 21.039
711.190 6.93829
712.045 108.97
712.997 21.915
714.738 27.5865
715.735 240.251
716.980 169.691
720.709 41.8761
721.852 140.875
722.870 67.9029
724.192 89.539
724.960 22.8958
725.666 21.1006
726.341 76.5176
727.554 64.8391
728.338 250.679
729.550 290.666
730.373 255.796
731.362 20.1262
732.461 131.687
734.344 44.9224
736.053 56.5941
738.516 411.482
739.524 239.213
757.338 22.2425
759.359 34.5354
761.426 12.6917
770.369 24.2117
773.513 54.1965
774.259 17.3962
775.461 21.489
778.300 4.56337
784.177 16.212
785.300 8.24309
786.535 6.18595
795.489 22.193
797.454 35.5496
799.438 35.1064
802.616 21.3067
806.383 21.812
811.851 33.8316
814.496 21.1392
817.305 16.2368
820.542 39.3262
821.409 34.8092
822.358 99.1564
823.498 39.832
825.993 69.2883
840.719 42.6696
841.473 69.881
842.619 13.9081
843.411 22.8728
858.544 170.257
859.604 38.5291
860.511 19.6571
871.009 131.16
876.183 109.658
877.148 71.4866
885.469 16.3277
887.589 7.25954
890.306 58.3988
898.136 77.2256
915.298 23.7227
919.458 32.8801
921.039 41.3675
921.850 29.9691
932.429 9.12989
933.441 9.80235
937.767 47.2197
949.541 48.8693
950.463 13.7112
952.535 17.9442
968.720 37.1347
969.569 66.4929
970.587 66.288
981.615 18.4338
985.354 16.2226
986.616 245.754
987.564 53.3824
995.881 30.4928
1018.888 44.0728
1044.752 16.4095
1071.623 20.8212
1073.757 6.07523
1092.477 17.1512
1098.939 64.6967
1099.639 14.4711
1115.610 28.4577
1116.615 35.4686
1117.535 44.5192
1132.505 64.94
1150.654 12.5806
1160.654 34.4594
1175.308 45.3881
1184.712 11.8749
1203.438 10.3175
1215.533 11.143
1261.535 20.6261
1278.684 69.0661
1279.637 17.855
1280.533 40.1485
1281.173 15.1918
1297.705 16.1607
1307.696 12.5168
1347.639 31.3837
1348.656 32.5349
1365.823 9.82541
1366.818 36.086
1367.652 25.0812
END IONS

BEGIN IONS
TITLE=Spectrum66 scans: 979,
PEPMASS=616.80249 5109.64209
CHARGE=2+
RTINSECONDS=969
SCANS=979
195.175 19.1682
202.014 34.6316
204.256 14.9824
240.125 15.7724
241.180 16.9711
242.025 29.599
255.942 10.3777
258.943 6.32751
260.101 16.6345
280.129 19.314
284.967 4.86226
288.299 30.5424
289.269 5.76503
303.033 17.2296
308.166 27.7295
311.210 12.409
312.194 32.919
316.236 26.3802
320.224 23.2263
321.228 13.6848
325.220 9.62747
339.262 8.0729
341.310 22.7182
342.266 17.0513
346.250 16.0524
346.926 10.3575
352.513 46.0885
355.205 65.3112
356.306 16.5797
358.176 25.9919
359.094 18.9669
360.213 8.41449
360.951 31.957
362.169 3.90087
363.238 18.99
366.167 7.45998
367.191 5.02896
368.097 7.46939
370.200 10.3128
372.237 20.8735
373.225 10.7194
375.076 27.604
379.903 46.611
380.647 11.5476
387.377 25.657
391.954 34.0099
394.253 87.5556
395.156 38.4497
396.859 14.1026
398.150 6.17516
401.010 29.1839
412.196 50.8411
414.112 25.2952
417.088 39.5471
420.053 18.2815
421.162 13.5586
423.098 18.8461
425.267 13.9904
427.273 17.8521
429.062 25.2773
432.366 37.8699
433.127 6.19604
433.872 22.5772
438.315 7.5142
440.051 8.84537
442.117 7.64143
450.200 20.9727
451.175 93.6923
452.117 49.2116
453.249 10.3257
456.288 50.4378
460.971 63.1547
462.308 13.1766
464.183 34.1637
465.182 7.37291
466.215 29.1499
468.995 26.1859
469.924 36.9003
471.044 31.6172
473.209 34.2012
474.189 53.4853
475.176 73.4066
481.518 50.2329
482.154 50.5867
486.966 24.7286
487.835 89.3057
489.300 156.972
490.166 26.8653
491.184 6.15614
492.742 69.7106
495.020 36.8254
496.212 103.04
497.345 5.15481
499.026 21.1104
500.944 10.4583
502.100 10.0695
503.989 65.6864
504.860 24.6563
505.891 24.6959
508.478 117.421
509.288 3.97154
510.200 22.8939
511.289 10.313
513.096 49.2754
516.243 76.8189
517.332 19.3594
520.166 39.6657
521.304 51.1233
523.630 29.7014
524.955 20.6448
525.696 6.80752
526.892 39.155
527.898 11.6931
528.800 117.667
529.754 6.27103
531.260 26.2768
533.105 19.4635
535.646 118.556
536.370 45.251
537.003 12.669
537.652 8.66917
538.258 6.61954
540.623 39.4968
541.796 64.6262
542.680 60.9628
544.556 66.9327
545.212 60.8507
546.084 24.2837
547.809 17.0672
549.732 58.9426
552.161 20.1763
553.064 35.354
554.225 102.522
555.203 34.5534
556.356 109.661
557.116 9.15216
558.103 66.7324
558.996 17.2737
559.828 13.8181
563.160 70.0775
564.126 34.9092
565.377 87.378
566.077 60.2979
568.313 6.44445
570.113 208.165
571.020 98.416
572.135 320.763
573.187 91.3454
574.171 33.5297
576.267 149.88
577.345 87.6596
580.050 5.29321
580.756 38.4303
582.196 256.22
583.171 174.669
584.144 20.6433
585.561 126.514
586.883 91.3738
588.226 27.7299
589.362 161.97
590.364 200.18
591.842 45.833
593.402 85.2237
594.449 175.074
595.894 192.297
596.890 219.521
598.442 552.579
599.236 316.296
600.022 177.371
601.491 23.6504
602.240 10.5207
604.221 45.1121
605.359 69.9721
607.506 546.637
608.541 465.4
614.989 12.5164
616.001 42.2295
617.603 15.5445
621.348 38.507
622.164 26.2958
626.079 12.1566
633.360 626.577
634.335 193.469
635.329 87.883
639.461 77.3091
640.540 35.2797
644.298 29.2136
652.361 4.33055
657.504 25.4724
660.326 23.6773
663.221 52.9321
675.282 29.5809
685.520 11.2909
694.215 15.2299
697.870 145.076
700.420 18.8275
710.344 7.15878
726.344 77.622
727.578 45.8904
728.481 36.1325
736.362 55.3654
742.341 20.449
746.619 29.7002
747.674 51.9844
748.365 28.6308
749.547 22.289
761.130 74.8382
765.366 72.4349
768.426 22.2877
777.220 70.9678
778.424 18.4135
783.377 30.3524
784.240 9.04893
785.331 46.1466
786.464 7.4846
787.986 37.5342
790.341 29.7201
798.535 37.2911
801.451 18.8238
803.399 166.919
804.520 25.2423
814.845 14.7955
819.429 16.9305
822.700 38.4186
827.567 13.7825
836.660 9.7728
842.443 19.2283
855.842 32.2335
860.449 130.521
861.341 22.5708
879.394 7.30473
880.517 12.6424
897.258 5.15875
911.431 5.92875
912.598 4.26738
913.444 20.2266
917.511 51.7642
951.966 52.5537
974.649 53.3239
986.298 6.19671
987.013 11.5012
1021.949 23.7392
1023.468 64.6479
1024.685 14.9663
1038.312 6.20261
1040.462 12.319
1041.540 36.0053
1059.927 9.05954
1060.600 12.2817
1062.723 28.8807
1067.673 27.8355
1086.634 16.4706
1104.124 20.459
1106.641 20.619
1119.208 28.0452
1147.703 31.0485
END IONS

BEGIN IONS
TITLE=Spectrum67 scans: 980,
PEPMASS=747.37091 7321.09961
CHARGE=2+
RTINSECONDS=969
SCANS=980
216.09837 467.704
324.96973 241.554
429.08856 1213.41
639.82281 204.342
640.34839 241.197
663.16077 193.557
674.36725 232.946
745.38971 405.488
747.37219 856.891
747.87128 488.983
748.36682 248.404
858.48383 284.124
END IONS

BEGIN IONS
TITLE=Spectrum68 scans: 981,
PEPMASS=616.80249 5109.64209
CHARGE=2+
RTINSECONDS=970
SCANS=981
266.98413 198.122
341.00433 275.597
429.08939 2415.81
447.09686 327.171
489.28152 299.247
576.31586 289.487
633.32990 1141.85
634.33264 294.951
746.41547 268.257
803.43829 323.449
860.46698 410.253
917.48163 305.049
END IONS

BEGIN IONS
TITLE=Spectrum69 scans: 983,
PEPMASS=711.23517 2083.46460
CHARGE=2+
RTINSECONDS=971
SCANS=983
221.087 10.1622
255.077 6.25243
261.290 19.3254
268.100 7.35387
279.315 14.3137
321.184 7.84109
324.075 11.9976
329.913 82.4903
332.219 13.0457
334.171 15.5352
335.198 11.614
350.338 26.7127
355.028 7.31265
358.090 147.892
379.334 28.5196
383.319 13.8574
387.742 12.452
394.116 6.45197
400.462 27.8949
407.158 12.2116
409.226 23.3668
410.593 13.0811
427.232 45.042
430.319 8.64409
431.867 13.3667
436.115 54.0398
437.115 14.8966
438.597 52.3998
439.284 83.1367
441.214 39.3326
454.424 22.9611
456.170 41.0441
459.035 26.242
461.944 16.8383
462.838 25.2101
465.342 15.3141
468.399 19.7412
469.013 37.2856
476.034 7.74866
477.275 11.4255
482.250 7.93368
491.218 113.603
492.050 18.5802
496.047 32.4277
497.043 23.1396
498.234 44.2208
498.852 7.36947
502.737 30.3186
510.261 30.0515
511.314 58.1806
512.010 11.4376
517.107 15.8455
520.295 236.773
520.954 11.4526
525.261 13.4514
526.215 60.1593
528.606 18.8257
534.969 72.6242
536.129 56.2825
538.219 15.1047
540.074 33.1344
543.249 29.6278
546.146 37.5117
549.280 86.6546
550.154 33.4313
551.596 32.1295
554.268 4.77822
556.796 6.36162
564.684 28.6834
565.646 16.9761
572.573 22.843
574.189 22.7527
575.748 16.7537
580.722 22.6894
583.995 14.204
586.610 13.393
592.021 20.4641
592.905 23.9911
594.109 13.848
594.889 8.38329
595.913 21.8468
597.289 24.7893
599.106 91.8976
600.514 47.0064
601.153 156.91
603.155 28.5234
605.658 6.38827
609.891 18.1495
610.682 45.0487
612.808 35.769
616.571 21.2358
619.257 19.0924
620.003 39.4857
620.832 218.724
621.521 5.08886
623.159 86.9423
623.850 48.0102
625.651 90.9137
626.457 5.89229
629.999 112.34
631.534 36.4124
633.374 21.7122
634.902 83.1943
635.603 4.407
636.671 67.5331
637.516 17.2695
638.568 63.6016
639.691 11.3436
642.218 98.8483
645.564 36.2571
647.688 3.52237
649.629 82.2734
650.685 5.42978
651.854 17.409
654.961 29.0823
656.155 14.2443
657.109 58.7807
658.562 143.2
659.214 18.5411
659.938 23.5394
661.866 79.2437
662.943 33.3038
665.075 134.06
665.710 20.7638
667.506 59.0881
670.806 11.5744
672.063 42.326
673.417 69.8619
675.234 111.794
675.920 13.9825
676.606 44.5108
680.150 72.6663
680.886 140.086
682.869 28.6277
688.154 26.113
688.793 34.3482
690.146 92.405
691.212 123.636
693.088 258.673
694.307 148.018
695.399 200.902
696.508 308.888
697.116 14.4114
698.289 36.5231
699.431 44.5383
701.742 74.5191
702.647 103.81
711.588 27.4744
717.365 42.2928
719.044 18.5686
760.192 59.4452
761.294 70.0451
765.212 24.0098
798.486 24.2298
802.716 96.5161
808.527 27.1551
811.362 38.9341
816.135 44.641
819.223 96.311
820.393 8.10243
821.156 97.1995
825.121 9.2188
833.458 93.8492
843.568 25.1224
852.127 33.1225
860.588 59.4496
876.197 8.43461
877.394 84.883
878.361 27.2615
880.097 31.8214
880.998 59.1061
884.809 8.91334
885.419 23.0131
887.996 43.5222
890.605 22.4857
903.355 16.7961
909.464 53.0397
916.364 24.0978
954.440 16.8994
959.817 17.308
980.437 16.4208
981.359 137.63
982.362 14.9688
991.631 29.6671
999.312 12.0641
1004.463 14.9903
1008.420 86.8339
1015.438 11.9795
1033.599 7.72356
1039.399 140.508
1040.429 47.6529
1041.310 25.2435
1061.524 27.6624
1084.435 8.94156
1108.593 5.58904
1116.323 7.98562
1119.515 5.14865
1136.608 23.495
1144.111 15.6226
1158.028 18.0796
1200.649 22.3568
1201.469 27.506
1202.364 86.7686
1203.360 17.2944
1259.645 15.1006
END IONS

BEGIN IONS
TITLE=Spectrum70 scans: 984,
PEPMASS=533.25348 1951.16711
CHARGE=2+
RTINSECONDS=971
SCANS=984
155.953 14.999
157.108 15.1918
172.728 9.06655
174.939 23.6133
181.050 4.55457
188.990 63.7609
190.026 14.323
197.851 18.3043
199.319 21.0212
203.352 6.96174
206.995 39.4557
209.927 7.78843
212.157 6.21374
214.139 16.2991
214.970 7.47031
219.148 5.4382
221.099 113.981
225.158 22.6873
228.897 4.97551
232.144 20.649
235.108 11.8012
240.125 29.4279
243.868 15.5211
247.113 4.90973
249.173 10.0006
254.206 5.82783
260.258 12.2117
261.141 21.5737
262.177 39.5807
263.260 16.9084
264.411 8.82562
265.782 30.391
267.019 4.77556
270.284 14.1495
272.526 7.86799
273.446 10.058
274.144 30.1171
278.952 26.4811
280.304 19.502
281.093 33.05
282.245 8.82661
288.939 7.86987
295.189 39.0097
296.329 12.2116
298.165 7.37908
299.146 28.201
300.047 13.8556
302.104 63.9586
304.227 14.6238
305.083 19.1424
306.080 16.6225
308.124 22.24
309.148 69.2961
310.057 16.9341
311.047 8.29035
315.301 19.8189
318.195 13.6691
318.848 25.9561
319.486 17.5014
320.120 7.74558
321.271 11.4172
323.103 26.7597
324.397 9.95352
327.125 32.4742
329.394 12.7478
331.108 25.0777
334.278 17.1762
335.033 4.81109
335.953 4.9178
337.938 16.263
339.026 9.70513
341.185 14.8119
342.153 20.5025
344.129 4.94994
345.161 22.8666
346.147 17.0059
352.331 37.4339
354.185 4.31749
355.178 27.2509
356.073 23.9911
357.374 12.6409
359.938 32.5543
361.029 9.63349
361.899 6.60048
363.576 20.9402
364.541 29.8537
366.166 7.44727
368.520 43.7423
369.209 61.475
370.062 7.62299
372.042 55.7547
373.209 6.70549
374.189 3.9045
375.162 42.0053
376.264 267.059
379.346 27.0203
385.031 19.1022
385.943 10.0521
387.008 95.0292
388.080 12.626
388.741 95.7714
390.317 25.1252
391.236 10.5244
392.630 21.069
394.041 12.0834
396.874 20.0529
399.181 16.7094
401.172 35.4832
404.323 27.7436
404.977 29.7102
405.989 176.882
407.397 51.4043
408.987 26.3865
410.091 48.0499
411.027 21.027
411.812 5.11696
413.472 27.3996
414.233 28.1466
415.990 6.0976
417.034 111.654
417.977 30.2202
419.327 11.9413
421.125 150.144
422.276 164.978
423.097 3.87637
426.172 30.4319
427.213 13.8277
428.207 81.7261
429.278 79.386
430.529 58.0608
431.147 19.4997
431.975 11.0821
433.249 59.6207
434.026 25.9526
436.735 34.7609
439.313 497.653
440.173 100.629
441.393 11.4971
442.735 107.415
443.458 74.2308
444.164 92.6795
445.060 99.3797
446.123 101.341
447.099 82.735
448.188 145.88
449.182 29.9692
449.949 21.3734
452.209 28.4206
452.946 7.02723
453.828 27.5586
454.543 17.1608
455.499 26.0286
456.247 13.6765
457.993 24.6805
458.893 94.7896
460.021 80.3289
460.917 112.071
461.839 34.1774
462.471 12.278
464.239 72.6077
465.398 60.1722
466.896 24.8579
468.613 83.1362
469.273 13.8996
470.101 69.693
471.472 59.4243
472.385 117.478
473.104 107.394
474.324 17.1124
476.042 27.2641
477.130 37.4415
478.868 42.1632
480.135 19.6991
481.087 40.5577
481.774 54.1439
483.573 26.9935
484.209 63.7876
485.834 49.4461
486.930 148.607
487.966 288.203
489.199 253.522
490.282 157
491.721 28.658
492.573 66.1123
493.251 20.5152
494.178 43.4666
495.098 21.5986
497.031 197.339
497.747 16.8797
499.125 19.52
500.255 89.6257
501.247 43.6586
502.556 220.059
503.844 147.377
504.961 69.7941
506.025 58.3246
507.073 125.014
507.697 51.977
508.467 58.4539
509.347 72.4422
510.194 132.675
511.479 137.462
512.770 144.835
514.264 246.731
514.978 632.981
515.933 770.307
516.924 80.1566
518.103 22.1483
518.909 171.216
520.675 184.413
521.535 43.0428
522.318 247.309
524.362 1175.03
525.298 250.747
525.984 12.984
527.747 4.98339
529.213 6.18574
533.864 64.4068
534.937 14.5775
545.113 19.7185
552.040 13.4524
554.467 9.60272
559.217 16.3376
564.641 137.497
577.190 44.148
578.240 18.9781
582.073 14.3176
596.332 31.7291
597.920 68.7447
607.229 5.91701
618.394 245.899
619.503 100.787
625.296 65.7353
627.842 8.03494
634.277 17.2357
636.412 21.5794
639.393 47.0319
645.402 63.7581
646.297 6.15612
653.709 14.3872
655.270 59.8559
656.366 18.2542
672.512 21.4178
673.259 12.853
679.935 26.9078
683.361 10.5555
685.678 40.5744
689.534 18.8757
690.189 52.5724
694.979 25.5967
700.464 45.8731
703.770 47.516
704.953 73.3245
717.582 25.3099
719.534 19.083
721.345 7.5287
723.310 10.5341
725.398 35.6249
727.667 19.6691
728.425 39.0495
729.370 18.8699
733.225 3.58363
734.330 5.71188
740.944 38.0622
742.492 5.53887
745.435 13.1663
746.469 210.547
747.513 119.008
748.446 70.541
769.404 17.8545
770.099 30.3465
776.597 24.7763
779.177 31.1227
787.250 24.6844
801.388 14.4485
804.491 20.4806
806.369 26.0896
813.363 34.319
819.734 13.2707
860.497 20.6047
861.636 21.947
877.463 117.023
878.450 108.564
881.793 7.04199
892.479 17.4414
895.310 23.4104
897.611 5.77851
901.836 16.2346
917.609 15.5818
952.377 15.815
978.963 20.0548
END IONS

BEGIN IONS
TITLE=Spectrum71 scans: 985,
PEPMASS=711.23517 2083.46460
CHARGE=2+
RTINSECONDS=972
SCANS=985
104.38972 189.052
290.76791 186.118
368.71082 190.028
429.08884 1588.21
719.01392 227.843
928.58936 195.565
END IONS

BEGIN IONS
TITLE=Spectrum72 scans: 989,
PEPMASS=491.22589 8386.24609
CHARGE=3+
RTINSECONDS=975
SCANS=989
142.007 11.4212
154.106 9.37447
166.197 7.06715
167.008 6.24272
169.087 42.599
173.217 8.18357
180.418 25.7818
185.231 66.7237
187.079 3.79655
193.905 7.69317
197.142 8.62935
199.899 22.6633
204.020 10.9331
210.162 5.61947
211.015 18.4472
213.199 13.2045
214.044 7.57577
216.008 12.3297
219.239 56.0347
223.254 8.01126
225.048 6.3124
226.102 27.3117
227.215 4.86681
228.178 18.9898
230.979 34.0464
232.203 85.5838
233.169 33.0717
234.221 8.96843
235.026 5.38478
237.342 13.1485
243.066 377.449
244.214 42.1677
245.188 7.53638
247.269 15.6504
247.990 56.7039
249.004 120.329
250.293 26.2053
253.135 11.8343
257.086 9.2874
260.166 891.252
261.151 177.538
262.163 50.0112
266.166 5.19097
266.953 851.885
268.035 77.7313
269.133 19.0148
271.117 16.644
273.837 13.8098
277.679 11.5154
282.508 21.3898
283.947 3.51619
286.897 161.12
288.464 12.0273
290.128 20.8068
290.953 50.0765
292.166 32.1377
294.209 7.99152
295.189 5.35093
297.301 8.08934
298.255 18.7451
302.421 32.3854
304.209 12.3722
305.297 23.031
307.239 6.49075
309.270 40.0909
310.318 32.1635
311.326 10.4207
315.100 14.3476
316.034 44.0558
318.927 8.06465
321.431 11.0686
322.386 9.4301
323.128 37.4715
324.721 19.6289
326.405 14.2405
328.115 19.5752
329.437 7.66302
330.257 13.3949
331.372 89.8563
332.339 30.6753
333.151 42.5874
334.254 10.7868
334.957 44.5179
339.352 21.8797
340.219 16.3542
341.112 385.082
342.172 171.413
343.075 48.4052
344.175 12.2517
344.840 17.9753
346.653 92.2766
347.261 24.7029
348.251 44.0919
349.743 71.4555
351.082 6.56199
352.989 46.4367
355.156 23.831
359.008 80.1802
360.526 65.2142
361.202 22.9291
361.864 22.4845
363.039 46.2302
364.074 77.1705
364.868 109.129
366.257 11.6061
368.206 34.607
370.210 36.3933
372.089 30.3744
373.002 26.6772
376.036 80.4802
377.164 42.0293
379.124 1409.99
380.159 270.729
381.009 29.3984
384.276 17.3771
385.150 86.4683
386.328 16.1768
387.268 13.9395
388.101 31.8879
389.038 24.2854
390.080 18.5024
392.057 265.046
392.858 101.423
395.441 59.2678
396.322 24.5906
397.180 44.9998
397.811 14.1826
399.124 49.2624
400.006 32.521
401.270 58.3852
402.018 33.2049
403.094 602.207
404.135 148.886
404.899 55.9286
406.176 30.102
406.816 82.8825
407.805 94.7116
408.855 5.07576
410.040 91.9284
411.190 5.17812
411.907 30.3885
415.160 177.263
416.165 133.649
417.215 59.8293
417.907 73.7899
419.072 76.2601
420.286 127.135
421.258 22.2882
421.920 13.6572
423.273 142.152
424.248 94.2333
425.548 182.4
426.255 16.3266
427.249 74.3337
428.039 12.9354
429.087 113.067
429.858 72.0429
431.169 48.6648
432.014 85.3921
433.144 231.441
433.989 39.0928
435.289 84.1764
436.292 96.1002
437.131 53.6096
438.301 166.668
441.535 56.7404
443.133 59.0208
444.359 64.4972
445.004 441.475
446.075 440.189
447.180 227.612
448.127 217.26
449.318 83.5598
450.267 93.9003
451.355 82.9892
451.959 6.09696
453.203 72.7236
455.487 281.357
456.192 39.1662
458.210 395.509
458.988 142.36
459.631 188.841
460.350 174.879
461.109 81.1359
461.899 20.2548
462.806 70.8714
463.844 81.128
464.712 37.283
465.766 7.3806
467.342 35.372
468.160 143.609
469.210 217.592
470.509 149.367
473.021 558.787
473.943 665.309
475.038 199.578
476.135 135.49
477.060 62.2922
477.767 19.5941
478.875 108.124
480.043 327.628
481.018 46.6425
482.383 576.521
483.336 356.406
484.101 14.2786
485.239 469.513
485.915 65.3716
491.402 96.0437
492.356 23.8457
493.096 36.0429
497.716 8.87818
506.938 73.3809
508.359 16.8509
513.439 61.8972
515.252 20.5709
516.214 154.011
517.063 76.471
519.114 14.4558
520.191 14.6869
521.379 44.3276
525.353 1147.73
526.471 149.475
537.185 8.53642
542.432 12.5136
543.122 7.73817
544.028 10.5043
550.408 7.9158
551.192 4.14794
555.112 13.4284
558.364 22.4454
561.598 37.6165
565.344 12.0132
567.607 34.8551
570.187 15.7394
572.241 491.51
573.220 177.297
574.246 55.4356
582.458 11.7221
588.485 53.6499
589.306 22.7598
590.878 61.4736
595.632 8.24682
596.431 18.4342
598.045 475.276
598.993 102.706
601.698 25.0983
606.913 9159.4
607.874 1595.28
608.815 135.236
613.477 39.8393
615.515 25.4379
616.208 24.7431
622.786 77.9038
626.712 30.0661
627.585 41.3695
629.884 7.30474
635.261 82.435
637.425 17.4612
641.515 110.814
642.311 12.1631
643.330 38.0858
644.299 37.6921
645.102 20.1771
647.248 4.04815
649.503 41.8713
651.870 14.3615
659.403 3.77798
660.459 21.0835
663.516 49.2646
664.923 75.353
668.515 23.691
671.349 44.4622
672.431 15.6705
673.240 9.19764
674.036 72.0794
678.607 132.868
679.399 33.0421
682.375 13.2002
683.215 17.3645
684.879 8.88451
687.016 2859.29
687.914 791.771
689.001 52.2916
691.452 19.3919
693.548 34.6153
701.381 34.1128
702.374 27.9627
707.046 20.9009
710.432 30.623
712.052 9.40024
714.859 23.1735
726.698 13.3902
727.359 15.1946
728.317 189.673
729.073 18.8518
730.351 56.4401
731.554 24.8916
744.638 38.0144
745.866 19.2732
757.359 18.2381
776.447 11.353
783.460 26.523
784.400 43.3769
801.362 147.069
802.226 25.0797
803.506 22.9619
809.899 14.9624
810.548 14.4147
812.465 31.042
817.327 12.5572
818.831 22.0157
829.490 59.424
830.541 140.309
836.670 12.4334
839.946 37.6958
862.509 31.2458
866.540 9.48787
872.623 18.7858
879.128 20.1425
882.525 26.862
884.828 16.318
901.689 16.8207
907.557 22.7246
923.292 10.5053
930.635 15.9793
958.557 13.1076
965.603 24.2121
970.567 5.99666
979.650 9.1046
997.640 32.527
1025.342 11.5165
1066.504 24.8506
1124.847 25.3909
END IONS

BEGIN IONS
TITLE=Spectrum73 scans: 990,
PEPMASS=491.22589 8386.24609
CHARGE=3+
RTINSECONDS=975
SCANS=990
117.10216 2079.43
136.07552 1794.41
143.11749 270.585
193.09700 258.14
221.09116 489.262
232.11217 660.311
234.14586 328.26
243.07980 1525.48
248.94843 264.43
260.10614 2091.45
261.10687 212.002
266.95865 2532.01
267.96381 297.586
286.64133 408.98
296.10663 767.456
297.10785 226.03
324.10043 275.258
340.99994 228.972
348.18808 592.644
359.03207 420.188
364.68988 426.048
379.08389 424.247
381.12332 523.414
384.15430 470.21
415.21194 482.253
415.71817 282.116
429.09003 953.247
458.20471 329.216
458.53589 482.719
485.24078 883.611
487.73608 259.965
491.05530 239.433
491.23383 502.753
491.55908 506.879
496.74213 1033.78
497.24091 252.442
516.25391 240.82
516.75323 207.821
525.25415 1695.17
525.75433 1196.69
526.25598 364.199
554.27173 306.462
572.27722 2404.33
573.28253 823.467
588.76544 284.862
589.28156 266.626
593.29126 211.452
597.78125 1081.19
598.27722 706.56
606.78552 5425.49
607.28717 3450.16
607.78735 1355.48
608.29694 303.881
669.76611 197.89
671.34863 585.805
672.35522 225.203
677.78278 388.931
678.29205 547.678
678.79816 273.018
686.79907 2489.03
687.30457 1808.34
687.80615 810.301
688.30664 411.579
728.36810 2402.6
729.37018 1043.37
801.31982 262.693
829.41785 1939.47
830.41760 804.337
865.38116 194.614
945.63135 218.462
1049.50476 996.674
1050.50537 592.81
END IONS

BEGIN IONS
TITLE=Spectrum74 scans: 992,
PEPMASS=606.78583 2786.76587
CHARGE=2+
RTINSECONDS=977
SCANS=992
186.003 4.11102
196.202 4.8308
198.234 8.897
200.033 32.5932
206.987 29.731
221.092 62.5323
223.152 4.43599
227.229 5.37812
234.097 19.6871
243.072 12.8412
251.140 13.7393
254.261 4.48426
257.212 21.0999
281.112 38.4661
285.546 27.154
290.178 16.1883
293.209 30.6897
295.285 50.5969
297.183 8.28251
310.495 54.9495
313.309 26.9098
325.100 21.9531
331.170 8.90194
331.876 8.4758
334.285 12.4904
341.043 26.6214
344.284 7.36163
349.297 20.7534
359.352 25.5485
361.195 5.4994
363.852 11.7972
369.213 104.774
370.249 17.7798
371.038 14.7104
374.808 10.7317
382.945 21.1663
387.303 21.069
388.900 5.38387
391.321 10.6589
392.049 5.84235
402.341 44.5873
404.299 11.2111
409.039 62.215
411.686 9.66094
413.296 7.43835
414.333 23.6861
415.041 4.87585
415.685 8.0694
419.077 36.6456
419.754 10.8793
425.005 28.3651
428.080 6.71296
430.321 46.6315
432.210 9.87034
433.072 33.1869
437.470 8.45864
440.444 4.99441
442.126 26.1991
443.144 30.0451
448.143 92.181
451.093 13.5715
451.813 42.087
452.918 35.6451
454.258 7.17035
456.563 13.3937
459.140 21.006
460.460 36.7107
461.123 63.6914
461.994 23.064
464.980 19.3488
466.288 11.6858
467.267 51.2899
468.333 8.03035
469.846 4.06229
472.031 7.17264
473.353 9.37269
473.981 20.2502
475.103 31.1062
476.071 61.7975
477.938 83.2541
478.890 94.7546
480.306 43.1852
481.709 32.3805
483.256 18.1585
485.287 39.4675
487.088 37.0027
488.634 8.98981
489.280 6.79631
489.937 41.5708
491.725 25.5548
492.938 26.2468
494.076 91.3904
495.149 63.0929
497.093 199.046
500.169 45.8677
501.207 5.92433
502.108 27.7465
502.945 12.5561
508.681 15.3004
511.260 66.7644
514.188 15.5686
515.048 5.96637
516.884 241.56
518.101 12.549
519.583 156.835
521.020 49.7106
521.725 43.8256
522.338 7.37223
525.095 57.6899
525.893 68.8883
526.802 15.7315
528.251 6.1424
532.374 53.9834
533.031 91.3827
534.093 135.227
535.152 44.6766
535.876 43.5567
536.661 81.5374
537.349 8.75773
540.972 112.575
542.010 10.7683
542.668 74.576
544.493 73.5847
546.133 18.8846
547.110 57.8831
548.547 28.4861
550.629 69.1898
551.815 23.3616
552.564 15.2359
555.628 9.60206
557.474 42.0976
559.140 35.0907
560.121 187.293
561.009 99.2848
561.983 137.628
563.134 196.365
564.015 102.089
565.150 79.6563
566.033 54.6653
567.128 39.7238
567.969 85.6084
569.451 5.47857
570.340 148.62
571.003 30.231
572.411 71.366
573.314 113.876
573.949 34.4186
575.162 12.1141
576.130 36.1475
577.039 42.8574
578.286 74.9664
579.111 47.196
583.088 56.9432
584.420 110.452
585.168 15.7107
586.066 13.3872
587.521 138.768
588.337 143.265
588.973 412.917
590.254 166.541
591.510 216.867
592.540 256.314
593.406 45.4271
594.071 20.1507
594.786 148.894
597.552 489.088
598.460 411.529
605.867 6.5678
606.891 34.2026
607.668 9.33747
616.356 7.82343
619.276 35.7409
621.392 24.4237
622.329 48.498
623.448 48.9407
630.268 12.7549
641.469 53.9268
642.385 25.3288
649.433 12.7036
661.938 45.6863
664.014 42.2549
669.173 5.79184
683.386 76.7669
694.659 67.688
697.126 45.3605
702.181 90.5178
705.073 6.99008
717.265 104.258
722.315 25.9068
727.908 29.9935
728.592 73.1316
730.700 3.56819
743.436 20.6242
744.563 16.2018
748.504 15.845
749.371 31.5026
750.536 16.9955
764.291 45.8051
768.786 40.8748
773.496 75.8707
786.490 9.86072
793.953 42.5532
811.608 15.4283
824.766 5.34265
829.601 46.8699
830.386 34.3475
831.426 25.6891
832.420 6.81403
838.448 24.6972
839.734 32.776
844.551 22.2544
847.415 9.22123
848.446 26.2215
865.589 59.4763
867.520 35.478
878.678 11.4999
882.350 32.2682
886.462 8.50614
890.242 6.4647
899.417 22.4618
907.262 17.5295
938.603 31.9106
947.264 13.6061
953.237 22.1525
961.523 44.3213
980.742 37.0187
983.722 41.6649
989.651 12.5406
995.712 14.9402
1001.673 13.0986
1026.970 11.1664
1033.615 28.6184
1066.554 4.45278
1085.667 11.5948
1100.753 10.2685
1182.480 14.4977
END IONS

BEGIN IONS
TITLE=Spectrum75 scans: 993,
PEPMASS=606.78583 2786.76587
CHARGE=2+
RTINSECONDS=977
SCANS=993
112.63582 202.892
136.07535 367.476
239.09630 353.932
429.08813 1279.65
646.73010 192.596
676.74750 231.293
829.40527 229.708
1175.14734 231.474
END IONS

BEGIN IONS
TITLE=Spectrum76 scans: 995,
PEPMASS=736.33527 7922.47705
CHARGE=2+
RTINSECONDS=979
SCANS=995
232.051 11.4891
234.273 70.6138
235.163 7.90924
237.295 32.3161
239.019 5.374
240.070 18.2704
243.100 22.7877
244.732 21.8349
253.256 35.7775
260.195 157.154
262.090 4.96251
263.250 40.5357
268.207 26.7575
297.610 35.8603
304.344 10.3198
318.149 32.2341
321.341 10.4438
324.251 40.8084
325.260 6.95088
331.292 4.86408
332.273 39.42
333.339 26.3686
334.194 5.76441
335.173 5.82294
336.061 12.1345
339.182 10.4368
345.757 20.2068
348.531 63.8486
349.321 21.0253
350.311 24.0206
356.188 9.29048
361.224 14.2055
364.100 32.2819
369.221 11.5407
373.054 8.61631
378.453 8.01578
381.192 22.7202
384.111 7.04378
394.160 23.3554
398.284 19.302
406.068 102.856
407.637 20.9873
408.349 26.6211
418.087 37.9327
420.603 16.7203
423.146 25.3212
424.438 33.1266
425.266 9.98101
429.117 21.1794
436.259 12.6307
436.909 6.16689
446.411 18.9662
450.050 32.7585
452.284 13.2219
456.382 64.1254
459.075 34.5506
463.313 25.0341
465.016 36.8755
465.720 68.3558
467.103 11.6303
467.985 13.3457
469.041 10.2734
471.006 31.4952
472.395 34.0655
474.175 27.7639
477.136 12.7221
480.218 44.3124
484.286 6.71719
485.210 62.2898
487.358 18.9622
493.477 11.9887
495.154 65.321
497.228 50.7463
497.896 42.3067
506.193 13.9141
508.301 12.3704
509.833 25.9244
514.085 13.8236
516.182 37.5532
518.084 31.4883
519.324 18.2046
521.196 23.1283
522.134 16.4587
525.513 91.2998
535.159 25.7301
535.797 11.6016
538.846 12.732
540.264 32.5965
541.205 6.26265
541.866 38.7868
543.910 49.5792
545.130 6.30937
545.932 16.3562
547.121 13.1048
548.312 30.1146
551.142 10.6185
552.271 10.1641
554.470 21.171
555.628 54.8389
556.385 52.1204
563.713 37.8155
564.333 22.1309
566.665 14.1214
571.022 8.38332
572.326 317.455
573.386 44.5971
574.223 78.312
575.586 30.4078
577.114 62.1406
579.148 18.1567
582.131 5.08866
584.259 23.1971
585.250 26.6709
587.379 9.2881
589.752 29.8879
590.525 33.2637
591.425 13.2011
593.147 50.913
595.186 44.6813
596.636 8.66619
597.613 66.6097
598.358 54.8136
602.707 21.3196
606.990 436.954
607.872 31.9601
609.837 9.35241
611.064 9.75718
612.087 16.1835
612.786 18.5495
613.929 17.4844
615.266 34.4473
616.928 20.0989
619.497 19.8709
621.674 32.4717
624.259 16.7147
625.656 28.2585
626.585 9.99338
627.666 28.8805
630.891 48.8278
636.260 63.1507
637.808 11.9191
640.367 53.9425
641.589 21.4455
642.345 19.5287
643.401 97.5507
644.712 24.6648
646.300 12.9849
647.205 100.247
648.808 11.2877
652.881 30.8342
654.793 75.0335
655.922 73.2486
658.806 87.257
660.711 62.3817
662.229 31.1504
663.077 10.6901
665.021 16.097
667.246 11.7548
669.118 74.9303
670.737 56.6106
671.414 93.2639
672.551 78.2879
673.296 33.3529
676.114 66.7169
677.004 30.0158
678.057 160.539
678.719 69.0969
679.477 33.2056
681.531 122.521
682.372 26.3992
683.508 23.2568
686.883 131.276
687.803 130.409
689.403 61.8185
690.811 106.513
691.632 28.0005
692.396 174.489
693.474 32.1747
694.343 17.7076
695.637 133.266
697.176 11.3884
699.207 27.8636
700.248 24.46
701.084 70.5242
701.855 16.5279
703.319 12.9088
704.205 19.345
706.480 104.805
707.545 28.0437
708.752 18.0618
709.981 48.7939
711.470 6.13846
712.486 38.2356
713.469 53.475
714.468 129.032
715.297 5.19743
716.234 44.8614
718.470 265.768
719.392 207.834
720.262 19.8588
721.424 115.13
722.036 50.775
724.680 52.0547
725.705 171.263
726.355 61.5187
727.580 631.813
728.485 507.191
729.345 79.9319
730.349 44.6198
737.764 41.2784
740.831 15.3007
744.124 44
756.468 12.7014
757.875 8.68044
760.321 80.2997
769.430 37.63
772.067 11.2839
773.472 5.4228
781.704 91.9437
783.490 79.211
784.394 84.1547
795.498 12.6971
801.635 9.97813
802.479 22.0528
808.249 28.8277
811.538 18.6548
812.536 30.4662
813.495 33.738
827.130 37.0096
829.520 399.403
830.458 143.045
831.547 123.29
832.481 10.6008
843.491 21.5527
854.249 38.3291
860.408 16.548
865.363 4.35766
866.434 33.3097
872.586 94.9936
875.180 45.831
877.567 10.4846
882.497 75.8364
883.395 27.8403
884.786 13.8879
888.987 13.3929
890.321 6.72897
900.393 32.5566
901.289 73.7567
902.591 35.239
909.555 46.4727
913.502 40.7676
943.519 38.9942
952.306 31.5352
958.372 19.7714
959.748 22.1454
969.456 34.1345
975.562 61.4385
976.586 14.6732
980.332 45.5709
986.406 14.3137
992.582 104.942
993.605 62.1761
1002.226 17.5587
1005.327 33.9791
1015.706 4.81835
1031.505 80.0083
1032.469 58.5903
1033.499 15.8459
1036.024 8.77581
1049.602 395.048
1050.586 336.16
1051.724 93.7474
1052.526 21.5335
1053.743 21.8764
1066.475 30.0439
1077.623 7.08339
1086.433 14.5309
1088.547 15.9187
1095.362 23.3805
1096.500 29.639
1097.613 7.48603
1106.479 30.6329
1113.297 16.5124
1124.486 63.8019
1129.519 12.0928
1159.605 25.7337
1195.559 41.0846
1196.678 40.7532
1197.687 7.38387
1199.667 21.1929
1210.462 32.6413
1212.578 661.652
1213.532 520.507
1214.519 151.745
1215.475 39.7299
1220.484 27.7816
1238.786 18.7844
1239.522 30.5265
1241.068 4.03839
1296.366 8.81524
1311.358 9.41398
1325.714 49.3055
1327.622 12.5784
1343.821 22.0037
1344.603 9.69433
END IONS

BEGIN IONS
TITLE=Spectrum77 scans: 996,
PEPMASS=508.86267 2474.02441
CHARGE=3+
RTINSECONDS=979
SCANS=996
150.449 9.69247
152.010 3.97004
161.001 13.4005
165.948 24.0354
170.012 4.89925
185.050 5.85254
186.041 8.81666
188.026 12.7284
202.127 4.4909
204.079 24.0437
211.255 17.172
213.120 33.3114
215.180 33.8355
221.913 351.753
223.057 158.902
224.208 5.75269
226.214 44.8407
230.056 29.8407
232.049 14.2827
242.167 19.532
243.159 11.6313
244.018 15.9625
245.879 8.85107
247.021 7.05449
249.134 69.6985
257.082 13.1755
260.205 95.865
261.330 9.12278
263.287 25.5931
264.080 8.42481
265.853 125.274
267.165 26.4492
269.013 3.68637
270.135 29.6516
271.977 19.5691
274.081 23.6171
275.135 8.57409
276.371 13.5726
277.755 10.0934
280.140 5.46689
281.844 43.1677
283.231 194.373
284.167 68.7868
285.205 85.6201
286.217 33.1621
287.142 37.4943
288.129 227.824
288.936 6.62645
291.871 35.3326
293.254 28.0568
294.038 7.14065
296.419 3.84574
297.218 38.2412
298.332 6.77179
301.305 23.8436
302.043 20.7842
303.113 29.4197
304.286 42.9361
307.261 14.5573
309.218 13.7421
310.204 8.38193
311.198 15.6912
315.202 19.8617
318.933 11.8145
320.158 129.869
321.909 10.8184
323.164 10.085
329.400 20.2688
330.319 18.9093
331.171 31.5758
332.156 36.889
333.249 42.2382
334.124 1548.37
335.149 281.376
336.144 15.7351
338.287 42.4
339.171 5.05553
344.098 14.4901
345.072 9.02106
346.088 15.9368
347.107 71.275
348.226 31.9557
348.893 12.631
350.049 12.9279
352.356 10.9932
354.156 21.4351
356.115 12.7744
357.173 9.89732
359.292 31.6197
360.149 22.5885
361.210 31.5228
362.149 56.1555
363.113 15.5556
364.255 78.1268
364.999 37.3942
365.891 25.9896
367.376 28.3371
368.115 47.3653
369.141 9.72206
370.929 88.4823
371.634 21.8485
375.558 77.2275
376.167 19.4823
378.099 3523.07
379.125 633.347
380.232 33.7028
381.091 39.5006
382.044 17.524
382.919 5.48822
386.208 46.8154
389.035 94.5517
390.913 35.124
392.349 41.2868
393.343 15.9465
395.079 133.517
396.099 929.502
397.128 322.092
398.063 74.1864
399.645 59.6162
405.268 78.6232
405.941 7.79689
406.764 33.061
407.713 37.349
408.895 121.536
410.276 16.3931
411.195 14.5509
412.252 42.5086
413.390 5.35847
415.093 40.1568
416.456 46.5273
417.556 166.547
418.891 95.3168
420.496 113.231
421.845 293.296
422.736 73.2687
423.813 50.3314
424.735 45.7057
427.154 20.1606
428.546 66.8135
429.362 22.0478
431.127 86.264
432.493 71.0963
433.171 40.5109
434.515 92.6511
435.300 43.9078
435.919 162.519
437.101 24.1253
438.048 7.99463
438.672 36.6048
439.913 15.0419
442.418 84.0956
444.640 85.8311
445.464 12.0667
446.678 101.432
447.810 34.72
449.466 73.0667
450.283 55.1891
451.829 27.89
452.617 43.3919
453.896 75.9851
454.958 71.4558
456.074 52.9541
456.870 73.2842
458.967 62.1644
460.007 5.72565
462.060 138.089
462.895 166.7
463.920 274.881
464.905 252.057
466.006 94.707
466.934 13.8639
467.758 15.5759
468.843 66.3304
471.296 23.1497
472.808 198.755
473.793 69.398
474.487 38.941
475.466 62.3621
477.218 108.597
478.360 218.674
479.218 117.981
480.059 66.1931
480.875 52.3339
482.864 135.348
484.151 75.5176
485.486 56.2402
486.469 157.586
488.042 319.762
488.944 174.192
490.299 370.211
491.031 423.781
491.997 487.982
492.843 77.1868
494.319 606.413
494.973 259.173
496.622 102.65
497.911 138.283
499.127 477.835
499.938 499.823
500.746 116.659
501.749 71.9868
502.394 116.214
508.631 36.0453
509.732 46.2421
516.229 22.0634
519.192 5.10764
524.526 36.241
528.357 14.7026
529.768 28.6734
538.983 45.7252
540.502 57.9203
541.676 16.8546
549.190 34.0797
550.602 46.1827
554.675 26.6283
557.675 34.8973
558.903 12.0772
564.351 7.20042
566.368 18.4526
567.096 30.8465
567.807 67.9563
572.141 30.2057
574.886 35.6372
576.323 4.17532
584.174 17.6896
588.039 29.8044
589.254 81.0304
593.179 59.3092
598.621 57.6677
599.908 125.205
602.654 42.665
603.264 20.7136
610.747 73.0742
611.610 224.958
612.220 22.3628
612.872 81.0509
614.106 49.5198
615.346 20.1991
617.276 11.7982
619.690 74.0154
620.771 86.6517
621.414 7.97349
623.790 40.812
624.419 6.34558
625.385 47.7188
629.268 8.25291
633.360 407.115
634.407 80.88
638.198 28.3031
640.146 47.9716
643.282 6.99701
645.295 20.3539
647.241 50.866
653.270 6.93289
654.339 7.30285
659.861 46.7658
661.266 21.062
665.775 31.6094
667.863 59.7962
669.451 20.3233
671.349 32.4906
675.401 21.0321
681.387 35.1827
683.269 28.3446
688.462 41.0205
689.313 15.1424
690.358 23.8645
696.402 37.5949
700.124 9.12474
705.092 74.0455
713.357 24.7132
714.412 59.0242
716.409 7.46403
720.685 15.9061
724.224 11.1545
730.537 4.68051
757.634 34.2081
769.434 14.6252
774.443 13.2168
781.160 18.4708
784.479 10.3116
785.530 11.4525
788.882 21.3633
793.851 27.6004
797.299 18.4711
803.404 23.3603
853.868 13.2899
875.576 17.8483
888.515 5.66911
900.194 6.38831
904.780 9.32586
943.742 22.9063
958.642 17.9939
END IONS

BEGIN IONS
TITLE=Spectrum78 scans: 997,
PEPMASS=736.33527 7922.47705
CHARGE=2+
RTINSECONDS=979
SCANS=997
117.10104 261.674
136.07564 365.745
232.11108 243.709
243.08006 425.86
260.10715 710.955
381.12097 315.174
429.08960 1635.53
447.09952 234.618
572.28064 370.877
651.14001 198.509
728.37793 493.567
829.41473 589.06
1031.45813 241.107
1049.50317 433.602
1050.49377 340.13
1212.57336 723.606
1213.54639 517.13
END IONS

BEGIN IONS
TITLE=Spectrum79 scans: 1001,
PEPMASS=533.26416 6313.94531
CHARGE=2+
RTINSECONDS=983
SCANS=1001
155.991 4.59079
158.005 12.7507
160.176 9.70088
165.035 16.4374
165.971 47.0158
166.968 26.5044
172.571 9.15926
175.239 12.8505
178.984 6.841
183.035 97.2996
186.268 8.0556
196.984 9.26955
199.041 5.52347
200.071 442.144
200.982 72.3524
211.178 19.7956
212.014 15.3599
215.407 12.4764
218.055 14.0557
218.818 20.6929
221.146 178.057
227.260 16.0964
235.927 4.81097
239.264 4.94971
240.111 12.5067
241.151 9.47682
249.086 7.52964
252.037 8.48657
254.160 18.3158
255.072 29.6705
258.149 69.7603
262.124 18.7979
264.280 9.98324
265.164 13.2021
267.196 7.78114
268.197 29.4589
273.619 13.9962
275.209 68.388
281.233 10.2505
285.073 24.4524
286.305 5.77662
288.199 8.67514
289.224 21.473
290.343 19.0924
291.165 11.1313
292.223 20.7073
293.044 14.0877
295.152 43.0535
298.225 20.2213
302.105 23.7675
303.087 10.5931
304.933 10.0112
307.179 18.2807
307.993 27.5103
309.108 39.3399
310.041 26.8639
311.180 8.81571
312.862 4.47507
314.584 18.6367
315.281 5.30337
316.022 5.76711
317.488 22.4984
318.255 23.087
318.964 8.39674
321.104 26.319
322.188 28.4671
330.123 50.602
334.359 20.1587
335.416 17.5819
338.404 38.8775
339.097 11.0482
340.450 20.1018
341.327 37.9323
346.191 114.527
347.350 19.204
348.264 26.4707
350.254 12.1659
351.009 15.4538
353.416 16.9002
354.982 5.79393
356.286 19.8701
357.208 22.5121
357.997 9.90399
360.884 108.027
361.962 49.0082
363.218 208.817
363.946 38.2952
367.719 7.96873
369.266 135.905
371.016 6.63774
372.074 12.2537
373.177 8.91202
374.256 41.9735
375.173 22.7169
376.230 68.9959
377.047 21.405
378.237 80.6447
379.033 4.31796
379.784 10.2812
381.776 29.6713
385.362 65.8994
386.086 36.3714
387.129 69.6309
389.221 54.4636
390.089 45.932
390.757 14.1741
395.032 26.6985
395.955 24.254
397.033 8.3411
398.000 14.4649
399.202 33.5799
400.089 5.49985
401.926 13.3057
402.996 17.8521
404.195 64.5897
405.092 57.184
405.992 176.748
407.109 21.6696
408.159 5.90175
409.221 4.17522
409.836 26.0131
410.923 37.0557
412.402 24.1008
414.066 5.19963
415.500 103.962
417.009 24.3226
418.253 16.101
419.138 60.6771
420.840 268.985
422.202 278.276
422.957 21.3366
424.168 35.9609
428.128 43.1435
430.238 156.972
430.849 132.507
431.785 75.9348
432.989 30.124
433.686 35.7292
435.033 78.5944
436.040 50.9024
436.833 23.7583
439.105 169.997
439.820 175.751
440.949 16.8408
442.299 120.788
443.132 291.861
443.983 44.9716
445.341 47.2045
446.113 212.272
447.008 22.6001
448.123 57.6408
449.235 4.4182
449.854 7.10202
451.427 113.667
453.114 21.4736
454.042 36.0982
455.294 62.7377
455.962 35.1477
456.970 95.9792
458.097 75.0833
459.192 99.4396
460.396 151.98
462.099 136.775
462.977 18.7203
464.244 16.4304
465.150 100.514
466.227 43.8859
467.706 10.6108
469.264 122.664
470.627 108.088
471.461 26.4081
472.175 123.907
473.186 91.9085
474.200 140.072
475.093 88.4285
476.100 114.249
476.886 61.5692
478.072 55.8094
478.785 78.0662
481.029 130.672
482.082 65.2565
484.825 79.0289
486.941 304.133
487.978 344.309
489.080 359.882
490.066 178.248
491.461 64.499
492.306 105.055
493.316 69.1246
494.733 12.955
495.612 38.3447
496.459 146.205
497.842 253.347
499.421 73.1828
501.022 41.6649
502.042 138.111
502.917 127.916
504.007 33.1866
505.034 159.817
506.201 214.021
506.994 89.2053
507.720 61.2496
509.058 24.5178
510.349 215.206
511.192 196.476
512.227 183.196
513.142 78.0864
514.157 56.4908
514.900 884.611
515.846 1253.36
516.754 261.515
517.561 151.437
518.318 199.138
519.226 95.9377
519.850 4.74123
520.535 44.2338
521.492 160.426
522.271 2.47457
523.495 534.97
524.510 936.786
525.283 786.924
526.513 55.8623
527.430 38.4724
530.665 10.1182
532.856 80.0787
533.999 69.2693
541.133 3.67498
542.604 36.7379
554.555 23.2395
556.419 28.5866
559.231 40.0289
560.268 35.7449
565.244 5.44324
566.467 5.3932
574.294 98.1265
575.256 22.3671
576.511 38.9761
577.317 14.1218
579.255 10.7034
581.359 11.0762
582.752 35.8256
586.265 3.6819
594.285 6.59125
601.378 30.5905
604.781 84.036
607.230 63.4643
610.270 3.97492
618.508 58.9274
619.444 93.0298
621.998 4.91321
624.675 57.7148
629.455 6.61971
632.352 18.8626
648.327 24.1963
650.247 24.7733
655.412 15.097
656.426 16.3993
657.345 7.84305
665.401 26.1352
668.074 4.24312
670.263 3.60239
671.220 11.1947
672.375 19.6033
673.256 35.3473
674.490 55.6059
676.559 14.0664
677.186 21.7827
679.170 96.7338
682.314 46.0323
685.515 15.4555
686.380 103.576
687.755 9.33587
690.891 21.2985
692.447 67.1114
703.376 592.701
704.399 169.491
705.564 52.1222
706.255 5.78936
707.786 36.9492
709.231 16.4725
716.498 14.3355
717.987 59.227
720.439 166.36
721.406 58.4593
722.422 7.7151
723.805 49.8062
728.813 36.5515
730.497 9.50541
733.869 32.0978
739.255 18.1415
741.501 20.6178
746.586 150.439
761.029 26.3267
763.396 10.7773
764.335 35.4298
766.451 30.4027
774.522 11.287
777.385 21.5389
779.183 8.16667
788.408 15.8605
791.516 106.581
792.442 56.1165
794.525 72.1219
804.406 69.9157
805.544 22.555
826.622 24.233
839.518 14.4134
844.027 53.6901
846.127 9.72833
849.437 10.8394
850.529 50.939
866.420 2263.97
867.458 847.294
868.629 333.956
871.691 8.56396
874.435 22.2461
875.438 10.8415
877.609 75.74
878.738 12.8185
880.703 45.809
883.451 3.72956
897.556 34.3397
902.606 16.4721
903.342 14.3793
904.549 46.2827
906.495 44.3166
909.909 30.5526
919.508 102.201
920.457 53.6069
921.795 34.6199
929.273 14.5781
934.730 28.873
965.399 28.8691
978.301 18.154
1007.267 24.1136
1067.430 12.6067
END IONS

BEGIN IONS
TITLE=Spectrum80 scans: 1002,
PEPMASS=533.26416 6313.94531
CHARGE=2+
RTINSECONDS=983
SCANS=1002
130.08449 197.247
136.07573 260.765
147.11153 204.312
149.02338 407.266
166.05002 429.464
183.07704 1791.62
200.10338 1715.26
201.10638 265.178
258.14627 359.913
275.17352 234.666
279.15906 686.789
324.97403 205.133
346.20828 746.909
374.62744 216.987
408.13892 278.081
459.29037 423.297
493.22784 214.397
534.96448 385.176
574.32214 456.31
703.35925 650.459
746.37207 297.687
866.42596 1821.9
867.43140 580.169
977.47076 290.348
END IONS

BEGIN IONS
TITLE=Spectrum81 scans: 1020,
PEPMASS=711.23590 3062.46924
CHARGE=2+
RTINSECONDS=1000
SCANS=1020
219.880 11.0419
231.234 25.0585
254.215 39.2641
267.161 21.6823
277.172 46.4531
278.161 19.054
279.101 19.8779
299.201 5.94607
303.203 24.6322
317.447 68.0077
358.042 6.00947
358.659 66.1942
361.368 25.617
367.146 18.9546
367.819 10.0322
373.347 3.10757
382.458 7.59876
387.260 13.8689
390.286 8.97477
392.002 9.03247
393.168 12.5326
395.230 6.98905
397.181 17.7838
400.165 12.806
401.212 17.6203
405.320 7.94437
406.286 4.59888
410.299 70.8573
419.217 27.6092
424.269 18.7
433.074 7.69668
433.902 8.84521
435.950 17.4975
437.175 32.9654
438.127 11.3042
439.419 152.382
445.382 14.9768
451.185 24.4963
452.909 16.927
453.953 10.6992
457.283 4.93721
458.169 6.38587
461.924 7.52018
467.914 93.4846
468.841 23.0819
470.940 4.60713
474.094 23.1999
482.001 11.9086
486.763 12.922
490.698 83.8343
491.309 32.3108
493.162 28.2459
495.218 16.753
497.061 5.55811
497.670 10.2217
499.165 36.291
499.835 14.6267
500.657 32.1475
510.412 8.25412
511.989 27.7693
513.429 24.1003
520.295 141.497
521.107 29.2485
532.167 7.41625
534.957 50.0834
535.907 21.9032
537.495 14.2151
546.205 14.8851
548.986 162.986
549.783 30.092
551.614 67.4897
553.134 27.4412
554.206 33.0308
557.207 12.2018
562.000 28.6337
564.773 27.9192
566.058 31.5356
567.106 6.81359
568.558 27.8853
570.865 14.2647
574.336 5.21801
578.248 6.54258
582.085 10.9673
585.438 18.3355
590.344 63.5751
592.953 39.9831
595.119 49.302
596.139 16.0408
597.215 5.02989
598.184 13.4968
599.171 51.8017
599.844 9.20803
600.797 89.7417
601.735 27.8302
603.903 31.9633
608.202 16.7101
609.813 35.1444
610.695 5.274
614.765 48.6791
616.694 29.3248
619.722 51.699
621.129 54.6533
621.966 74.9061
622.940 176.388
624.078 67.2506
626.801 61.5883
629.975 46.0028
630.805 14.2764
634.881 14.576
637.423 21.7424
638.061 52.705
639.348 19.6606
640.106 14.5355
642.274 119.625
643.723 18.6306
648.221 74.1536
649.385 7.84421
650.193 37.333
651.425 31.2388
655.669 46.3923
657.338 207.517
658.337 55.7403
660.192 7.54839
663.034 40.6457
664.923 189.761
666.103 139.774
667.238 64.0106
668.680 41.9325
670.592 186.179
672.303 51.4868
674.586 177.803
676.157 63.5758
679.033 88.603
679.706 16.5449
681.320 19.1653
683.494 21.1995
687.482 58.6408
688.453 103.256
689.413 52.3422
691.000 178.407
692.040 62.7778
693.019 263.798
693.879 210.063
695.196 2.81296
696.129 59.3492
697.432 31.1376
699.200 171.043
702.788 230.771
703.618 86.0506
716.384 82.0671
733.304 4.96402
740.384 36.5877
743.345 4.78239
744.351 19.5277
759.807 85.458
761.104 8.14373
762.160 27.3677
769.480 21.4167
778.535 49.6459
781.262 10.4938
786.519 8.07822
797.718 45.1985
798.588 34.3904
811.936 107.52
818.231 53.8877
819.313 112.376
830.227 26.7396
839.000 45.7412
848.602 11.5666
870.922 24.5221
877.264 49.9181
878.298 20.8011
889.850 16.0101
911.256 11.5626
916.302 5.97632
921.678 14.6068
926.270 18.1969
935.347 13.7915
937.889 70.747
950.553 34.0336
955.703 15.1431
966.554 41.8791
975.850 39.8142
980.208 20.6436
981.343 44.5431
982.118 19.9617
983.362 8.62136
984.763 50.5911
1039.375 75.7143
1040.134 18.4278
1041.152 7.06572
1052.332 12.1623
1064.295 20.4251
1084.572 23.4603
1099.462 29.9874
1111.042 20.4516
1130.361 14.6268
1175.482 4.3341
1200.465 14.0106
1201.471 11.325
1202.278 39.6458
1203.475 17.6863
1207.397 7.59096
1224.439 22.5728
1231.218 10.8415
1260.409 3.755
END IONS

BEGIN IONS
TITLE=Spectrum82 scans: 1021,
PEPMASS=711.23590 3062.46924
CHARGE=2+
RTINSECONDS=1000
SCANS=1021
113.06045 174.934
127.03793 235.17
143.07028 346.451
168.06607 185.935
200.78304 192.3
343.00101 210.127
355.14749 188.341
429.08972 1108.74
437.07153 232.308
447.09012 201.212
495.11816 216.085
599.12164 193.814
850.68402 200.46
1224.36597 196.458
1432.34851 209.956
END IONS

BEGIN IONS
TITLE=Spectrum83 scans: 1023,
PEPMASS=523.28503 3842.60498
CHARGE=2+
RTINSECONDS=1002
SCANS=1023
166.132 15.3201
169.097 31.0696
183.078 25.6599
184.181 22.1572
185.088 5.08942
188.940 5.88656
192.083 9.00229
193.046 2.73928
201.270 13.7842
202.071 33.6051
205.221 17.8306
206.078 22.8113
207.043 30.6985
208.136 17.2093
209.034 20.1805
210.090 9.36174
213.267 20.1822
216.181 18.0857
221.042 28.8437
222.137 11.154
223.047 29.5222
225.130 42.644
226.263 7.1781
236.978 26.3403
238.145 60.5665
242.151 17.4663
247.995 10.4875
251.047 13.9678
253.260 29.54
254.164 17.6933
256.609 12.6112
257.338 53.5299
258.528 11.9377
261.096 15.9227
262.160 29.4998
263.398 24.9753
264.334 7.46726
266.300 8.08798
267.042 22.6217
268.281 27.6913
270.136 120.978
271.303 168.63
271.977 12.6549
274.512 5.5719
279.299 26.4371
281.299 103.53
282.146 171.032
283.119 304.708
284.115 161.26
285.077 158.249
286.186 9.34503
287.009 13.2089
288.260 22.7873
289.059 18.8644
290.980 21.8967
293.861 56.4567
295.309 7.68901
296.298 6.27298
296.934 6.35038
298.089 27.6918
301.167 25.2118
302.297 39.4744
304.343 22.7327
306.872 5.45694
307.996 98.45
309.203 47.5509
310.352 31.8478
311.172 34.232
314.186 16.7845
320.316 35.6091
322.217 10.0691
323.281 11.0492
330.341 31.0833
331.109 18.6956
332.240 7.28254
333.058 34.7047
334.155 92.5513
335.250 13.0453
336.273 12.0657
337.391 7.22521
339.171 22.7749
341.223 28.2228
342.122 21.5851
343.185 4.43634
345.179 81.7041
347.282 34.574
348.233 21.9056
349.215 53.7831
350.092 19.8694
351.294 27.5704
353.113 18.4072
354.086 22.4815
355.333 17.4757
357.180 21.1811
359.236 39.4637
362.430 15.2664
363.988 64.937
365.423 27.9149
366.150 29.5868
367.364 7.75582
368.200 15.4873
369.133 25.8185
376.327 119.799
377.202 17.4132
378.105 58.8634
379.142 67.2584
379.993 144.342
380.930 25.0972
383.282 35.7127
384.182 3.50603
386.184 9.80713
388.975 61.4722
390.177 67.252
390.861 21.4913
392.028 121.852
393.340 91.7566
394.329 81.8869
395.322 50.009
396.211 21.0721
397.239 48.1357
398.919 13.4684
399.897 9.93802
401.020 26.0758
402.492 83.0164
403.332 5.5396
404.158 18.0625
405.115 59.4868
405.767 102.634
406.449 74.2622
407.383 52.6027
408.247 22.4104
409.132 36.0907
410.108 91.0719
411.256 198.268
412.668 22.666
413.455 38.5204
414.388 2062.57
415.355 41.3151
416.170 35.7104
417.232 68.4774
418.049 17.8213
419.211 49.9817
420.252 28.9621
421.212 35.2869
422.422 74.1722
423.385 790.528
424.370 32.1098
425.512 16.7751
426.428 6.5839
427.708 39.9734
428.989 32.9633
430.205 15.9584
431.041 20.6944
432.177 96.4267
433.205 97.4316
434.414 233.725
435.436 183.211
436.293 46.1974
437.529 49.9104
438.555 6.75453
441.104 45.8509
441.929 25.7111
443.136 86.0806
444.110 122.14
445.919 75.2606
446.943 22.9296
448.007 40.212
448.927 48.8017
449.853 271.462
450.929 23.2908
451.802 70.7284
452.565 19.4128
453.192 7.77882
453.928 8.02917
455.085 23.7803
456.027 44.068
457.259 121.247
457.915 14.4353
458.898 49.6755
460.102 26.0447
461.191 74.7038
462.129 71.158
463.319 145.083
464.100 52.9025
465.112 39.7136
465.913 97.0873
467.260 157.453
470.049 4.51913
470.767 9.36113
471.602 96.5041
473.933 44.4879
475.400 70.9812
476.934 441.669
477.960 400.871
478.908 320.262
479.907 379.826
480.900 125.693
481.691 43.0145
482.614 20.8775
483.722 135.508
485.720 58.281
486.858 94.1003
488.204 245.999
489.286 201.285
490.065 101.893
491.131 101.703
492.011 163.936
493.069 151.171
493.963 66.7387
494.996 286.323
495.772 112.248
497.012 184.275
499.246 164.406
500.225 220.424
501.568 70.4013
502.585 105.85
504.364 300
505.049 652.802
505.879 1026.85
507.039 650.434
507.908 267.144
509.016 145.682
509.834 40.7993
511.170 155.235
511.960 93.6096
514.026 506.287
514.781 399.934
515.783 32.4484
522.115 41.7235
523.771 55.0544
524.697 28.4552
526.027 38.9639
527.622 12.7992
529.162 11.7002
534.995 31.677
539.445 36.3844
546.178 16.1494
547.822 4.12512
551.103 8.20488
552.368 42.2886
557.207 6.62961
559.746 140.079
560.893 63.4066
563.242 27.8023
567.412 17.9847
570.576 17.7128
571.441 4.75904
572.765 5.88772
582.182 59.7506
588.234 14.7117
590.289 139.952
591.431 13.7276
592.489 9.23379
593.882 33.6441
612.441 20.8186
613.320 12.7514
618.417 57.7201
619.785 29.2466
620.974 21.7697
622.292 38.0035
625.375 10.9177
628.628 43.3549
629.363 27.4948
630.853 19.7633
633.884 54.3112
639.830 39.7405
643.270 30.0815
644.537 11.9738
652.621 45.0731
655.509 27.0055
661.421 41.4257
662.343 44.7495
664.489 29.9205
665.275 34.9747
671.808 4.1835
676.119 50.6791
685.326 22.0703
687.454 24.3842
688.402 32.1759
689.244 22.2184
695.473 46.2813
699.713 41.1792
708.189 5.71513
710.920 37.9153
711.813 56.9748
712.528 16.3812
718.389 13.4225
719.227 21.6846
742.516 18.9088
745.555 12.8374
753.898 10.4605
758.486 387.76
759.532 200.842
760.496 96.2083
763.322 40.5205
764.366 14.745
770.561 4.31609
771.488 9.81073
774.224 6.60273
784.332 17.1324
804.552 19.4449
817.426 15.324
827.690 15.7545
828.529 14.8542
845.489 170.715
846.498 56.7952
847.616 70.1836
850.028 4.70485
852.376 7.71764
858.414 6.12003
865.636 4.18545
881.615 6.19179
899.606 35.8208
925.465 5.72532
932.919 41.9425
933.732 28.3255
956.288 10.5095
END IONS

BEGIN IONS
TITLE=Spectrum84 scans: 1024,
PEPMASS=523.28503 3842.60498
CHARGE=2+
RTINSECONDS=1002
SCANS=1024
149.02267 260.127
157.09842 230.683
173.12906 217.985
221.96129 525.664
235.97575 373.71
238.11870 834.693
270.14545 445.601
279.15747 408.259
299.06226 536.263
300.06335 486.487
301.05795 883.715
302.06003 297.213
303.05554 222.546
347.97104 214.034
370.70566 584.707
371.20624 223.201
376.19891 220.009
379.71085 1047.65
380.21222 305.99
414.22397 386.722
418.03992 258.717
423.23013 213.451
489.28058 241.443
590.32611 1495.27
591.33453 388.64
661.36261 682.319
662.36261 191.052
679.79047 205.451
758.41632 977.76
759.42181 395.344
804.69983 198.115
845.44257 273.64
END IONS

BEGIN IONS
TITLE=Spectrum85 scans: 1026,
PEPMASS=563.27448 2127.81348
CHARGE=2+
RTINSECONDS=1004
SCANS=1026
170.060 16.7251
170.953 9.56209
173.030 7.64213
184.211 21.5693
201.027 49.9163
202.334 5.60872
204.066 17.1205
207.138 42.4145
209.358 16.3867
227.114 45.0795
228.521 28.9752
231.264 9.57316
231.993 9.84065
233.173 13.4991
234.152 19.8011
236.173 6.36212
238.330 5.06127
243.262 18.1537
247.030 15.6732
247.947 11.5219
253.031 6.29459
254.260 9.65784
262.835 7.83096
267.261 24.5918
272.183 44.7548
274.331 24.419
275.408 5.03817
280.091 12.5716
283.795 5.92108
284.447 17.3319
286.043 5.41715
293.366 38.8949
295.080 35.1961
296.126 16.1078
304.105 6.8205
304.977 2.96147
308.089 24.1318
310.683 14.9448
312.142 15.3791
316.200 20.278
318.996 19.6636
319.837 8.22326
321.122 36.8694
322.144 6.0641
323.992 16.1689
328.239 15.3926
330.234 12.0472
331.341 28.6173
333.265 8.62955
335.263 23.5896
337.838 6.40033
339.102 29.0208
340.159 60.3295
341.074 184.131
342.139 46.3237
343.304 47.6134
344.120 22.4393
345.299 10.7867
347.118 25.475
349.251 6.94238
355.273 34.1174
358.239 14.1072
360.169 3.44192
362.209 17.1081
362.933 12.1678
364.221 49.3737
365.005 5.77511
366.393 11.3437
368.216 19.2599
369.138 33.3322
372.248 23.6859
375.181 13.9003
375.819 20.9998
377.860 12.02
379.189 11.896
379.869 11.5237
381.177 15.7541
382.262 9.50109
384.114 66.6791
386.345 7.28746
387.171 13.8172
388.261 36.7927
389.903 26.5652
392.158 27.2906
397.935 10.8188
398.653 49.7474
400.514 74.4733
401.236 103.556
402.114 61.3119
403.521 91.2803
404.834 77.006
406.175 3.9244
406.894 16.4261
408.258 15.4452
412.163 15.5193
414.092 4.41399
415.128 64.2874
416.271 16.7887
417.260 59.5173
418.008 19.4721
420.080 18.3963
421.500 10.7978
422.403 27.5427
423.999 16.7702
424.907 37.5415
426.128 41.2431
427.094 6.67254
427.957 37.0959
432.333 25.1789
433.194 20.2719
434.106 18.6601
435.130 86.6756
438.896 9.24367
440.280 62.4847
441.094 27.4469
442.948 25.3244
444.118 3.79117
445.038 16.0946
446.050 76.641
446.912 19.7848
449.206 35.9015
451.125 32.745
452.301 22.9477
456.998 14.2112
458.069 13.6632
460.062 32.5133
461.131 62.9905
463.452 86.8562
465.186 21.7522
466.649 71.26
468.829 16.8749
471.038 24.1483
472.128 70.9822
473.029 82.9966
474.790 502.652
475.978 162.034
477.079 26.1393
477.787 25.4501
481.473 31.8247
482.556 53.5357
483.246 84.4328
484.365 30.5391
485.531 14.7364
487.375 9.33009
488.132 107.041
489.046 163.134
490.462 135.196
491.259 61.5566
492.021 11.8171
493.268 54.34
495.865 17.41
496.820 23.6597
497.690 28.7842
499.105 23.4347
499.845 34.1078
500.837 60.7557
501.685 11.4916
503.118 78.7928
504.113 103.512
504.923 25.8259
506.522 86.9586
508.060 72.9003
509.043 54.0552
511.337 84.0762
514.968 104.063
515.705 29.3692
517.014 394.107
517.825 191.092
519.053 133.318
520.050 166.328
521.003 33.6621
521.684 44.5235
522.668 96.2496
524.153 54.2409
525.289 300.855
526.445 105.597
527.286 140.683
527.981 46.8922
528.752 32.797
531.614 84.9904
532.440 309.615
533.346 89.6565
534.186 129.85
535.256 54.9255
536.125 31.6414
538.099 7.88659
539.342 6.92677
540.340 167.042
541.472 109.802
542.562 225.854
543.341 103.871
544.886 586.458
545.770 459.849
546.873 129.523
547.582 199.021
548.386 133.24
549.481 82.8928
550.982 88.7581
552.142 207.79
553.355 93.1427
554.341 509.606
555.212 131.711
556.299 133.442
562.734 17.2029
563.342 4.83591
574.031 22.3618
577.347 16.6321
578.598 11.3874
581.206 12.4934
583.183 25.7488
587.948 46.8873
593.571 11.9512
601.350 90.3449
602.235 36.578
615.289 12.461
620.293 9.2097
638.685 5.33901
639.451 47.967
642.366 45.3158
647.880 17.7734
650.046 33.6841
656.399 33.2364
664.365 17.4546
666.546 10.2425
667.518 6.69311
675.097 9.74507
676.089 14.78
678.935 28.077
691.346 54.0294
694.097 111.334
705.548 27.6681
707.610 29.6481
714.448 17.3719
723.457 26.9917
725.552 204.74
726.433 156.02
727.476 18.4077
732.048 5.44458
733.211 19.3154
737.412 10.1496
740.370 13.4723
742.488 27.5948
744.005 24.9638
746.508 15.4936
764.532 13.8687
765.961 44.4369
767.878 18.693
775.078 11.9821
776.208 20.0972
781.521 6.42231
785.561 60.0714
801.554 25.4769
845.193 8.98981
849.484 31.2953
854.487 50.9411
855.361 20.6275
858.610 7.98653
877.268 14.7049
883.385 7.66244
892.407 24.7744
893.453 23.1909
894.546 8.05919
898.406 23.4469
907.447 16.9224
908.477 74.4242
913.009 8.62382
921.571 13.0146
925.533 302.845
926.649 147.238
927.590 25.9132
966.199 10.3369
980.513 27.6301
984.144 13.5842
988.331 21.9697
1014.374 29.0583
END IONS

BEGIN IONS
TITLE=Spectrum86 scans: 1027,
PEPMASS=563.27448 2127.81348
CHARGE=2+
RTINSECONDS=1004
SCANS=1027
102.36418 176.7
149.02313 410.25
149.04385 250.936
155.08186 303.484
173.09195 602.519
201.08723 818.234
279.16006 443.722
475.00119 374.787
525.27094 490.935
686.95404 232.456
725.38843 341.398
925.46942 325.221
END IONS

BEGIN IONS
TITLE=Spectrum87 scans: 1032,
PEPMASS=480.21735 997.04865
CHARGE=2+
RTINSECONDS=1008
SCANS=1032
144.883 4.50825
149.094 7.63677
151.982 5.39769
154.202 6.6718
155.098 12.1383
163.019 13.5843
165.186 13.9086
167.136 5.41219
169.112 3.49702
176.195 5.79551
179.135 4.06463
182.950 9.11008
189.190 9.857
193.997 49.6692
194.912 19.5404
200.222 30.9843
201.999 15.5503
203.058 20.5948
203.908 12.8856
205.213 23.6554
205.942 3.89105
207.175 8.95012
208.043 4.04098
210.121 23.9819
212.066 7.58693
221.537 5.8415
223.102 6.45839
224.073 7.86803
226.182 10.0774
228.105 4.86422
235.615 26.8067
237.043 38.5467
238.277 9.31323
240.258 9.18206
243.099 6.67465
246.092 19.7966
249.162 36.8179
250.001 4.1743
256.976 42.2098
258.109 35.6893
259.278 11.7605
260.088 12.2745
264.254 17.3228
266.190 21.7665
267.334 57.6192
268.087 9.17579
272.167 11.0399
275.182 34.4177
276.369 19.6512
278.083 25.1832
279.231 57.9635
280.123 115.766
282.534 23.1202
283.262 34.3042
286.468 30.9535
288.288 10.1278
290.223 34.5792
293.009 12.8796
293.913 12.9324
295.237 53.4088
298.072 5.32326
299.309 8.94392
300.278 4.87317
303.336 20.0476
304.200 51.3287
305.211 115.462
306.143 343.59
307.146 71.6115
308.317 36.9439
309.134 11.5564
310.309 41.4781
312.098 76.7766
317.033 50.2199
317.914 18.6445
318.948 273.581
319.981 9.79152
321.017 18.7303
322.211 132.698
324.152 31.8748
324.951 11.539
325.880 6.83302
327.979 25.0753
330.310 23.8559
331.411 4.9564
332.153 36.6325
333.011 84.888
334.200 33.9651
335.268 51.0456
336.317 59.341
337.426 21.4503
338.255 5.74438
339.225 32.7836
340.128 56.1703
341.314 10.7657
343.072 31.559
345.063 10.6699
346.441 19.985
347.771 16.5104
349.018 90.7941
350.168 547.776
351.294 101.369
352.171 81.6132
353.144 40.8977
354.184 57.6241
354.830 112.825
358.145 13.6453
360.163 47.5445
361.041 37.1291
362.197 40.672
363.193 115.197
363.917 133.72
365.117 95.0799
366.240 144.589
366.916 16.7672
368.183 257.109
369.054 71.7113
369.866 44.7997
372.248 56.2343
373.669 160.352
374.775 63.9979
376.042 25.2401
377.480 68.6594
378.389 56.2523
379.088 87.1792
380.110 22.4407
381.423 20.6966
382.243 25.4864
382.958 19.091
384.147 24.9045
387.097 11.9338
387.906 51.9212
389.861 75.3611
390.931 141.54
392.015 100.953
392.699 43.7386
394.234 60.872
395.167 57.8914
396.149 18.8095
397.105 6.50646
398.270 19.3192
399.258 26.188
401.053 28.9135
401.963 51.5218
404.199 94.2228
405.551 123.495
406.326 104.101
406.931 435.59
407.966 82.8069
408.942 92.3816
410.150 23.1301
410.983 38.1273
412.228 4.98403
414.262 62.6668
414.991 21.0785
415.999 39.3
417.059 101.79
418.085 86.7191
418.950 89.1531
420.085 192.523
421.085 86.1908
422.101 94.2103
423.023 178.204
423.947 15.4193
424.938 11.7283
426.084 37.1168
427.096 104.999
428.507 53.2363
429.158 64.758
432.083 59.194
433.073 85.1774
434.004 605.483
434.962 503.722
435.903 245.638
437.036 472.143
438.256 102.833
439.544 117.467
440.457 43.9135
441.566 33.2462
443.853 56.8649
444.704 208.449
448.091 129.759
449.205 253.258
450.162 269.113
451.265 109.09
452.131 100.312
452.784 172.726
453.557 152.174
455.370 40.0625
456.394 104.055
457.246 139.575
458.071 114.874
459.010 136.959
460.212 113.475
461.388 125.699
462.057 938.287
463.028 617.674
464.025 75.1451
465.048 316.618
466.052 346.578
467.812 4.08387
468.783 66.3402
469.641 37.3875
470.838 423.239
472.031 505.533
473.795 6.36816
474.588 38.0406
475.654 7.43103
477.950 13.3583
479.910 78.9066
480.871 43.8383
481.533 9.40071
487.460 9.01981
489.337 41.8031
494.547 42.2289
497.211 29.0779
499.281 24.3103
511.967 55.1053
526.340 4.21199
529.310 7.41388
537.102 5.36628
539.724 32.7272
543.194 36.1777
550.325 98.4751
552.480 18.1841
559.197 7.49753
568.208 13.0724
571.010 23.6601
591.930 28.309
595.102 59.3077
595.956 28.9547
605.187 24.193
606.831 45.7004
630.506 39.5267
637.287 50.7536
638.753 38.7807
648.231 27.8923
653.878 14.9423
700.289 9.6595
709.515 28.6894
724.266 5.10856
726.277 3.71408
727.411 23.4347
732.445 8.4332
734.841 22.1683
760.030 6.68599
762.500 7.47658
769.789 4.14524
773.170 29.6135
783.126 4.53473
785.572 19.83
787.190 50.1264
793.512 7.69217
819.486 8.86833
829.222 12.3935
830.683 13.0719
847.102 12.9192
916.581 18.9209
928.526 24.9834
END IONS

BEGIN IONS
TITLE=Spectrum88 scans: 1033,
PEPMASS=480.21735 997.04865
CHARGE=2+
RTINSECONDS=1009
SCANS=1033
149.02286 489.498
193.96579 1362.76
211.97606 804.939
255.00632 231.636
279.15982 441.239
318.79120 481.844
341.00061 208.453
363.78705 419.728
513.15234 210.528
END IONS

BEGIN IONS
TITLE=Spectrum89 scans: 1037,
PEPMASS=366.82983 2709.08252
CHARGE=3+
RTINSECONDS=1012
SCANS=1037
111.097 10.5526
115.079 6.24708
117.157 60.361
122.120 51.5407
123.182 9.58566
127.128 26.0579
131.123 33.9587
132.074 4.81187
134.997 7.31189
137.082 8.09539
138.162 19.7993
139.085 9.03233
141.108 12.973
142.080 6.9079
147.063 22.1968
149.024 103.449
151.202 19.6131
155.064 21.4684
157.027 12.9766
158.042 17.371
159.103 19.6608
163.078 25.0029
164.010 20.3373
166.159 45.2902
167.162 24.8819
168.078 18.7213
169.409 20.0582
172.092 28.4732
173.189 14.5819
175.167 127.246
175.819 5.59623
177.186 67.7277
177.922 5.5218
179.179 8.22289
181.164 16.1721
183.234 22.9765
184.304 5.01247
185.127 12.2257
186.147 11.6596
187.277 13.4754
188.024 13.6223
189.114 21.2157
191.000 11.8867
192.104 13.0099
195.154 25.0542
196.175 9.99691
196.994 9.73902
198.157 17.8962
199.082 5.89767
199.949 9.32061
201.137 96.632
202.367 18.3376
203.193 20.0368
203.998 21.7725
205.947 30.3277
206.960 37.3134
208.054 54.6366
209.750 7.00307
212.108 13.0072
214.004 12.9948
215.979 7.32246
217.145 38.0614
217.981 33.6556
219.010 69.6795
220.145 51.3309
221.034 18.4558
222.229 81.054
223.076 92.9441
224.116 5.96466
225.022 99.5336
225.942 37.7374
227.124 115.539
228.230 4.14235
231.561 41.7693
232.346 61.1928
233.224 187.916
234.506 18.8081
235.293 84.9117
237.110 78.4301
238.128 71.1569
239.042 38.882
240.149 60.2903
241.092 50.9797
242.117 23.6753
243.191 16.2459
244.163 14.6219
245.129 37.7662
247.195 35.2947
248.078 19.7083
249.159 86.5802
250.121 112.524
251.159 156.78
252.040 28.8148
253.398 64.2257
254.413 116.458
255.280 194.562
256.063 15.4167
258.115 21.0819
260.121 83.347
260.988 55.1279
262.170 66.8089
263.125 31.5288
264.029 18.9369
265.236 52.7497
266.194 42.0653
267.088 463.837
268.888 119.046
270.150 135.329
271.163 54.1348
273.186 24.9253
274.390 100.633
275.209 24.7548
276.018 154.39
277.240 106.675
277.980 356.338
278.912 723.339
279.834 989.76
281.002 14.6524
282.149 22.4571
283.276 111.003
284.247 106.702
285.160 154.866
286.260 75.0645
287.154 46.2872
288.263 8.59448
289.317 31.7818
290.330 39.1194
291.187 100.792
292.072 173.325
293.021 355.215
294.026 260.34
295.079 379.68
296.022 102.342
297.118 126.81
298.071 149.835
299.212 66.5997
300.290 87.9347
301.242 62.0091
302.181 69.0934
303.155 33.1653
304.255 200.206
305.210 125.867
306.137 158.04
307.106 386.78
307.953 111.804
308.585 236.799
309.336 214.699
310.021 86.9805
310.930 56.502
311.606 13.5245
312.498 168.145
313.391 25.2849
314.233 26.8546
315.178 34.6867
316.533 48.7494
317.463 110.843
318.256 49.0231
319.276 65.4543
320.097 703.683
321.175 771.212
322.121 423.981
323.199 1080.21
324.000 597.207
325.175 343.666
326.111 842.188
326.968 294.532
327.994 168.951
329.599 58.8701
330.294 197.751
331.239 177.211
332.441 214.33
333.487 152.271
334.477 66.8167
335.403 119.644
336.088 160.887
336.751 615.639
337.985 326.34
338.904 431.344
339.973 301.901
340.831 369.444
342.289 1172.49
343.018 357.713
344.285 333.171
345.379 477.733
346.361 771.915
347.200 763.444
348.305 1329.6
349.101 2176.29
350.012 638.188
351.251 1001.89
352.507 4333.51
353.244 467.899
355.207 1700.04
356.172 113.969
357.270 941.984
357.962 335.915
358.573 655.939
359.483 35.9103
360.689 494.714
361.310 574.904
362.118 19.8095
364.319 14.5418
366.694 298.39
367.696 115.879
368.331 34.0927
369.063 29.1724
370.857 8.4316
376.315 225.715
392.249 4.55916
397.195 24.3024
401.787 89.2083
404.227 17.6999
405.935 6.32049
406.794 61.6769
412.456 26.1947
419.443 123.829
420.759 75.9167
426.219 71.374
427.511 62.0541
428.381 21.8898
432.633 18.7487
435.328 33.2389
439.041 19.4297
441.416 68.6599
442.240 7.00926
447.770 86.4709
450.332 124.951
456.007 21.7418
462.768 82.9871
466.347 15.1999
467.389 23.0687
470.401 65.0486
472.033 18.2969
475.949 50.3874
476.753 65.5658
482.417 14.6179
483.268 46.4806
484.853 189.831
486.175 10.7256
490.303 13.6928
492.510 7.499
494.048 148.737
497.150 12.9656
498.487 8.42088
504.106 6.15434
508.082 11.5934
509.603 5.91239
510.310 29.6949
516.031 9.01594
523.195 30.9781
530.303 5.41007
531.336 65.2809
536.191 8.32427
547.052 9.48932
550.204 28.6573
552.822 47.1861
557.456 10.2802
565.295 7.35692
567.192 20.1714
582.865 8.52742
585.206 13.1195
587.059 8.56449
595.301 34.3431
600.324 36.6093
601.616 13.3426
603.442 10.5612
604.239 11.2731
606.221 20.931
606.935 2.42509
610.881 7.37487
613.183 58.5176
618.198 29.919
619.406 14.041
622.016 16.9444
622.853 29.2793
624.374 17.6824
628.229 4.10786
629.556 13.3611
630.414 7.6396
632.452 16.8739
636.046 16.4922
643.079 4.9712
647.234 12.4819
658.091 6.18762
726.661 13.472
END IONS

BEGIN IONS
TITLE=Spectrum90 scans: 1038,
PEPMASS=366.82983 2709.08252
CHARGE=3+
RTINSECONDS=1013
SCANS=1038
117.09093 268.417
149.02286 665.737
155.11760 219.993
177.05548 383.842
239.97153 283.44
250.02945 802.288
253.98726 264.761
262.15134 397.338
268.03836 356.705
279.15976 477.287
279.78125 365.851
293.43484 203.31
293.81085 211.835
299.81451 215.922
303.10565 243.074
311.06979 356.202
312.11826 439.664
313.45868 513.503
336.14984 221.831
336.48337 848.827
336.81842 312.177
338.80713 408.01
340.48056 567.717
342.82224 321.772
343.80194 524.454
346.48560 238.703
346.82584 204.12
352.49005 1220.76
352.82495 688.395
359.16190 232.291
366.80212 641.662
367.03549 932.405
367.06769 1018.41
367.18912 248.298
368.08316 243.91
376.19250 357.502
384.65488 402.165
385.15753 243.207
413.17261 280.077
419.16937 382.094
421.84354 234.554
432.69049 235.153
441.68127 381.417
447.67889 712.92
448.17645 281.07
456.68591 893.16
457.18652 347.688
462.68582 503.761
END IONS

BEGIN IONS
TITLE=Spectrum91 scans: 1040,
PEPMASS=549.74097 8481.63672
CHARGE=2+
RTINSECONDS=1014
SCANS=1040
173.381 38.1807
177.610 13.1235
180.125 33.9204
183.166 10.9912
188.105 13.5858
190.965 6.30667
193.886 6.26938
198.054 19.3381
201.124 10.2782
205.002 12.7795
207.040 82.9409
210.037 57.753
211.110 13.0019
212.074 66.8762
214.028 6.71793
221.039 1128.82
221.993 42.6283
225.137 17.4507
225.881 8.76421
235.033 6.32582
235.864 4.90928
238.197 17.7868
239.008 8.74856
242.201 12.7981
243.874 31.1316
246.250 7.94005
248.999 5.96267
261.786 25.4335
264.257 7.39312
265.225 12.1149
268.086 3.74895
271.439 11.9353
273.057 9.85986
274.202 7.49055
275.191 13.7665
278.317 3.67024
280.087 27.3035
281.084 41.3341
282.206 11.6296
283.219 6.24824
284.278 15.543
285.191 29.4318
287.135 22.8815
288.108 12.5133
289.188 5.18878
290.133 6.14237
291.156 13.3735
294.130 10.7982
295.194 321.099
297.117 4.18406
298.241 9.89006
299.908 4.5215
301.293 60.004
302.182 24.5534
304.257 30.0104
305.197 35.6299
307.998 33.4448
309.907 35.3024
312.203 39.532
313.490 20.5061
316.013 87.2887
319.758 14.3975
321.205 15.5196
324.267 32.2542
326.174 5.24468
327.269 28.6403
330.385 8.54816
338.275 11.0601
339.235 10.2944
340.172 14.0455
342.131 22.2936
343.972 4.98814
346.876 61.3161
347.772 24.3491
348.421 20.8542
350.036 5.59951
354.304 30.6551
355.161 109.797
355.982 40.2519
357.160 34.4045
360.301 37.2155
361.217 13.9374
364.130 22.9347
368.046 24.2568
369.200 507.747
370.249 45.8704
371.207 6.38949
373.277 24.1985
374.149 41.2422
375.102 8.35797
376.080 90.8205
377.727 113.534
378.834 19.4491
384.259 5.4568
385.247 35.3714
387.266 19.0712
390.058 60.034
390.921 15.9323
392.117 89.9749
393.162 41.6351
394.237 58.5628
395.711 17.4943
397.862 25.1475
398.527 9.20931
401.158 16.9424
402.475 16.9348
403.462 67.147
404.170 15.7828
404.918 34.7972
405.865 25.7619
406.941 109.413
407.812 5.44052
408.979 5.91009
409.919 14.7467
410.575 70.6715
412.000 51.8064
413.369 43.8531
414.016 22.0786
415.152 33.6385
415.873 5.4942
419.000 97.2258
419.873 165.151
421.066 83.51
422.001 147.797
422.717 15.1831
423.933 40.009
425.030 26.6717
425.840 67.9249
427.734 210.435
428.443 155.875
429.262 21.5905
431.292 47.7354
432.259 86.629
434.707 177.453
435.388 52.2116
436.037 53.3289
437.272 153.631
438.247 276.161
440.062 16.7445
440.859 80.4941
443.092 351.011
443.839 6.21902
444.850 34.9665
447.400 65.263
448.306 72.0224
449.560 132.477
450.330 116.555
451.245 52.292
452.233 44.2973
452.975 25.1168
453.804 13.4658
455.058 7.3536
455.985 37.4244
457.120 16.4005
457.877 14.0749
459.060 95.6031
460.036 71.7447
460.925 183.575
462.073 237.978
462.782 29.7773
463.386 18.5076
464.910 35.049
466.052 59.4958
467.228 12.441
469.034 136.856
471.329 32.6687
472.236 12.501
473.779 96.9501
475.629 274.987
476.236 14.4799
477.404 80.0927
478.012 72.1466
478.750 59.4298
479.746 9.47919
480.720 36.2944
481.546 14.0868
482.272 46.4464
484.267 224.137
485.370 56.2592
486.583 115.857
487.215 9.17988
488.109 39.0685
488.984 77.6082
489.916 125.082
490.943 227.87
491.951 11.5573
493.060 130.237
493.723 26.9883
495.276 38.1572
496.605 54.0129
497.716 300.055
498.801 87.6387
500.480 159.988
502.471 111.858
503.840 1398.23
504.809 180.975
505.812 513.169
506.968 161.375
508.202 54.3338
509.006 12.9152
510.079 200.729
510.748 108.19
511.777 96.1775
512.888 3026.95
513.847 324.133
514.980 39.7039
515.770 14.9304
517.039 281.169
518.792 1413.06
519.821 406.595
521.054 129.596
521.719 58.6503
522.646 160.315
523.618 195.132
524.431 25.6771
525.572 526.976
526.286 1179.7
527.901 3443.2
528.696 487.103
530.092 46.0382
531.200 255.152
531.977 933.613
532.944 751.706
534.763 2034.92
535.755 188.893
537.376 21.2289
538.085 37.1521
538.967 57.3758
540.546 1619.99
541.375 2476.3
542.222 35.9276
543.062 21.0776
550.160 42.8453
554.274 4.53481
558.379 18.3589
562.385 20.215
566.766 15.8509
568.407 6.16993
570.423 32.0965
572.304 26.1019
575.391 14.4794
576.368 6.78208
586.139 33.7601
606.894 17.7653
608.422 40.8324
613.403 60.8146
625.659 12.0793
626.345 14.8843
634.464 54.708
641.327 24.339
647.914 35.0032
653.498 41.1471
658.107 13.2785
659.185 115.441
660.453 19.5523
663.427 25.4714
667.446 18.3002
674.401 6.12778
675.574 3.87674
679.753 40.4622
683.990 37.1572
685.336 28.398
686.344 38.5216
689.489 23.3089
699.571 12.1659
705.239 42.0376
706.291 37.1432
716.485 58.6446
723.421 11.9953
725.503 5.39679
730.243 3.68596
751.821 6.06265
760.563 18.0236
765.527 13.3418
785.931 34.2745
789.525 20.6372
794.583 26.9462
809.360 4.8513
821.424 18.6845
825.500 17.7329
829.646 37.7814
843.589 18.5669
849.513 16.9663
853.598 9.85081
854.419 24.9458
858.563 52.6047
862.688 19.5738
864.480 32.6231
896.207 19.7552
900.363 24.992
907.513 26.1293
909.458 13.0402
920.681 20.5825
932.392 21.1662
935.678 30.0962
940.014 15.8539
946.803 10.5473
970.389 20.6218
1013.477 3.23985
END IONS

BEGIN IONS
TITLE=Spectrum92 scans: 1041,
PEPMASS=549.74097 8481.63672
CHARGE=2+
RTINSECONDS=1014
SCANS=1041
112.08758 393.868
149.02368 446.312
149.04535 321.137
167.05466 226.128
175.11955 388.479
183.12453 233.013
195.98238 196.505
201.13496 362.372
221.08524 1251.16
225.04384 674.285
239.09575 1623.73
262.15482 189.964
279.15836 459.477
295.10345 676.842
299.06165 868.154
359.16635 686.793
369.12259 788.677
383.64886 318.979
384.66003 577.302
392.96429 203.338
396.66953 206.076
403.88260 199.408
412.66962 225.41
413.16989 534.667
419.16708 319.149
432.16296 211.876
434.87616 197.596
447.67914 405.958
454.66830 207.217
460.71698 482.535
461.20477 313.981
467.17651 264.005
467.67599 205.072
471.69772 302.999
476.19086 481.985
480.21109 489.596
480.70560 464.336
481.21405 284.235
482.18463 297.637
489.21451 424.353
489.71490 281.257
493.71716 247.535
495.21771 849.442
495.71341 433.882
498.22272 437.337
498.72165 243.71
504.22339 1399.61
504.72083 803.636
513.22876 417.47
517.73340 215.082
549.19916 453.999
END IONS

BEGIN IONS
TITLE=Spectrum93 scans: 1043,
PEPMASS=367.16550 8957.90332
CHARGE=3+
RTINSECONDS=1016
SCANS=1043
107.354 8.86186
111.249 28.6359
112.174 33.8675
117.114 57.4888
121.314 4.91653
122.282 2.78832
123.114 9.52639
127.075 21.5498
130.164 13.4806
131.074 10.1982
132.252 7.87105
133.256 11.1229
136.025 19.3781
137.070 17.4516
139.256 6.51098
147.023 12.6788
149.057 146.617
151.276 8.0125
155.107 64.3324
156.145 6.37048
159.118 14.8905
160.067 6.12448
163.126 15.3197
166.123 11.9392
167.096 11.2157
168.058 29.4149
169.347 4.51733
171.026 22.1521
173.108 67.9274
174.123 6.47699
175.081 205.647
177.060 177.7
178.075 32.1269
179.310 9.40242
180.061 32.6861
182.125 28.5067
183.997 3.9036
186.183 23.3911
187.020 14.4206
189.079 71.8604
190.935 17.7904
193.191 16.2161
194.023 21.4747
195.925 21.0576
197.264 36.8652
198.139 4.61958
198.951 14.8024
200.054 50.4399
201.194 111.166
202.051 19.3059
203.261 26.0012
204.044 22.496
205.033 26.0704
205.642 31.8298
206.994 6.60032
208.132 39.346
210.164 43.6853
211.079 18.8311
213.063 17.4871
214.044 16.5788
215.888 36.5123
217.252 17.8065
219.125 231.004
220.330 41.8333
221.169 25.2594
221.937 23.8523
223.202 163.465
224.078 44.6591
225.139 14.7024
226.199 18.2808
227.338 12.9412
229.100 9.73202
230.213 7.68835
233.167 162.691
234.210 38.6112
235.131 7.94968
236.005 42.6783
237.082 70.4896
237.998 39.5045
239.054 46.0591
240.144 44.5851
241.047 33.1707
242.028 20.4834
243.091 86.7849
243.748 19.7106
245.236 91.75
246.118 156.967
246.963 11.8471
249.095 183.944
250.115 569.444
251.239 209.62
252.128 65.596
253.118 19.9384
254.096 50.4442
255.154 74.458
256.108 40.2428
257.114 34.4443
258.339 17.0501
259.069 5.40985
260.123 12.0678
261.144 79.9358
262.228 172.391
263.076 17.5365
264.111 8.75214
265.093 54.5137
265.876 82.5951
267.167 387.373
268.232 47.7625
269.089 41.6343
269.985 92.7875
270.856 97.0718
272.343 23.9372
273.315 14.835
274.324 31.753
275.230 23.3141
276.887 153.907
277.982 183.923
279.010 732.943
279.891 1127.61
280.906 37.7743
282.003 34.516
282.630 39.6183
283.517 73.4268
284.372 10.2011
285.084 51.2456
286.483 45.5992
287.572 50.4941
288.216 58.2271
289.187 32.9155
290.255 104.394
291.221 79.6695
292.213 136.75
293.253 283.429
294.171 412.91
295.048 460.743
296.149 177.011
297.126 91.955
297.984 253.614
298.788 17.7405
300.466 19.4759
301.435 78.7488
302.179 90.7336
303.089 28.412
304.213 58.7499
305.064 97.9245
306.109 161.886
307.218 287.826
308.592 555.674
309.493 223.745
311.035 272.06
312.102 157.353
313.211 106.569
314.127 122.422
315.514 15.6369
317.546 382.798
318.287 123.477
319.515 52.3148
321.005 1171.12
322.141 873.945
323.480 1996.15
324.239 478.327
325.203 246.08
326.129 809.029
327.125 732.991
327.996 220.758
329.330 93.3296
330.292 163.277
331.369 435.919
332.282 231.383
333.524 655.937
334.285 239.544
335.201 352.161
336.644 1076.73
337.995 336.327
338.937 390.332
339.933 253.136
340.685 900.335
342.299 2792.19
343.107 892.053
344.387 268.289
345.320 178.392
346.411 2106.25
347.164 1392.63
348.339 384.207
349.031 1746.43
349.982 2136.76
351.137 2395.89
352.515 16835.2
353.309 1313.74
355.025 2674.21
355.698 1069.44
356.365 311.972
357.162 1452.4
358.056 758.327
359.082 539.211
361.093 4320.15
362.099 79.7079
363.432 11.8813
366.891 206.022
367.858 69.6428
368.981 36.3371
369.760 20.5331
370.728 5.12894
376.260 664.456
377.273 41.6843
380.009 192.601
384.251 39.4923
385.851 24.7176
386.891 28.9411
391.149 15.6265
393.001 8.10458
397.996 59.3853
398.616 25.5384
399.507 12.7944
400.654 91.3436
405.787 45.2926
406.594 88.5223
407.561 45.2607
412.586 43.5403
413.256 17.218
415.170 7.13101
417.910 9.01585
419.378 527.977
420.301 81.6637
421.208 56.4073
423.267 26.0039
425.750 60.0173
427.409 64.9382
428.453 189.65
429.854 17.9172
432.251 191.038
433.338 51.7216
441.255 606.119
442.471 63.2674
444.087 35.5757
446.950 57.589
447.817 36.2218
449.313 41.956
450.514 174.59
451.323 95.6337
454.781 5.21432
456.109 76.3986
456.835 97.8304
460.433 46.6439
462.121 255.41
463.206 103.21
467.313 19.7094
468.282 14.1623
469.259 23.6843
470.416 46.5943
471.778 118.99
472.959 128.335
474.142 24.3178
476.385 184.797
477.401 56.6595
478.446 77.7262
479.121 11.769
483.189 26.3447
484.296 800.012
485.323 296.606
486.610 72.3918
489.510 190.595
490.869 206.622
492.583 74.8313
493.585 55.1878
494.770 157.094
498.497 136.772
500.087 52.6604
510.088 26.4443
512.032 3.80972
513.149 12.6949
513.925 34.8495
515.244 38.9847
520.435 18.4931
526.291 9.3778
534.195 8.51382
535.413 20.9292
545.218 15.9671
546.086 18.4329
546.785 5.29707
547.385 18.396
550.394 12.4752
554.233 8.63537
559.258 13.6166
563.271 17.5145
566.015 8.08765
569.460 19.3565
570.899 12.9042
579.191 31.5419
586.106 22.6726
595.141 58.1529
602.241 10.163
606.143 23.5827
610.255 11.4018
613.170 427.624
614.228 50.2371
621.803 24.5831
654.440 40.6147
671.353 13.3344
679.233 8.15268
726.459 32.7833
END IONS

BEGIN IONS
TITLE=Spectrum94 scans: 1044,
PEPMASS=367.16550 8957.90332
CHARGE=3+
RTINSECONDS=1016
SCANS=1044
117.09183 234.552
149.02316 580.983
155.11818 407.054
173.12656 277.097
175.11789 274.441
175.13303 236.591
177.05463 389.976
201.12456 326.224
203.68010 203.888
219.13078 207.175
244.14078 267.824
250.02881 655.779
262.15118 1390.68
267.00217 231.323
268.03906 242.157
269.77551 196.241
272.09976 303.539
275.44363 309.257
279.15952 743.956
279.45370 206.046
279.78152 2146.86
280.11603 542.224
280.44757 223.39
285.00974 195.301
288.76053 254.233
293.43228 646.313
293.77316 256.219
295.10635 193.537
297.00876 213.925
298.78885 235.001
300.61203 214.248
302.78860 379.816
303.11920 293.216
308.79269 696.201
309.12457 401.448
311.07529 214.97
312.02798 248.761
312.12085 1799.88
312.45529 410.865
313.46045 1584
313.79413 607.196
317.79843 313.378
320.80716 443.486
321.79526 432.615
323.46353 457.859
323.80103 203.587
324.96155 194.088
325.79318 229.925
326.64014 529.455
326.79492 217.291
330.47821 342.987
330.81326 308.405
332.15372 281.068
336.15314 511.021
336.48337 2917.08
336.81790 1287.11
337.15439 398.266
337.80209 275.969
337.97183 258.744
338.80328 370.357
340.48279 1614.33
340.81909 922.022
341.15717 307.01
342.15302 395.019
342.48672 842.967
342.82199 758.591
343.80304 383.772
345.15393 211.991
346.48596 1818.64
346.82159 537.236
351.82541 255.298
352.15628 865.342
352.49130 2561.52
352.82382 1680.65
353.15817 371.922
359.16650 845.051
361.16226 503.983
366.79984 607.591
367.03412 1064.13
367.06711 1214.61
367.13306 204.902
367.18787 451.992
368.06842 195.329
375.65421 466.403
376.19385 1444.74
383.65094 294.128
383.80359 258.686
384.65857 1558.02
385.15750 525.319
398.15900 267.55
404.16257 359.328
413.16977 528.348
419.16959 1165.11
419.67538 475.511
428.17337 801.644
428.64606 299.583
432.67438 436.069
433.16983 422.173
438.67078 385.842
439.17661 311.763
440.67236 357.097
441.17633 732.484
441.67960 1125.35
442.18027 350.723
446.67233 542.822
447.17624 300.916
447.67908 2053.28
448.18088 905.416
453.67636 240.561
454.17981 283.342
456.18430 320.503
456.68533 2745.83
457.18671 1119.92
457.69260 290.168
461.67654 538.447
462.17416 257.584
462.68317 857.381
463.18433 330.751
467.16962 293.082
468.17496 229.448
471.69052 433.513
489.27872 382.697
569.18457 394.298
613.21533 408.055
993.46198 195.79
END IONS

BEGIN IONS
TITLE=Spectrum95 scans: 1046,
PEPMASS=423.22736 8257.45117
CHARGE=2+
RTINSECONDS=1018
SCANS=1046
123.149 39.5219
129.148 13.4827
134.077 27.5255
138.046 4.19707
139.124 7.19542
145.027 53.6254
149.098 135.655
151.041 12.295
157.152 184.295
158.185 16.0555
159.982 4.17838
162.100 16.1259
163.003 12.3787
164.175 17.7465
165.199 17.0465
166.109 38.689
167.231 16.7519
169.052 34.9941
170.234 8.67229
172.155 3.70608
173.076 44.3839
175.087 100.987
180.072 3.70725
181.820 14.433
184.144 164.095
185.101 252.514
186.073 22.2357
187.205 65.9626
189.047 27.3291
194.869 10.0355
195.974 6.86357
197.257 15.7464
197.947 9.7517
199.143 17.2699
200.946 17.7323
202.093 105.475
202.943 4.12442
203.977 10.0825
205.057 40.7628
209.113 46.5509
210.064 8.19782
210.849 4.57098
212.035 26.1367
214.147 23.3521
215.101 11.3766
217.145 5.37915
218.181 15.5964
219.103 90.1196
220.002 8.77495
221.229 29.8966
223.104 23.9982
226.109 16.1108
227.205 22.104
228.190 7.61276
229.404 41.675
232.067 33.4816
233.134 5.64526
235.282 36.0696
235.995 7.52196
238.141 46.7246
239.101 38.4331
241.131 33.133
242.143 36.7354
245.064 36.3658
246.171 15.122
248.069 14.609
248.899 3.69314
250.060 36.0694
251.138 35.049
252.061 37.137
253.034 41.9967
254.273 43.3785
255.320 28.455
256.130 400.072
257.145 177.644
258.237 28.8142
261.022 39.0031
262.209 145.401
263.518 33.7373
264.222 31.3008
265.003 29.1356
266.116 56.2844
267.400 73.821
268.447 20.6051
269.288 6.28417
270.086 42.4089
272.224 32.5411
273.191 3.66826
274.125 29.1996
275.119 35.7463
276.186 28.0722
277.123 35.2862
278.131 232.738
279.128 32.8194
280.303 64.0869
281.222 34.9971
282.877 58.9247
284.349 236.314
285.314 30.0888
286.246 11.0044
286.992 55.8006
288.226 21.6763
288.913 51.6902
290.365 81.9508
291.200 33.3578
292.077 75.9809
293.458 158.32
294.227 152.775
295.230 47.2231
296.071 74.9175
297.163 63.4732
298.229 15.2168
299.019 40.9892
300.174 8.07181
302.296 448.841
303.321 15.4735
304.126 33.0128
305.042 26.9094
306.244 125.073
307.142 35.9631
308.205 33.2243
309.120 155.829
310.058 150.741
311.129 178.249
312.199 119.702
313.308 29.7944
314.375 35.7685
315.155 13.6639
316.287 30.2559
317.080 96.0729
317.962 91.7027
318.829 164.122
320.308 44.37
321.408 71.4062
322.152 758.936
322.963 195.169
324.244 850.685
325.321 86.5936
326.001 8.32387
326.805 38.2945
328.373 13.2927
329.380 39.5632
330.682 87.3653
331.906 66.6595
332.895 1116.34
333.995 334.055
335.047 236.603
336.062 234.045
337.222 26.8467
338.047 31.3954
339.171 311.13
340.375 122.955
341.298 34.0827
342.303 39.501
343.110 16.9557
343.722 5.04996
345.817 16.9112
346.750 75.9663
347.376 20.084
348.063 105.156
348.960 201.321
350.059 117.454
351.092 120.859
352.146 167.501
352.855 5.07039
354.084 26.1463
356.207 30.8566
357.216 425.258
358.410 108.083
359.141 23.0166
359.927 56.1681
361.405 58.321
362.119 240.905
363.022 176.933
364.028 304.568
365.031 179.834
366.095 78.2016
367.159 172.497
368.173 444.028
369.388 65.1609
370.025 11.6643
370.855 234.426
371.819 205.484
372.849 22.231
373.806 48.7056
375.223 56.8237
376.257 495.021
376.986 1034.29
377.987 908.371
378.976 571.8
379.953 1714.27
381.099 101.215
381.920 285.378
383.085 220.544
384.088 22.5808
384.931 112.691
385.596 3.62346
386.426 74.7036
387.030 209.33
387.864 190.353
388.677 49.8441
390.070 5.95509
391.102 132.26
392.001 132.3
392.963 264.471
393.888 242.19
395.110 268.282
396.085 258.273
396.912 83.8665
398.690 47.4443
399.382 61.9181
400.243 169.249
401.464 87.6916
402.268 138.743
403.524 193.591
405.043 2069.75
405.978 1535.55
407.096 230.756
407.971 208.291
408.976 430.788
409.892 112.192
411.539 99.5672
412.276 36.6363
414.100 2251.69
414.898 1468.08
415.857 124.792
416.634 47.6371
418.051 52.3977
418.887 10.0801
422.775 175.799
423.622 223.561
424.225 23.7881
425.006 13.9921
426.753 51.8903
428.655 3.40003
430.301 22.433
433.568 25.144
434.370 9.41926
437.171 25.2191
438.534 34.7686
439.242 36.5217
441.498 18.5608
442.474 5.84035
445.285 6.38529
452.285 302.231
453.248 52.8799
455.084 6.92871
456.324 20.998
460.163 109.223
461.180 9.90538
470.192 71.5216
470.982 20.046
474.051 19.7567
487.251 45.2345
487.876 14.5441
489.309 882.653
490.328 154.747
491.348 117.624
492.408 71.9282
504.057 10.4646
505.183 12.4484
514.254 18.203
521.672 24.3567
531.258 30.8698
539.284 8.86867
542.239 16.4104
545.249 4.84295
548.044 42.4041
548.765 21.864
551.858 62.6046
554.249 11.6024
556.234 45.8892
557.742 51.4188
566.326 49.8898
568.584 5.27272
572.449 37.13
575.823 48.3049
584.245 37.3083
586.333 17.3228
590.352 803.101
591.334 290.307
592.427 24.8609
600.549 14.5142
610.086 14.8405
630.538 8.04047
632.358 35.0726
633.454 36.8919
643.413 77.0405
660.131 30.8261
661.366 917.694
662.470 307.255
663.522 72.2272
665.289 5.36552
670.232 25.1957
674.383 28.4614
681.335 8.25191
685.086 10.848
693.755 4.18733
696.335 11.315
697.429 16.023
700.238 17.296
708.422 14.5196
711.978 10.4628
715.447 21.4252
725.677 9.7419
732.205 15.2902
735.092 5.51142
742.430 24.0229
759.497 48.357
770.913 12.8136
END IONS

BEGIN IONS
TITLE=Spectrum96 scans: 1047,
PEPMASS=554.27496 7608.61914
CHARGE=2+
RTINSECONDS=1018
SCANS=1047
166.030 52.1776
167.046 6.40323
175.230 88.762
176.223 11.7094
182.922 74.3561
184.128 16.5934
190.093 7.4036
199.974 435.925
201.107 22.4772
203.094 20.6245
207.080 12.198
208.946 15.8521
211.135 9.46814
213.076 11.1545
215.040 21.8571
221.034 14.4567
223.180 4.09893
224.051 13.9801
225.029 17.4906
227.397 5.85223
245.140 22.7897
246.226 11.6799
247.156 11.6375
249.089 5.07658
251.176 7.45122
252.333 15.6707
253.009 5.44052
255.029 6.59029
258.236 34.3356
260.111 8.10185
265.962 7.10763
275.783 5.16652
277.158 8.1007
278.293 10.9319
280.235 17.5845
281.283 18.0753
284.285 4.33612
285.198 9.44777
287.133 14.058
289.282 9.24218
293.111 34.6848
295.044 25.7614
297.179 19.6388
301.163 7.16576
303.293 122.108
304.292 12.82
306.870 12.5889
307.859 7.88091
310.292 3.85523
312.213 34.1231
318.290 10.831
322.247 7.1649
323.268 13.2939
325.132 9.67341
327.406 11.2629
333.159 7.07769
335.165 24.0559
339.292 29.265
340.415 9.44672
341.326 3.60675
342.247 25.4908
346.249 17.8143
350.177 9.17767
353.122 6.07172
354.375 22.0241
355.148 15.1265
356.390 53.6034
357.149 20.5016
359.022 6.85766
361.397 45.2244
363.072 247.547
364.119 70.1983
367.851 22.4092
372.281 63.5388
373.355 65.8771
374.339 295.123
375.380 87.2745
376.277 9.04775
377.220 5.45018
378.318 4.18269
380.178 13.5221
381.414 5.43583
382.255 9.02069
384.258 3.17151
386.113 32.5505
387.048 9.28275
389.321 42.9989
390.743 9.71973
392.097 12.6448
393.240 29.6326
394.240 24.7774
395.022 63.2437
397.042 4.6143
398.307 21.6932
400.897 12.2891
405.155 63.392
406.321 40.705
407.197 70.6417
407.990 44.6362
408.908 55.8701
410.323 43.1953
411.516 96.0718
412.165 12.8299
413.432 23.699
414.757 12.8963
416.152 9.65634
417.983 8.87221
420.053 42.5299
421.210 22.4245
421.995 52.0865
424.168 36.5664
425.276 29.1305
426.063 53.0025
426.924 3.21691
427.994 11.4432
429.738 68.0894
431.638 48.6531
433.329 31.9174
436.090 29.4037
437.744 117.174
438.928 82.2725
440.080 121.926
442.448 52.8793
443.432 33.3343
445.248 33.9929
446.311 115.85
447.943 108.86
448.713 14.6517
451.279 22.4907
452.248 21.8045
453.082 51.0175
453.817 29.1275
454.858 216.212
456.204 69.2391
457.532 35.6518
458.204 11.4467
461.023 30.2222
462.078 12.2336
463.488 90.3455
464.288 54.0484
465.221 52.3811
466.112 127.15
466.808 12.0786
468.756 97.7131
469.598 22.1888
472.191 20.2293
473.193 22.4016
475.271 64.16
475.907 10.5344
476.675 36.3227
479.423 67.2322
480.035 112.112
480.784 59.7536
481.791 49.2739
483.042 92.6792
485.156 75.8188
487.337 221.605
488.428 38.5564
489.828 82.6772
490.676 36.7576
492.176 275.542
493.179 117.825
494.415 50.3714
495.097 91.3298
496.817 45.4558
498.009 61.2167
498.840 36.5847
500.273 38.0819
501.087 66.2952
502.429 65.7255
503.233 55.3383
504.579 159.538
505.514 114.921
507.702 216.248
508.902 425.975
509.745 312.073
511.098 291.231
512.141 22.0125
513.254 123.441
513.892 10.2667
515.323 37.9314
517.919 127.519
518.560 113.305
520.539 92.1644
521.293 48.8248
522.199 48.8393
523.012 68.5369
523.916 263.732
524.877 77.5988
525.972 103.137
526.589 29.157
528.124 104.664
530.376 86.6369
531.256 189.624
532.186 56.8097
533.074 194.111
533.833 34.6201
536.002 781.868
537.047 1344.08
538.357 122.255
539.451 212.478
540.279 154.875
542.832 162.741
544.011 84.501
544.859 434.415
545.729 642.651
546.491 143.814
547.476 104.159
548.269 25.3399
551.761 7.53584
553.470 72.7265
554.815 104.995
555.780 44.3974
556.553 5.01157
560.178 16.8325
570.529 56.5699
571.159 41.7067
572.466 31.0318
573.100 17.9118
575.252 16.8798
576.381 16.4148
581.196 81.3001
586.281 28.7897
590.257 13.6527
591.446 9.79998
594.184 12.3625
595.248 21.7537
598.092 81.4547
601.076 21.0103
603.162 15.0092
604.384 47.1627
605.910 69.9434
611.080 26.0095
612.323 8.84436
616.392 260.233
617.554 53.2155
618.266 131.98
621.369 46.7507
622.252 66.4038
638.862 43.6208
642.971 27.9933
646.000 42.3941
658.385 79.2985
663.285 29.8114
674.359 28.974
677.676 19.1931
678.455 2.8777
688.308 26.1248
688.926 15.2205
702.424 29.9344
706.448 12.417
707.622 23.6518
710.990 28.4632
714.543 22.0006
716.497 41.5036
718.473 32.9682
727.241 39.3796
728.390 7.37348
729.491 18.6549
731.581 16.0272
734.360 236.151
735.592 274.967
737.837 18.7549
745.454 454.321
746.447 99.3673
747.554 44.5123
749.079 19.1295
751.793 48.9648
758.530 32.0091
760.423 18.9383
770.468 8.12188
778.437 31.3009
782.946 30.0461
786.408 16.7971
787.391 43.456
789.467 36.5038
795.596 15.9248
803.286 13.8907
805.491 118.15
806.418 140.613
809.046 10.7439
810.364 14.6804
822.584 17.2639
829.591 12.5028
851.622 8.43988
867.367 11.6261
873.480 31.3314
875.450 25.0168
890.190 33.2644
891.473 102.247
892.450 7.63042
901.805 16.4099
904.158 16.6413
908.472 1882.58
909.520 814.505
910.487 99.3401
916.517 30.5217
920.810 8.22012
923.313 12.2547
925.304 27.4379
930.419 31.2407
933.501 302.935
934.446 21.8931
935.324 16.4931
960.434 3.97128
976.485 3.88289
994.362 9.38876
1018.950 9.16992
1048.604 8.24818
END IONS

BEGIN IONS
TITLE=Spectrum97 scans: 1048,
PEPMASS=379.71133 6272.16797
CHARGE=2+
RTINSECONDS=1018
SCANS=1048
109.104 4.83976
111.128 4.97779
114.362 7.48976
115.024 7.55369
116.255 10.1432
117.915 9.94181
123.126 13.9735
125.068 12.0514
127.052 11.9062
135.153 10.6982
136.024 7.08321
137.190 14.7178
139.129 24.7209
140.237 35.3977
141.004 121.189
144.013 4.99885
149.011 27.0005
154.258 29.0373
155.163 22.9049
157.945 38.8531
159.051 20.0617
160.926 16.8085
162.780 56.5086
164.087 20.879
167.123 6.35529
168.247 35.2417
169.039 173.887
170.045 8.48978
171.096 28.471
173.205 4.50999
174.130 8.99326
175.148 15.3997
175.958 34.0672
176.930 27.0624
178.018 16.0195
184.303 13.0496
187.919 10.6191
189.133 21.4875
191.109 20.1547
192.106 18.1229
193.074 39.3853
193.845 7.00204
195.152 69.9907
196.028 9.9133
196.859 12.6688
197.960 7.56499
199.116 46.1372
202.904 17.6343
204.029 86.7558
205.071 30.1638
207.080 8.22367
208.110 24.2663
210.588 10.053
212.134 42.5807
213.176 11.8191
213.956 31.4578
215.313 16.198
216.984 24.0987
218.153 43.9838
219.027 47.4268
219.984 22.6692
222.054 87.8754
223.149 47.8408
224.117 5.8222
224.725 11.0019
226.117 19.6852
227.035 24.7306
229.069 60.8829
231.115 26.2208
232.214 108.808
233.020 94.0047
234.161 106.802
235.145 34.7361
236.234 10.6849
237.026 21.6581
238.126 36.2317
239.113 33.895
241.066 12.9391
242.140 18.5724
243.107 4.97807
245.079 57.8994
246.059 94.6059
246.855 55.6542
248.087 90.2057
248.984 600.487
249.945 77.3997
250.989 58.6558
252.190 109.811
253.002 65.0869
254.131 24.2902
254.961 23.7864
256.173 18.5088
257.127 29.6115
258.128 9.32008
259.304 45.238
261.118 96.5117
262.136 74.0856
263.073 93.5205
263.998 30.6479
265.055 35.3269
266.967 355.91
268.031 331.214
268.983 34.4548
270.221 126.866
271.198 17.118
271.931 17.3928
273.677 301.695
274.763 83.5223
276.017 98.8362
277.136 43.3684
278.391 5.46477
279.173 115.919
280.128 88.4399
281.224 29.5692
282.606 94.3808
283.743 39.1604
284.350 26.6194
286.217 38.4693
286.876 153.603
287.787 55.9669
288.993 185.526
289.918 725.192
291.105 205.53
292.030 215.584
293.163 177.285
294.024 28.6455
295.057 73.3079
295.961 35.3726
297.358 41.0238
299.249 50.2415
300.365 28.373
301.164 7.64476
302.039 39.5445
303.217 59.5107
304.133 104.186
305.105 167.803
306.160 130.1
307.146 343.5
308.155 107.493
309.005 163.908
309.654 53.4344
310.548 46.2966
311.384 9.0204
312.972 30.1822
314.044 37.0087
315.087 46.7243
315.878 67.4716
316.980 145.322
318.139 179.972
319.094 334.327
320.055 209.853
321.146 177.392
322.279 217.091
323.083 1429.23
324.168 438.027
325.260 29.6733
326.443 53.5804
328.629 38.2192
330.402 10.2925
331.254 73.9931
332.946 861.198
334.014 1576.6
334.949 1558.37
335.996 711.901
337.055 395.891
338.133 367.409
339.132 417.58
339.907 64.2402
340.644 62.2801
341.284 55.2893
342.057 159.528
343.166 124.948
344.190 292.051
345.024 85.0023
346.088 16.7738
347.219 44.537
348.265 139.182
349.127 183.81
350.141 301.688
351.003 303.293
352.043 396.733
352.959 226.643
353.728 92.4423
355.089 60.1189
356.115 230.25
356.903 334.861
358.161 406.473
359.559 343.229
360.371 102.896
361.076 1287.72
362.018 1903.34
363.048 417.81
364.119 149.897
365.175 195.643
366.014 20.0368
366.669 29.704
367.615 87.5055
369.912 439.127
370.732 2404.62
371.439 2040.2
372.935 111.183
373.689 18.973
374.592 61.3499
375.386 79.0357
376.289 34.6528
379.065 223.398
380.041 195.593
380.997 65.5194
381.983 21.8905
383.206 28.3621
386.226 14.9259
387.472 18.5676
397.243 13.3157
402.345 13.1899
404.325 10.4987
413.252 10.9153
415.682 35.7309
419.129 22.8678
421.040 4.72748
424.343 17.9545
425.707 26.1008
429.091 21.897
430.108 37.5509
434.169 20.004
437.703 14.6434
442.086 45.5212
445.842 11.1056
449.215 36.3535
455.857 35.2626
458.027 74.7298
462.288 25.9534
462.906 11.2329
464.236 55.188
472.266 21.2718
480.204 42.3097
481.154 16.1846
482.154 27.6821
485.791 18.3241
486.906 72.6814
489.187 236.394
490.295 33.7966
493.328 11.4039
497.557 35.1894
498.229 8.47789
505.843 4.54656
508.290 14.7868
508.923 44.7174
510.359 54.3073
511.931 36.2938
515.185 15.6245
516.170 24.8565
517.168 10.0813
521.371 18.0109
523.741 7.09
526.016 8.59026
529.057 19.4358
531.500 22.1065
539.887 18.0998
542.217 10.8571
544.258 3.28541
551.188 72.4842
566.230 21.4991
572.306 48.9511
574.150 49.5093
575.197 28.3585
577.384 12.657
587.350 3.17005
590.307 1059.02
591.383 272.537
592.347 70.3892
593.443 6.6383
594.356 10.3073
602.039 20.5166
609.117 10.4205
611.460 12.0984
613.180 10.2539
614.265 10.1281
630.006 20.43
642.277 16.415
643.466 72.0836
644.477 32.0213
646.494 49.8353
651.394 4.4863
661.341 267.495
662.442 17.1826
663.497 17.0578
671.386 11.3259
724.637 32.6025
END IONS

BEGIN IONS
TITLE=Spectrum98 scans: 1049,
PEPMASS=423.22736 8257.45117
CHARGE=2+
RTINSECONDS=1018
SCANS=1049
102.09113 1085.38
123.11576 336.291
141.10321 353.034
149.02324 632.11
157.09735 2134.85
158.09491 206.464
169.09633 379.334
184.17079 264.61
185.09239 1278.27
221.96187 581.534
238.12019 370.826
256.12769 547.192
278.02295 466.565
279.15942 339.681
302.19766 864.017
308.80991 207.921
318.79010 379.911
322.82599 639.724
324.21783 606.444
332.80859 709.608
336.80188 250.142
352.81943 201.772
357.17770 232.02
363.79141 386.775
370.70538 908.564
371.20795 498.491
376.19412 732.87
379.71228 1138.39
381.79575 217.944
405.21719 315.306
423.23068 234.925
424.30594 4327.08
440.84534 273.541
489.27908 1295.57
546.30084 227.567
572.31482 195.126
590.32617 3135.98
591.33099 984.857
643.35022 636.272
661.36359 3665.06
662.36652 1291.23
663.37653 238.079
END IONS

BEGIN IONS
TITLE=Spectrum99 scans: 1050,
PEPMASS=554.27496 7608.61914
CHARGE=2+
RTINSECONDS=1019
SCANS=1050
136.07515 243.463
149.02345 267.824
166.04971 258.948
175.11874 286.432
183.07634 1351.45
200.10277 1636.99
271.65256 196.144
279.15930 583.363
293.11020 207.376
303.17612 232.202
324.96506 233.323
374.21466 495.537
487.30032 431.712
522.22467 276.54
536.75775 192.002
568.81396 189.57
616.34302 723.715
617.34387 326.529
745.38843 841.352
746.38776 527.011
908.44708 2277.16
909.45239 1020.91
910.45435 258.366
955.55219 222.189
END IONS

BEGIN IONS
TITLE=Spectrum100 scans: 1051,
PEPMASS=379.71133 6272.16797
CHARGE=2+
RTINSECONDS=1020
SCANS=1051
141.10252 1877.95
149.02336 731.562
169.09784 999.51
175.11946 230.303
239.96922 208.275
248.94806 1188.88
249.04315 500.132
266.95908 1696.79
270.15225 193.682
279.15891 469.619
290.92807 232.728
291.80771 256.393
298.82214 208.366
307.79642 358.259
309.81442 197.993
325.80933 455.528
335.09189 189.417
352.80002 917.434
356.90186 274.001
359.16510 365.529
370.70328 667.659
370.80713 285.193
371.20920 366.775
376.19406 699.039
379.15649 211.792
379.20389 207.141
379.71140 388.682
489.27542 1082.77
590.32642 4186.65
591.32922 985.776
592.33124 293.424
643.35455 946.582
661.36304 3408.12
662.36603 1337.34
END IONS

BEGIN IONS
TITLE=Spectrum101 scans: 1053,
PEPMASS=514.28040 14876.87207
CHARGE=2+
RTINSECONDS=1021
SCANS=1053
151.103 30.0918
153.286 26.1125
155.240 13.426
156.119 12.9601
157.099 13.143
161.967 8.59719
165.094 5.97133
166.193 7.17299
167.066 25.8638
168.087 19.9184
169.199 28.3385
171.243 19.543
173.222 9.91434
175.154 100.22
177.304 8.11588
181.097 11.3943
182.018 6.13896
183.195 44.8716
186.187 24.7219
187.475 15.5329
188.100 6.37525
193.162 22.761
195.132 12.153
199.115 6.65823
201.054 89.1812
202.082 7.71325
203.203 7.70548
204.992 6.05896
210.110 15.6043
211.245 67.1732
214.253 13.8934
215.506 7.97709
219.283 36.9464
221.016 6.32692
222.304 52.2271
223.175 70.465
225.284 43.9219
226.201 38.5598
229.069 55.3119
230.224 6.39653
234.126 13.2979
238.108 267.671
239.200 97.5214
240.223 155.436
241.124 8.2149
242.082 15.3134
243.192 14.7998
244.384 39.2919
245.180 6.91147
246.252 26.3819
248.347 12.9844
251.232 13.812
252.217 77.3586
254.300 23.9384
255.190 4.5505
257.195 19.3723
260.330 10.0085
261.203 7.35925
262.286 71.6225
264.303 33.6062
268.275 28.0772
269.214 36.8891
270.180 759.78
271.267 194.061
273.138 15.6263
277.117 11.5032
281.182 4.53901
282.108 4.88032
286.294 12.6531
287.176 40.0087
292.373 9.47299
293.183 10.5763
294.212 6.41172
295.275 12.7936
296.189 14.2189
298.194 14.3233
299.150 27.1258
303.039 37.4156
303.990 6.82413
307.230 23.3417
308.272 40.3185
310.380 8.49564
311.545 51.9362
312.308 15.888
313.452 14.1465
317.133 14.0506
320.566 3.64194
323.215 81.4106
325.270 25.7823
326.030 5.9374
326.634 31.4146
327.477 17.1833
328.393 21.7033
329.309 15.0565
330.728 66.3654
337.329 10.6529
338.453 19.7049
339.314 10.6533
339.985 19.9453
341.236 55.45
342.693 19.3839
343.464 19.8865
344.655 40.7674
345.685 45.7021
347.350 10.3395
349.963 9.58471
352.620 7.48541
353.434 118.228
354.357 73.5177
355.408 28.3534
356.396 22.5659
357.147 18.5773
357.944 8.07005
359.370 99.3561
360.334 70.4427
362.060 94.9036
363.072 118.359
363.957 25.5367
366.259 50.8812
367.221 96.2363
368.212 40.6711
370.076 211.537
370.924 798.687
371.828 133.818
373.743 34.3067
374.724 59.8734
376.282 231.117
377.381 90.2421
378.766 43.1332
379.945 1918.41
380.821 190.704
381.465 9.05838
382.196 18.2364
383.108 26.0226
384.123 62.194
385.297 68.9142
385.978 20.8871
387.267 76.2428
388.619 9.86395
389.343 5.48813
390.319 51.9332
391.394 50.5596
393.076 5.09433
394.137 15.1916
396.228 108.312
397.227 50.362
397.906 33.4162
399.051 58.4586
400.200 14.5074
401.419 80.8956
402.635 65.4117
403.362 83.0834
404.475 14.5021
405.518 1945.93
406.267 271.565
406.956 63.898
408.032 41.4785
409.178 88.8063
410.242 30.1053
411.323 117.45
412.264 53.2638
412.976 7.90753
414.409 11085
415.221 925.472
416.293 44.8489
417.137 27.2198
417.896 43.6501
418.662 14.881
419.356 33.1234
420.300 45.4116
422.201 109.122
423.310 510.497
424.074 156.975
425.170 75.4371
426.076 220.44
427.062 126.779
428.287 169.578
429.178 67.9061
430.109 38.6179
431.899 3.26492
434.815 150.96
435.643 6.23266
436.274 8.70149
437.602 41.0153
438.285 119.889
439.037 77.1755
440.072 258.942
440.911 186.677
441.713 106.007
442.611 122.775
443.308 79.0605
444.067 13.1373
444.797 28.4485
446.812 48.2044
447.493 31.294
449.048 201.957
449.705 148.511
450.592 73.4705
451.492 137.048
452.293 130.16
453.283 63.0354
454.464 160.958
455.331 12.6912
456.187 56.1558
457.512 281.457
458.808 166.611
460.314 153.717
461.706 78.5064
462.983 706
463.941 99.0957
465.052 91.3213
465.850 76.9108
467.160 116.904
467.966 894.27
468.957 646.934
470.192 222.975
471.529 804.23
472.337 338.09
473.124 258.642
474.078 200.359
475.558 164.89
476.383 103.715
477.983 265.28
478.891 232.552
479.710 11.9831
480.961 183.64
482.385 94.9569
483.058 91.6106
483.882 212.645
484.878 496.927
485.930 186.335
486.756 154.015
487.956 139.571
489.391 493.456
490.464 350.574
491.774 554.185
492.749 202.103
493.912 196.831
495.552 379.082
496.175 1157.21
496.952 2025.37
498.365 599.413
499.177 489.182
500.116 180.402
502.083 57.5646
502.984 126.358
504.057 247.275
505.361 8816.9
506.338 719.159
507.430 49.3219
508.960 36.003
511.922 3.80577
513.129 3.76713
513.888 62.0516
514.754 38.1639
520.980 33.9672
521.795 4.85828
527.334 27.0768
528.120 3.41914
531.235 47.3405
532.106 54.3752
533.888 79.7142
537.088 12.5772
539.302 71.6582
540.283 106.064
542.231 8.88444
549.185 23.8134
550.298 22.5683
550.999 32.826
556.240 14.6923
557.260 43.086
564.191 16.5942
566.386 18.7244
572.498 52.0741
573.538 81.6113
576.940 28.1423
578.590 13.4939
580.282 26.9329
583.633 17.4595
588.174 80.1181
590.314 756.678
591.352 247.663
592.355 38.1591
598.617 38.9863
600.078 10.1882
602.756 17.5078
603.767 14.947
604.536 45.0822
618.245 18.7266
619.287 16.9476
620.261 6.86568
625.180 53.447
631.915 15.7544
634.426 9.69382
635.239 26.8602
636.429 5.94981
639.639 17.2437
640.787 22.4439
641.688 37.4433
643.505 41.4845
646.457 40.5215
647.560 6.71508
650.520 31.3441
652.213 112.944
653.319 65.1242
654.446 24.6739
656.240 9.02397
658.727 25.677
661.335 194.885
663.418 9.47355
665.502 31.803
666.421 27.6151
670.495 16.0402
672.269 11.8955
682.358 55.0756
693.417 33.3359
699.589 36.3611
703.827 34.66
716.379 21.4101
723.437 9.37842
729.438 30.6568
740.410 305.234
741.395 206.58
742.416 78.043
753.430 11.9304
754.360 9.81892
755.348 13.4729
758.399 1516.52
759.492 773.29
760.522 138.788
766.592 12.5035
769.251 17.0116
781.489 58.0741
782.469 50.8822
785.418 18.3861
801.195 5.61615
814.593 31.4633
816.391 12.5825
817.663 18.8658
821.560 26.3425
827.456 242.651
828.698 27.3786
837.540 43.3984
840.254 11.2191
845.644 32.8323
848.450 14.1119
855.614 24.4364
856.536 14.2156
860.574 31.1725
865.472 13.9635
867.448 26.909
872.830 40.9381
874.410 16.2801
881.696 26.6676
896.859 10.4272
897.531 15.5349
907.360 29.5791
914.660 93.286
915.622 79.5978
916.472 28.8718
924.548 56.0011
925.598 89.9407
942.540 1505.13
943.531 765.413
944.513 85.5072
945.165 19.7836
END IONS

BEGIN IONS
TITLE=Spectrum102 scans: 1054,
PEPMASS=352.49051 7759.45166
CHARGE=3+
RTINSECONDS=1021
SCANS=1054
101.393 4.29588
104.297 14.6799
108.970 11.2734
111.260 13.4627
112.095 10.0896
115.120 15.4138
119.054 18.0843
123.204 23.0051
125.067 36.5124
127.234 40.7136
127.954 17.8574
129.208 16.6695
130.119 31.6375
131.048 48.2742
133.916 26.7093
134.978 10.7818
136.073 23.3656
137.008 6.76894
138.088 7.05169
139.175 6.10474
140.060 7.69395
143.108 8.31215
145.220 15.4285
147.214 39.9689
148.013 12.9817
149.034 24.1428
150.111 17.6184
151.180 37.3505
153.042 38.588
155.134 10.4946
156.238 7.46899
157.198 9.58107
158.977 15.327
160.171 7.58162
161.121 22.7783
163.132 21.0624
168.129 28.8951
169.045 48.2817
171.292 25.5466
172.407 30.7193
173.131 20.3305
175.766 16.3509
177.096 54.8182
177.983 23.4311
180.287 34.2368
181.121 12.6074
182.066 31.5477
183.093 12.7553
184.026 7.72029
185.006 7.83018
186.059 43.3948
187.188 34.4843
188.216 22.5354
189.033 28.9678
191.020 6.40921
192.087 18.9402
193.350 3.57362
193.982 3.34165
195.112 55.998
195.931 19.3555
198.091 10.8105
199.143 7.68056
200.062 20.6319
201.225 199.51
202.046 35.6218
203.323 39.2852
204.005 35.7887
205.008 67.4493
205.820 5.19194
207.090 31.3013
208.190 23.6482
209.075 61.9853
209.825 34.1911
211.033 24.7112
213.033 35.3793
214.090 12.8213
215.089 36.2109
215.939 125.368
217.010 37.2727
218.895 226.155
220.083 83.2855
221.061 57.5084
221.992 141.263
223.079 22.0829
224.093 6.34554
225.001 62.235
226.146 23.1308
226.950 57.2655
229.552 38.8763
230.338 51.0572
231.132 55.1364
232.164 18.9689
233.111 39.212
234.089 25.4849
234.940 125.61
236.136 119.336
237.137 73.535
238.291 87.0896
239.181 126.344
240.143 88.6812
241.043 43.2524
242.256 78.0123
243.090 43.8268
244.010 17.4373
245.127 50.349
246.006 92.7784
247.135 141.473
248.134 95.7214
249.035 37.7776
250.117 51.4817
251.166 67.4599
252.107 72.8635
253.153 69.2374
254.350 59.2146
255.210 139.301
256.156 52.1692
257.303 78.4899
258.238 92.1662
260.211 97.8183
261.184 100.063
262.246 304.737
263.046 91.2268
264.068 378.288
265.075 126.942
266.194 101.541
267.053 107.148
267.944 46.6856
269.098 44.5188
270.281 167.447
271.322 32.0216
272.134 54.997
273.235 5.12292
274.157 101.781
275.142 44.6477
276.082 147.838
277.152 107.176
278.035 349.374
279.343 218.196
280.055 489.253
281.146 201.519
282.350 168.776
283.145 100.832
284.313 24.7551
284.939 50.2489
285.995 100.183
288.107 64.3666
289.261 119.807
290.019 552.785
291.018 269.034
292.078 183.794
293.060 276.765
294.044 259.16
295.015 211.525
296.269 227.709
297.092 95.0442
298.199 34.2025
299.271 179.547
300.392 92.7571
301.220 32.4417
302.547 101.482
303.466 103.384
304.438 32.5036
305.963 1736.42
307.078 1002.52
308.142 771.335
309.012 2274.74
310.092 218.042
311.179 1838.93
312.149 437.471
313.496 330.369
314.224 89.9499
315.290 47.519
316.135 208.62
317.226 154.598
318.244 55.5049
319.098 59.0317
320.167 83.5624
321.073 379.205
322.043 298.604
323.101 335.716
323.997 596.325
325.080 359.13
326.022 185.828
326.924 224.327
327.914 184.003
328.881 336.721
330.159 345.543
331.030 620.961
332.222 797.114
333.144 131.025
334.112 2626.72
335.058 2748.27
336.406 1496.32
337.011 2120.06
337.999 299.409
338.970 65.3545
340.738 3046.36
342.306 11783.7
343.066 2170.14
344.155 836.487
346.462 3529.98
347.297 109.317
349.028 38.0471
349.859 27.883
352.155 136.398
353.123 251.823
353.894 19.6326
354.899 41.9743
357.940 99.5793
359.350 47.5355
360.337 40.3747
361.785 58.9257
364.266 6.12393
367.348 36.5691
369.853 31.14
370.783 31.5723
373.306 18.7222
374.413 63.3169
375.605 128.518
376.316 118.166
377.307 25.0379
382.127 97.5351
383.057 73.5815
384.088 102.042
384.825 282.319
385.616 9.80688
387.152 13.9087
388.679 38.2122
390.211 56.1493
391.104 34.7331
393.332 23.126
395.227 28.7909
396.980 96.1363
397.704 110.285
398.716 48.9873
400.050 32.4259
400.769 12.5636
402.213 18.8118
403.418 83.4383
404.540 53.5869
405.505 109.053
406.305 12.5817
410.234 78.889
411.486 71.5242
413.837 84.717
419.214 1285.9
420.232 116.984
421.130 63.1195
424.065 61.4731
425.005 4.24283
426.201 20.2599
428.051 221.357
429.036 118.276
429.696 56.3073
430.778 65.4048
432.182 16.6382
433.579 42.2545
435.104 13.9925
440.045 36.8034
444.624 18.9889
445.663 57.6218
446.434 27.4464
447.867 377.715
448.906 127.731
449.915 67.1785
450.789 42.8675
453.105 12.5423
454.237 39.4978
456.495 472.653
457.260 90.7077
458.196 5.3549
458.878 76.7062
462.446 422.431
463.364 251.359
464.462 17.2925
468.216 168.506
471.600 598.5
472.526 267.603
473.210 62.8609
474.324 12.4281
476.474 39.8308
477.388 91.4333
478.285 18.4344
479.128 24.5195
484.626 22.7799
485.662 56.3568
486.990 20.8268
489.502 60.3939
490.366 9.74804
498.235 22.8256
499.411 4.67584
500.362 4.83314
501.298 14.7397
504.883 46.5997
509.655 35.0066
514.881 20.8875
516.271 13.2794
517.259 5.50406
519.848 4.80545
521.023 19.4294
526.977 17.118
532.404 8.56193
540.537 16.6877
545.929 13.0946
556.153 17.5738
566.749 30.1628
569.687 35.4144
573.286 14.8693
574.630 5.13202
576.573 10.5024
581.067 7.93981
585.772 61.9305
589.332 12.4614
590.537 18.5825
591.369 22.6009
599.977 15.7327
606.536 19.6072
615.271 25.907
618.449 22.3402
620.525 9.50591
631.396 12.7053
632.810 17.1864
634.046 11.7181
648.935 9.89379
670.470 5.06815
697.563 20.2215
END IONS

BEGIN IONS
TITLE=Spectrum103 scans: 1055,
PEPMASS=456.68396 2580.03223
CHARGE=2+
RTINSECONDS=1022
SCANS=1055
138.118 16.5052
140.004 11.1349
142.110 6.49065
143.205 8.99886
149.127 16.1455
152.084 7.70731
159.266 13.6942
161.181 22.7456
164.970 31.9382
170.983 4.06948
172.929 7.1126
175.261 14.4533
177.067 18.9034
182.941 4.16125
184.187 7.21382
185.394 3.71732
186.082 3.78584
195.879 36.5052
197.041 4.58153
198.144 12.318
199.123 6.67288
199.952 6.67411
201.091 8.14956
202.114 6.66699
204.174 19.582
205.060 16.8855
208.164 5.47399
209.055 4.14833
211.079 8.08303
212.098 28.0481
214.162 38.4593
216.988 24.4598
219.653 19.2874
221.075 12.6065
222.015 10.4762
223.101 16.1051
224.187 28.4926
226.196 11.4125
226.979 11.4627
229.066 51.9262
230.017 15.5531
232.174 32.882
233.191 3.27997
234.947 14.0055
238.104 30.4397
239.132 15.6948
240.227 19.321
243.091 29.7477
244.242 27.6727
246.250 16.4584
247.192 5.12751
248.245 12.1133
251.905 7.92674
253.161 18.5339
254.107 38.0303
255.132 27.0258
256.110 56.7897
257.136 25.298
258.033 4.61117
259.075 37.7176
260.079 17.0524
261.219 30.2076
262.171 22.89
263.216 25.8586
264.229 10.6304
264.980 10.6156
266.097 4.45914
270.279 54.5115
271.236 35.58
272.132 18.1815
277.475 8.53979
278.201 13.148
281.037 24.2743
282.321 12.2494
283.367 35.0664
284.202 16.4806
284.984 15.1521
287.336 10.841
288.242 58.9643
291.243 8.60046
292.309 5.99496
293.110 28.2587
294.208 9.63624
295.118 28.7808
296.285 23.9033
297.147 26.1515
298.085 51.4351
299.040 20.9212
300.055 32.1599
300.822 24.5109
301.744 7.7152
304.358 49.9684
305.304 18.709
306.314 7.76544
307.183 15.6835
308.218 99.8063
309.189 119.655
310.122 28.8922
311.143 125.887
312.262 34.8451
313.094 79.9392
314.436 20.5033
315.152 34.9836
317.285 28.391
318.056 26.4507
319.034 39.9574
320.161 20.0002
320.842 34.1382
322.261 65.9041
323.266 28.7913
324.112 46.9818
325.202 109.249
326.377 68.2118
327.199 60.0858
328.277 83.045
329.215 59.7662
330.039 21.3152
331.962 31.4828
333.119 10.8321
335.439 69.7254
336.704 35.2971
337.317 52.7931
338.183 26.9219
339.252 65.3315
340.451 35.7277
341.268 200.76
342.530 33.3489
343.322 135.046
344.134 103.97
345.381 149.587
348.088 68.7319
349.090 6.39921
350.639 48.1664
351.352 26.228
352.445 51.8009
353.215 34.9153
354.382 43.7421
356.216 70.0079
357.018 83.4572
357.879 29.1462
359.270 181.737
360.288 38.7299
361.175 22.4936
363.126 98.3382
364.196 34.5207
365.000 37.8866
366.079 117.014
367.217 158.684
368.135 388.414
369.075 175.773
369.782 118.138
370.790 134.934
371.979 63.0238
373.125 25.3717
373.923 17.56
375.392 205.485
376.436 48.8507
377.275 22.8086
378.426 16.2269
379.363 11.7181
380.123 17.9942
381.027 83.905
381.927 251.964
382.919 177.179
384.079 265.485
384.970 554.456
385.877 92.9448
387.043 44.0624
388.080 6.51814
390.908 17.5378
392.270 34.6313
393.092 110.078
393.944 134.521
394.925 129.819
395.923 170.256
397.096 126.656
398.001 131.619
398.974 64.3595
399.948 135.513
400.901 26.4989
401.584 111.7
402.380 38.2687
404.208 122.829
405.022 93.326
406.707 47.8423
407.506 135.671
408.208 111.203
409.987 561.04
410.997 819.561
411.933 457.491
413.097 394.237
413.952 211.82
415.405 253.285
416.290 232.797
417.020 36.7961
417.906 200.587
419.106 130.492
420.202 309.529
421.307 217.546
423.224 168.255
424.083 31.5497
425.279 163.013
426.076 377.245
427.016 410.611
428.120 270.91
428.921 318.438
429.915 179.522
430.926 32.7504
432.529 599.412
433.392 239.401
434.351 434.876
435.264 101.51
435.890 181.945
437.259 140.444
438.103 1251.49
439.011 1815.64
439.904 516.598
441.432 3021.45
442.340 1143.7
443.356 6.45013
444.696 222.924
445.737 199.993
447.520 1837.81
448.395 1933.21
449.249 33.8262
450.344 190.742
451.555 53.2448
453.886 19.3682
456.125 95.1896
456.926 75.5371
457.721 19.0609
459.237 18.263
462.188 68.2621
462.799 13.6347
474.372 32.7397
475.875 17.6985
477.574 9.36193
482.344 17.6164
489.291 67.1357
493.403 22.9426
494.489 12.1594
505.181 26.1564
510.302 14.9359
512.401 20.5154
513.289 43.9209
515.745 8.1095
518.253 37.4028
522.134 14.4788
524.233 58.7599
534.422 86.8821
535.282 64.0339
536.386 16.4822
539.203 20.2239
544.104 27.1942
545.790 18.7402
547.011 15.1624
550.262 30.9349
553.083 9.18074
554.235 37.7988
555.281 20.151
558.957 46.2747
561.262 4.43876
562.726 14.8291
568.824 59.4234
569.649 53.0902
577.338 37.9104
580.754 21.0227
582.974 6.87593
584.857 23.9163
589.220 59.1389
590.387 54.6865
591.012 12.6652
595.255 6.49429
598.074 3.92773
601.791 23.4258
603.174 42.3745
603.794 27.2662
611.581 5.75888
612.249 6.7971
619.351 15.4465
620.019 4.63421
621.131 8.19033
624.471 12.4742
625.427 6.62739
626.858 19.1312
631.170 11.7963
635.205 5.14349
636.364 14.2769
639.260 11.482
642.745 22.7082
645.351 23.8756
648.372 4.96714
651.248 53.2502
661.526 39.4579
668.348 16.3598
669.226 77.9241
671.395 10.9261
673.481 36.1582
676.133 41.6064
680.443 55.8596
681.441 18.56
682.283 17.5955
688.940 35.181
690.337 18.4061
695.512 5.62893
697.487 22.4382
704.429 11.1068
706.159 11.4802
715.226 7.31858
721.356 22.0246
741.902 13.0642
743.837 10.7329
756.442 12.2785
757.464 40.6648
774.433 8.01889
783.171 19.0525
784.617 63.4306
785.317 10.3436
796.369 18.6267
800.102 29.0967
808.347 25.8589
811.388 5.92498
835.372 24.8956
END IONS

BEGIN IONS
TITLE=Spectrum104 scans: 1056,
PEPMASS=514.28040 14876.87207
CHARGE=2+
RTINSECONDS=1022
SCANS=1056
112.08629 205.682
139.08675 598.483
141.10202 450.549
149.02266 521.735
155.11670 244.533
157.09705 370.99
167.03403 205.611
167.08142 809.429
169.09715 590.979
173.12813 294.641
175.11958 445.006
177.70236 203.044
183.11247 536.838
210.12555 295.378
236.10220 188.994
238.11888 8771.44
239.12299 654.879
240.13618 554.58
242.14932 265.934
252.13423 502.133
262.15222 603.716
264.09512 215.872
270.14511 2125.27
279.15982 339.001
322.17853 239.297
335.13379 320.986
339.16309 243.707
342.14243 224.01
359.16757 550.54
369.69846 586.94
370.19968 352.284
370.70563 2645.62
371.20929 651.242
376.19373 1333.73
377.19537 257.626
378.70450 341.968
379.20364 216.322
379.71078 2507.98
380.21341 782.9
396.70245 419.744
405.21597 1432.78
405.71872 502.53
413.16858 349.232
414.22226 2382.66
414.72552 533.261
436.18622 193.613
489.27817 1905.04
490.27814 353.273
513.31537 291.82
515.25824 732.635
541.81604 206.203
546.29449 197.273
548.90503 247.921
572.31415 634.606
573.29669 544.76
590.32587 11620.3
591.32892 3243.62
643.34998 765.424
644.33832 398.826
661.36310 2888.95
662.36847 857.585
671.34406 335.157
740.40765 948.73
741.40503 516.612
758.41614 3958.72
759.41516 1574.41
827.42682 574.684
914.46460 425.751
915.47766 320.488
924.44702 255.248
942.46252 3303.67
943.47076 1680.8
944.48126 252.445
END IONS

BEGIN IONS
TITLE=Spectrum105 scans: 1057,
PEPMASS=352.49051 7759.45166
CHARGE=3+
RTINSECONDS=1023
SCANS=1057
101.05936 264.667
131.11664 193.488
149.02312 308.475
155.11694 279.032
173.12860 251.499
175.11902 291.511
201.12439 274.215
226.95477 189.275
236.87740 204.896
244.14015 309.121
256.10269 796.035
256.77289 271.944
262.15091 868.919
263.90341 195.303
264.87048 190.393
279.16098 241.021
279.44983 284.458
279.78098 1838.67
280.11465 867.467
287.78058 262.302
288.11630 228.8
288.60129 231.967
298.78894 772.658
300.61380 335.915
302.78629 411.718
308.79385 549.83
311.16370 305.137
312.11975 2692.73
312.45374 1331.99
312.78708 337.552
313.45993 818.433
313.79382 370.454
316.12088 427.628
317.79242 251.247
320.80396 546.907
321.79828 291.514
322.12564 324.944
323.84189 381.099
323.92166 350.033
323.95987 252.567
324.92957 258.012
325.81219 248.431
326.63522 211.986
329.17676 1008.14
330.48117 329.934
330.80725 686.443
336.15018 281.2
336.48251 2520.41
336.81729 1117.44
337.15247 365.989
340.48370 1235.3
340.81516 485.414
341.15350 391.967
342.48575 467.847
342.82019 348.776
346.48672 832.091
346.81979 605.446
347.15558 302.388
351.17166 206.848
351.18570 207.368
351.84442 206.883
351.96033 267.558
352.09680 437.678
352.13370 206.429
352.17941 383.727
352.24203 258.91
352.49066 1208.04
352.64383 201.149
352.82550 721.037
352.98053 653.964
353.17990 359.725
357.70129 264.885
359.16675 1094.07
369.65314 263.848
370.14191 197.524
375.65173 599.527
376.19269 580.886
384.14706 246.42
384.65793 1476.42
385.15845 530.123
410.16263 201.787
413.16550 645.736
419.16705 979.042
426.67715 246.578
428.17145 411.802
428.67917 218.863
432.67352 817.085
438.67062 515.659
439.17291 241.598
440.67328 615.644
441.17426 540.319
441.67865 1288.89
442.17929 418.476
446.67230 426.406
447.17416 233.219
447.67749 2493.45
448.17896 637.359
453.67505 408.057
456.17975 301.255
456.68332 2405.59
457.18674 1206.3
457.68689 329.311
461.67355 381.429
462.68210 527.184
463.18109 362.914
467.16760 383.496
467.67865 302.988
471.68939 205.482
554.19891 216.466
END IONS

BEGIN IONS
TITLE=Spectrum106 scans: 1059,
PEPMASS=471.69019 7569.94336
CHARGE=2+
RTINSECONDS=1024
SCANS=1059
140.071 49.1526
141.051 4.14239
143.180 3.51986
145.102 5.30397
149.012 7.70032
151.241 14.3453
155.164 28.6159
156.011 12.2484
157.165 27.2515
158.048 29.2018
159.149 46.3433
160.100 4.55913
162.991 9.84774
165.088 11.2429
166.183 4.61585
172.065 13.0746
173.077 5.61351
175.184 109.93
179.850 11.0712
182.097 6.47933
184.100 10.8148
185.020 5.57331
188.002 12.1652
189.095 8.80377
192.987 5.02181
194.145 22.8259
196.114 6.98366
198.970 16.636
200.069 13.032
201.149 8.84363
202.155 20.6343
203.060 11.9195
204.081 10.108
205.251 13.7505
208.140 14.4784
210.056 22.9884
212.173 13.5676
213.103 7.82279
214.194 10.0004
215.035 32.8415
219.154 26.4537
220.380 4.12882
226.160 15.8095
228.180 20.0516
230.069 41.0038
231.412 3.17731
234.241 6.25429
238.083 39.2521
239.340 24.9503
240.151 56.4647
242.071 4.50038
244.275 54.6624
245.167 43.7524
246.157 34.9763
247.087 143.461
248.066 7.27199
249.152 13.005
251.204 32.7013
252.417 6.89394
254.361 68.4532
255.276 378.296
256.250 18.3745
258.692 4.76114
259.333 24.6236
260.120 17.6813
262.208 32.1349
263.273 30.3091
263.930 8.28596
265.414 27.0056
267.352 29.3711
269.558 26.8429
270.166 26.4657
271.155 6.75979
272.352 197.901
274.093 16.9976
276.273 21.4481
279.120 13.3604
280.284 70.2314
281.242 28.1802
281.883 9.47834
284.397 20.2737
286.163 22.6053
288.185 35.1067
289.351 25.6553
290.171 40.7417
291.101 15.21
292.063 42.223
293.643 11.5594
295.247 23.466
297.316 26.9715
298.419 49.4827
299.458 16.8291
300.145 29.4877
301.084 35.9727
302.980 18.0035
304.040 6.77592
305.413 26.2537
306.671 11.7771
308.218 6.8704
309.247 4.87487
310.070 20.7686
311.212 14.4781
312.491 20.069
313.390 36.5299
314.207 75.0294
316.258 26.5292
317.061 23.3531
318.258 19.2005
318.894 44.3441
320.277 29.5771
320.990 11.654
322.113 4.76144
323.125 68.5879
324.353 17.8498
325.159 33.784
326.103 17.8566
327.180 6.9829
328.246 49.6377
329.087 107.931
329.698 3.86512
331.277 11.2407
333.367 58.1056
334.148 26.458
335.234 68.6134
336.736 56.8837
338.291 73.6314
339.267 91.5561
340.347 46.2249
341.232 86.8666
342.025 27.517
343.165 139.319
344.197 82.5578
345.247 47.169
346.164 11.9724
347.530 18.604
348.972 28.8875
350.226 37.4362
351.249 32.7297
352.295 41.8767
353.167 43.3299
354.188 64.092
355.312 27.917
356.123 25.9467
357.284 107.932
358.457 120.83
359.238 397.734
360.201 68.2672
360.832 34.384
362.182 35.8304
363.553 9.2184
364.408 17.089
365.323 18.5367
366.282 6.76479
367.204 54.9772
368.312 139.561
369.311 80.1635
370.225 17.8228
370.848 60.144
371.458 11.5953
372.433 32.3647
373.094 50.6948
373.997 33.7641
375.336 60.1797
376.197 48.084
377.637 69.9823
379.150 83.5749
380.195 72.2798
381.282 69.1735
382.095 104.691
383.375 153.11
384.781 748.322
385.763 399.016
387.211 84.4606
388.414 7.71738
389.143 29.8465
390.299 38.0161
391.174 5.5614
391.988 59.6823
393.389 132.095
394.449 101.96
395.572 29.1666
396.564 120.425
397.310 108.947
397.929 93.0497
399.046 174.712
400.096 260.235
401.047 56.7138
402.466 73.2504
403.331 13.2833
405.601 15.2842
406.360 74.787
407.132 20.2808
408.333 42.6527
409.326 129.397
410.392 137.81
411.108 97.761
412.167 92.3621
413.159 86.6051
414.411 117.143
415.286 40.6297
416.212 34.983
417.500 70.3159
419.288 347.346
420.291 99.7765
421.090 27.7836
421.833 12.7255
423.060 8.35515
423.990 41.6486
425.168 409.888
426.130 631.811
427.148 359.642
428.144 318.553
428.883 179.403
430.224 235.454
431.099 129.509
432.892 133.69
434.927 127.617
436.235 142.797
437.257 119.75
438.101 37.9111
438.720 107.107
439.542 45.618
440.851 335.613
442.408 365.569
443.383 132.183
444.093 313.494
444.852 106.464
445.914 25.3561
446.982 160.6
447.687 209.663
448.363 370.937
449.082 184.188
450.361 259.082
451.313 218.191
452.105 8.5527
453.460 1356.35
454.232 1367.99
455.245 701.718
456.514 4914.14
457.230 855.637
457.913 467.801
458.773 64.494
460.296 104.763
461.212 50.1182
462.826 3746.38
463.854 597.524
464.590 22.0187
471.368 67.3258
471.994 43.8078
472.921 71.7216
477.274 15.4354
478.145 15.8157
479.370 12.2621
481.558 49.247
483.179 7.72754
489.210 45.417
500.931 53.9303
508.185 2.89419
509.452 80.1873
512.406 41.5326
516.610 28.6203
518.104 21.5481
521.503 34.4122
528.089 22.9873
531.364 10.6633
533.128 82.4806
540.700 71.1056
546.224 24.7645
547.309 3.5809
548.696 16.2532
549.667 23.7594
555.660 48.4806
566.146 26.0303
567.874 13.3776
568.819 41.2693
569.724 37.8536
578.385 45.4569
580.928 48.9433
585.368 3.38623
590.188 186.394
593.866 39.8519
601.398 22.772
602.267 27.4153
603.016 6.75182
603.836 58.9315
607.159 17.8735
608.578 25.1546
611.223 17.0177
614.332 19.2998
629.184 25.4255
630.779 32.4411
631.578 22.0085
633.814 51.6815
639.717 33.0736
641.682 19.4419
647.677 13.48
649.502 86.895
654.391 65.6935
659.252 12.1364
663.234 11.9407
666.314 9.81472
667.400 12.8193
668.419 31.2607
671.434 16.0129
675.186 47.7938
676.825 50.595
677.990 4.54168
683.518 17.5961
698.120 34.9484
701.484 12.9118
702.248 32.6362
715.560 6.05903
717.601 14.5891
726.439 18.1845
738.460 43.0702
740.447 3.77718
745.857 2.21731
758.514 11.6051
759.655 27.0995
761.436 22.9177
770.441 4.58577
782.341 18.0111
783.278 11.0659
812.206 20.6155
822.542 6.43105
833.605 26.5889
845.177 6.97276
856.601 54.3067
893.175 19.2449
END IONS

BEGIN IONS
TITLE=Spectrum107 scans: 1060,
PEPMASS=441.67896 3050.07104
CHARGE=2+
RTINSECONDS=1024
SCANS=1060
130.053 5.14213
135.021 11.3619
146.995 22.4116
149.067 5.41521
155.120 4.67539
157.089 16.4846
161.019 5.90632
164.126 17.5081
164.888 5.55139
167.169 17.581
169.434 12.7561
175.110 43.9848
176.095 6.62529
177.117 18.3679
181.037 9.85899
182.051 45.6107
183.281 21.7121
183.995 42.58
186.103 8.49361
187.090 8.28109
190.032 5.53664
193.096 9.67405
194.127 13.6221
196.084 5.53499
197.065 25.1548
199.163 29.3814
200.099 7.99468
201.082 41.4721
201.969 23.1255
203.955 19.8924
205.042 14.5894
205.919 16.0998
206.894 6.04022
209.057 17.0292
212.486 9.90429
216.030 14.9836
217.998 3.98496
219.013 11.7203
219.995 22.5311
221.005 29.4255
223.110 30.6642
225.284 20.8349
225.978 18.8051
227.036 23.7898
228.067 4.68253
229.249 29.1272
232.038 18.6133
233.283 16.9824
235.363 29.9612
237.112 42.9283
238.315 5.92241
239.047 27.9915
241.075 39.9632
242.122 31.9076
243.121 20.6986
244.131 69.9258
245.364 42.9282
246.122 12.8795
246.921 17.3133
248.159 12.7522
252.193 8.50209
255.214 18.6771
256.941 15.2081
258.262 14.6146
259.366 14.5294
260.262 9.92049
261.102 28.9212
262.103 13.7925
263.090 9.90513
265.200 20.0012
266.174 9.15257
268.275 28.9485
269.251 50.8696
271.226 50.1618
272.343 11.65
273.118 2.9464
274.155 19.5257
275.173 7.62421
277.288 4.12994
279.060 11.461
280.306 35.3146
281.589 46.7112
282.233 89.4999
283.229 66.008
284.333 42.472
285.179 7.27125
286.228 35.806
287.144 18.9324
288.023 36.8531
290.152 24.8775
291.194 52.1753
292.063 37.8788
293.362 41.27
294.221 47.4468
295.238 20.9257
296.278 31.3117
297.267 25.9502
298.142 157.967
298.905 24.8658
300.087 7.98178
301.402 16.8777
303.108 9.79393
304.273 21.4063
305.551 10.8629
306.203 27.795
307.019 32.1367
308.185 90.4793
309.233 37.4282
310.889 187.396
311.876 54.0478
313.043 150.825
314.068 224.238
315.216 65.3224
316.245 87.1255
317.206 58.6759
318.422 12.6742
319.714 47.4529
320.853 42.5793
322.249 50.5481
323.395 40.9445
324.210 69.685
325.220 29.9711
326.050 78.1201
327.078 111.026
328.001 54.7957
329.243 175.383
330.096 59.4646
331.105 127.627
332.770 55.1838
334.094 25.0996
334.830 32.0584
335.668 20.8828
336.416 40.9601
338.201 106.574
339.213 125.437
340.656 202.983
341.288 252.434
342.289 114.161
343.223 85.4572
344.046 66.688
345.095 11.5167
346.286 39.798
349.105 73.1129
350.136 59.1708
350.984 126.155
352.125 155.491
353.161 277.62
354.247 224.086
355.162 25.5295
356.383 91.7659
357.217 41.8925
359.135 78.8311
360.605 92.4827
361.274 63.7301
363.433 24.2888
364.370 34.974
365.182 24.0763
366.147 63.2139
367.048 151.93
367.828 999.361
368.893 707.21
370.033 326.846
371.105 88.6754
372.288 107.652
373.110 20.9897
373.856 40.5692
376.135 101.532
376.998 128.228
377.988 112.184
379.137 145.348
380.123 146.754
381.013 126.713
382.396 212.563
383.243 189.544
384.220 169.948
384.928 247.849
385.871 145.615
386.932 121.92
388.115 114.004
389.568 71.3295
390.338 10.2388
391.269 21.406
392.435 45.7274
393.975 138.125
395.094 589.483
396.037 531.962
397.041 455.173
397.997 498.251
399.056 450.549
400.352 310.822
401.547 184.507
402.668 138.196
403.538 238.157
404.502 406.923
405.610 245.099
406.488 204.505
407.267 56.9443
408.061 50.526
409.028 92.4716
410.296 169.869
411.280 221.796
412.152 257.748
413.073 183.899
414.143 139.265
415.051 103.306
416.909 262.169
418.317 520.444
419.463 568.371
420.537 367.514
421.224 157.85
422.483 449.417
423.267 1326.34
424.062 1541.3
425.095 1022.76
426.235 1014.88
427.032 1376.23
427.945 281.549
429.317 312.86
430.739 131.178
432.110 1322.47
432.954 1925.86
433.860 275.953
435.135 257.89
436.097 94.1255
436.954 19.1313
439.959 12.0817
440.951 99.1495
441.973 287.115
443.093 69.1923
448.311 12.754
449.551 99.6495
450.203 3.46231
451.876 31.5701
457.283 5.97521
458.637 48.799
461.263 12.5234
466.299 55.0935
468.859 29.7417
475.605 17.5456
484.270 28.6807
485.400 31.7885
486.435 11.9125
487.577 34.2615
489.247 26.0642
493.176 34.6963
495.638 44.8462
499.716 52.5015
500.526 30.3516
501.243 35.8657
502.576 99.25
504.773 35.9718
507.292 34.8324
512.127 37.3749
519.104 13.3865
522.241 25.6617
523.293 56.1951
524.258 43.738
525.191 38.9284
525.962 28.6973
527.089 44.9404
530.944 98.7702
537.193 80.1535
539.978 70.7593
545.413 29.6108
554.364 29.9104
555.157 11.517
556.379 12.5599
557.645 29.6258
563.281 45.1789
568.880 64.4743
575.271 12.4193
576.390 7.37851
577.279 38.7625
581.617 17.1441
584.226 42.7203
589.355 14.1838
592.268 19.9282
593.163 14.7263
596.219 14.0317
598.855 27.4219
600.776 23.7392
602.197 16.7843
603.349 20.3295
606.489 40.4186
610.283 9.63212
620.374 29.7862
621.375 52.1744
627.397 49.8423
637.395 56.3602
638.259 14.1072
640.148 12.775
641.036 29.7487
648.211 12.3229
655.363 6.86703
656.112 4.37729
663.413 26.5064
676.213 19.2689
680.536 19.999
681.471 56.9068
689.380 9.63674
692.968 4.41358
695.770 44.5146
696.383 28.3169
705.053 19.4968
708.325 51.7385
709.449 8.30069
712.321 13.6016
722.454 13.0989
724.453 34.4279
738.413 23.8879
748.488 14.139
767.346 24.7948
788.397 21.9384
803.424 18.2131
END IONS

BEGIN IONS
TITLE=Spectrum108 scans: 1061,
PEPMASS=471.69019 7569.94336
CHARGE=2+
RTINSECONDS=1025
SCANS=1061
149.02371 454.984
176.28795 199.053
244.14417 219.959
246.98979 274.564
255.14406 436.231
262.14798 216.905
279.15887 366.895
324.97504 209.842
359.16565 727.43
375.65512 416.275
384.65710 692.9
385.16016 368.19
417.67212 258.349
426.67065 231.405
432.16794 250.054
432.67392 759.127
433.16605 267.556
438.67776 429.804
441.17630 607.953
441.67941 673.413
447.67853 1004.95
448.18323 550.749
456.68344 1261.13
456.97662 434.746
462.68784 275.886
471.27179 256.29
472.28638 4248.53
473.29019 804.245
524.18982 403.374
END IONS

BEGIN IONS
TITLE=Spectrum109 scans: 1063,
PEPMASS=352.49033 19102.32813
CHARGE=3+
RTINSECONDS=1026
SCANS=1063
95.347 13.0483
101.243 32.7972
101.908 15.6909
105.173 17.3525
109.073 14.593
111.162 5.72385
112.168 3.52257
116.001 19.5234
117.202 30.0459
119.145 13.8022
123.232 21.7561
125.032 5.43563
126.991 3.49524
130.074 7.67146
131.100 95.7843
133.087 9.99783
135.153 11.8463
137.293 18.3121
140.129 7.76327
141.135 28.4909
141.864 5.40685
145.945 10.7498
147.172 19.458
149.162 24.5146
151.118 27.9118
152.966 13.3181
155.083 89.2089
158.146 24.3117
159.112 14.561
161.144 17.5371
163.047 34.9245
164.966 13.6468
167.165 19.7148
169.198 23.8642
169.956 3.97853
171.089 32.7681
173.111 102.923
174.170 18.3507
175.108 66.5624
176.116 23.9991
177.050 27.5677
178.053 13.7976
179.194 27.3988
181.130 11.8585
182.033 55.0344
183.103 24.5322
184.038 9.49791
184.928 23.8947
185.830 9.10067
187.137 6.23036
188.341 15.7015
189.088 35.3286
191.288 22.3267
191.992 5.79656
193.675 26.4915
195.058 22.7294
196.189 21.9596
197.903 36.7024
199.303 45.1123
200.090 22.0642
201.065 247.005
202.223 102.457
203.119 20.2809
204.374 34.6648
205.508 8.24685
206.350 36.8646
207.094 13.6043
208.062 34.5263
209.009 15.7428
210.184 15.5935
211.115 90.1966
212.077 48.6765
213.086 39.761
215.761 12.1401
217.263 76.1319
218.124 115.47
219.150 314.862
220.157 108.103
220.868 14.3894
222.033 42.5998
222.937 30.5437
224.126 44.2498
225.058 88.5867
226.134 64.5178
227.141 41.337
228.186 62.5961
229.223 9.48983
230.222 41.2905
231.293 67.2972
232.163 22.8263
233.234 112.421
234.116 124.001
235.091 63.8384
236.177 32.378
237.173 63.8736
238.194 64.4327
239.080 35.7529
239.907 66.5792
240.901 49.4622
242.102 30.2529
243.168 62.0621
245.175 28.3432
246.332 50.1626
247.017 77.9682
248.073 61.3415
249.150 30.8524
250.216 75.908
251.173 158.66
252.147 73.4851
253.095 70.6571
254.425 42.11
255.166 37.7319
256.107 22.9596
256.765 28.0325
257.453 15.1619
258.752 34.2341
260.175 64.8198
262.100 330.141
263.107 219.995
264.010 170.609
265.055 164.807
266.236 146.61
267.056 52.5306
268.252 67.6628
269.229 36.3376
270.334 168.222
271.513 103.083
272.286 23.2407
273.035 40.9391
274.110 101.609
275.297 55.0369
276.219 53.2426
277.276 170.309
278.019 285.829
279.151 359.12
279.884 912.546
280.542 147.655
281.160 341.862
282.263 257.343
283.248 51.1333
284.353 116.059
286.038 133.096
288.189 102.127
289.154 210.611
289.986 627.381
291.051 336.769
292.132 176.064
293.102 165.578
294.187 249.146
295.147 203.483
296.111 214.968
297.079 139.784
297.896 32.5452
298.997 259.814
299.705 75.8731
300.312 84.6779
301.013 117.542
301.673 5.84826
302.918 329.329
303.682 288.381
305.025 168.119
306.046 1454.24
307.081 931.912
308.302 820.856
309.029 3438.39
310.121 314.014
311.137 1616.01
312.153 643.897
313.451 662.808
314.526 122.357
315.447 108.814
316.303 286.483
317.391 343.176
318.473 114.041
319.307 23.7577
320.113 126.118
321.294 233.48
322.123 370.644
323.270 318.408
324.112 454.103
325.018 438.727
326.138 267.416
327.034 147.026
327.833 181.992
329.092 187.911
330.596 1669.19
331.416 740.8
332.217 762.859
333.132 411.768
334.225 2355.92
335.091 2311.45
336.432 3560.6
337.063 3262.41
337.913 875.822
339.048 128.563
340.430 3680.05
341.040 3835.79
342.385 22659.9
343.388 1424.05
344.170 372.77
346.520 6553.49
347.220 248.865
348.965 23.1834
351.071 7.23057
352.046 107.644
352.852 303.094
353.831 10.8714
355.097 68.9606
356.425 7.90198
358.495 63.9183
359.263 75.2408
360.174 6.04191
362.378 27.5521
365.497 26.786
368.916 6.49728
370.011 38.1656
371.071 43.7671
374.503 66.5139
375.664 135.666
376.369 260.956
377.289 8.14348
377.961 8.79402
379.136 6.3991
380.928 55.3693
383.089 6.94872
383.742 69.0304
384.798 423.768
385.844 42.2306
386.572 61.3377
387.309 26.8958
388.174 73.4443
388.969 87.1615
389.989 55.7073
391.282 2.69155
392.645 22.7674
393.556 24.4026
394.924 23.7621
396.261 31.2555
397.764 242.077
398.793 67.0953
404.091 124.765
405.451 68.061
406.371 47.023
407.772 33.0051
409.401 124.559
410.410 58.297
411.060 176.28
413.275 108.771
416.562 105.789
418.210 89.5008
419.303 1972.47
420.169 198.057
421.959 24.2991
424.212 30.3781
425.520 53.0311
427.192 318.88
428.279 940.729
429.246 139.602
432.516 43.0947
433.376 97.1095
434.634 94.7054
435.736 36.0072
438.655 42.3999
441.696 51.7293
442.962 58.1586
445.017 17.5668
445.930 10.2419
446.882 111.125
447.718 399.824
448.531 299.932
449.175 8.114
450.062 55.7805
453.494 282.008
454.250 92.3399
455.416 92.1884
456.627 391.569
457.331 285.589
458.363 20.3827
461.806 418.79
462.803 816.634
463.803 59.422
467.072 124.596
467.974 226.432
469.130 71.0623
470.492 41.1112
471.720 1445.52
472.794 192.144
474.660 38.9145
476.691 172.112
477.494 86.9799
479.044 10.7655
481.257 13.9488
483.262 6.12434
485.696 16.0167
489.241 58.7421
490.354 8.42989
491.034 40.2161
492.073 3.21907
502.451 15.3578
504.275 11.5383
507.284 7.38951
523.086 12.0197
525.675 41.7035
532.425 23.3282
533.189 11.9511
536.338 10.5337
537.222 7.93867
539.173 11.6669
545.294 7.2174
546.245 16.6261
548.217 9.92958
549.377 19.2015
550.723 28.7481
551.373 7.62889
551.983 20.6603
554.041 21.9806
558.473 16.2702
560.044 15.471
564.181 7.01081
568.265 14.2857
569.246 81.6252
571.225 17.8314
574.422 23.9833
576.431 21.7681
580.374 9.7687
582.615 9.47641
584.354 25.6352
589.938 34.2516
593.377 6.00196
595.390 32.4189
601.023 13.0479
601.697 4.85097
604.344 18.281
617.466 26.1805
618.208 16.1544
632.334 34.8621
633.362 7.36235
646.858 19.3119
661.211 15.1672
682.257 51.905
736.357 24.5627
END IONS

BEGIN IONS
TITLE=Spectrum110 scans: 1064,
PEPMASS=576.70038 13054.73438
CHARGE=2+
RTINSECONDS=1026
SCANS=1064
169.205 10.7357
175.191 5.84835
183.324 3.43451
188.107 13.0911
192.070 20.05
201.045 19.9567
216.116 12.1111
217.253 8.19559
221.069 267.424
242.224 24.9525
244.176 20.2313
248.178 14.418
249.115 27.1586
250.131 12.1216
254.180 12.7594
255.137 8.13171
256.402 4.0823
260.222 14.343
260.919 3.81906
262.305 11.2198
264.386 11.1851
265.073 21.6448
267.166 99.6278
277.250 13.8274
281.172 135.245
283.180 8.79424
285.014 32.7309
287.351 7.78966
288.283 34.4247
292.189 10.6746
294.028 11.7091
295.319 18.0173
299.053 14.1451
304.273 16.8068
307.267 33.2788
308.195 13.9189
310.154 30.8773
316.267 5.61919
323.278 4.61295
324.273 8.99108
327.304 10.2887
331.369 39.3155
332.982 19.0725
337.253 28.4476
337.955 36.2403
341.153 20.0785
342.037 5.52281
343.382 8.61519
345.054 14.444
347.309 3.28697
351.217 13.7759
352.017 10.7529
354.096 29.4424
355.185 688.994
355.901 6.67397
359.128 9.49203
363.727 11.6531
366.317 7.36912
372.341 5.75167
374.188 9.64406
375.198 43.9276
376.086 43.6664
377.178 10.438
378.009 113.112
381.215 53.5199
381.836 7.82827
384.270 25.9265
385.259 8.23502
386.225 21.1923
388.033 80.7484
389.155 6.85022
390.891 16.0729
392.299 9.14567
394.240 25.7047
395.053 7.5759
396.712 6.9691
399.356 8.34104
401.423 53.9965
403.073 31.4195
403.889 11.3756
405.124 9.28055
407.105 8.812
407.785 25.0585
408.948 87.8877
409.953 54.9657
411.182 36.0449
412.841 17.0593
413.467 19.8678
415.135 238.288
416.036 34.17
417.086 13.6387
419.862 19.6377
420.487 39.3517
421.934 20.5486
422.861 32.9578
423.813 33.1935
426.342 19.2014
427.112 15.5574
428.919 58.0692
429.956 48.8858
430.808 92.7634
431.893 48.7925
433.231 204.198
434.520 9.65842
436.217 42.3987
437.190 27.4926
439.482 312.177
440.175 89.9223
442.076 19.6864
442.796 18.0704
443.413 15.6483
444.482 108.664
445.568 29.0847
446.423 113.404
447.949 25.3859
448.919 48.26
449.891 9.71021
450.577 19.4958
452.833 175.799
454.512 179.645
455.188 73.4001
459.347 36.3138
460.504 105.397
461.239 196.397
462.169 48.6566
463.024 17.0917
464.996 55.8092
465.927 58.9302
466.852 134.22
468.043 49.5798
468.718 32.4194
470.188 68.33
470.935 19.6356
472.036 26.4286
473.042 28.5509
473.871 11.9877
474.673 33.85
475.332 10.1188
476.482 144.99
477.554 134.237
478.374 25.9456
479.912 24.9628
483.077 30.6127
485.203 7.89512
486.093 41.3876
487.052 219.594
488.063 128.195
489.126 306.894
490.040 33.6912
490.799 72.9873
494.206 38.4384
495.074 34.1753
496.455 251.675
497.489 115.362
498.291 29.5549
500.693 43.1338
501.884 132.162
502.945 130.872
503.710 3.86216
504.884 47.8202
505.718 69.2251
507.365 57.7668
508.244 12.4308
509.888 294.2
510.882 192.988
512.362 28.8857
513.033 40.759
514.039 66.5406
514.938 76.1904
515.543 107.216
516.437 327.542
517.131 37.6041
518.325 111.423
520.074 113.204
521.918 219.833
523.539 170.457
524.510 728.785
525.110 679.938
525.713 336.866
526.621 32.3462
527.445 122.058
528.473 139.644
529.197 99.014
530.521 1197.45
531.293 965.122
532.319 110.461
533.335 142.198
534.066 103.723
534.698 10.2298
536.234 116.977
537.746 466.1
539.370 6027.37
540.123 2486.67
540.739 680.801
541.611 83.377
542.487 33.1296
543.455 83.9513
544.465 324.737
545.487 940.279
546.431 1393.22
547.358 992.793
548.165 131.409
549.011 115.403
549.877 8.92961
550.875 86.3394
552.838 2037.37
554.429 5325.55
555.281 2511.34
556.069 30.171
557.459 130.206
558.434 857.274
559.235 538.063
560.074 281.268
561.424 8352.96
562.303 3083.1
563.233 65.1399
564.058 13.298
565.181 174.128
566.285 34.1041
567.511 1883.19
568.331 1084.71
569.250 55.3237
570.297 12.476
572.352 10.4294
575.977 36.3049
576.970 50.7512
577.750 20.268
579.031 13.4479
581.277 71.2013
582.319 7.42333
583.213 4.88435
584.003 86.283
589.193 3.30274
591.284 126.412
599.287 6.3274
601.821 8.86256
602.427 8.38496
604.447 17.4821
606.021 19.0324
609.256 9.51456
616.768 29.4548
619.400 80.0432
620.755 38.4778
622.766 11.4893
625.385 14.9483
626.306 55.3987
629.434 25.6333
630.119 9.31235
631.256 9.62934
635.020 37.0464
636.319 74.8756
636.953 15.193
640.185 14.9663
641.451 15.6961
644.748 27.7164
649.315 10.7623
657.471 65.1507
664.436 25.4822
667.250 6.39138
676.427 4.92266
680.273 23.4342
689.455 22.1896
690.491 81.6045
693.821 19.5144
694.860 6.91325
696.372 36.994
697.514 22.1012
714.275 10.0979
725.339 19.5289
735.163 15.3547
742.571 30.1311
748.800 25.0899
752.358 28.4025
753.416 24.5618
758.494 12.3968
761.174 8.84197
780.350 6.29226
789.235 9.59496
805.108 16.5082
809.813 48.592
812.251 39.072
814.863 24.2338
824.333 22.4529
826.571 9.43441
847.352 11.8111
863.491 20.2466
864.447 7.58051
866.356 16.1377
874.534 11.1043
875.492 35.8665
901.203 25.7029
904.275 8.60215
921.538 8.96064
922.465 37.9443
952.719 23.3543
965.619 18.3764
979.602 6.12959
1003.573 8.02248
1006.583 21.5003
1023.560 6.39294
END IONS

BEGIN IONS
TITLE=Spectrum111 scans: 1065,
PEPMASS=384.80273 5313.87598
CHARGE=3+
RTINSECONDS=1026
SCANS=1065
111.188 6.46143
112.062 6.10089
113.104 5.52612
115.160 6.72151
121.096 13.8152
123.133 44.8006
125.025 17.3481
126.358 11.3586
127.258 11.1684
128.169 15.4462
130.020 6.3258
131.112 24.1491
132.096 11.5806
137.084 4.72381
139.076 4.29218
141.295 19.8349
145.161 14.0824
146.103 19.7914
147.175 7.77473
148.018 7.37175
149.248 4.45777
151.101 16.2433
155.998 5.83351
157.093 49.0518
160.336 3.55613
161.034 18.0083
162.030 31.3876
163.051 39.4451
164.985 5.17179
166.079 4.84389
168.038 7.2311
168.908 6.01123
170.176 14.8938
171.086 26.9415
171.918 24.4438
173.213 28.5528
173.976 12.6267
175.205 65.4578
175.877 4.74904
177.169 6.89512
179.090 35.8255
180.099 3.59186
183.139 30.1258
184.124 166.77
185.079 42.3581
186.246 5.95888
187.285 43.9821
189.075 53.6406
190.288 7.67537
191.175 14.6539
193.079 46.3916
198.001 24.3975
199.141 13.0284
200.092 29.7717
201.036 51.8274
202.052 106.2
202.918 22.3645
204.029 22.63
205.127 23.5258
206.086 70.9724
207.167 5.17586
208.074 24.3266
209.065 13.2058
211.123 26.7703
212.917 7.0927
214.288 51.5396
214.993 11.6355
215.789 80.0905
218.111 23.7858
219.311 9.42196
221.443 27.8859
223.073 20.35
224.257 8.17834
225.097 28.0937
226.242 57.2486
227.196 58.2089
228.062 17.653
229.201 13.391
229.995 50.0492
232.973 32.0993
234.344 581.923
235.402 104.798
236.447 7.02955
237.225 21.7266
238.095 18.5886
239.138 37.0278
240.049 35.6541
241.036 80.3407
242.082 22.9402
243.121 28.1393
244.130 63.8106
245.265 49.9431
246.616 123.188
247.285 6.99823
248.023 14.0492
249.007 57.1721
251.138 64.6254
252.250 59.5446
252.873 8.25215
254.192 52.8623
255.111 30.0885
256.285 56.603
257.145 129.194
258.036 14.3168
259.180 110.397
260.132 34.2758
261.090 49.2387
262.131 147.533
263.232 33.7522
264.132 106.14
265.171 32.7062
266.121 56.7654
267.248 67.5233
268.191 45.3043
269.214 116.875
270.149 107.051
271.165 100.267
272.233 132.472
273.053 65.3235
274.095 42.3182
275.038 83.0238
276.090 38.5876
277.048 7.18872
278.104 103.759
279.058 60.3379
280.070 86.9766
281.148 74.6401
282.253 106.151
283.197 50.4277
284.496 340.982
285.240 73.9593
286.164 15.1351
287.196 73.8001
288.322 46.4869
289.083 17.2341
290.128 76.242
291.554 15.5269
292.277 45.4147
293.332 58.6126
294.203 203.144
295.231 360.721
296.172 88.2811
297.159 226.014
298.126 95.5881
298.986 131.569
299.804 17.7983
301.048 84.1207
302.281 204.79
303.154 158.544
304.270 107.91
305.395 126.848
306.369 168.656
307.561 16.7411
308.188 59.2702
309.205 99.6704
310.104 194.423
311.005 119.609
312.184 169.675
313.110 174.444
314.605 453.36
315.333 220.803
316.979 54.7537
318.210 48.638
320.252 128.325
321.139 152.53
322.058 272.353
323.085 81.9896
324.184 257.989
325.115 140.585
326.145 104.643
327.394 207.507
328.298 207.801
329.285 134.998
330.293 42.3084
331.271 68.1132
334.997 2485.43
335.924 257.748
336.901 120.109
338.159 743.196
339.138 899.323
339.941 655.219
341.147 852.325
342.116 415.553
343.171 535.154
344.028 661.812
345.230 251.894
346.316 156.372
347.086 95.4781
347.816 88.9834
349.067 231.191
350.150 477.8
351.025 196.555
352.164 71.1767
353.183 255.669
354.282 1372.92
355.070 622.877
356.174 598.245
357.060 245.683
357.840 210.515
358.651 782.118
360.000 4780.58
360.764 2309.97
362.150 569.352
363.235 607.575
364.236 2613.82
364.953 927.252
366.097 2199.61
367.121 2735
367.993 2797.15
369.509 6452.97
370.422 15378.8
371.769 137.436
372.682 329.747
373.507 493.276
374.751 6355.36
375.635 2284.92
376.498 766.183
378.291 880.495
379.104 275.51
380.271 7.53622
382.598 10.0044
384.128 370.859
385.147 351.114
385.859 303.019
386.978 28.899
388.706 6.94325
391.108 38.5357
392.315 9.66955
396.143 30.4542
397.538 66.3737
400.214 8.14127
402.311 20.8508
403.074 73.5469
404.223 71.2435
406.306 50.1041
409.410 69.4363
410.341 129.493
411.360 144.722
412.386 33.8398
416.958 32.4485
417.960 51.5348
423.605 11.7931
425.105 15.5376
425.760 37.9625
430.622 44.6486
432.119 13.502
433.405 66.2938
434.926 7.9544
437.670 7.73535
438.958 88.8381
443.140 7.30992
445.207 29.8606
448.180 19.1202
450.680 14.8286
452.966 76.4634
453.994 29.1335
454.712 3.71432
458.286 3.417
459.264 18.8637
460.070 39.3128
462.437 14.1576
464.140 66.2366
467.275 137.387
468.481 92.6774
473.362 10.1812
475.039 126.436
476.289 20.1501
477.639 53.0321
482.607 53.0659
485.324 76.5096
486.160 65.9994
487.413 77.0494
491.004 55.2848
492.607 6.17514
496.354 13.3933
499.043 27.4026
501.307 12.2039
502.285 13.5502
503.827 35.2694
505.495 22.6422
506.180 61.0423
507.198 13.1423
509.477 78.6683
510.493 92.6972
511.621 180.513
513.043 45.8426
519.612 7.41262
521.979 25.7917
525.754 28.59
527.488 27.0142
529.428 18.8444
530.544 19.5429
532.074 18.031
541.541 49.0398
543.968 14.8607
546.702 32.3998
551.880 26.4502
552.903 27.0701
556.400 20.3674
559.735 30.495
563.313 35.6147
579.285 9.89514
582.184 9.30698
583.399 34.1808
585.371 1068.53
586.387 507.821
587.448 82.0264
588.199 12.6664
590.373 39.0849
595.547 34.2955
598.962 41.5129
616.050 4.16937
623.414 22.1287
626.930 14.7452
628.559 74.6243
630.377 22.1278
633.163 12.643
640.859 15.0181
648.369 32.4704
650.021 11.737
664.152 9.74511
668.823 20.2098
676.181 19.3847
683.276 23.3373
707.587 66.4136
708.566 5.81008
714.038 10.319
730.665 5.14895
806.578 33.8803
END IONS

BEGIN IONS
TITLE=Spectrum112 scans: 1066,
PEPMASS=352.49033 19102.32813
CHARGE=3+
RTINSECONDS=1027
SCANS=1066
101.05957 426.587
112.08704 238.427
131.11766 303.406
149.02357 420.199
155.11786 366.592
173.12912 342.873
175.11890 316.342
201.12360 314.58
236.87749 238.287
244.13931 378.124
252.01401 203.763
256.77515 720.776
257.10959 259.751
262.15186 1292.7
275.44586 311.47
275.78210 787.261
279.15945 255.902
279.45126 201.625
279.78189 2630.91
280.11636 715.317
287.78436 471.97
288.11856 347.485
294.12064 227.762
298.78931 763.071
299.12357 531.488
299.46060 207.674
300.60895 224.429
302.78824 453.783
303.12659 231.093
307.44803 200.946
308.79160 950.086
311.16678 617.396
311.78735 245.046
311.91544 223.088
312.12073 3155.56
312.45544 1527.38
312.78894 484.718
313.12009 280.142
313.45996 1625.15
313.79514 582.096
316.12006 795.901
317.46317 233.295
317.79568 481.762
318.12750 337.986
320.47205 278.395
320.80450 729.301
321.47354 199.409
322.12479 641.589
323.91907 275.365
323.95819 412.986
324.93167 390.094
325.80997 338.985
329.17691 1159.84
329.81033 210.053
330.81107 459.906
331.14145 384.812
331.48038 214.08
332.48337 466.279
336.15338 542.279
336.48373 3258.03
336.81854 1482.45
337.00723 212.361
340.48422 1351.75
340.81836 615.366
341.15369 574.734
341.85349 216.633
342.14902 360.264
342.48627 700.071
342.81952 394.585
346.48761 923.008
346.82440 573.538
351.12918 233.857
351.16425 317.139
351.96405 200.372
352.09683 396.354
352.14795 303.865
352.49115 1962.02
352.82443 1074.17
352.97980 606.202
359.16812 1270.95
373.64709 267.448
374.15103 273.017
375.65195 922.904
376.19519 803.52
384.65817 1972.88
385.16193 923.909
404.16672 482.932
410.17102 312.963
410.65347 211.292
413.17026 832.784
413.67239 248.723
419.16806 1080.01
419.67307 298.811
423.66638 211.624
426.15540 353.052
428.17307 659.351
428.67322 329.206
432.17108 205.217
432.67053 487.495
433.17361 468.075
433.67184 229.983
437.69727 245.801
438.19455 245.787
438.67453 611.52
439.17426 280.351
440.67035 700.211
441.17664 1005.41
441.67896 1422.54
442.18292 772.072
446.66940 707.308
447.17542 428.843
447.67868 2175.48
448.18106 1357.79
448.68011 298.261
452.67157 392.916
453.67734 472.249
454.17120 221.821
455.68842 302.372
456.19019 369.223
456.68524 3098.98
457.18683 1128.82
461.67447 525.101
462.17621 338.182
462.68567 698.199
463.18436 538.209
467.18024 269.165
467.67822 287.1
471.68680 254.75
489.27533 197.413
517.20483 198.185
524.19122 352.238
536.19342 240.263
END IONS

BEGIN IONS
TITLE=Spectrum113 scans: 1067,
PEPMASS=576.70038 13054.73438
CHARGE=2+
RTINSECONDS=1027
SCANS=1067
112.08673 360.29
149.02269 415.029
183.12430 296.306
221.65311 188.407
239.09523 510.44
244.14122 215.945
255.05415 319.571
262.14972 291.166
279.16022 418.523
299.06125 432.25
322.05811 212.705
323.04504 831.572
348.03937 335.871
355.07144 747.119
365.06885 446.741
385.58319 455.298
394.09717 299.084
394.58582 298.416
395.09052 234.836
398.08374 192.919
406.59720 875.677
407.59671 240.68
415.10794 447.928
415.60394 812.778
416.10345 227.535
416.59961 240.352
419.00116 215.519
421.60489 237.601
422.08713 205.872
424.11606 918.188
424.61276 303.928
430.11102 465.349
430.60825 665.479
431.10815 279.188
439.61877 279.891
451.62488 199.818
462.64151 196.458
465.15750 317.285
467.17160 543.062
470.64438 318.874
471.64404 252.846
479.15979 482.366
479.65707 1007.85
480.15778 682.999
480.66922 253.038
485.15677 424.236
485.65979 485.117
486.15933 405.109
487.67682 563.693
491.65335 222.593
492.15140 385.804
494.16074 414.768
497.18369 238.002
500.15784 404.381
500.66574 660.444
501.16965 458.415
506.66498 347.167
507.16235 375.325
509.17075 444.459
509.67154 566.797
510.17212 516.858
510.67163 207.708
515.17029 587.651
515.67078 515.607
516.17255 299.536
516.67706 312.025
524.17401 300.93
524.67804 260.014
635.26263 267.614
636.27960 196.331
637.27319 484.776
676.14502 223.567
686.96021 198.17
END IONS

BEGIN IONS
TITLE=Spectrum114 scans: 1068,
PEPMASS=384.80273 5313.87598
CHARGE=3+
RTINSECONDS=1028
SCANS=1068
102.09052 334.365
112.08636 265.853
127.09913 239.186
149.02272 301.105
175.11873 204.395
186.71016 194.009
192.04242 334.702
200.55421 190.922
234.17841 211.295
244.14037 343.741
244.57451 184.677
262.15106 1258.35
277.89432 241.326
279.15839 428.257
300.61328 224.843
306.74890 438.409
313.77316 290.263
319.14218 277.3
321.42889 325.702
325.11877 404.15
325.45386 1076.91
325.78619 297.034
328.76498 205.988
329.15756 409.176
329.45514 743.649
333.77783 348.456
334.11063 455.038
334.45007 300.594
334.72806 1374.67
334.77484 415.977
335.22635 218.678
337.77792 218.957
338.10663 240.313
338.44025 220.454
339.11801 343.624
339.45410 383.51
339.78146 1614.57
340.11725 2647.56
340.45160 1517.54
340.78506 472.251
340.99832 265.661
343.45181 242.03
343.78177 1066.61
344.11603 1141.11
344.45270 1323.04
344.78546 577.313
345.59775 197.54
346.09778 568.702
347.45737 197.769
348.78741 384.77
349.12329 293.486
349.78433 1432.22
350.12155 970.287
350.45569 1022.25
350.78900 694.182
352.10336 207.166
353.78497 241.456
354.11847 683.458
354.45477 409.248
354.78745 570.426
359.16663 491.8
359.78958 275.73
360.11923 268.466
360.45776 233.634
367.14456 197.372
369.64816 240.002
374.58646 254.246
375.64972 430.014
376.19571 270.12
383.83572 452.808
384.27499 540.798
384.65286 391.647
384.77158 11032.6
385.27435 5016.67
385.77484 1432.54
386.17645 221.203
388.17447 193.656
393.60568 236.745
394.10428 435.019
394.60797 750.953
399.79080 284.783
402.61798 543.193
402.96191 1022.98
403.01495 220.496
403.12424 438.997
403.62372 204.238
403.82236 211.798
403.96313 551.572
421.83389 715.641
422.11627 283.332
430.60614 275.254
439.84360 2078.11
452.62524 247.683
459.64386 223.217
585.37555 710.88
586.36676 213.44
866.60577 203.387
END IONS

BEGIN IONS
TITLE=Spectrum115 scans: 1070,
PEPMASS=561.19183 2552.08154
CHARGE=2+
RTINSECONDS=1029
SCANS=1070
163.101 20.0587
183.102 7.50784
188.887 10.8249
199.099 3.74654
201.021 15.6107
201.828 15.2163
205.132 4.2971
211.016 17.2954
223.232 13.2304
227.157 34.436
232.103 23.4833
235.237 7.63468
237.064 8.95783
238.143 12.8587
244.128 18.8194
262.192 8.97181
263.763 8.6585
273.241 3.34567
274.151 26.6914
278.254 11.1094
279.141 17.7896
286.411 9.51898
291.152 12.2977
293.204 21.4051
296.194 15.0451
301.098 6.47242
304.284 7.68422
305.156 7.53213
312.391 8.0522
314.148 15.1127
318.100 9.69606
319.082 28.7423
321.860 10.2752
322.750 13.8009
325.209 6.95246
329.070 29.9041
333.419 25.1801
334.689 15.561
336.073 13.3661
337.170 58.6133
339.206 74.5742
341.234 25.1228
345.276 13.4386
346.115 36.8544
347.310 23.9656
350.689 3.66132
354.134 4.82094
360.330 15.6719
361.837 11.8712
363.041 12.5088
365.222 80.5784
368.108 21.9704
371.487 57.659
372.204 25.4122
372.943 11.8432
377.223 27.5793
379.266 7.25698
382.416 12.356
384.543 26.2908
388.794 50.1874
390.137 21.9375
392.082 18.6074
395.217 14.9584
396.091 10.9051
396.765 50.9627
398.722 73.0448
401.239 91.1836
402.239 11.1609
403.333 11.947
404.164 6.85932
405.125 23.6975
406.099 10.4892
407.357 10.1142
408.633 34.3827
409.731 30.1302
410.770 20.9178
411.834 3.36524
412.859 21.8829
414.380 86.3851
415.293 40.3977
417.128 26.2222
419.248 16.6491
420.334 31.0292
422.988 3.26298
424.473 45.4286
425.375 16.3731
426.986 47.9231
427.785 6.31154
428.917 33.902
430.907 157.294
433.047 42.3227
434.092 2.60416
435.390 31.1103
436.138 3.77021
436.773 18.4187
438.668 24.6085
439.662 54.9563
440.875 52.5148
442.977 20.7627
444.207 46.3963
445.745 79.4808
447.656 11.1466
449.275 111.422
450.221 10.441
451.674 23.6341
452.696 41.1157
453.308 22.6672
454.207 60.529
454.827 49.9569
457.728 40.713
459.078 7.43876
460.414 25.6825
461.178 84.4516
461.980 71.7475
463.483 66.4228
465.649 69.9115
467.256 43.4962
468.971 49.8639
469.782 17.8238
470.979 81.6697
471.895 82.4756
473.303 50.0445
474.044 83.6254
474.767 82.5423
476.076 96.5471
477.040 62.2996
478.619 52.7218
480.026 13.632
481.691 86.0529
482.390 18.973
485.017 38.5455
487.427 64.6507
488.145 31.1973
489.304 86.9762
491.121 30.8144
492.354 54.8603
494.799 87.9123
496.993 129.598
497.926 30.1907
498.659 15.7119
499.772 96.6274
501.157 62.9048
502.130 146.959
502.988 55.8202
503.588 26.8516
504.695 30.5118
506.314 93.012
507.106 182.605
508.452 234.615
509.430 261.894
510.143 22.9108
511.890 21.2989
512.829 58.6354
514.942 491.19
515.864 362.575
516.972 250.142
517.912 69.9005
518.990 19.4946
519.884 53.5524
520.590 7.16631
522.448 115.36
523.783 726.391
524.841 1310.43
525.822 109.402
526.487 19.6219
528.111 50.2218
529.359 63.5994
530.454 634.742
531.073 359.435
531.917 206.991
532.729 95.5653
534.659 74.0441
536.782 361.452
537.793 281.201
538.931 1670.38
539.770 1651.23
540.824 110.917
541.691 185.051
543.002 529.593
543.982 511.585
544.899 148.023
545.813 950.963
546.831 1261.74
547.634 2.35377
548.896 381.69
549.634 123.76
550.966 78.7794
551.875 702.965
552.788 1228.75
553.785 88.4209
554.618 116.539
559.119 16.0742
560.923 14.1608
562.690 7.58622
574.357 3.40482
583.847 39.0543
590.256 42.8976
597.842 46.4331
600.320 91.2411
606.927 39.1734
609.176 10.1968
612.203 18.2525
614.397 66.9606
617.819 91.3976
620.606 59.5658
624.239 11.5462
627.025 60.5144
628.348 142.979
629.402 9.91905
631.504 5.96159
633.194 21.8836
637.168 12.1588
642.292 34.3303
643.048 9.04059
644.187 16.2737
645.445 3.41491
648.890 105.235
655.175 9.14738
664.521 8.49584
673.517 11.9364
675.460 42.3811
681.438 4.32925
692.362 43.6772
696.773 20.1556
703.331 4.28862
709.719 29.4674
711.840 64.9873
718.718 17.8541
728.154 140.953
731.194 10.1943
732.617 12.3709
737.714 20.7785
738.778 28.1861
741.668 36.2116
748.159 39.0683
761.405 6.73818
764.000 36.072
777.475 41.3264
778.700 10.2657
782.974 26.6028
790.900 35.1005
793.506 67.0018
800.404 21.9362
801.272 30.859
804.356 17.5273
810.516 8.74143
816.264 6.08954
818.209 23.4464
826.572 7.45288
832.431 9.49463
844.437 20.621
850.524 5.56391
851.566 5.13743
852.605 17.2709
855.480 7.83081
867.350 6.675
869.536 8.81573
872.477 17
875.266 41.1182
881.243 15.6254
894.351 19.4582
902.985 16.6477
904.451 12.5307
945.226 26.758
946.500 27.1008
1008.312 27.0786
1009.289 5.77099
1010.966 47.9049
1022.665 8.94213
1037.369 38.3169
END IONS

BEGIN IONS
TITLE=Spectrum116 scans: 1071,
PEPMASS=561.19183 2552.08154
CHARGE=2+
RTINSECONDS=1030
SCANS=1071
120.07839 221.33
149.02322 496.695
234.10110 193.308
277.45496 189.538
279.15976 460.052
306.02899 196.094
475.66479 197.215
561.10132 269.806
593.28571 199.185
726.85229 213.651
END IONS

BEGIN IONS
TITLE=Spectrum117 scans: 1073,
PEPMASS=523.28571 1941840.50000
CHARGE=2+
RTINSECONDS=1031
SCANS=1073
153.034 232.391
155.200 1409.31
156.085 105.721
157.210 2669.43
166.982 93.511
169.085 151.115
170.127 205.524
173.248 5140.22
174.247 319.718
175.199 2030.74
176.147 395.741
183.124 14529.6
184.161 548.191
185.111 2395.26
197.285 71.1284
201.177 17184.1
202.219 2149.23
208.208 248.174
211.286 218.164
215.166 284.003
221.327 297.171
223.291 260.804
224.365 895.892
225.176 5319.85
226.380 365.453
227.311 85.4943
231.125 179.452
238.215 39476.8
239.178 4433.26
240.234 333.857
242.245 843.267
243.203 370.608
244.258 224.893
252.244 2796.42
253.335 1096.95
254.226 138.275
256.253 1742.19
257.270 279.202
262.353 7704.66
263.358 2171.61
268.490 138.435
270.231 61466
271.270 9243.47
272.273 840.015
273.252 130.108
274.352 230.526
281.042 651.448
282.183 279.27
285.182 258.993
288.308 6215.93
289.336 519.005
292.157 212.321
296.196 1522.26
298.311 144.582
299.251 135.449
303.371 231.041
305.211 202.759
309.204 615.543
310.350 66.6484
315.520 77.7504
321.309 925.933
322.420 1478.24
324.458 561.231
325.381 1020.17
331.317 2089.96
332.347 277.635
334.156 568.83
339.321 688.599
341.280 158.53
343.404 332.488
344.064 262.735
349.385 924.052
354.349 109.815
355.222 561.611
357.271 493.503
358.481 1127.59
359.281 427.416
362.398 1359.29
363.304 211.723
365.400 287.847
366.446 741.618
367.357 1210.03
368.514 1681.78
370.877 12855.1
371.883 2343.07
373.321 302.489
376.296 23746.4
377.355 9792.55
378.877 5635.37
379.975 145620
380.883 7479.56
383.386 260.237
385.385 1238.16
386.366 464.96
388.000 317.076
390.564 328.528
392.229 56.1304
393.463 92.9523
396.927 3192.47
397.657 763.491
398.404 1079.43
405.827 58813.6
406.737 1132.36
408.294 1705.4
409.289 1390.07
410.223 429.221
414.480 818358
415.336 52594.4
416.105 1107.66
416.784 156.801
418.181 174.242
419.655 567.935
420.468 1551.87
421.459 944.773
423.464 316502
424.298 24205.5
424.955 410.188
426.412 887.167
427.229 952.711
428.390 1544.3
429.290 1009.48
432.887 422.029
434.330 623.921
435.869 202.851
438.261 2754.94
439.533 1171.79
440.309 1952.03
441.348 378.683
449.262 2275.13
449.863 600.186
452.381 1871.63
453.510 2116.66
456.294 5805.03
457.240 2711.54
457.876 2656.78
459.169 605.368
460.052 282.655
461.212 157.131
462.157 259.325
463.185 4088.96
466.941 10775.6
467.684 379.149
468.651 841.654
470.513 1455.45
471.687 2293.87
472.350 4418.03
474.445 465.117
475.326 70.3244
476.420 360.017
477.908 178.702
482.348 214.946
483.440 195.989
486.344 726.979
487.786 161.635
489.302 20852.6
490.240 6458.19
491.683 1109.52
493.246 317.405
496.566 4584.14
497.366 348.957
498.599 183.468
499.827 480.997
500.962 1158.78
502.452 737.53
503.316 1622.62
504.380 2700.97
505.428 191860
506.293 19716.4
507.261 1261.76
508.231 275.325
514.408 181217
515.359 22160.1
524.718 274.137
525.393 187.989
539.259 5750.31
540.194 1789.21
541.435 490.968
543.438 116.542
549.536 341.588
557.147 5702.71
558.438 1491.5
566.440 200.708
567.218 476.048
573.404 999.582
574.513 724.872
583.578 225.781
584.605 239.293
585.367 627.616
590.330 71212.4
591.376 22914.4
592.496 2525.79
600.237 119.12
606.237 238.76
616.412 516.833
617.317 466.929
625.499 160.08
629.747 928.366
634.318 5545.52
635.582 526.961
636.287 68.3956
642.432 54.9132
643.435 510.57
651.581 462.298
652.403 7421.36
653.519 2665.34
658.300 342.241
661.460 18394
662.446 4339.63
663.278 615.215
664.273 352.098
670.480 9808.48
671.525 4603.51
672.627 1140.31
697.669 136.834
717.958 810.791
731.563 227.34
740.307 793.327
741.476 1494.88
742.483 179.345
745.873 390.216
748.455 404.654
749.356 816.519
750.592 210.906
756.533 396.506
758.476 150693
759.487 65214.1
760.471 11395.7
761.122 1496.51
761.755 878.731
766.470 792.95
767.495 3999.16
784.476 620.162
785.501 490.729
786.709 956.699
827.613 2294.74
828.542 1594.22
836.549 743.581
845.530 85502
846.494 36814.8
847.574 7665.57
855.472 3821
856.549 804.956
858.197 348.085
871.506 975.691
872.543 245.014
896.791 1007.69
898.529 306.888
914.688 335.936
915.577 1419.54
924.564 163.794
932.581 10684.7
933.656 5368.72
934.572 1282.92
935.883 309.605
942.654 3589.11
943.597 2329.75
944.586 590.431
END IONS

BEGIN IONS
TITLE=Spectrum118 scans: 1074,
PEPMASS=528.23138 5090.82520
CHARGE=2+
RTINSECONDS=1031
SCANS=1074
179.087 17.3373
182.961 19.4023
186.041 13.8225
192.998 12.064
195.161 8.67787
197.198 11.8461
199.199 18.6245
199.970 6.40917
201.198 32.2126
202.013 14.4983
204.005 10.5711
205.159 13.7699
209.126 28.078
210.047 18.0282
211.068 15.3204
213.138 34.8855
215.129 14.2134
220.081 25.0599
221.086 16.8275
226.167 18.6831
227.229 5.25907
228.254 37.5733
229.192 30.9113
230.854 9.39193
236.090 12.8761
239.327 11.4424
240.331 10.7621
242.241 30.6056
243.172 13.094
244.096 10.9356
246.070 4.70153
246.988 14.1089
249.172 23.2039
250.180 17.471
252.222 40.4405
255.920 4.30089
257.025 42.7002
261.238 5.07821
262.068 21.7951
266.202 45.3538
269.233 22.6838
270.092 24.4027
271.076 20.7098
273.079 9.21449
275.405 16.4175
278.239 16.3054
279.259 14.3493
279.993 21.7022
281.317 19.4253
284.092 5.23866
285.395 22.4069
286.030 9.99192
287.162 73.1338
289.331 42.3016
290.079 7.22812
292.584 29.5673
293.205 9.72916
294.259 31.7888
297.270 23.1983
299.000 35.6298
301.305 28.268
302.189 47.0115
303.185 28.7933
307.310 11.8407
310.219 26.3059
311.361 64.8694
313.310 44.2443
314.297 17.1666
315.023 12.1719
316.065 4.2935
316.968 21.8611
317.884 4.70181
319.056 13.789
320.239 22.591
320.894 79.1356
322.464 8.24261
324.291 34.5622
326.209 18.1483
327.263 29.7297
328.194 28.0581
330.298 34.623
334.139 7.43879
336.015 3.40999
337.411 15.4517
339.225 13.1549
340.016 22.2628
341.246 18.4562
343.379 20.2895
344.050 10.0223
346.211 46.5428
347.317 31.2942
348.145 21.6895
350.900 41.0393
352.177 35.2595
353.307 8.07998
354.277 8.16748
356.014 11.1197
357.183 14.1013
358.025 33.2067
359.315 33.8459
360.345 4.78467
363.820 38.7839
365.086 8.24107
368.250 74.0982
369.353 12.6163
370.049 20.5944
370.939 55.2759
372.931 62.5897
374.189 16.5038
375.856 27.4998
377.024 110.28
380.095 80.187
381.286 93.733
383.102 47.9212
385.206 43.6038
386.383 38.999
387.310 26.002
387.923 11.7372
389.489 82.6662
391.874 26.732
393.985 18.9079
395.363 22.7282
396.498 65.6185
397.302 52.8944
398.339 55.3722
399.212 28.5581
400.421 43.9135
401.304 56.8433
402.207 12.1818
403.172 66.9815
408.638 68.6776
409.539 15.0297
410.419 70.1616
412.926 108.037
414.107 28.0594
415.554 55.5714
416.310 48.2519
417.504 95.3854
419.288 103.619
420.020 36.644
422.931 9.50361
423.945 56.5144
425.255 41.9146
426.054 80.6404
427.491 64.7776
428.550 113.973
429.479 124.09
430.523 45.2609
431.253 5.92922
433.000 75.2388
434.403 26.0325
436.043 39.7402
437.460 40.9324
438.096 85.5402
439.677 91.9926
440.402 102.235
441.354 73.4037
442.467 76.3794
443.208 16.8756
444.850 27.5126
446.579 179.031
447.401 46.0624
448.442 123.378
449.316 39.9108
450.565 7.45021
452.225 42.7534
453.046 77.3255
453.690 100.578
454.848 128.93
456.093 75.4902
457.038 125.506
457.829 87.8178
459.074 50.5051
459.694 18.9785
461.837 255.806
462.957 156.591
464.599 49.5456
465.394 69.306
466.700 114.274
467.404 70.9995
468.160 131.386
468.990 129.94
469.670 63.4159
471.277 63.1364
471.942 43.8016
472.837 14.6637
474.408 63.4863
476.314 122.36
477.648 180.608
478.491 102.937
479.480 84.0593
480.354 269.184
481.852 504.553
483.037 277.959
483.968 296.59
485.096 228.127
486.609 98.6197
487.919 172.71
488.783 81.9666
490.931 114.912
491.717 112.411
492.351 88.9602
493.412 211.644
494.350 113.709
495.472 118.067
496.476 377.217
497.555 414.023
498.340 288.889
499.214 76.6201
500.147 64.1965
501.663 83.0932
504.004 1054.15
504.664 331.769
505.313 461.985
506.312 520.631
507.157 100.87
508.072 98.9726
509.371 411.615
510.154 589.674
511.103 844.196
512.764 2328.4
513.764 792.574
514.908 70.2993
515.845 59.713
516.889 145.924
517.934 417.541
518.965 1590.08
519.850 532.54
520.639 26.9246
521.941 72.6563
526.990 10.4561
527.709 35.5095
528.913 80.4581
529.976 4.65389
536.406 5.18294
537.270 7.9095
540.727 39.3356
546.155 41.4523
550.158 14.3065
557.062 32.387
558.085 10.1999
566.984 66.841
570.677 55.2216
572.224 27.9693
578.285 36.095
585.251 4.96215
589.526 83.7341
590.516 62.4222
593.388 2.66069
599.275 84.323
600.389 6.45061
606.559 102.439
610.308 51.2111
618.156 31.0286
619.354 47.4389
624.196 4.83177
626.787 78.3032
630.436 9.41042
636.368 27.9448
638.619 19.3314
642.510 19.0015
643.942 22.2107
645.457 88.9029
646.385 13.7813
647.784 34.221
650.378 23.9221
655.664 57.7251
662.910 41.1679
665.035 27.8728
666.222 22.002
667.737 37.9203
668.825 44.3026
672.343 8.19359
674.348 93.0617
674.954 22.6515
677.249 22.0354
678.040 57.71
680.374 4.39427
683.809 40.4342
687.434 6.1665
695.445 13.017
697.456 6.00598
698.415 7.24873
699.789 51.3927
712.268 23.252
718.066 42.6196
726.343 48.2758
727.425 26.6402
729.433 29.8229
730.425 38.6097
736.428 31.3003
737.396 71.5013
740.611 15.9191
741.977 34.8166
745.844 73.5922
755.377 9.5381
758.442 5.26078
767.471 42.6192
768.430 30.3974
772.374 34.6777
774.922 22.5257
783.960 26.6636
788.280 10.6025
789.434 34.6662
792.618 22.6936
795.446 27.1173
799.753 28.2673
804.268 37.9966
807.319 14.1821
808.360 9.4432
815.833 17.3197
822.436 5.86399
836.604 37.0726
837.612 22.474
839.656 27.4188
844.482 20.9303
851.077 18.2662
868.530 12.1428
870.626 15.2844
875.301 14.1376
892.373 14.3048
893.586 41.0842
916.313 27.7731
927.662 5.38658
1043.650 14.3644
END IONS

BEGIN IONS
TITLE=Spectrum119 scans: 1075,
PEPMASS=384.46704 4300.22168
CHARGE=3+
RTINSECONDS=1031
SCANS=1075
103.169 3.2608
111.103 11.5816
117.182 9.14801
118.029 4.79052
121.009 13.3182
123.277 87.2683
128.051 18.1594
129.089 34.3945
131.031 18.1572
131.986 24.2945
133.159 14.4175
136.280 5.4981
138.036 16.1238
138.802 10.0409
142.996 41.7165
144.992 23.8189
147.065 24.3937
151.109 14.6953
152.074 16.3275
153.112 7.03369
155.124 6.53176
156.093 15.396
158.033 23.0229
159.000 4.09496
162.211 32.7837
163.036 5.74941
168.037 5.24667
168.997 27.5804
170.427 14.2483
171.119 9.92827
171.964 8.33579
172.943 52.6371
175.182 244.878
177.819 13.1381
180.183 11.9457
181.064 10.7067
183.161 17.3458
184.077 76.4474
184.687 16.6261
185.905 8.22223
187.188 15.7247
189.127 37.244
190.429 45.5938
191.110 6.20798
193.099 166.307
194.081 15.5455
196.626 18.6591
198.458 25.0156
199.130 7.51885
200.054 8.0349
201.090 41.2551
202.111 95.2676
203.980 21.1454
205.074 9.70599
207.974 24.2141
209.159 24.3789
209.904 38.767
212.033 5.95293
213.907 21.8579
215.043 57.7503
215.999 87.5012
217.074 22.6808
218.079 17.8747
219.410 10.3074
221.197 20.0027
222.064 9.68522
223.116 10.168
225.319 18.88
226.037 7.61747
227.137 127.363
227.963 23.9049
229.215 17.2231
232.308 11.8355
233.172 47.8528
234.320 432.781
235.201 22.6139
236.139 38.6481
237.018 26.5493
237.951 36.3312
239.173 57.8176
240.089 47.1187
241.105 88.6866
242.131 54.7038
243.292 34.0529
244.269 2.93389
245.469 128.016
246.142 14.8136
247.015 38.2669
247.970 4.38886
249.034 92.1645
250.168 40.7486
251.929 16.3793
253.078 45.811
254.068 93.6707
255.307 89.8065
256.142 62.8884
257.256 155.192
259.157 146.83
260.339 45.6477
261.156 37.1692
262.265 45.4085
263.002 84.0772
263.942 34.4035
264.844 70.767
266.111 39.2133
267.212 60.6123
268.236 239.809
269.145 82.2766
270.084 75.8371
271.176 69.5511
272.165 124.69
273.120 147.932
274.320 57.1165
275.144 41.7315
276.196 5.49072
276.860 28.9372
277.992 74.6508
279.464 31.2769
280.123 109.306
280.733 76.9886
281.408 16.2978
282.190 77.9847
283.313 96.5874
284.445 174.178
285.298 221.267
286.198 52.7311
287.294 14.2631
288.229 103.054
289.107 45.3402
290.146 80.865
291.256 49.4948
292.214 92.2767
293.815 196.55
294.949 329.553
296.140 132.445
297.067 236.433
298.119 159.014
299.413 69.0716
300.108 53.8742
301.078 60.4931
302.245 338.275
303.314 69.9482
304.169 68.0299
304.895 11.6528
306.087 17.0189
306.970 85.6713
308.231 131.042
309.206 116.154
310.214 192.052
311.163 191.349
312.082 167.745
313.170 143.718
314.334 226.245
315.225 241.931
315.937 56.7935
317.513 2.26021
318.469 119.155
319.325 30.5682
320.473 79.6993
321.599 230.385
322.360 126.808
323.074 113.331
324.228 327.731
325.131 293.543
326.125 256.451
327.188 363.007
328.248 110.968
329.195 217.624
330.078 61.4206
331.470 69.093
332.185 3.44393
333.062 60.4144
334.945 2331.85
335.872 278.391
337.054 62.4542
338.209 790.383
339.085 811.732
340.002 904.974
341.115 801.657
342.078 392.19
343.160 370.88
344.021 711.78
345.033 188.783
345.771 23.6977
347.453 46.2737
348.393 280.586
349.280 399.319
350.228 379.501
351.520 98.3519
352.782 126.592
354.034 663.772
354.924 874.362
355.958 666.686
357.129 499.456
358.147 273.34
359.554 1048.51
360.380 2025.11
361.356 368.126
362.362 480.243
363.894 1084.29
364.752 924.31
366.072 1984.58
367.067 3094.29
367.862 2591.18
369.086 2232.41
370.206 8093.01
370.883 2016.49
371.838 66.3967
372.667 300.97
373.358 247.533
374.626 3259.02
375.306 1833.6
376.194 1142.34
377.330 158.727
378.640 466.334
379.678 71.7328
380.419 59.0267
382.269 6.33508
384.117 81.7696
385.025 356.407
385.874 323.947
389.288 21.1197
390.539 10.2472
392.650 11.352
393.804 30.6551
395.301 51.3793
402.198 5.96472
403.064 31.2788
403.941 29.1679
407.227 16.5783
408.274 12.9494
409.337 20.1426
410.301 7.42893
411.174 26.3814
413.758 9.00307
415.213 32.8425
418.151 4.39306
427.198 2.89822
431.153 15.2333
432.255 18.8556
439.896 10.8256
444.537 28.9077
445.256 24.8
446.272 31.3043
447.676 22.123
448.294 17.8637
454.189 6.7562
459.511 53.5171
464.179 17.4667
466.242 3.51292
467.598 120.938
468.575 79.2884
469.511 16.4305
472.239 22.6688
474.979 67.8808
476.705 68.7961
480.048 8.51876
480.908 18.651
481.892 19.9167
483.415 10.1015
485.308 96.9449
486.080 62.8935
486.806 9.67968
489.436 37.992
494.079 33.6494
500.896 26.3973
501.758 19.9899
503.268 22.5689
504.537 27.9442
506.106 28.052
507.969 11.8972
510.084 28.7939
511.119 31.4938
517.173 16.932
517.860 4.17718
520.413 26.1397
524.107 3.41513
527.250 6.70775
540.216 6.52626
546.128 7.82736
549.070 7.5631
550.419 34.0144
552.334 11.1895
553.404 41.551
554.499 12.2952
557.768 11.0501
558.430 40.0886
570.763 8.92518
572.593 23.7482
575.113 27.7837
579.179 42.5036
583.425 11.3751
584.171 14.5759
585.332 903.151
586.359 361.615
587.168 13.7321
588.861 32.3936
591.421 9.04881
599.673 13.6699
606.277 7.70291
610.223 33.798
611.216 19.6906
623.333 5.82911
628.535 34.1818
629.342 15.3374
630.680 20.8316
635.437 12.2772
639.974 14.8529
641.231 6.79465
649.966 21.0961
652.908 12.8943
654.278 31.0931
661.209 4.60045
666.451 12.4979
667.549 28.8192
669.404 19.4722
680.427 8.6549
681.136 35.4052
693.401 11.991
695.943 3.68381
698.697 6.02547
707.570 74.385
710.961 9.06435
END IONS

BEGIN IONS
TITLE=Spectrum120 scans: 1076,
PEPMASS=523.28571 1941840.50000
CHARGE=2+
RTINSECONDS=1032
SCANS=1076
125.10690 9856.12
139.08644 10294.9
141.10208 30382.3
155.11755 16727.1
157.06123 7953.67
157.09702 40953
167.08133 13590.5
169.09703 38458.7
173.12817 47355.2
175.11882 11127.2
183.11244 80804.9
185.09177 40714.2
201.12323 36441.3
202.12744 4800.56
210.12372 6415.6
225.12215 18651.4
238.11847 164839
239.12325 13514
242.14642 4352.75
252.13374 5948.72
256.12903 26415
262.15063 35199.8
270.14447 87478.5
271.14771 10089.9
295.66608 5735.06
322.17957 12019.1
339.16510 8304.09
357.17654 8023.97
359.16718 7845.49
369.69641 7175.29
370.19803 5221.48
370.70544 106740
371.20758 37953.2
371.70767 5894.64
376.19360 54711.3
377.20020 9171.04
378.70288 12900.3
379.20477 4499.93
379.71072 238080
380.21237 91788.1
380.71335 19469.4
384.70035 4356.49
405.21664 34782.5
405.71701 11027.1
406.20929 4373.92
414.22156 100802
414.72342 41298.9
415.22406 10347.2
423.22662 66737.2
423.72897 26976.3
452.24973 4116.81
479.25858 3946.83
489.27728 86801.4
490.28265 18966.7
572.31525 8470.4
573.29614 9399.61
590.32501 353090
591.32837 90905.3
592.32806 10975.1
643.35345 17040.5
644.34094 5863.52
661.36169 184526
662.36475 54876.5
663.37109 8914.95
671.34363 5138.9
740.40778 9454.57
741.38885 6796.7
758.41492 244134
759.41583 93203.4
760.41693 12902.5
827.44379 4149.69
845.44586 94007.9
846.44586 38384.9
847.44659 8036.28
914.46130 7467.59
932.47974 53464.4
933.48669 19196.2
934.47601 4388.53
942.46448 11442.5
943.47961 3792.41
END IONS

BEGIN IONS
TITLE=Spectrum121 scans: 1077,
PEPMASS=528.23138 5090.82520
CHARGE=2+
RTINSECONDS=1032
SCANS=1077
129.10155 184.122
149.02354 314.544
262.15097 271.596
279.16043 494.353
359.16434 279.027
384.65762 226.79
460.71173 206.701
461.22659 202.781
480.20599 275.325
480.70230 199.269
486.22055 196.954
489.21603 275.131
489.71542 254.246
504.21982 567.71
513.22595 195.009
562.91870 255.083
END IONS

BEGIN IONS
TITLE=Spectrum122 scans: 1078,
PEPMASS=384.46704 4300.22168
CHARGE=3+
RTINSECONDS=1033
SCANS=1078
102.09116 258.902
112.08674 268.106
129.81749 194.35
175.11896 283.007
183.12265 184.834
234.17723 198.855
262.14984 437.377
321.43008 301.972
325.45361 376.742
325.78568 249.496
329.44897 252.963
329.78369 326.726
333.78171 215.589
334.44705 305.116
334.72729 868.495
334.78030 189.563
335.22665 246.109
338.77725 250.465
339.11761 358.36
339.45538 251.782
339.78271 500.944
340.11761 806.109
340.45071 590.804
340.78595 405.284
343.78046 269.12
344.44815 413.962
344.78259 259.361
349.78488 396.922
350.11594 357.794
350.45303 314.143
350.78867 579.322
359.15936 207.545
367.20367 211.4
383.83649 350.733
383.94208 249.224
384.27533 271.359
384.77182 10071.6
385.15875 483.78
385.27542 3905.96
385.77567 1319.9
394.61020 229.443
399.79047 366.413
402.96436 971.53
403.12378 304.871
403.96072 379.83
421.83276 1363.96
429.08707 919.936
439.84409 2253.22
447.09402 244.524
585.37390 680.419
586.38739 217.357
END IONS

BEGIN IONS
TITLE=Spectrum123 scans: 1080,
PEPMASS=549.74091 66866.98438
CHARGE=2+
RTINSECONDS=1034
SCANS=1080
157.928 3.26744
160.990 9.0616
166.287 5.23423
166.987 3.05211
175.056 31.7003
183.214 8.74448
186.156 8.16726
189.021 6.39859
197.086 12.6006
199.050 11.3571
200.170 22.4136
201.047 16.6408
205.128 67.0538
206.965 89.1767
208.945 3.78845
210.098 19.7479
211.133 21.8844
211.918 21.9183
216.176 10.4365
218.055 15.0285
221.147 941.715
221.945 56.1038
225.203 17.7005
227.172 17.0323
228.275 35.1242
236.094 19.1748
237.077 9.30327
239.236 15.2044
240.104 18.1638
243.007 6.01925
243.919 12.1078
245.278 9.05597
246.086 4.77645
247.153 17.8383
248.284 21.0696
249.223 6.90367
256.264 12.9796
258.031 44.7127
259.245 11.044
261.417 3.39259
262.326 161.333
264.174 16.0836
265.045 15.5105
266.106 8.98009
270.242 34.6199
271.126 19.9072
273.175 45.5104
277.133 13.8639
279.204 19.7192
280.450 42.3762
281.138 18.988
281.935 32.6798
284.384 5.70032
288.186 47.8638
290.109 147.354
292.106 32.2728
294.169 22.1082
295.183 302.504
300.320 13.403
303.315 20.3855
306.286 73.033
307.200 44.5274
308.204 38.773
310.337 21.6427
311.170 6.6218
312.232 14.8636
313.267 35.5997
314.371 23.0605
316.214 34.163
317.381 21.5594
320.234 41.2029
321.983 5.31734
322.852 36.2323
325.785 8.64523
327.071 21.8017
328.079 19.496
329.252 110.829
330.153 16.6897
332.476 14.9659
333.120 57.2459
334.433 71.8336
335.373 19.6986
335.973 5.50771
336.873 17.4848
339.238 7.41474
341.216 16.434
342.305 43.8298
343.169 16.052
344.344 19.9634
348.312 97.6123
348.962 7.87819
350.339 42.5025
355.129 17.8883
355.850 14.1201
358.228 9.65446
359.274 109.87
360.355 107.149
361.009 3.85507
362.260 11.4725
363.932 79.2872
367.385 58.0761
368.180 34.2149
369.227 714.613
371.378 72.2216
373.264 25.6038
374.150 39.2559
376.232 108.427
377.332 226.25
378.228 32.1257
378.942 6.46775
382.364 40.9231
384.423 531.937
385.272 55.8663
386.038 31.0927
387.206 49.8761
388.960 87.765
389.895 10.3497
391.403 145.215
392.236 138.382
393.057 16.4077
394.271 52.2806
396.411 12.2871
397.597 240.76
398.529 29.2611
399.490 17.881
400.507 65.2364
401.455 122.318
402.287 42.245
404.331 44.9408
405.119 31.6901
406.027 266.741
406.695 335.934
407.914 22.7845
409.365 67.4354
410.103 57.2041
411.922 74.5671
413.005 565.458
413.768 23.107
415.005 97.8484
416.188 44.6591
416.919 49.7184
417.667 5.51819
419.198 157.095
421.231 123.537
422.179 57.7895
423.859 67.5779
424.998 86.5869
426.150 266.664
427.645 837.176
428.298 474.285
430.085 94.6817
431.268 36.9263
432.171 75.9703
433.247 97.7948
434.662 411.067
435.725 44.5155
436.616 34.0277
437.239 71.7888
438.475 226.679
439.524 109.996
441.015 550.148
441.795 135.158
443.034 429.862
444.086 90.8389
445.097 42.8045
446.327 104.44
447.652 235.428
449.737 1019.14
450.448 526.164
451.234 81.2884
452.492 125.054
454.425 302.538
455.467 71.841
457.063 93.8135
458.035 122.43
459.089 63.588
459.992 128.266
460.956 398.658
462.351 711.52
463.491 42.3854
464.296 61.2787
465.243 21.0659
466.632 118.908
467.475 28.2108
469.212 164.491
469.969 213.843
471.345 20.1824
472.264 48.9679
474.002 46.9649
475.539 550.074
476.299 194.187
477.624 64.801
478.399 80.1265
479.156 18.6656
480.193 284.112
480.844 129.455
481.977 418.481
483.277 110.842
484.357 1501.14
485.195 46.6895
486.393 240.682
488.035 395.529
488.926 375.428
490.045 175.431
490.915 433.444
491.830 32.8819
493.112 124.318
494.346 181.177
495.292 405.171
496.384 190.844
497.541 1010.28
498.257 599.147
499.633 236.838
500.671 113.063
502.015 221.006
503.922 5726.96
504.904 549.654
506.055 369.914
506.839 140.224
508.206 420.835
509.540 338.586
510.366 1301.79
511.336 185.512
512.876 14800.3
513.709 372.354
514.514 51.2783
515.689 71.8315
516.990 1391.97
517.918 641.023
518.952 6439.83
519.800 827.182
520.843 96.9038
521.604 149.401
523.207 507.438
524.030 9.18701
525.941 7452.5
527.848 21528
528.752 1407.77
530.513 55.9693
531.885 5147.04
532.878 1112.16
534.798 9046.88
535.778 594.885
536.951 67.6105
537.841 88.1034
539.024 40.9062
540.883 17470.6
541.682 1840.41
542.547 161.734
543.509 82.082
548.885 15.1731
550.122 61.0735
550.997 26.1664
556.184 29.019
557.319 6.59742
562.264 22.0694
566.438 38.6191
567.290 39.8092
572.344 112.363
573.490 60.5129
581.193 5.30586
582.290 22.0045
584.740 18.2551
595.400 40.6552
596.292 17.233
598.471 31.5634
605.142 9.22646
606.338 5.35037
610.099 20.0781
615.421 6.79987
621.440 16.9393
626.836 104.397
630.537 24.3993
631.181 5.96936
632.119 6.37089
634.219 18.7056
635.560 92.7899
638.574 10.5127
639.550 70.7061
640.206 9.84116
642.032 109.586
644.390 12.9826
645.265 21.4562
646.119 8.19318
649.430 109.603
650.413 62.109
651.269 7.35663
657.319 17.463
659.376 46.9935
661.295 30.2501
662.430 20.0549
664.448 31.2898
666.365 65.2273
670.625 20.6835
674.431 58.1589
676.202 31.493
677.482 28.949
678.246 50.4013
679.315 144.769
681.334 5.4148
682.397 4.44415
685.561 34.5795
688.718 14.2404
693.402 57.5689
696.012 46.5592
697.368 64.8956
703.249 28.0068
705.604 11.054
706.242 25.7232
708.951 69.9451
711.182 29.652
714.501 26.5206
720.535 13.4462
722.362 111.295
724.357 11.4721
728.188 21.9432
729.394 31.8014
730.250 13.3156
731.162 43.7985
738.489 51.6543
741.537 11.2145
749.681 65.8963
750.348 8.25396
758.464 27.2696
759.286 18.9539
761.185 8.83287
762.529 19.2331
763.294 58.5902
765.570 8.47736
767.281 31.825
768.333 9.57384
769.325 20.7043
774.601 11.8345
775.873 24.5484
780.455 14.9352
781.664 10.2062
790.242 21.2347
794.316 41.7375
795.611 30.854
806.555 45.5308
809.371 32.3249
811.360 63.1903
812.526 37.681
813.482 50.8924
814.367 8.7658
815.504 62.7604
820.335 48.3868
823.757 27.4561
835.363 35.1637
836.313 5.66873
838.558 60.5404
839.307 13.2237
843.027 19.2118
846.307 12.6784
851.765 15.8229
856.295 6.82015
858.658 11.5306
865.366 24.8148
866.350 36.9027
877.358 20.4383
882.426 56.9505
886.263 28.114
889.409 30.0289
894.277 23.7015
896.434 17.7478
908.589 34.3113
909.494 14.9539
913.775 27.8905
923.550 9.1009
925.597 4.3392
968.361 7.78479
969.389 38.2677
982.712 12.0496
987.625 27.6347
END IONS

BEGIN IONS
TITLE=Spectrum124 scans: 1081,
PEPMASS=549.74091 66866.98438
CHARGE=2+
RTINSECONDS=1035
SCANS=1081
112.08680 1127.32
131.12910 214.027
139.81790 191.49
149.04573 244.211
175.11832 884.069
183.12392 822.708
199.11845 234.263
201.13495 831.576
221.08459 1054.64
225.04391 356.518
226.13016 344.011
229.13068 279.02
235.97845 258.631
239.09474 1332
242.16125 196.556
244.14015 610.759
245.12460 251.819
262.15140 1451.28
265.76031 201.727
295.10263 614.977
297.62024 201.493
298.12650 252.184
299.05939 609.575
313.11804 225.822
329.15778 466.613
331.17160 308.597
336.13400 248.977
341.15738 391.832
346.65149 384.166
355.07141 193.055
359.16760 1825.88
360.64551 283.397
364.11829 212.572
367.15079 320.467
368.16193 346.529
369.12219 735.875
374.64026 230.415
375.65088 469.843
376.14145 373.646
376.19168 466
377.17664 655.843
383.64914 1084.09
384.15536 312.212
384.19867 461.703
384.65817 1834.78
385.15811 541.292
389.16541 236.147
389.64786 212.882
391.63718 217.571
396.13354 676.063
396.66916 812.727
397.16626 305.344
398.16541 620.781
401.65991 274.865
402.67029 518.24
408.12827 439.229
412.66800 498.367
413.16806 1568.17
413.66943 232.827
418.67264 211.148
419.16708 541.114
419.66910 227.176
426.15561 243.74
426.18857 234.847
428.17209 551.209
428.66803 272.114
429.08823 1125.79
432.15427 275.606
432.69086 243.735
433.16141 253.709
437.09113 254.584
437.16245 309.941
438.67374 442.245
441.17493 324.347
441.68076 319.627
443.20193 266.539
445.66168 197.723
445.70163 209.296
446.16248 304.119
447.67767 1228.04
448.17261 278.169
451.71851 237.431
454.66782 473.441
455.16669 227.413
455.26813 198.717
456.68936 369.839
457.18536 232.174
458.66791 326.858
460.71768 1610.25
461.21045 1097.14
462.69373 264.392
465.19815 539.054
465.69458 373.135
466.71652 261.188
467.18387 1010.86
467.67953 887.06
468.17752 224.456
469.68506 576.811
470.17902 276.42
471.69943 937.718
472.18918 262.933
473.18198 321.837
473.67264 389.418
474.21008 482.92
474.70776 265.018
475.72073 281.788
476.18921 1458.67
476.69034 780.926
477.70706 207.986
479.16574 388.563
479.70294 220.496
480.21024 903.336
480.70193 2484.95
481.20233 376.474
481.71915 379.995
482.18658 1613.28
482.67514 629.794
482.73145 395.48
483.21964 746.722
486.20816 380.799
486.70401 367.432
488.71606 551.253
489.21622 1501.48
489.27856 357.344
489.71704 699.842
491.19458 926.993
491.69702 492.47
493.21991 296.486
493.71167 655.951
494.21582 552.682
494.71103 419.592
495.21527 2305.42
495.71356 1058.56
496.20700 275.431
497.71841 632.998
498.22015 1557.27
498.72360 519.198
502.21863 316.873
502.71753 291.462
503.72229 1161.3
504.22162 4491.44
504.72217 1359.28
508.21356 455.128
508.72168 213.749
510.22379 345.178
510.71896 346.561
511.22943 360.201
511.72034 253.254
512.72662 661.497
513.22577 1565.9
513.72809 359.74
517.22748 804.185
517.71973 306.872
519.22473 303.343
524.18878 625.515
526.23676 282.081
536.19458 435.748
549.21564 284.378
556.32410 286.912
580.20770 277.972
592.25720 290.404
622.23346 256.779
636.26825 266.428
637.27942 596.09
649.27252 349.032
735.82312 201.939
750.31903 367.204
751.30823 284.456
774.29297 209.969
END IONS

BEGIN IONS
TITLE=Spectrum125 scans: 1083,
PEPMASS=627.80713 14846.75293
CHARGE=2+
RTINSECONDS=1036
SCANS=1083
177.118 9.2919
187.234 25.7146
191.122 23.6856
195.138 24.3772
204.212 16.0359
205.081 13.5695
206.966 11.8446
208.203 40.3586
209.046 39.4195
210.879 5.53961
213.004 8.76105
219.105 12.3566
220.063 15.6411
221.033 78.9894
222.160 103.983
223.112 54.095
224.213 43.6804
227.321 28.9639
231.147 38.927
235.223 8.65592
239.237 2.6134
251.002 5.82141
261.486 31.1028
262.153 14.0538
266.056 4.67825
267.176 4.45984
272.199 9.40479
274.070 12.0428
275.094 5.3082
279.263 17.0549
282.096 43.5781
283.144 9.56569
284.205 7.85409
292.214 71.685
295.360 63.7509
296.170 48.4386
297.230 117.49
298.116 36.9457
302.554 6.46245
311.309 19.9482
313.303 14.6631
315.058 24.146
319.119 96.772
324.111 5.22185
327.111 3.97701
328.963 12.1548
331.337 8.43513
332.981 8.30878
334.257 58.2337
340.245 12.626
342.251 5.20619
343.268 31.847
349.914 7.70652
351.227 14.4119
354.185 13.1684
355.699 23.2137
357.224 32.7183
358.174 9.15926
359.382 34.9188
360.379 18.2382
361.343 100.326
362.243 64.5472
363.738 19.9062
364.383 28.1001
369.135 63.0564
370.366 112.502
371.172 127.971
371.938 87.0632
373.262 114.366
374.281 6.08543
376.272 539.053
377.296 51.9415
380.738 55.2768
382.310 3.3388
383.365 7.24906
388.693 20.6916
390.298 44.9305
391.231 10.7618
392.684 18.0432
394.146 22.9412
395.404 27.4277
398.056 15.5947
401.241 56.4131
407.203 29.8163
408.498 16.443
409.221 6.00106
412.206 12.6865
413.049 6.43347
414.825 3.82623
415.598 9.20456
416.418 4.54137
418.199 76.2242
425.240 9.79851
426.266 42.6492
429.746 49.7571
432.071 27.3846
436.304 150.601
437.424 14.7002
439.129 62.7632
443.573 8.61517
444.232 3.81081
446.529 31.6518
447.159 11.7644
449.618 47.6766
450.377 18.4015
451.916 15.4102
453.106 62.419
454.521 54.567
457.205 4.89379
459.310 9.17205
463.228 990.252
464.298 226.419
465.106 25.5175
466.798 11.3892
467.903 40.6552
470.093 94.3689
471.173 34.9917
472.106 6.26045
473.289 6.76275
475.271 14.3773
476.304 21.4909
477.499 29.5616
478.527 8.70164
479.184 7.85688
480.161 13.298
481.203 33.1792
482.134 34.2463
483.362 9.52387
484.498 11.7971
487.194 67.2492
488.262 10.7193
489.073 93.314
489.858 78.5178
494.039 21.5563
495.231 53.3582
496.818 35.5846
498.229 88.7574
499.133 21.3802
500.112 44.9732
501.115 13.4139
505.079 39.3592
507.114 23.2842
508.056 15.4623
511.798 11.6799
513.081 72.0764
514.819 78.1401
516.078 4.6318
516.874 106.844
517.745 160.383
520.078 4.632
521.808 11.6616
523.160 56.4197
524.078 14.4994
524.790 21.5359
525.808 496.926
527.060 66.0706
527.850 80.1837
528.653 26.6628
530.211 41.1144
531.273 31.6697
532.133 5.64707
533.316 31.1887
534.143 48.4294
535.113 4.68506
535.722 6.55798
536.935 11.8392
539.081 75.7171
540.260 150.543
541.239 104.242
543.133 34.1203
544.020 15.4556
545.130 11.5546
545.856 29.9813
547.370 26.3088
548.259 39.5027
549.927 6.98029
552.238 17.4006
553.027 6.69942
554.109 116.187
555.051 16.0073
555.687 12.4087
557.465 81.053
558.271 101.691
559.201 26.0327
561.304 44.6184
562.230 1093.59
563.230 365.016
564.382 94.9484
565.134 116.614
566.892 157.271
567.924 120.684
568.940 81.4766
570.254 36.616
572.403 30.1973
574.155 65.2588
575.986 338.249
577.142 46.8752
578.326 37.0502
580.388 24.8555
581.359 186.225
582.421 267.418
583.478 116.001
584.305 123.95
585.185 38.2583
586.014 3.88462
587.240 44.3347
588.514 122.747
589.361 36.1972
591.087 89.2449
592.233 105.943
593.970 402.514
595.196 176.196
595.881 86.0893
596.567 100.501
597.441 128.846
598.985 77.3094
600.158 73.4206
601.374 456.223
602.070 25.9249
602.733 25.1871
603.907 195.494
604.703 72.8127
605.582 88.9271
606.412 197.205
607.475 71.5707
608.303 79.138
609.598 852.002
610.243 943.696
611.076 335.407
611.931 75.685
613.022 66.1378
614.125 125.695
615.826 111.138
617.894 254.429
618.885 1283.87
619.743 44.1103
620.456 102.218
627.868 6.54503
628.901 26.6942
632.774 35.8093
635.353 18.6788
637.423 29.1269
656.391 63.6133
657.375 185.313
658.329 54.3084
659.181 23.8714
661.362 664.579
662.396 142.944
663.254 19.5843
664.088 25.9274
665.078 67.5948
671.007 17.5325
675.304 251.89
676.373 185.822
677.368 10.5112
686.532 125.179
693.412 353.122
694.326 170.058
695.275 59.0662
698.478 37.856
721.470 93.2899
727.260 26.8997
728.377 81.4454
732.508 222.718
733.401 59.1726
734.495 34.7904
735.523 6.48699
736.802 23.0207
738.333 40.6883
741.633 25.8844
744.922 45.9557
746.419 7.69447
756.537 111.217
757.370 9.17926
765.324 15.5658
772.297 5.76006
774.468 161.989
775.648 85.8187
776.514 59.3482
777.205 27.4355
780.484 5.54461
789.349 13.5547
792.379 469.606
793.501 86.9865
794.617 10.1945
797.506 15.2755
801.589 19.7777
806.699 32.5938
811.565 27.8117
815.442 7.59855
816.256 6.13205
817.557 24.361
819.469 273.242
820.442 99.7544
821.254 12.4033
822.180 12.1401
823.433 24.3041
824.398 6.11503
832.611 50.3603
833.402 6.77738
835.420 18.9493
837.623 28.4312
843.509 11.3942
856.580 5.16624
858.594 36.2269
859.410 52.3139
861.463 206.766
862.472 56.8746
863.600 20.161
867.511 55.3162
869.449 21.4865
872.264 17.4982
873.035 11.0086
876.486 366.651
877.536 146.233
879.439 421.744
880.316 206.719
881.198 51.2274
896.986 5.04399
899.013 7.07951
900.504 26.9431
919.639 24.277
921.554 13.4491
922.446 4.67218
924.635 34.3846
932.506 51.0061
936.556 9.05728
937.557 34.539
938.572 12.8498
944.555 29.4839
945.448 6.40305
946.668 5.64381
958.172 13.4691
963.569 166.897
964.506 34.9384
965.440 17.8992
992.400 28.9291
993.521 30.1565
994.638 23.5082
996.886 14.3048
998.853 21.8439
1014.955 42.1746
1015.751 14.2501
1034.454 19.006
1050.550 116.989
1051.687 54.4282
1062.513 44.8016
1063.487 50.172
1081.349 8.71459
1084.547 8.63258
1100.380 18.5313
1125.524 15.1562
1126.554 20.7334
1144.622 7.4488
1162.697 8.05956
1216.302 12.5908
END IONS

BEGIN IONS
TITLE=Spectrum126 scans: 1084,
PEPMASS=352.49020 5538.68262
CHARGE=3+
RTINSECONDS=1037
SCANS=1084
107.995 12.3145
112.237 3.37679
116.196 5.56717
117.111 34.1933
118.937 4.83236
120.153 8.72205
121.261 16.4824
123.138 7.37304
125.078 3.76104
126.158 22.7512
130.067 19.9485
132.110 14.3986
132.985 8.62516
135.140 9.39486
139.333 7.74266
140.971 35.277
148.012 5.52943
149.159 8.02416
149.863 4.83754
155.172 11.6121
159.181 6.96146
161.559 27.1269
163.094 81.2204
165.278 15.3817
167.036 6.04058
168.068 10.6794
168.953 14.565
171.264 18.5435
172.145 31.4809
173.240 54.0311
175.214 24.8016
175.985 17.1965
177.045 20.4193
179.109 12.5591
180.247 27.205
180.971 13.606
183.237 40.1601
185.049 33.7067
186.143 33.4337
187.141 34.4809
189.104 8.61986
193.055 37.8493
194.072 66.8395
195.033 42.0119
199.149 41.286
200.027 43.3266
201.056 72.1188
202.129 75.1495
203.013 6.98733
205.083 34.6847
206.052 9.24272
206.989 8.33405
208.168 8.29448
209.131 56.5271
210.086 7.68792
212.155 55.822
213.133 31.7953
215.996 26.7243
217.124 105.569
217.999 14.2762
219.065 143.582
220.311 62.9578
221.128 30.3815
222.051 62.4643
223.042 90.89
224.246 12.093
225.106 17.7813
226.201 13.7056
228.118 6.53274
229.187 7.45168
231.103 10.4098
232.190 64.4831
232.972 14.5787
234.180 51.1323
235.244 41.8906
236.122 46.0672
237.010 103.578
238.095 44.6148
239.150 72.2844
240.208 82.0998
241.035 62.6423
242.267 29.5962
243.547 20.8685
244.214 12.8087
245.104 16.0683
246.150 40.2723
247.022 110.689
248.141 36.6029
249.428 76.5556
250.211 31.94
251.157 13.5643
252.168 103.291
253.087 30.3729
254.030 26.5526
255.417 56.757
256.331 23.2724
257.798 108.592
260.205 42.3989
261.256 16.3236
262.142 251.245
263.098 89.6204
264.021 115.309
264.945 123.754
266.217 87.7278
267.151 147.464
268.209 31.6742
269.039 58.4632
269.995 61.9376
270.954 41.8982
272.199 35.5226
273.209 83.7558
274.056 149.641
274.970 34.7406
276.266 119.287
277.123 139.643
278.057 224.276
279.138 115.039
280.110 316.389
281.153 190.214
282.169 247.453
283.154 100.67
284.141 17.4752
286.372 81.4535
288.320 156.857
289.782 485.947
291.120 166.082
292.054 88.1426
293.141 123.523
294.197 100.676
295.159 164.384
296.046 198.921
297.116 72.2982
298.423 92.7451
299.287 66.8214
300.831 77.3138
302.115 13.51
302.937 96.1587
304.575 68.9082
305.922 1300.72
307.028 375.86
308.060 549.328
309.089 1108.5
310.105 201.959
311.116 953.576
312.003 466.39
312.959 90.0359
313.871 181.27
314.961 82.795
315.993 159.342
316.985 125.955
317.810 137.412
319.204 217.611
320.086 40.631
321.261 145.803
322.010 338.218
323.187 145.814
324.056 282.812
325.041 323.084
326.300 117.19
327.326 134.23
329.288 363.234
330.086 188.311
330.780 186.203
331.616 448.226
332.533 348.927
334.100 1850.11
335.094 2253.19
336.290 829.566
337.095 1664.79
338.399 354.017
339.889 335.641
340.760 820.023
341.808 329.118
342.445 7227.02
343.799 611.398
344.637 66.7529
346.442 1668.7
347.354 62.4634
348.299 15.8158
349.903 49.1159
351.025 3.3597
351.951 237.953
352.967 251.355
353.934 23.5133
355.122 62.3738
359.198 33.6073
362.154 61.4306
363.700 20.281
364.955 54.6813
366.325 102.245
366.993 20.2597
367.751 23.8973
369.242 24.1153
371.315 12.4764
373.915 46.0846
374.875 39.2406
376.290 55.733
377.376 42.8352
378.160 20.17
379.677 64.3291
384.516 111.167
385.260 81.1752
387.076 41.6661
388.533 60.8805
389.756 30.3213
390.675 31.8547
391.664 9.49058
393.267 11.3539
394.069 18.8998
394.827 44.9029
396.954 43.2518
397.853 95.421
403.287 34.2476
405.535 31.8374
407.343 35.5509
409.335 18.0821
411.481 58.7034
413.315 25.5173
418.166 12.3917
419.211 319.006
420.981 63.7467
421.913 48.9217
426.278 12.8344
428.658 120.372
429.385 39.6589
433.675 11.5935
434.715 24.8667
435.607 112.349
437.090 21.2792
438.601 9.59306
441.228 14.7928
442.430 16.3482
444.104 9.00504
447.877 134.519
448.883 101.922
452.605 58.3682
453.650 8.87566
454.638 71.647
456.438 106.387
457.435 41.2487
461.879 83.3614
463.025 236.189
463.746 89.6344
465.307 8.48297
467.770 39.1379
471.547 135.862
472.347 247.002
473.270 18.9895
475.722 24.6887
477.290 42.8887
479.407 7.40483
483.690 66.0915
488.951 26.7788
501.081 25.4411
502.303 4.38177
503.306 36.2304
504.109 8.58519
505.126 36.0955
517.378 7.08886
520.323 8.86657
523.160 3.82592
526.197 13.7138
537.064 4.93464
552.390 24.5599
558.173 18.1719
559.698 13.4681
569.213 17.9224
572.209 46.0454
573.273 23.2367
579.094 10.3131
591.907 6.9828
600.311 4.3814
606.685 14.0299
619.344 16.0216
625.042 30.0354
632.297 6.54323
688.522 12.3449
END IONS

BEGIN IONS
TITLE=Spectrum127 scans: 1085,
PEPMASS=456.68433 3162.95557
CHARGE=2+
RTINSECONDS=1037
SCANS=1085
133.019 16.9657
140.298 3.78281
141.341 30.3086
148.917 6.73117
155.099 6.92672
163.052 39.9004
173.170 16.0756
175.100 13.5317
176.217 11.8685
177.187 13.0089
179.166 14.1205
186.786 4.2516
187.928 4.90423
190.059 26.478
193.029 11.6667
198.025 6.60102
199.197 26.6688
199.923 14.6526
200.998 42.0316
202.890 7.77432
205.346 8.37537
206.652 5.57908
209.106 4.66804
212.184 40.591
214.069 9.51675
215.000 42.5581
216.198 10.6807
216.964 9.56626
219.238 9.52736
220.183 7.93407
224.140 24.7776
225.350 15.26
227.172 10.2933
229.959 10.1429
231.154 26.3011
232.102 5.18258
233.089 164.53
235.006 28.452
240.218 30.5694
241.059 12.7161
246.172 6.66758
247.270 6.7855
248.275 44.8814
251.293 8.23959
252.019 9.17366
253.153 18.5072
254.246 24.2019
256.171 57.9245
259.180 23.2103
260.544 6.874
262.563 10.9453
263.185 12.4097
264.929 32.5232
268.003 30.6863
270.279 55.9251
271.386 52.6571
272.248 13.7221
273.125 70.7024
274.516 5.68879
276.349 51.3932
278.156 20.5737
280.176 51.9286
281.208 58.9598
283.313 41.9987
284.275 26.6898
287.275 20.8538
288.188 5.39999
288.819 10.8405
289.619 5.90637
290.299 13.6734
291.952 63.8846
292.593 43.3781
294.326 15.7219
296.161 6.42813
297.161 20.6106
298.483 70.9624
299.294 60.0945
300.146 20.4943
301.198 34.6458
304.271 20.8472
306.416 12.2772
307.263 71.9415
308.042 12.0441
309.157 68.622
310.260 99.8071
311.288 46.2087
312.115 18.5652
313.087 41.5569
314.983 28.402
316.163 12.1871
317.005 21.1255
318.901 48.7764
321.321 4.74261
322.218 29.1292
323.329 15.7289
324.356 101.809
325.198 55.463
326.142 84.2252
327.374 30.1906
328.211 121.97
329.249 90.9768
331.404 58.3566
332.624 56.6541
333.693 35.4326
334.371 3.7973
335.207 11.7304
337.258 40.4673
338.151 46.4748
339.178 46.2155
340.073 44.6722
341.288 48.7018
343.014 36.7647
344.387 154.874
345.147 515.296
346.374 58.9142
347.245 43.2778
349.104 16.2732
350.048 88.0732
351.127 10.6794
352.057 78.7015
353.204 19.4621
354.308 108.888
355.336 135.308
356.422 32.686
357.115 26.2112
358.166 60.3779
359.161 18.4017
360.356 55.4694
362.268 10.0229
363.033 15.8897
364.472 25.4297
366.064 247.386
367.232 78.7169
368.145 93.6888
369.330 103.359
370.210 86.0018
370.999 54.2069
372.224 7.73828
373.902 97.3358
375.728 95.105
376.413 82.1949
377.735 145.961
378.799 183.559
379.580 21.1663
380.390 13.6908
381.880 392.127
383.037 300.72
384.341 236.887
385.358 287.655
386.435 28.8528
387.315 12.7554
388.004 6.55251
389.037 12.1871
390.061 28.1094
391.223 35.0016
393.064 136.455
394.310 246.509
395.155 140.397
395.991 135.257
397.042 183.435
398.245 138.609
399.298 112.378
400.091 105.724
401.130 61.4691
402.386 47.2454
403.060 34.1938
404.225 149.402
404.935 9.19665
406.786 82.5891
409.275 99.3588
410.303 366.877
411.092 734.042
412.091 329.54
413.044 530.772
413.808 163.273
414.980 171.028
416.019 188.612
417.192 65.5485
417.867 28.7015
419.103 70.8021
420.252 163.087
421.471 198.076
422.685 12.8887
424.926 87.7043
425.845 290.144
427.070 302.943
428.263 211.881
429.249 101.549
430.144 74.0847
431.348 85.9007
432.502 275.939
433.477 375.911
434.573 104.513
435.731 156.481
436.548 159.885
438.169 927.835
438.992 1734.51
440.006 297.987
441.001 501.849
441.756 995.492
442.993 277.311
444.536 111.999
445.274 86.5316
446.019 8.40958
447.534 1238.69
448.359 1116.78
449.257 28.1977
450.170 144.516
451.026 56.9748
451.684 23.0577
452.601 22.7465
456.010 43.4351
457.020 206.767
457.938 28.0544
460.177 10.9767
465.387 16.7855
468.197 19.8485
471.829 36.3183
472.724 14.4769
475.244 19.2924
477.040 4.84831
481.842 20.8358
485.490 6.15574
486.409 43.1956
488.438 29.9118
490.336 9.02497
495.371 33.2418
497.279 8.14529
499.307 50.2374
506.304 17.7851
512.739 10.2609
514.360 11.097
516.685 46.9455
522.275 13.6286
523.332 10.9185
525.158 43.3389
526.769 26.7953
535.442 17.9347
536.162 16.0052
538.017 77.282
543.265 34.2992
548.619 129.74
549.371 71.9878
551.602 10.0207
554.178 9.02677
565.274 35.0781
569.799 10.5725
571.298 20.5436
572.348 25.483
573.487 36.4938
575.375 6.64992
576.512 54.11
577.214 13.6681
583.287 14.3352
589.328 10.899
599.268 71.269
601.395 14.8898
605.525 10.8214
609.408 15.4461
623.222 17.7711
635.241 10.565
638.475 26.8048
640.546 37.1123
642.208 64.4337
643.335 14.5493
643.953 17.0292
645.111 5.54521
646.284 8.61253
665.386 18.1427
668.495 10.5061
670.424 4.64935
676.406 3.5598
677.040 17.4405
691.238 41.3743
711.661 17.2383
725.503 21.6054
726.555 18.2662
745.944 18.1416
750.149 4.63023
755.300 13.8337
757.291 11.3726
759.024 51.048
774.615 10.7963
779.606 25.1654
783.215 12.5447
785.176 10.7482
796.534 12.9971
797.744 58.2118
798.486 52.0268
835.259 21.5473
890.299 30.6275
END IONS

BEGIN IONS
TITLE=Spectrum128 scans: 1086,
PEPMASS=627.80713 14846.75293
CHARGE=2+
RTINSECONDS=1037
SCANS=1086
120.08057 532.881
177.10213 1422.7
205.09761 576.727
241.09200 188.329
343.14114 270.245
376.19299 533.027
429.08710 1082.53
463.22495 1174.02
464.22864 313.144
562.29309 2552.77
563.29419 463.586
661.36255 1618.48
662.36304 283.654
732.40216 852.769
819.43103 655.045
820.41522 287.297
834.80780 211.91
876.45959 993.317
877.44562 335.236
963.48285 612.49
964.49677 276.303
1050.51794 529.488
1117.22144 198.425
END IONS

BEGIN IONS
TITLE=Spectrum129 scans: 1087,
PEPMASS=352.49020 5538.68262
CHARGE=3+
RTINSECONDS=1038
SCANS=1087
101.05920 337.475
122.10313 190.61
225.88568 221.778
251.03125 181.497
262.15106 534.19
277.91183 281.744
279.78247 656.524
311.16772 278.741
312.11877 660.067
312.45377 455.608
313.45834 536.233
316.12109 314.075
323.84421 329.764
323.92236 241.698
323.95947 589.743
324.93375 331.495
325.81439 258.806
329.17767 1091.21
334.18472 253.847
336.48224 638.361
336.81845 392.325
340.81638 190.247
341.85489 300.318
342.48688 256.115
342.82077 239.013
347.18607 207.611
351.16910 508.263
352.09946 475.603
352.17606 307.218
352.20132 193.036
352.24332 251.976
352.49008 553.314
352.80621 370.823
352.98129 557.356
359.16898 365.974
376.18872 301.918
384.65863 288.06
413.16785 245.834
419.16357 277.354
429.08853 1481.73
438.67178 307.5
441.68008 472.656
446.66718 209.177
447.67737 689.494
448.17822 293.215
453.67810 223.503
456.68610 765.992
457.18423 295.631
686.95923 217.048
END IONS

BEGIN IONS
TITLE=Spectrum130 scans: 1089,
PEPMASS=545.76910 16724.93164
CHARGE=2+
RTINSECONDS=1039
SCANS=1089
165.987 11.6995
172.941 62.378
175.109 41.1841
176.084 18.8178
180.343 13.9381
181.175 9.00434
182.935 31.0959
185.997 12.7086
194.113 19.781
196.342 40.9052
197.233 16.5047
199.026 8.22216
201.143 240.683
202.049 63.0028
203.476 20.3026
204.983 4.48743
210.072 27.1463
214.033 13.4543
219.151 7.15307
221.112 30.2732
225.145 5.16804
226.138 26.4848
227.121 9.60934
233.180 15.1764
235.077 4.77016
239.083 22.276
242.158 6.26555
245.186 19.4843
248.034 23.978
249.406 33.9406
250.133 5.17201
251.214 32.2204
254.306 14.8986
260.217 162.106
261.218 21.669
262.115 20.4873
267.260 9.28464
269.271 60.9279
272.287 37.8534
273.943 35.6548
280.327 6.30436
282.296 27.3951
284.221 25.9963
286.416 31.3905
287.092 13.5978
290.249 151.368
291.286 59.0337
292.004 19.021
299.434 59.8983
302.104 28.0251
303.133 12.9348
304.333 17.8435
307.165 16.8337
311.392 38.3864
312.195 50.78
314.268 233.832
315.327 48.5238
316.315 76.0551
317.689 14.3697
318.928 10.0487
324.977 14.4481
327.320 12.459
329.396 16.3458
330.386 21.7233
332.235 42.7431
334.860 37.4764
337.163 15.1661
341.066 8.63116
343.253 17.4296
345.348 22.3369
349.034 34.6156
350.343 21.7459
351.059 21.8751
354.022 4.67807
357.135 55.4574
357.892 8.48829
359.169 10.8046
360.252 10.0016
361.297 33.9405
362.307 16.7132
363.809 87.3865
366.160 6.75235
368.119 5.07713
369.012 13.4753
370.290 16.7945
371.951 40.4129
373.291 35.8656
374.236 15.5531
377.346 22.4853
378.120 14.2414
379.856 23.3302
381.236 22.0893
384.390 26.1
386.461 12.5012
387.159 46.0143
388.294 22.0326
388.943 14.9433
391.191 28.3175
392.724 11.3892
393.889 6.16561
394.514 53.989
397.246 22.1718
400.245 8.14231
401.079 15.7078
402.222 4.7581
403.166 13.633
404.247 776.988
405.150 51.5452
405.750 39.3417
406.395 10.5405
407.350 102.683
408.856 11.7602
410.180 22.9132
412.170 50.9762
413.173 17.5815
414.454 70.5605
415.560 58.5812
416.272 10.2136
416.986 40.4247
418.208 67.0832
419.055 20.2785
420.021 9.77832
421.774 86.8856
423.306 11.5808
424.880 36.9997
426.016 47.1684
426.929 69.7677
428.318 52.7969
429.392 62.3769
430.418 45.2812
432.121 31.1955
433.933 28.6108
435.644 11.2411
437.333 203.414
438.270 68.7718
439.207 25.3258
440.028 9.38916
441.458 7.80153
442.251 31.5858
443.336 104.953
444.220 48.0184
445.684 1319.12
446.301 997.756
447.045 49.6754
450.151 144.224
452.878 75.1861
454.323 21.0976
455.391 158.743
456.153 114.328
457.264 91.9755
458.080 74.1019
459.585 129.247
460.249 218.82
461.322 209.97
462.597 94.5625
463.321 69.3694
464.160 36.0788
465.645 26.9626
466.860 13.4032
468.784 80.665
470.106 35.3974
471.137 44.4736
472.112 32.9312
473.372 18.0687
474.058 221.635
475.434 35.7869
476.197 52.3482
477.167 16.7169
478.964 168.345
481.328 9.85671
482.352 124.858
483.498 118.103
484.789 62.3369
485.862 77.7538
487.673 196.73
488.630 70.8517
490.800 4.23384
492.154 102.996
492.942 199.022
493.678 43.6348
494.784 98.9364
496.364 756.239
497.684 86.2379
498.294 40.4014
499.515 125.936
500.130 534.824
500.986 263.205
502.064 337.061
502.844 116.209
503.685 23.663
504.784 49.8209
505.532 36.559
506.163 68.3099
507.833 22.7071
509.146 184.364
510.178 52.4184
511.037 52.4706
511.878 60.0963
512.848 48.7724
513.996 33.4995
515.001 79.0227
516.224 159.635
517.143 599.882
518.300 468.987
519.542 117.604
520.192 27.2375
522.553 400.205
523.275 22.7664
523.955 107.147
524.769 41.4116
526.117 29.8632
527.433 789.53
528.153 543.867
529.116 338.074
530.059 59.7523
530.840 312.011
531.631 62.7777
533.832 163.891
534.894 109.685
535.952 181.812
536.891 1942.77
537.688 510.848
538.346 66.7906
545.463 50.6587
547.098 23.5835
549.575 5.3925
553.805 22.8756
556.160 30.6708
557.168 145.729
558.220 17.9697
559.348 11.2864
560.140 6.49762
565.516 20.8117
568.032 44.6093
570.342 12.4524
573.260 9.98553
574.282 69.5644
575.242 52.0907
576.099 48.1787
584.294 11.299
585.188 18.2691
588.264 58.0632
594.354 13.4425
598.704 168.497
599.784 54.3324
608.243 13.3566
614.319 126.667
620.358 16.0948
622.378 24.8264
625.446 17.0339
626.945 48.749
627.551 21.8382
631.295 853.577
632.285 254.181
633.441 86.6189
635.404 17.8154
636.526 33.7656
637.533 88.85
639.360 25.2317
642.298 16.1714
644.239 4.78483
648.737 84.0793
651.747 110.133
652.370 64.151
659.446 21.7122
664.044 6.42143
666.340 21.8362
668.381 77.6054
669.545 38.1265
670.364 226.026
671.388 68.8536
672.087 22.0923
677.391 22.0155
678.822 95.2195
680.343 6.63136
687.339 87.7742
688.450 58.8065
689.353 18.9243
690.465 13.5367
699.423 47.243
702.395 11.2858
708.563 21.6143
709.661 8.91266
710.529 39.0389
712.363 6.8153
714.291 6.41837
716.345 19.3486
717.429 33.7766
719.949 13.9297
724.931 21.5769
729.591 17.9502
739.426 19.6911
740.245 22.5556
742.422 61.8555
743.323 32.3291
745.324 49.1424
756.352 40.561
759.414 785.494
760.474 155.316
761.633 54.4681
769.566 25.6512
771.446 41.2309
773.350 21.3596
774.311 14.1724
775.495 7.07254
781.378 56.548
783.285 11.8879
784.351 11.7999
788.360 13.1429
797.426 12.659
801.468 39.8536
802.906 24.9597
835.259 12.3364
844.563 18.5045
855.436 120.149
856.488 5.76168
857.611 16.8458
860.678 17.0408
863.404 9.33183
875.479 17.7499
882.392 38.1635
890.446 999.391
891.478 439.865
892.524 138.506
900.500 67.1001
916.482 52.3944
917.462 19.16
918.383 5.87823
922.588 5.24807
927.225 5.63799
942.525 19.5829
949.610 9.6604
961.695 25.5401
973.412 14.2991
975.599 48.4883
987.726 7.376
991.611 75.0828
992.538 12.623
995.656 19.0078
1001.604 111.904
1003.216 40.1564
1054.649 25.2263
END IONS

BEGIN IONS
TITLE=Spectrum131 scans: 1090,
PEPMASS=545.76910 16724.93164
CHARGE=2+
RTINSECONDS=1040
SCANS=1090
104.05257 751.395
128.10709 788.039
149.07408 292.516
173.12811 1238.22
175.11942 679.761
183.11208 406.508
201.12321 670.461
205.09978 284.294
260.10815 646.796
290.14456 205.473
371.18616 595.552
380.18988 230.55
404.18985 856.374
414.20190 270.19
428.19601 286.37
429.08997 1400.63
445.71487 301.419
517.27521 807.629
545.04578 285.001
546.30151 482.982
547.20483 333.242
614.29974 240.168
631.31567 1952.99
632.32056 478.256
742.34558 944.657
743.35138 343.761
759.37451 2015.01
760.37311 543.722
845.99957 211.381
890.41235 1616.08
891.41870 786.1
892.42834 234.448
991.45465 452.268
END IONS

BEGIN IONS
TITLE=Spectrum132 scans: 1092,
PEPMASS=367.16544 14114.17773
CHARGE=3+
RTINSECONDS=1041
SCANS=1092
111.243 10.0847
116.116 9.5507
117.185 93.3746
119.071 22.3754
121.158 12.0439
122.086 11.7297
125.276 6.47898
127.158 15.2557
128.052 9.00288
129.059 22.0476
130.243 4.67115
131.065 61.421
132.156 150.374
133.262 23.0938
136.995 23.5541
138.138 16.5142
139.175 8.73697
141.094 10.9948
142.953 7.25551
145.040 30.4345
147.073 6.65199
149.018 80.8079
151.256 33.195
152.206 5.77552
155.161 107.627
157.036 19.3069
158.270 7.86253
159.038 47.406
160.021 28.8309
161.162 42.5504
162.128 9.28661
163.045 42.0514
165.056 5.65383
167.151 11.664
168.074 4.77625
169.171 32.5005
171.147 18.7035
172.025 15.6138
173.245 168.183
175.163 221.301
176.008 7.69262
177.114 191.555
178.189 83.7027
179.435 64.2118
181.215 5.8613
182.066 31.397
183.119 85.8374
183.889 9.97415
185.224 5.87227
187.093 31.5973
188.566 120.403
191.113 4.1074
193.202 11.8933
194.089 73.8786
195.031 13.944
195.944 3.75852
197.116 29.5579
198.087 21.6247
199.109 19.6769
201.174 306.968
202.146 102.007
203.062 21.0139
204.065 41.8932
204.899 31.0965
206.087 15.7259
207.256 17.6678
208.198 51.7137
209.140 46.9095
210.050 11.0245
211.065 41.1431
213.087 19.2669
214.197 24.086
215.922 14.4195
217.137 41.6753
218.168 53.3681
219.150 420.051
220.130 44.98
220.993 42.1935
222.080 58.2333
223.146 158.408
224.192 26.5925
225.031 24.2547
226.108 64.5356
227.098 5.61604
228.319 18.4918
229.129 39.5548
229.990 14.9021
232.125 87.4802
233.263 78.5951
234.200 70.7461
235.026 13.0751
236.171 36.3482
236.902 147.208
238.290 28.795
239.110 76.1021
240.311 62.2444
242.473 45.4672
243.266 15.8896
245.369 84.123
246.243 45.4221
247.326 37.2696
248.133 41.5952
249.162 181.884
250.138 593.864
251.146 118.767
252.175 69.5372
253.218 87.5453
254.197 100.738
255.148 89.5585
256.498 233.13
257.298 4.90663
258.106 5.56884
258.960 45.2543
260.581 50.1523
261.287 119.906
262.194 609.815
263.264 47.5795
264.088 6.87683
265.207 68.5977
266.065 41.2166
267.097 383.878
268.075 150.5
269.315 166.922
270.400 77.4094
271.307 116.081
272.196 93.1851
273.181 23.9353
274.323 177.46
275.102 52.7292
276.104 52.9316
277.022 171.168
278.001 343.321
278.965 592.515
279.907 857.555
281.028 126.137
282.222 227.105
283.306 115.529
284.193 276.766
284.954 121.691
285.984 70.9982
287.268 50.5806
288.538 165.784
289.277 11.6189
289.880 40.3921
291.390 172.081
292.189 107.99
293.162 323.865
294.240 798.817
295.048 426.36
296.113 284.605
297.222 121.724
297.971 43.7584
299.053 59.0589
299.936 31.0734
300.735 46.4885
301.358 17.6842
302.176 56.5286
303.115 155.373
304.335 91.2407
305.115 224.281
306.086 353.879
307.197 571.982
308.333 695.102
309.115 935.425
310.343 157.006
311.170 208.096
312.230 169.447
313.190 160.551
314.150 113.564
314.838 85.0372
315.995 113.718
317.455 525.435
318.207 190.167
319.261 179.241
320.297 151.849
321.052 712.324
322.092 864.562
323.084 1555.04
323.872 3208.99
325.171 380.501
326.101 1026.76
327.093 1006.93
328.070 430.48
329.466 151.541
330.671 539.447
331.445 416.982
332.279 218.425
333.093 122.247
333.746 1485.44
334.945 221.97
336.354 1436.1
337.198 475.375
338.167 776.518
339.030 614.272
339.990 497.192
340.795 1587.34
342.439 7041.73
343.297 579.454
344.473 366.659
345.598 967.776
346.462 5289.06
347.081 3152.6
348.355 697.726
349.195 4332.78
350.082 1466.09
351.191 5270.18
351.859 1192.21
352.582 36408.6
353.638 593.753
355.220 7801.46
356.068 1346.25
356.893 1779.05
357.525 2212.75
358.905 761.991
360.366 732.472
361.068 6542.86
361.704 860.48
363.170 21.4754
364.460 19.9716
366.994 245.632
367.795 200.72
368.990 16.0822
371.083 28.2481
376.342 829.211
377.310 218.033
378.180 41.1588
379.753 202.172
380.563 45.9108
381.735 19.5562
384.902 193.162
386.181 34.8978
387.296 5.84306
389.448 84.8566
396.445 99.248
397.807 290.814
398.738 80.501
400.513 20.818
402.319 20.5749
405.960 86.1548
406.952 538.386
408.020 25.5997
409.454 45.6883
411.344 370.255
412.151 13.164
412.815 31.4273
414.239 59.2293
417.236 58.4854
419.067 732.077
419.885 440.957
420.677 164.813
421.288 20.745
423.229 18.5319
424.218 48.4212
424.852 46.3174
425.975 67.5601
426.837 16.584
427.947 137.238
428.658 175.809
431.251 172.005
432.030 33.1954
432.927 293.032
434.010 77.6172
435.263 36.9569
436.117 6.83951
438.237 56.7253
439.483 20.0628
441.009 722.656
441.801 565.892
442.508 69.6466
443.858 35.1561
446.964 90.6464
448.112 66.7482
449.527 212.801
450.477 443.546
451.203 42.4181
452.449 108.577
453.434 88.0333
456.828 138.774
461.658 79.5093
462.686 141.792
463.742 60.3047
465.836 77.4775
467.656 77.6443
468.801 239.614
470.006 65.5941
471.780 254.265
472.650 110.954
473.422 53.066
475.438 293.62
476.382 143.401
478.629 75.84
479.255 11.8949
480.304 17.9643
481.173 30.9597
482.212 80.8154
484.318 1145.87
485.376 392.374
488.078 19.3592
489.426 249.03
490.187 81.5595
491.325 12.7078
493.870 562.186
495.082 78.0336
497.220 14.8498
498.509 183.549
499.261 14.2348
499.879 49.3373
501.244 24.6272
505.165 8.91248
506.214 39.0469
512.140 57.2336
514.123 13.7211
515.124 13.5952
516.062 24.3706
519.263 12.3107
520.208 59.7127
528.369 18.0998
529.383 27.4902
531.344 10.6224
533.275 4.63278
534.326 5.21174
535.178 6.20764
537.257 25.2673
538.118 9.03108
543.170 9.36985
554.226 20.5184
560.172 10.6647
563.858 8.68678
564.793 19.8033
565.656 6.65038
566.329 60.444
567.502 19.2517
569.348 36.8142
571.166 16.3217
575.272 2.71751
582.266 73.9777
591.347 41.5702
595.324 45.525
596.179 7.60183
605.158 9.59891
606.893 9.84594
608.252 11.19
611.246 12.2096
613.237 285.83
614.185 27.3266
616.347 9.26155
618.336 13.1864
619.838 51.2281
622.469 22.2216
632.031 17.6699
643.261 10.6842
648.331 13.488
654.103 3.45974
662.066 10.2229
672.351 25.9938
673.351 14.0883
682.426 15.6236
683.168 27.6273
709.295 11.3338
726.428 7.35494
727.371 48.5816
736.468 8.02388
755.375 4.69627
END IONS

BEGIN IONS
TITLE=Spectrum133 scans: 1093,
PEPMASS=631.80237 3319.70947
CHARGE=2+
RTINSECONDS=1042
SCANS=1093
185.170 10.0533
209.971 4.33738
218.096 5.13797
233.989 5.43227
243.335 19.9626
269.085 14.545
270.270 25.6335
272.292 9.22198
278.329 36.7008
298.320 8.9173
300.249 19.491
301.109 5.64946
302.158 9.86159
307.001 14.1777
311.295 8.29096
312.286 8.32903
314.299 27.4563
316.239 11.2249
318.223 12.0606
323.914 29.8364
329.207 10.8976
332.006 15.1832
337.190 27.3673
339.185 11.6355
346.278 64.7965
347.271 13.5765
353.244 36.106
357.262 30.0101
360.043 14.3687
362.314 7.33771
363.963 7.40041
366.330 6.1707
372.489 9.5665
375.250 8.0471
384.310 17.4794
387.308 9.58501
392.129 4.72556
394.096 9.96879
395.297 11.6458
396.417 38.6412
397.406 30.4884
398.189 13.4404
402.197 34.5939
403.277 132.227
404.264 11.8162
406.290 32.7121
406.971 16.0399
409.207 6.88169
410.300 4.29094
411.151 16.1738
413.050 34.8306
417.141 13.1221
421.316 11.2788
424.484 21.6574
425.359 60.7739
428.296 12.5727
429.133 8.26734
430.292 22.9065
432.792 38.6645
433.991 6.08431
435.080 21.5276
437.238 55.2375
438.284 23.7008
441.045 17.3075
442.490 8.72718
443.273 168.897
444.441 27.3194
451.782 49.1537
453.049 27.9104
456.182 12.9629
460.482 65.5156
462.270 10.8929
463.192 22.6875
465.674 33.8929
470.277 5.96234
472.449 66.0247
473.304 10.6737
474.351 10.5211
475.171 9.43674
476.070 25.6498
479.553 19.7455
482.405 10.3138
484.230 18.5869
485.015 11.6025
486.020 69.2453
487.015 8.92566
488.090 13.1139
490.249 87.4267
491.304 18.4084
492.211 5.1202
494.122 36.7216
496.532 67.2385
497.285 25.6306
498.539 58.1155
500.243 24.1346
502.099 13.8781
503.198 47.2904
503.851 18.2601
505.388 30.4318
506.283 7.9694
508.273 42.5581
510.295 58.7834
512.201 46.0901
513.843 37.1727
514.816 37.2105
515.975 84.4399
517.864 15.4069
519.052 38.9804
520.311 21.6945
522.065 7.02812
522.712 36.8001
524.225 68.4756
525.556 87.8569
526.658 35.7416
528.118 10.8245
529.211 62.4149
530.088 28.1669
530.801 10.7805
531.761 542.581
532.784 16.9697
535.225 12.8647
537.844 13.8369
538.523 12.3026
540.697 45.5831
541.900 131.168
542.976 33.1148
544.563 58.1609
545.313 12.5681
547.249 61.8268
548.389 17.0463
550.189 9.67809
552.281 14.7087
553.803 15.2634
555.264 19.5583
556.119 15.431
556.875 74.6042
557.754 97.6835
558.890 108.519
559.982 19.8901
560.900 21.7911
561.784 15.4724
562.800 20.9122
564.609 25.1647
568.940 64.2967
570.961 119.32
572.057 187.728
572.791 22.702
573.609 29.7231
574.407 65.3741
575.526 36.0355
577.393 267.951
578.704 115.886
579.587 33.6604
580.747 40.4582
583.308 36.5848
585.533 291.984
586.416 266.543
587.371 156.057
588.708 40.1358
589.337 26.8914
590.674 26.8575
592.250 148.143
594.676 287.904
595.674 118.69
596.303 56.2443
597.497 44.2133
598.477 48.2218
599.720 57.2398
600.955 97.0469
602.048 52.1624
603.790 184.302
604.433 149.557
605.131 93.2158
606.052 73.6488
608.474 186.231
609.264 106.496
610.416 149.571
611.287 451.275
612.040 101.283
613.289 353.186
614.096 593.09
614.905 265.025
616.186 293.311
617.361 63.981
618.189 178.607
619.274 67.6227
620.134 88.1929
620.926 44.5307
622.018 110.942
622.712 458.035
623.460 432.57
624.176 18.2678
625.755 51.7687
632.536 27.1117
638.442 9.27262
642.270 18.8792
650.185 7.39481
651.287 12.6573
666.303 23.6719
667.306 15.0142
668.234 42.1836
686.299 22.0772
687.223 18.6172
703.473 40.4686
720.247 48.4586
724.281 76.5124
731.455 13.5552
737.428 29.3548
740.405 11.8267
745.439 22.1989
752.480 16.4333
755.526 92.1077
756.409 45.5724
762.402 8.56701
763.408 64.5919
764.487 35.6455
765.332 25.1962
772.381 53.7594
773.334 19.0997
774.543 4.2561
780.438 4.95771
784.508 27.1029
785.297 9.42281
790.352 53.0832
792.428 60.9812
793.465 13.8871
799.195 16.8852
802.424 14.0318
803.364 5.52795
815.461 56.3803
820.517 242.91
821.441 127.238
822.736 85.4808
824.989 25.674
827.909 48.5595
841.052 69.2922
842.417 21.7266
844.268 5.63676
846.378 13.0287
860.517 53.5678
861.521 40.7936
879.668 29.2251
882.531 28.6657
893.699 34.2273
901.014 36.9258
901.650 18.7623
907.279 13.1738
915.166 16.1398
917.367 35.3921
918.500 23.9279
943.513 18.7766
949.448 81.379
950.400 177.162
961.650 33.3499
964.435 22.8059
974.667 21.2647
1013.525 12.2779
1031.528 10.5571
1062.578 54.7133
1063.624 41.8761
1073.428 14.5703
1076.539 21.1298
1086.969 49.936
END IONS

BEGIN IONS
TITLE=Spectrum134 scans: 1094,
PEPMASS=641.84851 2221.27881
CHARGE=2+
RTINSECONDS=1042
SCANS=1094
188.057 14.0733
189.099 12.5981
197.316 9.43742
224.145 8.34813
240.219 6.0394
241.011 9.43979
243.263 6.98304
251.100 4.40263
267.175 7.84196
269.264 8.03372
279.144 4.38248
286.225 30.9483
287.202 53.2001
293.415 14.3567
301.170 33.8016
304.039 7.14201
310.614 46.7984
317.202 4.87336
320.194 32.8795
321.296 5.12982
335.012 6.84537
336.503 36.7801
337.203 6.55926
338.067 13.0182
341.188 18.0903
355.393 34.2913
356.560 27.8699
359.263 24.1478
361.147 11.2582
365.424 12.0852
367.043 8.26883
368.246 20.8526
372.270 16.0239
381.218 20.0695
382.509 4.07507
383.783 7.35204
384.607 6.63766
386.476 6.71179
388.437 17.79
392.459 9.61077
393.194 14.4328
394.915 60.7358
397.250 19.3611
397.912 6.78855
402.159 39.7687
402.840 50.9991
407.323 27.7506
408.435 37.9872
409.929 3.91467
415.916 44.8543
417.435 21.8347
418.403 33.7526
422.359 16.3791
425.157 5.56101
427.576 43.6322
428.209 5.89627
429.413 28.8169
433.446 24.813
434.303 10.3273
445.246 20.496
446.255 9.49579
450.416 18.0016
451.293 11.4751
452.037 8.15115
453.127 5.93962
455.275 28.0415
456.069 6.06434
457.487 10.2428
461.983 5.64448
463.001 6.50977
464.254 13.9617
464.931 12.7835
466.982 31.8436
468.316 34.3573
469.804 32.6219
473.319 7.67928
475.153 10.1725
476.281 111.538
479.016 43.8946
480.180 35.2989
482.103 34.5167
483.379 16.4533
484.253 25.7456
485.239 86.7947
490.576 142.613
491.224 24.5196
492.166 17.3729
492.794 33.5298
495.813 61.1946
497.109 26.9457
498.020 16.5537
499.114 20.3837
503.394 37.4581
504.173 26.1791
506.766 7.23174
508.755 8.81093
510.116 22.0361
512.559 21.4247
513.195 17.095
514.241 67.7601
515.022 5.6997
518.259 63.5597
519.150 11.6402
519.844 14.4551
521.990 18.9236
524.234 18.5844
525.347 58.492
526.108 46.1971
529.025 32.9292
529.950 111.468
532.283 13.7395
533.339 96.1376
534.780 117.717
536.918 85.9311
539.000 25.4633
540.797 31.9072
541.938 50.5236
543.054 47.8753
544.232 13.7097
545.859 56.1036
547.025 130.526
547.724 100.482
548.988 23.6055
549.683 21.0667
551.821 74.6803
552.723 275.86
554.293 51.0681
554.994 47.2358
556.025 33.3186
558.914 30.573
559.874 9.62132
560.685 49.706
562.455 72.2811
563.177 48.2682
564.245 7.84637
565.593 54.6699
567.412 68.6192
568.634 13.7363
570.355 21.755
572.017 73.8544
573.925 6.97951
575.977 260.303
576.820 45.6866
578.134 98.0931
578.981 43.0401
580.086 57.3467
581.208 50.8824
581.845 85.2256
582.631 13.1446
584.489 145.147
585.338 29.5108
586.295 5.83822
587.091 49.024
591.747 164.193
593.495 63.9391
594.385 7.33788
595.868 367.302
597.020 228.582
597.952 139.162
598.874 44.5793
599.957 6.56639
600.994 149.982
601.651 107.525
602.611 67.1502
604.439 91.3393
605.444 72.8583
606.560 117.552
607.682 67.8711
609.214 109.032
610.628 124.081
611.462 98.8539
612.256 78.3454
613.044 28.0931
614.005 37.3063
615.182 114.13
617.509 36.6182
619.117 356.377
619.815 90.2022
620.641 90.2579
621.381 474.022
622.534 213.861
623.302 250.91
624.469 532.374
625.757 358.378
626.582 97.9077
627.714 110.094
629.544 217.534
630.778 134.657
631.450 163.338
632.698 466.813
633.527 1106.62
634.414 137.788
635.724 64.0219
639.025 7.22198
642.015 29.343
642.992 18.2136
644.783 13.4815
646.557 27.3321
660.733 32.7948
662.370 354.216
663.324 49.9099
664.333 22.9496
670.141 4.65378
671.527 21.0033
678.109 14.0568
681.550 83.0974
683.545 7.17595
688.438 48.869
701.507 8.12169
702.185 67.5793
708.411 15.6492
710.028 19.8876
713.597 30.7781
718.747 113.433
721.854 21.3343
725.332 90.8395
730.936 123.701
735.275 16.5617
746.447 14.5002
768.373 17.4309
769.402 32.2495
770.539 43.1076
771.544 31.5992
781.379 58.8574
782.053 16.82
797.848 31.0711
799.372 18.3979
800.321 70.8939
803.518 30.4478
820.743 37.4182
832.629 57.2682
833.592 10.4931
834.416 3.87636
841.924 11.0815
843.537 18.935
847.907 21.3248
849.941 72.0607
859.948 44.5396
861.459 2.63551
862.265 8.77632
864.548 5.11688
866.129 33.7922
872.757 122.026
873.466 9.50654
874.442 12.3612
894.050 9.60552
898.848 12.7607
901.385 11.8149
902.589 6.11125
940.578 3.63532
944.043 18.1647
945.583 17.8192
950.606 23.1495
952.686 24.1206
979.530 42.3988
980.699 9.34109
996.401 30.9177
998.445 3.47545
1022.519 8.00288
1038.092 4.90918
1046.278 21.3445
1048.611 8.2009
1065.598 19.5212
1093.684 25.6885
1108.330 21.0522
1136.696 20.848
1169.510 35.2052
1170.653 29.7162
1185.190 25.5398
1197.317 25.1772
END IONS

BEGIN IONS
TITLE=Spectrum135 scans: 1095,
PEPMASS=367.16544 14114.17773
CHARGE=3+
RTINSECONDS=1042
SCANS=1095
112.08620 377.963
131.11763 359.381
131.12860 179.086
149.02373 250.029
155.11720 277.793
173.12849 519.711
175.11905 462.662
177.05470 347.006
201.12317 520.497
219.13416 301.203
238.96373 189.593
244.14018 306.639
245.12227 221.212
250.02695 327.52
255.00594 234.497
256.10254 477.222
256.77319 496.929
262.15100 2472.69
263.15442 236.918
268.03851 249.922
272.10199 336.47
275.44354 343.166
275.78125 452.259
276.11703 217.05
279.44681 353.26
279.78094 2306.8
280.11475 889.87
285.78278 242.916
287.78293 247.027
292.78436 198.001
293.43225 960.792
293.77066 285.981
293.80008 328.552
294.77353 382.306
298.78613 253.072
299.12308 315.661
299.45801 277.556
300.61377 217.854
302.63217 297.358
302.78986 1034.43
303.12216 269.641
303.45975 250.982
307.44916 293.951
308.79156 1398.13
309.12732 491.39
309.46152 222.22
311.63031 284.508
312.11990 2107.74
312.45334 992.807
313.12613 269.903
313.45889 1685.47
313.79498 759.461
315.78284 239.745
316.12210 558.686
317.46228 456.501
317.79611 264.991
320.46893 244.778
320.80505 633.813
321.79800 333.007
322.12625 381.315
322.45535 366.353
323.79813 510.399
326.14853 231.57
326.63992 777.972
327.14590 212.422
330.47812 607.692
330.81009 814.183
331.14410 275.867
332.47943 296.219
334.47803 389.169
335.14563 264.384
336.15164 487.364
336.48318 4339.32
336.81744 2641.28
337.15228 542.839
337.80319 359.451
338.80414 299.425
340.14902 246.339
340.48279 2302.59
340.81699 1451.21
341.15314 423.129
342.15555 229.41
342.48700 946.164
342.82004 634.503
343.15463 199.098
343.79559 252.351
345.15433 535.785
345.48285 216.475
345.81985 263.706
346.15915 223.852
346.48639 2047.62
346.82050 1234.07
347.15155 321.226
349.15613 390.424
351.15936 322.026
351.49103 325.222
351.82700 275.087
352.15805 1033.11
352.49017 4266.82
352.82413 2191.5
353.15723 691.017
357.69867 469.497
359.16693 1497.66
360.83017 269.448
361.16809 253.24
365.79007 227.447
366.16412 301.398
366.64819 205.564
366.80063 582.741
367.03384 1023.21
367.06430 927.17
367.13602 267.387
367.18573 263.485
368.06445 411.56
368.22708 573.33
369.65189 365.371
375.65030 592.767
376.14334 225.735
376.19312 1597.36
377.17288 369.057
383.65637 256.326
384.16470 321.404
384.65686 1973.26
385.16092 985.81
385.66782 264.335
387.16516 227.647
389.15158 218.814
397.66357 205.848
398.16339 254.853
404.16415 334.758
404.66858 268.661
410.16843 266.658
411.15808 218.908
413.16754 887.51
413.68304 217.207
419.16885 1219.92
419.67004 505.78
424.15280 217.967
426.17557 317.001
426.67444 334.746
428.17490 1324.01
428.64828 306.381
429.08978 1037.88
432.17041 257.256
432.67218 675.376
433.16730 358.109
437.65720 256.02
438.66919 458.239
439.16849 338.034
439.84698 399.663
440.68530 237.593
441.17444 833.3
441.67889 1561.87
442.17889 612.348
443.65717 419.293
446.17081 217.081
446.67365 533.424
447.17917 549.497
447.67862 2994.92
448.17767 1085.21
448.67770 303.463
452.67438 235.804
453.67886 391.344
455.68414 208.502
456.18903 696.019
456.68414 4000.32
457.18546 1660.07
457.68790 377.724
461.67847 643.784
462.17703 306.258
462.68497 1168.07
463.18149 504.48
467.17099 321.824
468.17667 381.851
471.68921 691.519
472.18887 595.423
489.27750 392.041
524.18549 200.607
569.18457 375.186
613.21082 410.279
END IONS

BEGIN IONS
TITLE=Spectrum136 scans: 1098,
PEPMASS=604.95764 4741.36133
CHARGE=3+
RTINSECONDS=1045
SCANS=1098
177.142 22.3623
180.076 14.4655
182.111 96.2183
183.321 6.92647
201.110 6.3189
205.133 11.1082
208.233 34.1623
223.240 20.0405
224.239 6.01384
234.100 3.79997
237.285 20.713
253.248 36.4681
256.143 7.482
268.122 4.77471
269.216 39.969
271.154 32.904
273.274 5.23885
280.295 8.6156
283.172 18.7186
285.222 23.0192
287.153 9.816
291.091 5.14097
293.387 5.85361
295.323 9.05252
296.327 12.6389
311.190 8.19913
312.494 85.635
316.069 30.4756
317.365 14.9917
321.125 15.7179
324.521 12.9769
330.304 9.82003
332.881 8.71589
336.065 6.54252
341.349 17.0654
343.246 11.7405
347.289 22.1533
348.261 4.68306
350.297 15.8284
351.412 12.9645
356.069 75.3462
356.857 137.806
358.846 61.7289
361.127 31.7093
363.750 41.2689
364.689 26.5345
366.069 88.5906
369.181 6.39611
371.377 15.122
378.068 17.8485
380.064 7.81477
380.900 16.7709
382.281 12.9453
385.230 39.7101
388.391 18.0821
390.301 63.6399
393.342 55.1136
394.153 31.6285
395.210 13.6881
396.323 7.59182
399.839 24.5876
404.432 53.8808
405.112 32.6665
406.902 15.8402
408.560 63.1894
410.626 65.3845
412.188 25.2333
413.431 106.392
414.216 14.4568
418.228 5.83474
421.031 17.2191
422.180 147.812
422.831 163.898
425.284 6.08976
427.578 18.0913
430.129 36.838
432.771 7.43413
434.896 51.8637
436.029 14.6071
436.804 25.1813
441.232 19.1808
441.918 101.233
443.061 61.9094
443.873 9.23703
445.286 36.889
447.102 31.5918
448.389 27.1989
449.256 20.1837
450.650 51.8142
451.293 27.2677
452.829 8.27694
455.920 17.5551
457.096 52.1768
458.800 46.4697
459.856 28.0088
460.631 15.1406
461.259 58.5999
462.198 22.8902
462.867 3.44036
465.351 28.9161
466.267 21.8254
467.434 80.1789
468.131 98.8629
469.258 14.8434
470.113 23.5604
471.167 21.3712
472.360 86.827
473.061 10.2762
473.839 119.574
475.227 39.3037
476.805 304.756
477.709 45.2743
480.160 19.2132
482.469 4.32528
483.429 77.6104
484.322 22.9083
485.499 229.85
486.347 119.494
487.282 85.275
488.615 84.8052
489.624 39.9945
491.084 32.7205
491.992 12.1616
493.171 43.6493
494.077 130.048
494.914 101.972
495.911 89.8848
496.543 9.30334
498.137 10.2816
499.199 26.9985
499.865 25.4527
500.565 89.8934
502.013 6.52322
504.112 25.0536
504.836 20.5557
506.448 45.9039
507.089 12.9245
509.332 76.2113
510.576 26.429
512.174 100.641
513.559 154.081
514.201 191.102
515.175 60.9825
515.858 82.7173
516.919 30.7358
517.917 125.956
518.898 60.6882
519.708 17.7554
521.292 22.9311
522.574 28.2762
523.234 34.2911
524.174 60.0641
524.817 32.2106
525.708 25.5763
527.256 43.256
528.513 9.69776
529.431 227.164
530.136 108.547
530.821 50.9124
532.391 104.837
533.844 53.0055
535.275 28.301
536.174 18.6057
537.054 14.123
538.610 339.27
539.363 54.2425
541.757 57.1672
542.805 90.4154
544.094 40.8961
545.005 84.5344
545.791 128.094
547.404 57.0703
548.099 123.947
549.257 18.8446
550.849 187.864
551.709 89.9279
552.565 49.0308
553.166 50.8729
553.789 59.2176
556.294 27.519
558.643 232.656
559.953 448.321
561.106 65.5261
561.740 116.683
562.355 10.4946
563.959 152.961
564.627 159.5
566.269 19.4409
567.133 35.0044
568.339 77.0745
568.988 41.1456
570.158 124.031
572.327 71.4399
573.127 84.2566
573.974 169.004
574.801 191.152
576.603 128.138
578.062 329.58
579.839 82.0736
581.356 111.332
582.279 165.597
583.230 134.159
584.210 201.358
585.013 17.8771
586.308 236.099
587.297 619.785
588.203 188.922
589.198 499.437
590.264 228.403
591.321 136.517
592.355 116.046
593.075 1179.7
593.780 658.073
594.952 390.445
595.924 304.491
597.425 111.305
598.459 8.30468
599.454 49.6722
604.529 31.3841
605.501 15.1748
616.638 24.7614
618.307 11.3331
625.465 78.9928
626.446 51.1334
628.464 20.8346
630.680 5.5703
633.995 24.7122
638.258 73.5553
642.500 117.727
645.295 10.7122
646.798 86.6271
650.171 27.5027
651.785 169.513
659.196 14.3881
667.325 7.48907
673.378 26.0358
679.390 12.4485
685.692 60.0677
691.802 67.3008
694.444 24.4697
698.827 77.9244
701.468 76.1514
704.669 19.7454
705.515 43.4712
708.105 58.2331
711.529 87.6497
712.474 48.4926
713.448 30.6965
714.477 51.4944
716.319 36.3784
724.984 34.8418
726.453 172.408
729.561 560.031
730.437 161.585
731.395 71.3987
734.306 22.9219
738.443 4.67063
741.582 46.4972
744.455 25.5997
746.309 37.057
749.282 13.412
753.460 23.4101
757.496 21.953
763.497 15.5648
767.191 13.9831
769.466 82.7395
770.520 131.584
772.857 140.687
773.992 82.3593
777.872 40.9817
782.660 117.171
785.232 46.5383
789.521 6.94995
790.671 12.8969
800.273 25.5067
807.431 48.4011
808.296 206.075
816.580 892.57
817.632 364.509
819.144 13.7651
826.431 136.414
827.577 116.555
828.444 14.709
829.595 21.4864
840.914 38.7669
843.514 62.435
844.416 168.129
845.558 69.1489
849.616 23.5049
856.458 20.1692
861.401 19.6785
862.457 21.6621
874.512 4.78906
888.358 16.7367
895.352 17.938
898.044 17.1942
900.647 25.4169
910.026 18.5682
913.478 128.38
914.471 58.053
916.343 8.87809
917.548 41.7432
931.535 16.8069
935.693 16.0902
937.057 33.9579
952.617 87.723
953.762 25.2473
954.634 43.5963
959.432 21.2336
970.574 91.2342
971.510 159.202
972.379 8.27837
980.494 22.7962
986.642 5.14781
989.698 19.2211
997.596 5.97678
1007.492 12.4711
1008.433 13.752
1012.511 23.5482
1022.986 17.2217
1027.281 11.159
1083.490 20.9461
END IONS

BEGIN IONS
TITLE=Spectrum137 scans: 1099,
PEPMASS=740.25635 4677.38477
CHARGE=2+
RTINSECONDS=1045
SCANS=1099
203.034 8.56498
248.607 9.37262
264.039 4.7601
270.156 40.5828
278.785 5.18943
281.197 33.9569
291.229 20.6533
298.141 42.6359
299.246 26.4514
300.089 3.79066
305.156 9.84625
306.602 21.4871
319.011 5.02511
328.030 5.94763
329.222 14.4617
335.321 9.74835
339.098 28.4368
341.343 8.96965
348.114 10.9454
355.182 11.3449
358.051 205.234
358.705 17.6875
365.089 9.60486
374.236 8.24058
378.104 15.2289
383.373 11.7099
387.119 23.3484
392.196 10.8354
406.151 16.775
407.161 20.108
408.123 4.7443
410.259 49.312
418.029 22.9979
425.076 14.4865
427.686 4.5894
435.170 11.3904
436.150 19.9074
439.048 72.564
440.264 7.07962
441.257 3.57373
444.228 24.4491
445.200 41.6245
454.311 7.79747
456.364 29.2676
459.382 18.0581
467.855 126.525
476.434 12.2476
477.601 18.5272
478.549 35.295
479.335 4.64418
480.481 76.5185
487.767 56.9653
490.246 20.0925
493.305 24.8655
495.044 102.395
497.049 28.1432
499.011 26.2705
509.401 18.8862
513.300 92.4975
515.464 6.52543
519.276 38.3103
520.045 36.8629
523.783 21.5577
524.742 6.57626
525.742 49.2721
534.617 49.2555
537.167 15.3985
537.808 7.35582
546.293 6.95061
549.281 159.608
552.177 13.9226
553.080 37.6127
554.252 10.7556
555.373 17.8466
557.619 87.2791
562.876 30.6991
563.647 27.0243
568.448 4.18416
569.290 26.605
572.656 46.655
575.208 7.82089
579.239 38.5027
580.100 12.2396
582.581 35.2553
584.370 34.3827
587.117 10.4188
588.325 14.7058
592.455 55.1042
594.742 128.047
596.940 8.57516
597.964 46.8577
599.076 85.8707
600.552 62.5795
601.445 45.1037
602.776 39.6125
604.589 11.5109
605.353 31.4204
606.494 10.9655
610.559 36.0844
611.281 63.9224
612.977 87.1554
614.321 13.709
621.234 13.2163
621.973 12.1533
623.150 3.50957
624.203 71.9649
626.289 35.5742
627.626 54.7957
629.766 23.1616
630.743 21.6363
633.619 12.3464
636.243 6.57385
638.055 15.5874
641.289 22.4379
642.227 87.7421
643.475 28.3023
645.396 81.7218
646.556 7.73769
649.919 27.9295
650.670 31.8257
651.990 79.4404
653.101 81.9997
654.847 22.3222
656.167 27.7495
657.238 126.007
658.341 65.5813
659.566 80.7456
661.058 133.753
663.115 55.6327
664.235 16.7339
666.532 99.8135
668.475 32.8282
669.272 28.0298
672.234 28.3098
673.175 10.2294
676.253 32.8357
677.204 39.4614
677.808 44.97
678.914 129.347
680.231 10.2717
681.158 169.84
683.163 22.5608
684.425 28.3663
685.971 21.4856
686.686 17.8903
687.516 77.9193
692.369 16.9768
694.090 219.09
695.056 208.749
696.413 37.1456
698.208 60.5248
699.175 51.7391
700.212 26.9002
704.955 9.05171
706.513 5.2873
708.961 67.8133
710.336 74.7252
711.593 41.8866
712.745 191.629
713.670 41.5414
714.318 38.5234
715.113 53.1048
715.773 17.3366
716.802 96.8884
718.204 307.81
721.014 16.2698
722.335 295.586
723.213 243.289
724.248 143.486
725.278 66.8712
726.680 31.3752
727.807 99.5586
729.144 133.649
730.390 66.5122
731.264 293.924
732.201 112.348
737.833 8.44466
740.647 62.4017
757.637 10.8341
761.317 32.9849
762.247 24.9455
763.596 11.1687
769.440 138.163
775.502 13.8684
780.084 8.74263
785.746 16.0428
790.879 43.3807
792.289 6.86558
797.417 13.5333
800.194 4.20225
818.204 23.8151
819.282 96.6641
820.387 90.9118
829.087 48.7399
845.052 44.3651
846.010 68.2686
850.407 63.6588
852.139 29.2934
859.207 27.6264
861.266 8.97577
873.233 10.8621
875.250 20.8598
876.217 31.2913
877.391 158.622
878.418 52.8476
879.421 49.1687
901.505 26.9558
903.202 33.7308
922.502 6.4068
935.480 130.306
936.387 22.6251
937.336 38.2357
950.516 14.9577
961.686 16.226
980.352 38.3438
995.524 21.4529
1001.678 15.8975
1011.371 17.9176
1014.417 18.0223
1018.024 57.9369
1029.932 36.8475
1038.191 10.4065
1039.323 136.248
1040.185 16.2103
1070.529 12.2975
1080.821 37.0903
1097.153 108.917
1097.907 60.8473
1098.551 34.0034
1099.367 26.667
1100.352 21.5259
1101.607 10.4044
1103.427 24.8964
1107.335 50.7845
1129.430 12.8433
1143.438 16.4018
1151.480 19.7427
1194.524 44.3889
1200.227 93.7379
1201.346 121.239
1202.024 24.6717
1203.049 93.0364
1203.747 37.8181
1233.692 26.6766
1235.698 34.7184
1240.356 11.5477
1258.417 55.1516
1259.400 27.5812
1261.446 16.4336
1263.724 19.2278
1267.912 21.8479
1319.600 9.88463
1334.233 12.0342
END IONS

BEGIN IONS
TITLE=Spectrum138 scans: 1100,
PEPMASS=604.95764 4741.36133
CHARGE=3+
RTINSECONDS=1045
SCANS=1100
138.39423 181.958
140.14844 185.631
182.08136 326.332
269.11108 213.932
337.03220 188.415
356.66092 326.041
365.66519 422.245
404.69962 226.894
408.21033 550.83
409.21210 290.253
413.20496 258.902
422.20758 724.839
429.08847 1486.43
441.70975 363.074
450.71979 351.753
476.72769 607.752
485.22852 412.006
494.23367 255.804
512.24390 480.095
533.27240 228.824
592.95215 696.849
593.28455 261.325
593.61798 339.014
593.95117 281.81
598.95227 1008.25
599.28912 630.629
599.61835 600.883
625.33728 389.029
712.36993 326.125
729.36780 481.491
730.32068 1945.83
731.31812 390.165
769.38025 851.908
770.37878 253.466
816.40112 465.829
826.40692 891.111
827.41443 465.783
843.40753 858.173
844.42310 254.544
900.42584 350.068
913.43933 505.435
952.44312 337.642
970.45428 932.271
971.46277 252.401
1803.15540 224.93
END IONS

BEGIN IONS
TITLE=Spectrum139 scans: 1101,
PEPMASS=740.25635 4677.38477
CHARGE=2+
RTINSECONDS=1046
SCANS=1101
113.05924 177.052
143.07025 392.612
155.06992 206.866
185.08011 234.281
333.06763 186.744
429.08908 1018.69
495.11017 278.634
740.41193 288.722
741.40155 328.844
1236.36292 194.684
END IONS

BEGIN IONS
TITLE=Spectrum140 scans: 1103,
PEPMASS=384.77206 31902.07422
CHARGE=2+
RTINSECONDS=1048
SCANS=1103
103.078 8.94425
115.244 9.33418
115.914 4.19883
121.149 5.35215
123.102 773.539
124.090 77.3074
125.146 5.09011
126.115 18.737
127.173 4.35708
128.131 247.839
129.095 48.7254
130.020 4.21792
132.183 39.8593
133.056 23.7289
134.192 17.3746
136.413 9.1179
139.031 5.50843
141.905 9.31587
144.084 10.4916
145.060 27.8989
147.074 28.0367
149.172 4.52732
150.200 12.8106
154.107 8.54436
155.209 25.9615
156.310 11.785
158.911 25.5778
161.105 4.21184
163.136 5.26491
166.187 33.5142
168.166 4.96688
169.047 21.0372
171.044 50.6938
172.001 8.91965
172.963 10.5783
174.091 63.1184
175.138 81.3272
177.277 22.9618
178.982 5.80595
181.085 11.4435
183.122 54.827
184.214 488.767
185.226 60.2937
187.042 46.1211
193.217 434.492
194.273 36.2614
195.010 22.1241
195.908 7.20944
198.930 11.8697
199.958 18.1826
201.164 8.43252
202.051 425.875
203.167 82.3267
204.242 19.9377
206.518 30.5384
210.082 5.23702
211.016 5.12281
211.966 33.4852
213.125 30.9317
214.230 7.13958
215.144 4.83112
217.037 5.52592
217.924 4.62599
218.838 17.1648
219.956 35.0913
221.311 33.0068
223.096 17.3348
224.100 22.7561
226.109 17.1185
227.144 86.6459
228.045 5.56018
228.989 25.1684
230.179 11.1202
230.788 13.8568
232.239 18.5227
232.951 37.8718
234.344 3059.61
235.240 123.551
237.218 28.4763
238.075 6.13262
239.139 21.9761
240.005 32.5277
241.116 57.5205
242.514 23.747
243.268 28.0031
244.122 58.0465
244.879 14.8798
246.352 73.4872
247.071 29.8206
247.990 43.9636
248.647 18.2268
249.251 40.3438
250.043 7.37687
251.107 40.9358
253.090 62.9684
254.160 52.4281
255.248 106.32
256.106 93.5464
257.112 94.6395
258.162 50.358
259.130 109.504
259.852 16.7624
261.029 36.1525
262.327 50.5424
263.188 40.3272
264.649 110.556
265.307 13.9994
266.225 45.3783
267.199 135.352
268.146 29.8181
269.250 106.103
270.370 69.2133
271.205 60.7471
272.377 49.8307
273.253 53.2963
274.146 5.22289
275.225 85.7395
276.282 9.86236
277.120 33.2095
278.131 58.8226
279.044 143.265
280.164 48.8038
281.122 64.9633
282.157 87.3959
283.187 132.326
284.535 1554.88
285.280 357.505
286.099 136.684
287.188 41.2538
287.995 78.6911
289.252 68.4387
291.106 39.5424
292.269 115.994
293.279 191.331
294.133 170.691
295.183 210.889
296.142 212.441
297.145 113.44
298.213 94.6011
298.975 47.4942
299.866 67.0328
301.023 74.4005
302.266 1573.81
303.302 260.567
304.176 65.7283
305.379 75.2039
306.107 49.1009
307.050 58.0504
308.187 115.605
309.230 103.335
310.186 261.868
311.100 253.949
312.354 191.762
313.150 232.339
314.189 66.1184
315.335 160.638
316.257 32.4161
318.864 116.687
320.302 327.236
321.399 59.0422
322.184 98.9142
323.123 227.997
324.154 359.569
324.962 223.82
326.229 146.325
327.333 149.408
328.192 42.344
329.145 71.9685
330.069 50.8284
331.174 59.4443
332.128 117.939
332.898 36.3435
334.953 1378.94
336.151 166.038
337.417 105.825
338.117 486.102
339.063 909.73
340.019 858.717
341.050 712.384
341.953 315.305
343.318 437.228
344.079 375.735
344.992 71.6244
347.038 56.6227
348.181 159.903
349.503 280.425
350.257 51.0206
351.177 63.1846
352.255 65.1963
353.324 223.094
354.341 1124.59
355.377 363.465
356.275 589.71
357.204 218.355
358.021 112.298
359.835 263.499
360.715 732.905
361.487 46.7603
362.368 186.6
363.227 71.5501
363.989 379.365
364.592 300.677
365.330 174.85
366.080 1327.68
367.115 2237.33
367.908 1671.37
369.166 1277.2
370.032 1723.33
370.707 586.008
371.588 110.185
372.487 42.3909
373.523 244.119
374.388 188.6
375.013 877.417
375.831 1029.55
376.596 481.111
377.256 34.132
378.283 105.432
379.391 56.1272
381.265 22.7564
381.908 9.46221
384.100 255.117
385.078 584.72
385.909 374.483
387.311 15.5742
388.231 44.6249
394.279 26.914
395.202 29.7139
396.169 27.6577
398.469 50.5176
399.782 7.26515
402.220 125.768
403.248 119.587
404.259 6.25251
405.589 7.29745
406.418 20.8067
411.344 61.4287
412.908 25.9865
415.512 31.0864
416.179 8.48719
422.190 6.03458
423.828 97.2371
424.556 23.3715
425.336 36.1654
428.329 17.9742
433.162 17.2619
441.546 21.3334
442.436 36.3426
444.911 15.8467
446.115 20.8195
450.081 18.9194
454.186 46.4217
455.246 6.81867
467.346 971.194
468.297 276.133
469.270 136.658
479.780 32.9636
481.181 15.5698
482.031 34.7711
483.294 23.1963
485.343 1541
486.325 257.007
487.278 128.889
489.555 8.73583
493.660 18.2649
500.680 24.5867
502.163 11.448
503.184 24.4661
511.826 79.3419
512.879 47.1618
515.321 15.101
521.799 8.6675
524.234 51.3482
525.294 22.5595
526.303 9.16008
528.388 15.4796
529.143 14.6106
530.042 11.284
530.933 26.9582
535.182 22.1152
536.351 18.081
538.276 24.2865
539.182 13.3815
542.945 23.6332
550.399 18.3931
567.435 20.609
581.534 14.2459
585.330 22429.9
586.342 7907.05
587.344 1498.99
588.711 33.3507
591.194 13.7045
599.881 19.5685
601.904 9.98872
607.767 15.8569
610.184 24.8457
613.023 17.6076
624.324 20.2187
628.552 12.2304
641.760 18.5149
642.398 5.25836
646.691 32.5262
650.398 10.8356
653.499 8.17764
663.096 9.25635
665.399 15.8757
667.456 207.227
668.695 42.3208
670.064 62.3469
670.694 23.1679
681.989 24.811
699.022 4.1654
707.538 946.002
708.480 589.921
709.493 94.7204
710.706 12.016
END IONS

BEGIN IONS
TITLE=Spectrum141 scans: 1104,
PEPMASS=641.84888 3042.47778
CHARGE=2+
RTINSECONDS=1048
SCANS=1104
187.106 22.8664
200.095 22.4424
209.312 5.67712
211.072 9.92269
230.217 13.7099
233.102 16.0647
240.083 13.7986
243.273 9.04063
247.096 4.8293
262.017 11.1306
269.164 13.3835
271.770 28.9262
273.783 4.68299
279.383 40.6606
285.089 7.61893
287.016 14.1875
288.168 7.43364
297.267 21.7047
307.222 15.7394
314.195 15.1986
318.215 19.4315
319.054 15.3831
323.189 21.8947
330.295 16.0435
332.320 14.6072
335.514 61.2181
338.325 4.34735
341.341 11.9392
342.020 13.2593
349.286 25.2312
354.144 35.0817
357.347 11.3205
359.377 22.2808
362.219 17.1943
363.838 5.82532
368.859 9.30557
369.537 21.3194
370.505 10.5126
371.206 36.5304
373.131 6.90356
376.136 19.0365
378.410 26.8593
379.261 10.4031
380.231 7.60539
383.347 10.3801
384.138 12.5946
385.287 22.1344
387.846 22.986
392.948 8.16972
394.284 38.9383
396.278 16.5661
397.353 10.5826
400.397 8.4463
401.038 6.45464
403.351 31.6489
404.367 10.5259
408.266 30.6697
410.275 11.3546
413.403 24.9296
416.988 38.6047
419.337 6.69569
420.659 32.1892
424.041 23.5314
425.844 31.6977
428.502 16.9258
431.096 12.9761
436.042 16.6365
437.057 7.39764
438.187 22.7141
439.234 68.1635
441.087 9.23644
441.937 23.6516
444.416 26.0801
447.181 5.50317
449.217 16.2989
453.262 13.6314
454.066 19.2157
456.723 22.4386
459.409 33.8308
460.165 13.7803
461.102 9.43668
468.310 17.0883
469.022 15.9696
470.040 10.8417
470.821 18.6297
471.438 5.2945
472.077 40.8726
473.279 12.5347
474.476 56.7457
475.319 14.1911
476.370 62.642
478.268 25.055
479.294 63.2598
481.149 33.3953
484.058 12.3989
485.358 12.9983
489.208 8.43416
489.930 12.1709
491.201 45.5038
492.212 15.2279
494.105 12.0036
495.181 71.4901
496.243 73.6476
501.034 7.24147
502.540 45.9499
507.421 11.2995
509.177 62.7363
510.261 52.1169
512.083 20.4737
512.955 3.78122
514.088 5.27314
516.472 19.7089
518.445 36.5713
520.500 41.1182
521.185 15.2751
522.922 83.2755
523.731 28.9669
525.136 35.3806
526.354 28.0925
527.131 6.90824
530.231 34.2725
531.532 7.67213
535.876 26.827
537.439 43.2918
540.628 8.45006
542.490 14.4737
543.099 12.3202
544.356 18.7538
545.793 6.0771
547.254 108.582
548.904 103.455
550.196 50.0268
551.166 80.0677
552.390 106.217
553.623 237.771
555.004 148.262
556.109 5.59151
556.888 54.6617
557.895 10.945
559.046 59.5119
562.255 14.482
564.999 48.343
566.239 42.1722
567.688 126.474
569.047 120.574
569.873 24.1227
571.081 78.2858
572.198 88.244
573.257 35.7087
576.163 129.219
577.752 27.3359
579.059 46.2718
579.963 25.706
581.185 118.944
582.024 64.2744
582.955 72.035
583.881 138.523
585.027 102.113
592.866 31.6765
594.645 132.742
595.737 249.582
597.041 173.162
598.114 228.593
599.078 99.1008
599.925 99.54
600.740 95.0197
602.394 84.8875
603.234 78.5786
604.358 68.9277
605.538 166.53
607.202 4.89817
609.746 236.473
610.658 85.3769
612.108 84.1036
613.406 57.9678
614.520 186.63
615.288 95.3314
616.224 286.528
617.273 31.3011
618.154 125.106
619.523 243.06
620.255 111.036
621.306 233.036
622.808 270.824
623.900 534.598
624.901 492.802
625.815 56.743
626.742 151.925
629.089 229.676
631.192 260.554
632.440 570.654
633.530 929.484
634.277 11.5401
635.455 26.459
641.713 18.0347
642.863 23.8155
646.814 9.7857
662.505 79.6684
663.359 44.4786
664.475 7.512
666.656 40.5206
676.283 13.981
678.360 18.4623
685.907 34.8372
687.296 11.3596
690.613 20.7334
700.114 24.9633
708.291 4.23438
719.950 60.3611
725.046 3.53096
748.911 23.8008
752.719 4.97557
758.784 33.0846
762.116 41.573
787.491 22.6136
799.398 31.7112
818.889 87.5402
823.448 32.8313
824.797 5.29979
825.949 59.1881
828.528 29.5496
833.208 73.0066
834.713 22.6551
836.392 55.8702
846.396 86.1372
847.944 8.54267
849.457 76.462
850.234 27.3225
867.498 23.1779
870.363 21.2549
876.278 6.46569
877.218 5.50163
880.713 59.7512
890.477 38.8866
900.579 31.6126
904.459 39.9278
909.777 17.531
915.436 25.4407
918.386 20.7045
922.367 27.8045
943.602 8.48275
979.538 34.9509
980.623 43.2634
981.449 22.6342
993.656 44.7699
994.416 6.94422
997.948 5.96014
1025.220 4.44974
1043.275 22.9197
1045.330 4.76937
1062.311 25.5874
1065.509 8.55239
1127.721 21.6885
1150.139 27.3853
1259.552 17.1369
END IONS

BEGIN IONS
TITLE=Spectrum142 scans: 1105,
PEPMASS=627.80701 2725.98608
CHARGE=2+
RTINSECONDS=1048
SCANS=1105
188.966 14.1757
191.096 6.2182
192.150 3.60722
193.086 5.24943
195.036 16.4638
202.955 12.2089
205.350 10.2058
205.977 4.41455
208.068 16.8447
209.010 15.1539
209.967 9.22608
221.062 120.528
222.156 90.5115
223.048 59.9356
224.173 13.8589
225.052 21.8053
226.091 8.85643
228.052 28.7419
246.326 8.50306
265.197 5.95077
268.216 9.37229
272.412 13.336
283.050 6.05247
295.287 81.7738
296.177 29.7918
297.169 89.0864
298.180 107.672
299.343 24.3604
302.189 38.5228
306.092 6.76471
307.144 7.49083
309.265 19.134
317.227 4.74422
319.348 26.6691
324.241 13.2505
329.259 13.4079
333.178 15.423
346.217 9.16205
348.318 11.7205
351.218 18.1352
353.126 16.7447
358.357 22.7621
367.356 11.0798
369.223 103.695
370.083 50.3966
371.318 76.1429
372.196 77.5952
373.312 65.777
376.425 105.246
377.448 4.15825
378.362 7.44835
380.513 4.81247
381.255 9.09724
383.911 4.62341
385.434 8.13509
386.190 22.4414
388.073 7.92028
395.081 16.4391
396.184 34.3055
403.349 36.7117
404.384 39.4746
407.139 12.7881
412.360 12.5321
415.637 19.9162
416.283 17.2872
419.298 12.741
420.145 22.1209
422.034 10.3723
423.341 22.6352
426.618 13.0924
428.241 7.98859
431.044 46.2782
434.041 33.4956
436.591 52.0219
437.515 32.8127
438.306 64.6368
442.512 28.6044
444.130 16.169
445.355 16.3706
446.298 52.6662
448.248 25.4689
449.622 83.7263
451.131 19.0797
451.766 29.5789
453.072 21.7498
454.927 20.8029
456.389 12.2845
458.174 60.8916
459.130 34.4672
460.104 12.0284
463.294 207.52
464.403 20.3001
465.462 35.7495
468.000 22.0437
469.388 75.4744
470.167 17.6444
472.124 16.1106
474.845 22.4322
477.124 40.5295
478.156 16.4321
479.148 13.5902
480.926 92.3456
481.649 53.7091
483.161 60.3974
484.032 88.5164
486.848 6.90447
489.314 24.3777
491.226 54.6853
492.302 29.1745
493.133 12.5385
493.832 24.8728
494.833 9.95538
495.587 53.166
497.208 7.60134
497.882 19.7916
499.122 11.2731
500.238 33.192
500.890 39.8398
502.070 45.303
505.785 28.0129
507.887 49.9533
509.221 10.4927
509.844 20.1361
511.202 20.8329
513.023 116.546
514.276 34.5649
515.282 99.6342
516.790 38.4568
517.517 6.9465
518.234 13.3993
519.192 78.6974
520.434 43.3142
521.659 57.4296
523.133 97.8404
525.447 130.305
526.394 70.1531
527.113 44.7259
528.184 138.376
529.345 52.7693
530.348 52.2386
531.990 97.6184
535.294 36.2871
536.098 24.3365
537.554 111.298
538.395 153.866
539.295 20.7257
540.340 221.686
541.756 6.58964
542.579 19.5475
543.183 93.1852
546.323 37.0542
548.085 47.2461
549.318 42.5494
551.704 24.8608
553.148 31.7386
553.799 56.4252
554.776 34.7015
555.731 104.108
556.980 56.4388
559.000 35.5531
562.337 221.514
563.306 35.5698
564.074 90.2865
565.343 153.801
566.282 62.2297
567.054 31.1444
568.477 121.004
569.734 150.669
573.667 43.2994
574.620 31.1878
575.304 8.54006
576.536 72.1686
578.078 36.6428
579.715 36.3797
580.962 69.4508
581.920 184.355
582.883 119.418
583.923 235.563
585.196 83.0128
586.687 50.6137
588.080 123.047
588.901 48.2009
590.531 80.6557
591.688 73.5001
593.417 62.7488
594.114 94.4459
595.442 159.395
596.158 60.3773
597.049 236.813
598.276 252.02
599.210 15.9278
600.401 165.403
601.403 216.212
602.868 33.4489
604.204 218.754
604.950 57.7702
605.973 263.13
607.530 141.21
608.434 22.2722
609.548 647.148
610.532 516.18
611.243 196.551
612.612 145.156
613.422 185.944
614.107 30.3106
615.312 92.8904
616.187 459.623
616.811 38.3693
618.525 644.232
619.702 378.577
620.508 34.9616
621.483 92.0882
627.646 88.2968
628.522 35.3014
631.888 10.4884
634.467 24.0372
643.229 33.158
644.371 23.1821
645.389 15.3272
657.213 11.775
658.268 13.0043
661.480 71.8807
662.193 24.6285
670.548 71.1005
672.334 73.4435
675.734 42.5181
676.431 62.6072
677.423 104.056
682.295 9.40377
687.997 38.8462
693.355 17.6995
698.395 24.7012
699.376 5.41246
700.878 52.498
710.520 10.8907
711.303 5.63506
716.823 72.3814
719.527 17.6154
724.456 17.8724
725.484 36.6913
728.443 23.0596
729.547 51.9365
732.423 34.9591
733.457 28.0642
737.418 11.8152
741.197 10.6284
746.528 12.1403
749.379 57.454
751.093 33.0927
756.362 17.4154
757.466 27.9742
762.364 13.6725
769.458 71.3458
773.214 59.9496
774.550 37.6394
775.546 20.3774
784.353 16.5289
789.489 4.46863
790.529 51.8907
792.388 109.339
793.476 115.5
794.474 56.0186
800.885 23.8189
803.312 18.3439
807.290 27.4342
819.618 26.1285
820.378 9.15319
821.335 71.7504
825.982 24.2579
827.170 34.0505
833.309 11.0306
837.300 28.0544
838.574 20.297
843.670 37.3179
844.407 18.7611
857.621 19.3405
859.318 31.9186
861.536 52.5608
862.617 16.6044
869.990 45.2893
876.529 72.8124
879.466 130.073
880.462 22.8636
893.560 7.41413
901.146 6.09687
908.430 8.02975
912.555 21.214
929.441 32.7498
936.476 23.1869
945.525 15.8375
946.578 14.3005
950.992 17.5417
961.414 23.9123
963.612 59.5734
966.552 10.6439
970.787 6.89456
972.620 36.4773
989.376 31.2258
990.390 8.88733
991.584 6.43751
994.774 25.3542
997.451 77.3838
1002.495 38.8228
1005.306 35.8884
1008.261 32.0675
1014.469 4.11313
1029.502 30.2069
1050.387 31.0115
1051.655 7.85101
1072.691 25.0418
1080.634 16.8278
1081.613 24.4741
1137.408 14.7941
1171.822 13.6604
1176.321 13.4338
END IONS

BEGIN IONS
TITLE=Spectrum143 scans: 1106,
PEPMASS=384.77206 31902.07422
CHARGE=2+
RTINSECONDS=1048
SCANS=1106
102.09110 22028.3
103.09422 973.801
105.64186 182.927
123.11673 4469.43
124.12025 295.997
128.10703 1123.79
166.15891 263.49
184.16954 1103.3
193.13812 992.228
193.63989 213.085
202.10776 1982.89
203.11041 232.086
234.17770 4197.61
234.67950 1225.46
235.18268 193.061
284.18579 3411.02
284.71994 1061.14
285.18832 543.671
302.19565 2320.71
303.19940 379.001
312.55951 235.745
324.21835 348.939
334.72595 682.26
335.22690 365.349
346.99609 188.083
354.24271 231.071
383.84097 407.859
384.27539 2087.96
384.62189 257.352
384.77188 40860.9
384.89441 272.71
384.94040 261.468
385.16925 205.125
385.27307 21656.6
385.77515 4257.63
386.27133 342.618
402.21201 1331.99
402.96158 806.601
403.21774 420.771
406.29471 201.771
421.83530 292.449
429.08862 1195.88
439.84152 567.086
447.09808 310.794
467.34714 1527.34
468.35507 400.843
485.36044 1716.81
486.36020 548.27
524.32098 362.783
585.37482 31767.1
586.02655 195.153
586.37811 10548.2
587.37988 2110.98
593.29541 235.249
667.45160 230.018
707.48431 2128.55
708.48615 843.292
END IONS

BEGIN IONS
TITLE=Spectrum144 scans: 1108,
PEPMASS=529.28510 2498.19702
CHARGE=2+
RTINSECONDS=1050
SCANS=1108
153.089 7.74282
155.040 15.7435
157.105 6.47694
158.004 8.1923
178.229 38.6812
183.000 27.8083
185.386 10.9412
186.141 22.0943
191.908 10.4084
195.061 3.81509
196.852 5.56783
201.148 25.9047
201.922 11.7892
210.120 21.977
211.065 7.7992
212.227 31.5787
213.171 45.7119
214.165 17.1545
216.047 22.6565
220.994 5.58965
224.065 4.72764
225.116 6.35427
225.995 22.5045
229.102 48.8955
232.191 28.2187
236.329 5.59032
238.156 79.876
243.122 9.57598
246.227 5.61125
246.967 4.32258
254.058 11.2824
257.352 26.5214
258.171 17.0955
258.916 26.5809
260.099 42.5174
262.235 41.4122
264.276 4.27139
266.290 22.6579
269.025 29.2995
270.161 30.2478
271.351 18.6734
273.148 3.37003
279.265 37.2864
279.952 40.9351
281.078 21.0864
282.179 85.8381
283.257 11.1977
285.210 13.9983
286.476 39.0711
287.263 22.0131
288.301 17.7863
293.094 9.52956
298.103 15.2146
301.253 30.6494
302.273 41.2015
306.247 27.0659
308.647 5.16803
309.272 21.048
310.190 35.8955
311.442 29.6261
313.616 28.1949
315.177 6.45499
316.314 6.41599
317.218 10.6605
321.331 8.66505
324.219 11.8779
328.213 34.1486
330.353 52.4481
331.223 22.4848
333.362 13.1468
335.146 26.7145
339.388 6.86462
341.208 8.34698
342.352 6.52709
343.252 18.911
345.166 8.91665
346.048 10.6128
348.481 11.5188
349.220 6.05971
352.795 13.1891
356.153 68.9124
358.061 28.8802
358.953 33.2415
361.179 3.43845
362.302 28.3706
363.362 17.2535
368.128 37.4688
369.756 20.399
371.366 18.6274
372.999 24.1615
375.573 26.8771
376.349 209.864
377.315 35.0127
379.863 429.259
380.780 87.8121
382.061 25.635
383.185 82.9829
384.955 40.1179
385.901 24.4244
386.965 219.942
387.956 49.3149
390.213 8.69781
391.066 5.67188
392.018 5.53424
393.306 26.0375
394.788 31.4031
396.627 24.3438
397.277 18.0583
398.265 106.256
399.080 30.3332
400.088 44.8007
400.788 69.3893
402.170 42.4486
403.832 28.7111
404.585 44.9156
408.851 44.8979
409.904 21.4168
411.194 19.9271
412.164 69.5213
413.071 32.6864
413.794 63.6639
415.064 43.7968
417.215 18.2283
421.277 311.676
422.979 67.476
423.945 43.4662
426.373 63.7568
427.594 69.7073
428.337 10.2686
429.360 83.4543
430.341 40.8057
430.976 22.4404
432.449 25.2309
435.023 63.1384
436.282 41.6648
437.078 22.2476
438.230 35.2591
439.175 33.0213
440.059 69.7401
440.931 84.138
441.954 69.7513
442.961 28.5826
444.167 55.218
444.986 11.4319
446.201 21.7509
447.249 58.2222
448.682 103.92
449.591 100.812
451.076 5.86666
452.663 18.8215
454.014 64.3379
454.952 74.8218
455.951 160.071
456.835 74.4235
457.706 127.278
458.438 38.8179
460.416 15.2415
463.050 32.4857
464.080 77.4982
464.885 69.1407
466.443 156.648
467.233 51.3339
468.198 116.083
469.156 105.757
470.364 120.792
471.079 77.7176
471.871 50.1669
473.676 40.6253
474.556 115.329
475.538 93.5412
477.059 28.7824
477.703 103.259
478.306 26.0944
479.139 32.141
480.804 75.0639
482.986 323.817
483.880 433.818
484.733 195.509
485.442 130.914
486.375 126.779
487.333 111.021
488.021 9.88037
489.078 357.728
490.129 159.491
491.572 142.833
492.917 78.0081
493.919 164.199
494.709 101.676
495.373 48.1074
496.713 117.329
498.035 218.15
499.054 349.664
499.997 146.854
501.006 189.891
501.968 218.213
503.020 169.542
504.958 81.7857
505.644 198.509
506.635 318.969
508.181 499.213
509.179 110.101
511.095 2574.43
511.896 1566.68
512.973 218.443
513.739 192.381
515.136 73.2039
516.240 98.5617
517.599 64.9939
518.213 66.0764
519.576 645.004
520.202 693.433
520.856 558.578
521.762 64.5651
523.025 141.816
526.533 8.70727
528.754 97.435
529.799 107.234
530.801 24.3922
538.360 28.1592
539.501 6.00238
541.159 18.625
551.142 31.672
553.169 17.6892
563.688 21.4169
567.778 38.0419
569.458 40.2703
570.531 7.83539
573.228 21.7157
574.985 12.88
577.167 16.6417
578.265 9.91487
585.953 9.52127
587.722 96.5203
590.336 55.1387
595.410 16.1674
601.264 17.4174
601.908 28.8696
604.232 175.259
610.107 22.7171
618.258 25.2169
627.317 16.4843
629.511 13.2278
634.379 130.223
635.573 87.4161
641.400 27.0182
643.486 172.739
651.998 57.6459
655.399 83.2901
660.958 83.1347
662.239 23.7498
663.393 5.49199
664.599 29.3425
665.432 18.7789
670.131 7.22105
670.767 26.4824
675.126 55.7222
679.371 29.643
682.357 52.4128
683.533 26.6767
685.537 22.8049
686.933 11.5608
695.264 14.1327
703.384 28.063
704.629 90.4146
705.263 19.9393
706.304 27.7036
713.113 5.50027
725.390 8.21205
728.803 53.4828
730.892 9.51713
733.095 18.1493
741.790 37.2048
750.038 11.4932
751.557 20.2589
758.558 89.4005
759.553 2.61913
761.407 7.16753
764.319 11.9961
772.392 59.2206
780.537 30.7607
783.504 11.3409
784.619 12.3769
786.318 8.82054
796.429 15.585
797.431 28.8587
798.580 56.6812
804.410 6.13676
809.662 13.918
815.373 15.6437
825.344 35.3715
826.517 5.08513
845.610 14.5408
846.633 18.4768
847.597 6.63638
854.994 7.91587
855.689 16.3113
860.345 17.3307
866.526 12.8087
871.678 22.9449
882.481 43.8384
893.349 16.6457
919.585 4.95102
922.523 10.8176
928.515 29.2416
961.510 15.8763
1017.536 29.6838
END IONS

BEGIN IONS
TITLE=Spectrum145 scans: 1109,
PEPMASS=529.28510 2498.19702
CHARGE=2+
RTINSECONDS=1050
SCANS=1109
169.09857 373.177
237.12502 295.355
370.70642 340.58
376.19131 264.658
379.71097 734.175
380.21173 442.704
429.08774 1047.95
448.73291 528.226
488.76605 210.91
489.27441 217.716
590.32544 780.949
661.36707 301.662
758.41821 700.83
845.46722 329.249
END IONS

BEGIN IONS
TITLE=Spectrum146 scans: 1111,
PEPMASS=740.25714 2829.65845
CHARGE=2+
RTINSECONDS=1052
SCANS=1111
218.799 17.438
226.254 7.20636
226.965 11.9813
248.148 23.8621
261.292 9.87225
278.875 12.5865
281.111 10.3117
282.133 6.95512
288.026 9.01237
306.666 49.1319
315.023 8.98845
324.219 22.9401
329.329 96.7604
330.227 42.2131
331.263 19.0548
334.193 5.13668
339.338 6.1672
342.167 11.276
347.293 4.25566
357.777 68.0953
359.198 83.3157
368.275 5.92649
368.968 4.71918
371.718 36.4004
376.006 12.4858
379.181 10.9048
380.596 17.1775
385.265 3.43645
386.589 19.2334
389.306 7.49498
403.154 4.4532
410.247 14.5343
416.086 20.6877
419.188 34.655
420.581 14.1545
427.015 10.171
434.093 14.9591
437.217 34.3324
439.318 95.8749
440.024 6.42018
441.021 7.2441
449.292 12.6517
460.996 56.5913
463.040 5.08035
465.715 37.7861
468.239 24.0422
469.128 44.4223
479.341 7.70247
481.107 27.2304
482.483 3.86224
489.344 8.18989
495.174 30.0913
498.132 19.0384
503.285 28.8987
514.147 23.5639
515.119 9.91818
518.059 7.44943
521.048 72.3177
522.026 26.6725
524.788 4.20477
525.675 5.22887
531.143 2.74299
536.100 10.5964
538.375 19.9503
541.367 143.535
542.352 11.7485
548.713 38.9507
549.374 11.3564
552.696 14.4674
554.288 16.826
559.769 6.90821
564.269 9.9815
565.235 11.697
570.666 5.30436
571.831 72.312
573.404 29.5748
574.159 18.8646
579.237 17.3897
580.117 18.4431
586.239 40.349
591.005 12.378
594.098 30.1014
595.741 94.1007
596.560 8.597
599.144 47.7627
600.277 26.0815
603.949 13.2796
608.398 17.5008
609.180 32.1954
611.368 34.7641
612.274 40.5003
626.244 11.6986
630.886 43.4178
631.708 15.3556
634.395 18.3785
639.058 5.58929
643.502 55.7333
644.374 12.1487
645.599 15.5064
646.791 47.8587
650.340 99.4113
651.027 35.2477
652.832 46.1533
655.275 18.5199
657.253 191.508
658.998 183.426
659.674 46.5422
660.456 22.0968
661.252 21.1776
663.106 11.4658
663.725 25.9245
665.921 67.9026
669.712 79.5124
670.409 51.407
676.498 90.2423
678.443 16.2494
679.207 30.4463
681.618 67.5508
686.175 75.2087
689.311 7.4004
690.229 11.585
690.835 111.386
693.768 40.3975
694.720 30.639
695.711 110.978
696.679 99.1856
697.793 72.3323
700.159 11.6028
702.462 31.2644
703.095 9.02082
704.403 35.5655
705.480 99.819
706.328 13.9837
707.797 51.3712
709.019 12.3669
710.012 70.3627
711.272 16.8064
712.479 105.964
713.476 192.866
714.342 15.2203
715.257 110.656
716.336 76.6976
717.257 100.577
718.448 83.3879
721.800 75.9257
722.715 256.884
723.472 139.981
724.415 111.165
725.035 41.0418
725.903 73.5729
728.334 98.6772
730.384 77.918
731.242 152.228
732.018 123.732
740.654 19.5643
741.896 55.9557
761.322 48.7711
766.657 25.9242
772.363 7.43173
774.276 24.0699
778.364 26.9525
779.703 8.47686
818.446 23.7634
819.329 73.0988
820.416 80.7062
821.192 8.38158
823.973 94.4705
835.248 15.9128
841.452 53.3588
845.969 24.2915
855.276 13.189
864.152 32.5496
871.961 31.029
875.145 2.84253
876.634 25.3104
877.501 86.643
878.446 14.9164
880.865 73.3527
902.523 67.9115
930.907 55.0849
935.303 90.0334
936.354 32.673
969.419 4.68895
981.322 9.64567
985.016 17.744
987.413 39.3252
988.453 22.2039
989.356 6.80274
1002.538 8.13937
1007.045 18.0831
1021.304 40.1356
1022.513 20.631
1023.382 13.8001
1038.401 47.5751
1039.400 167.513
1040.374 4.1891
1041.418 43.4307
1051.524 33.6776
1059.591 10.4345
1064.704 21.1196
1067.453 18.0583
1086.329 21.8338
1096.214 20.1473
1097.302 59.7642
1098.386 68.0559
1099.513 42.496
1107.243 5.08906
1111.501 20.6478
1116.415 26.4191
1134.543 6.35542
1155.260 15.9255
1159.444 24.7713
1200.314 6.01461
1201.342 20.7578
1202.457 51.5737
1203.514 32.278
1205.367 17.3744
1235.127 37.4373
1259.616 30.5978
1260.403 18.4135
1261.451 28.2123
1441.144 17.9798
END IONS

BEGIN IONS
TITLE=Spectrum147 scans: 1112,
PEPMASS=514.28033 3795.93457
CHARGE=2+
RTINSECONDS=1052
SCANS=1112
169.016 11.6053
170.287 8.97518
174.011 5.14717
174.921 8.11503
178.068 10.3861
183.286 16.6815
186.184 10.958
195.962 17.4293
201.221 6.87127
204.167 4.14455
205.050 4.16932
208.185 17.5236
209.070 6.36793
210.143 17.1512
211.155 38.0588
215.100 21.8929
219.031 4.67839
221.862 18.5494
224.949 6.72756
228.153 10.7498
230.114 20.8606
231.218 4.16915
234.287 17.3212
238.101 37.3483
240.083 37.7639
241.043 45.8623
242.174 22.1633
243.004 3.43603
244.257 27.7603
246.153 20.8167
247.957 9.83523
250.161 16.7316
253.049 22.2746
255.145 25.0849
256.171 21.2891
258.144 13.9402
259.978 24.3123
262.191 41.8299
263.230 7.72967
269.114 4.24337
270.328 215.6
271.242 50.7994
272.131 8.99993
277.034 21.2569
279.873 8.94875
282.261 27.7369
285.256 7.32345
286.163 4.62275
288.190 14.9012
289.093 11.2203
293.156 12.7181
296.152 54.1118
298.187 26.822
299.271 44.297
300.131 37.2715
302.650 6.45784
303.332 26.9433
303.967 4.69948
305.346 8.15228
305.950 6.46707
309.105 23.0072
311.139 9.53766
312.216 8.60367
313.113 27.6141
314.764 26.1454
316.314 20.1166
318.746 5.52262
320.275 18.547
323.965 15.0517
325.284 15.9726
326.303 6.91267
327.078 7.31018
328.278 14.9872
329.109 36.8578
332.125 44.9431
333.342 22.4384
336.065 33.3536
337.298 13.1581
338.280 7.63351
339.472 36.3733
340.304 12.09
342.251 5.66798
343.154 68.1688
344.263 10.4869
346.154 13.0875
348.262 31.0434
349.276 9.76972
351.418 109.389
352.318 10.0705
353.146 39.4166
354.322 11.2847
356.356 33.4326
357.280 42.5064
358.309 8.11909
359.090 23.2885
361.436 21.9883
362.041 11.9112
365.458 20.6222
367.102 82.1724
368.119 24.2976
369.152 37.052
370.530 75.6396
371.240 21.5644
371.945 53.2729
373.172 15.3991
376.366 36.0615
377.291 12.1006
378.759 25.6852
379.934 310.5
381.140 50.056
382.016 41.6749
383.639 82.271
384.292 100.232
385.376 138.753
386.226 29.9353
387.302 111.501
388.213 27.2629
389.250 34.5217
390.456 72.5273
392.206 30.8535
393.392 22.9836
394.877 7.25423
396.219 99.9388
396.974 24.9692
398.210 11.5835
399.236 40.9805
400.919 85.1021
402.202 47.4717
405.470 414.456
406.344 147.586
407.098 28.5037
408.077 9.05595
409.067 28.5673
410.488 23.6784
412.417 48.5182
413.077 64.9019
414.396 2504.35
415.318 207.922
416.229 47.955
417.071 21.8081
417.786 4.53642
418.958 81.7697
419.989 32.0923
421.469 73.1478
422.462 27.6707
423.333 188.615
424.155 53.9087
425.018 45.2789
426.019 218.157
426.991 169.049
428.179 15.8493
429.612 9.59494
430.385 21.2405
431.353 6.42254
432.331 76.9373
433.260 60.2523
434.060 83.9171
435.096 55.4091
436.344 27.8291
437.419 24.4943
438.258 56.131
439.083 68.339
439.995 262.998
440.692 110.733
441.572 83.5943
442.176 151.764
442.941 76.9221
443.962 5.82597
444.925 36.1237
445.916 9.8932
447.720 44.1983
449.061 108.75
449.868 90.5447
451.259 68.4684
452.005 78.2131
453.015 94.7223
454.069 154.642
454.968 67.7325
455.950 63.2149
457.029 142.929
458.013 55.8032
459.234 6.71394
460.098 65.1437
460.805 94.2803
461.546 82.5502
462.590 258.906
463.422 63.4448
464.203 65.0858
466.209 106.707
467.880 626.961
469.017 349.721
469.947 259.365
471.021 170.664
471.893 259.022
472.795 163.219
474.183 168.915
475.345 51.5879
476.342 30.736
478.096 113.221
478.985 51.1785
479.727 119.951
481.089 131.203
481.879 89.3038
482.660 187.963
483.712 121.573
484.659 152.074
485.579 265.455
486.441 151.063
487.504 70.4202
489.476 88.8372
490.154 111.938
491.497 332.036
492.354 268.14
493.315 261.206
494.094 17.7711
495.290 270.826
496.028 1067.14
496.917 1132.57
498.097 144.927
499.267 685.682
500.069 118.5
500.837 5.135
502.305 223.156
504.039 146.842
505.339 2538.35
506.203 437.924
506.924 124.671
507.582 40.0111
509.938 8.32504
513.723 19.3841
514.526 66.0215
522.134 19.0838
524.990 5.5322
531.412 83.7476
537.394 48.643
538.500 27.6311
540.359 15.3463
544.271 135.484
545.741 10.7276
549.279 8.58479
554.346 34.9063
555.243 33.4579
556.145 19.4456
562.689 21.7294
564.326 38.9436
571.606 79.8927
572.344 5.24628
573.423 75.4542
574.334 24.1148
580.914 66.9672
585.182 24.3162
586.064 7.45627
590.435 171.253
591.277 75.1945
592.451 28.5232
594.410 75.0207
597.881 143.838
603.250 11.3134
605.265 12.0112
606.532 9.04018
608.452 18.081
609.565 30.3969
616.727 17.4896
619.716 74.7465
623.189 17.9645
625.568 103.699
626.170 15.6711
626.812 32.1113
628.089 117.518
634.378 53.6938
661.343 41.8837
662.152 26.8253
662.985 29.9451
667.903 31.0167
676.105 54.0161
683.524 34.081
700.553 57.5828
701.429 22.3869
702.240 12.4847
703.909 8.38181
707.610 15.4104
715.974 21.4706
721.902 26.719
730.540 14.5461
735.397 12.8005
740.419 64.9756
741.471 20.6019
742.432 5.01307
746.519 6.76222
750.425 8.76867
758.510 549.094
759.385 99.3157
760.597 31.8878
764.659 8.19156
776.911 6.31874
779.101 14.8165
785.656 26.894
797.495 21.0605
799.577 7.90374
802.660 14.0203
804.494 14.2102
805.466 17.0691
810.387 19.2925
813.407 12.5286
823.723 7.47962
827.501 16.3496
828.430 5.26108
836.544 5.51248
844.488 14.3206
857.397 19.7849
869.347 6.47263
874.584 14.9042
876.423 24.1396
879.419 12.1882
883.583 10.7862
890.344 14.7809
892.642 33.4421
893.682 11.8465
894.549 80.2378
914.781 14.5067
922.568 23.4645
927.628 19.0262
942.588 274.45
943.534 156.145
END IONS

BEGIN IONS
TITLE=Spectrum148 scans: 1113,
PEPMASS=740.25714 2829.65845
CHARGE=2+
RTINSECONDS=1053
SCANS=1113
143.06970 520.14
333.06369 294.121
429.08817 1286.39
495.11243 379.79
741.40118 275.368
END IONS

BEGIN IONS
TITLE=Spectrum149 scans: 1117,
PEPMASS=367.16544 7168.34473
CHARGE=3+
RTINSECONDS=1056
SCANS=1117
117.112 63.0495
118.303 19.0238
122.024 10.4418
123.076 5.49072
125.090 7.84981
128.153 6.42322
129.353 14.3878
130.251 15.1936
131.192 39.0645
132.101 106.823
133.064 48.5612
135.098 9.46479
136.039 20.8234
137.086 11.1421
139.113 4.84972
141.353 6.63878
145.064 14.8913
146.105 4.9281
147.155 16.9692
149.117 44.4198
150.048 14.5953
151.132 4.15188
154.088 24.6319
155.140 79.3505
156.080 12.6505
157.066 37.3257
158.159 16.9404
159.171 19.6249
163.002 18.8149
164.275 8.91454
165.103 20.5209
167.340 38.436
169.161 11.412
169.968 19.2288
171.010 12.4028
172.222 84.6604
173.303 29.195
175.027 239.821
177.100 229.857
178.104 6.58682
179.076 28.711
182.095 11.9685
184.901 48.4124
187.115 16.8607
188.607 22.2526
189.295 33.5921
191.064 17.6317
193.217 55.9086
193.946 28.2944
195.097 18.3745
197.026 17.7047
198.958 29.518
199.980 29.2673
201.145 157.529
202.202 62.1717
204.046 19.9461
204.904 8.59993
207.145 42.4461
209.021 73.49
210.118 19.1264
212.092 62.2081
[truncated: 2,532,922 more chars]
