# Supplementary material for: Comparative Secretome and Functional Analyses Reveal Glycoside Hydrolase Family 30 and Cysteine Peptidase as Virulence Determinants in the Pinewood Nematode Bursaphelenchus xylophilus
Source: Front Plant Sci. 2021 Mar 8;12:640459. doi: 10.3389/fpls.2021.640459 (PMC7982738; doi:10.3389/fpls.2021.640459)
Supplement: Supplementary Data Sheet 4 — MS/MS spectra for the protein band 56A. [file Data_Sheet_4.ZIP › Data S4_56A.txt]

MASS=Monoisotopic
BEGIN IONS
TITLE=Spectrum1 scans: 5,
PEPMASS=480.21671 1123.56982
CHARGE=2+
RTINSECONDS=4
SCANS=5
162.976 3.08453
175.041 15.6177
176.926 6.90208
182.894 14.9969
191.887 11.5137
192.943 6.58358
194.045 45.5982
198.016 24.3083
203.133 4.33944
207.134 3.50929
210.017 9.87402
211.019 6.34901
212.134 3.50964
224.073 10.0026
225.086 6.20457
226.068 17.6824
231.130 11.5108
234.917 7.1017
238.091 57.8684
243.257 11.7594
247.084 20.9004
250.250 60.6877
252.263 10.9534
253.068 6.12197
255.178 9.47538
256.954 28.5624
257.856 11.0059
259.091 6.58964
265.142 12.2586
268.937 11.6438
270.073 6.52084
272.017 8.88846
276.162 43.1525
277.931 8.33042
279.169 8.8356
281.044 33.6885
283.049 61.5282
286.027 19.0554
290.326 6.14789
291.216 17.7851
292.162 7.44856
299.191 40.7657
304.696 21.2202
306.181 303.143
307.345 110.594
308.206 37.4635
309.318 34.4483
310.503 37.4765
314.252 10.1734
316.971 26.5662
318.001 15.1703
318.947 177.134
320.376 20.9935
321.030 12.6662
322.189 52.2941
326.158 18.8201
329.303 10.1308
331.103 18.0122
332.346 78.5884
333.256 26.5353
334.122 51.3721
335.435 97.6524
336.262 17.436
336.902 16.8108
338.113 6.96122
339.020 3.66771
341.080 21.6288
342.458 11.6578
343.121 7.9653
346.171 43.453
346.992 57.6871
350.078 559.76
351.067 144.175
352.034 75.7119
353.310 27.0303
354.074 9.58236
355.143 6.66428
357.101 47.7668
358.275 8.9567
359.649 36.1086
361.210 70.1883
362.081 33.9154
363.411 36.8575
364.045 115.862
365.213 13.1596
366.079 63.5205
367.085 84.821
368.158 270.682
369.186 31.7473
371.274 22.6396
373.323 249.657
374.116 20.2752
375.173 19.3239
376.326 24.3816
378.291 22.6433
379.159 60.0839
381.509 30.4845
382.148 65.8013
383.182 5.84141
387.565 24.3306
388.956 7.52526
389.984 98.16
390.959 84.8364
391.952 230.248
392.968 114.246
393.699 49.9696
395.116 34.2074
396.071 12.3273
397.952 28.8245
399.378 12.821
403.968 60.3872
405.341 39.3374
406.433 136.239
407.207 13.6501
407.966 198.261
409.025 148.61
410.020 34.252
411.214 24.1546
413.196 4.87426
416.148 53.0449
417.117 28.2806
418.273 24.5769
418.877 20.4114
420.043 189.296
421.067 94.5624
422.122 72.7211
422.971 69.9674
424.167 44.2269
424.937 32.3206
427.151 28.2952
428.077 35.1545
430.130 21.18
432.367 30.8128
433.966 312.61
434.952 354.386
436.018 153.705
436.873 116.174
438.171 56.2377
439.114 183.178
440.050 92.9485
443.969 70.1467
444.907 41.752
447.345 22.4614
448.068 30.063
449.992 90.075
450.895 27.775
452.142 147.174
452.853 93.1862
453.735 9.13576
457.809 88.164
459.947 94.0043
461.922 509.111
462.983 582.9
464.083 35.8612
464.942 60.2428
466.304 66.7799
469.085 80.2768
470.773 178.265
473.993 21.5814
480.068 125.269
480.993 39.8446
484.083 10.2818
582.094 4.74506
599.316 7.47475
611.728 17.3706
828.689 13.1763
833.280 14.6838
END IONS

BEGIN IONS
TITLE=Spectrum2 scans: 6,
PEPMASS=480.21671 1123.56982
CHARGE=2+
RTINSECONDS=4
SCANS=6
122.84871 205.868
149.02316 439.887
193.96613 871.578
211.97742 458.785
255.00792 252.427
279.15921 507.842
308.80487 193.747
318.79199 519.414
323.92908 190.754
336.80325 313.659
363.78937 219.28
366.59601 212.21
528.16949 199.173
804.68079 269.856
END IONS

BEGIN IONS
TITLE=Spectrum3 scans: 658,
PEPMASS=480.21674 1047.97363
CHARGE=2+
RTINSECONDS=681
SCANS=658
155.741 3.34983
159.154 4.86229
175.278 5.82218
193.149 14.402
194.018 102.316
205.905 3.60529
212.051 10.706
230.102 4.96848
249.172 9.8716
255.132 12.0748
256.955 15.2213
260.326 5.81068
271.080 8.5902
278.175 8.69639
282.231 4.03287
283.530 47.845
288.264 8.3973
289.171 5.69523
291.092 5.20321
292.115 62.1096
295.388 21.1507
301.003 23.4698
305.227 12.0514
306.094 510.292
307.073 110.946
309.283 6.29696
310.484 11.1833
311.319 49.0688
312.441 34.5699
314.529 5.67608
317.112 17.4703
318.077 10.1861
318.896 310.666
320.007 42.2742
321.763 42.0493
325.183 25.8097
331.168 3.32413
332.121 6.39875
333.010 19.8278
334.898 17.3756
337.339 12.2494
344.415 95.8565
345.227 21.3125
350.117 710.838
351.193 35.01
352.313 13.7383
353.194 13.4042
354.247 57.6458
362.031 9.74475
362.927 8.31193
363.942 63.1699
365.130 7.42192
365.999 17.8824
368.123 120.529
369.146 43.1138
372.174 13.2869
373.160 51.7227
375.060 12.9128
375.748 14.7677
377.842 8.13725
379.098 24.2575
379.950 16.9085
382.142 71.9739
382.996 19.7661
387.344 41.6909
389.989 110.797
390.784 87.4276
391.767 58.0126
393.860 6.36249
395.261 20.8179
397.460 6.25834
399.008 31.2689
401.288 16.0035
404.936 5.39827
406.554 93.7769
407.238 28.1117
408.966 145.523
409.883 29.3696
411.189 18.9681
413.589 41.0635
414.900 5.82041
416.945 89.4109
418.943 4.52281
420.190 74.2669
420.903 108.654
422.101 73.5738
422.800 15.3473
424.706 10.783
425.400 26.7501
433.254 45.1253
434.036 201.437
434.869 257.421
435.809 130.573
437.003 170.022
437.857 15.0034
439.130 36.6094
439.887 23.5937
441.997 13.0479
443.537 50.5205
445.192 85.3299
448.103 35.0089
451.018 86.7157
451.903 66.0837
453.055 14.3603
457.809 90.7945
459.161 112.23
460.016 22.8358
461.911 488.125
462.867 258.214
463.690 79.4407
464.922 74.938
465.708 5.92001
467.049 166.055
467.705 9.12265
468.942 145
470.896 177.683
471.973 154.428
473.469 30.6506
474.728 73.9746
479.464 72.9762
480.104 22.5212
480.776 110.319
483.064 14.8942
492.317 5.45903
498.578 27.3623
528.177 28.3305
538.198 9.71505
554.892 27.5739
560.204 35.5181
564.248 45.3725
565.132 14.1469
575.112 19.7525
595.814 42.5108
611.299 19.5949
614.690 27.8893
619.290 19.5577
633.606 20.2306
644.512 11.9463
645.311 56.7771
670.641 50.1995
869.760 9.80394
END IONS

BEGIN IONS
TITLE=Spectrum4 scans: 659,
PEPMASS=480.21674 1047.97363
CHARGE=2+
RTINSECONDS=681
SCANS=659
143.98570 179.248
149.02292 477.831
167.03210 252.644
193.96611 1994.35
211.97675 1094.34
255.01068 242.221
279.15964 779.317
306.08926 325.835
318.79538 238.581
324.10040 274.212
339.99292 199.471
341.00363 315.63
369.77719 193.5
804.69904 197.175
END IONS

BEGIN IONS
TITLE=Spectrum5 scans: 778,
PEPMASS=480.21664 1096.08533
CHARGE=2+
RTINSECONDS=803
SCANS=778
150.905 7.56199
163.033 7.87542
164.976 19.5315
169.933 4.99612
176.988 5.79559
190.092 8.50356
193.009 5.1896
193.966 155.163
194.927 10.1605
197.022 11.7056
200.189 14.041
204.107 19.1841
213.039 4.51846
215.197 9.1276
216.029 8.25434
224.121 30.7336
225.034 7.59649
229.084 6.78383
232.213 14.5647
233.442 4.25084
234.219 6.28246
235.125 18.169
237.065 11.0237
238.571 33.0661
240.119 11.4889
243.900 19.9989
246.204 51.1427
253.193 4.69196
254.328 4.88594
255.423 18.5377
257.082 30.7735
264.156 16.8712
269.349 9.63552
271.037 8.4033
276.184 62.6552
277.089 7.60448
278.197 19.5408
279.899 26.8189
287.185 11.6907
288.167 17.452
299.875 67.1002
305.152 16.8899
306.149 349.399
307.191 153.163
308.215 16.6472
310.359 44.6127
312.305 7.9193
317.004 25.9045
318.765 230.432
320.152 40.8847
320.851 3.77991
322.400 86.3562
323.210 6.58245
324.011 22.9483
324.679 4.07289
329.680 28.7609
331.244 41.0999
332.215 41.7387
333.123 57.4906
334.599 81.0733
335.247 4.92582
336.321 84.0806
338.355 38.087
339.120 44.0671
340.369 14.5196
343.226 3.16783
344.387 22.2036
346.116 5.65984
347.224 74.4682
348.133 34.4036
349.254 17.0849
350.123 599.446
351.201 124.784
353.092 28.6112
354.365 21.7933
355.236 64.4226
356.207 14.0937
357.085 12.1703
358.479 3.62334
362.241 38.4308
363.045 21.5122
363.948 179.399
365.473 35.292
366.077 28.6775
368.130 207.106
369.197 29.079
371.222 22.189
372.366 4.51554
373.323 37.4192
374.801 33.4726
375.913 7.49443
378.000 9.72965
379.388 38.403
380.235 19.1101
381.110 15.8509
382.970 28.1251
384.968 14.5383
388.100 19.6835
389.704 83.7636
391.160 82.1507
391.987 136.368
393.029 144.076
393.855 44.1878
394.825 32.3845
395.717 60.7189
396.350 42.9388
398.141 36.515
398.806 7.91529
400.189 8.40776
403.354 8.02604
405.384 102.019
406.895 305.693
408.883 92.0383
411.019 10.833
411.835 5.56361
416.081 128.498
418.438 17.163
419.096 70.7411
420.118 65.0123
420.907 97.2385
421.870 33.5143
422.927 57.6878
425.066 151.248
426.283 16.9692
428.767 19.8256
432.025 35.9003
432.956 83.4742
434.018 430.113
435.093 458.906
436.126 127.685
436.906 150.977
437.509 3.68289
438.973 176.538
439.911 26.5199
441.811 25.7885
442.767 26.745
443.787 23.3811
444.809 16.2259
448.031 46.8095
450.212 86.0204
451.069 94.7195
452.293 113.614
453.442 25.2536
455.820 14.1806
458.143 77.367
461.889 860.653
462.872 702.625
463.553 11.2974
464.396 84.009
465.096 29.7608
466.196 129.589
466.961 55.9522
468.471 100.711
471.204 267.936
472.317 26.3976
479.877 52.1152
480.942 73.1012
484.781 21.8789
493.333 25.6865
494.023 5.38306
509.950 37.6023
517.762 31.244
523.827 13.1004
538.161 84.2996
545.825 39.6732
551.296 50.3014
562.962 42.0023
602.386 18.1515
603.115 30.7281
604.645 81.2782
607.262 4.0361
664.908 8.57078
684.416 34.024
718.561 7.14727
756.250 9.95781
770.009 20.2166
788.980 5.94763
794.753 6.2563
881.577 12.8646
904.786 5.06936
END IONS

BEGIN IONS
TITLE=Spectrum6 scans: 779,
PEPMASS=480.21664 1096.08533
CHARGE=2+
RTINSECONDS=803
SCANS=779
149.02327 557.97
193.96638 1756.98
211.97682 971.169
279.15961 852.475
308.80917 244.87
318.79071 448.084
324.09900 293.464
324.96472 217.949
336.80649 295.834
363.78616 405.958
588.44861 215.23
910.39600 208.863
END IONS

BEGIN IONS
TITLE=Spectrum7 scans: 789,
PEPMASS=408.72177 5119.59375
CHARGE=2+
RTINSECONDS=813
SCANS=789
120.073 317.436
121.156 25.0505
121.771 32.8833
124.253 6.22646
130.110 24.2533
133.073 18.9165
135.095 6.55141
143.195 17.0574
146.080 12.01
147.048 117.218
148.395 13.3054
149.005 23.1936
155.037 5.01203
159.320 4.89734
160.160 3.55618
163.040 2.92209
165.094 7.41348
165.949 17.3522
167.433 6.67093
168.987 3.38263
169.957 12.2514
172.201 4.10722
173.149 10.2284
177.172 17.4566
185.184 26.5594
188.090 10.6943
188.979 6.66978
190.027 43.2133
191.088 511.051
192.085 147.95
196.008 3.12404
199.040 10.0118
204.835 29.5837
206.088 12.8465
207.025 7.24287
210.976 46.3035
214.116 23.8382
216.921 12.9145
219.132 432.15
220.176 111.629
221.930 18.7646
223.060 26.5789
224.191 44.9962
224.915 5.88311
229.138 4.93546
230.184 7.754
232.021 11.3334
233.215 4.59257
236.016 19.9462
236.888 29.3142
237.944 33.0479
239.123 8.64695
240.018 60.6687
242.058 6.51985
245.156 35.2664
246.065 13.5008
246.855 30.2951
247.905 48.756
248.937 10.6605
249.909 9.15195
250.944 8.91842
252.161 51.9352
253.180 70.1824
254.149 61.2397
255.116 42.9283
255.987 41.1909
258.185 21.5301
258.974 14.4329
260.166 32.5375
261.320 66.3051
262.226 35.1568
263.074 33.269
264.116 20.7502
265.130 48.9195
266.224 88.8851
267.706 80.6164
269.499 24.1671
270.618 31.5723
271.306 7.23291
272.278 46.6291
273.113 74.6757
273.983 87.6048
275.004 49.6128
276.158 78.9216
277.094 72.8134
278.063 70.8781
279.185 183.747
280.020 39.8082
281.183 73.9417
282.075 35.4074
283.178 48.7422
284.297 99.2678
285.353 50.6937
286.177 29.3438
287.187 31.6759
287.974 35.6227
289.194 21.644
290.116 32.5836
290.960 71.3539
292.090 9.86567
293.206 132.175
294.259 15.859
295.098 94.3711
296.141 69.1839
297.378 31.3916
299.891 81.1723
302.242 5.02935
303.132 14.2598
304.225 88.456
305.053 52.5321
306.309 97.5235
307.135 42.6085
307.883 12.1411
309.234 108.558
310.197 14.9303
311.225 14.197
312.273 7.55357
313.146 19.421
314.911 31.7978
317.091 68.2756
317.998 255.513
318.890 3570.53
319.954 627.558
321.109 355.961
322.057 108.348
323.026 100.76
324.272 29.6373
325.167 57.0475
326.277 19.9255
328.137 9.69017
329.123 7.35534
330.222 11.6436
332.035 5.40751
333.040 107.451
333.990 57.4406
335.212 149.003
335.936 160.637
336.960 125.359
338.092 37.199
339.001 36.2365
339.947 26.6031
342.060 13.3968
344.161 5.03784
346.166 67.2429
346.979 87.4598
348.008 156.949
349.023 68.8669
349.802 52.4731
350.837 115.561
352.150 28.4355
353.115 103.473
354.068 20.3828
355.190 10.6043
356.649 36.7843
358.345 2.79413
360.035 28.4896
361.174 25.0263
362.100 488.193
363.065 687.139
364.142 525.355
365.004 504.411
366.013 126.002
367.036 86.6537
367.951 205.831
368.970 45.6988
371.122 38.2901
372.132 130.156
373.155 114.765
374.291 39.4569
376.890 49.0562
378.054 19.9309
379.004 216.021
379.979 128.703
381.088 133.395
382.008 189.675
383.037 12.677
385.338 127.197
386.522 155.519
387.625 124.574
388.784 62.2821
390.094 628.128
390.983 1657.99
391.946 332.453
393.200 228.927
393.899 239.39
394.896 159.035
395.624 63.8934
396.941 149.438
397.562 60.2178
398.390 4.56138
399.630 1510.11
400.358 714.072
401.239 30.9869
402.144 322.105
402.781 35.1796
404.989 4.32197
408.304 137.555
409.008 186.409
426.785 20.2791
428.363 25.3868
432.340 16.3949
441.269 22.0687
442.516 29.8898
453.340 15.2038
461.316 5.41209
470.268 47.7798
473.347 42.0093
494.233 5.43804
495.535 49.6362
499.369 8.83729
505.168 13.9777
506.469 24.3033
507.869 29.5238
511.335 142.155
512.347 39.7995
516.345 93.3413
519.852 30.8478
532.701 16.8754
533.362 35.6666
534.850 26.0511
537.260 22.6791
541.555 40.7631
544.790 34.7634
547.165 7.09003
548.843 6.1799
563.258 61.7861
570.955 8.90485
580.393 149.101
581.295 104.826
582.289 26.0349
593.542 20.3879
598.354 1955.87
599.366 509.765
600.403 120.611
639.338 16.9593
642.209 17.6284
648.773 14.7508
651.533 95.8038
653.506 25.706
669.454 335.885
670.431 408.207
671.420 186.437
672.342 52.5128
688.460 45.035
689.934 9.06174
692.597 23.0803
713.313 15.9948
745.100 12.9191
END IONS

BEGIN IONS
TITLE=Spectrum8 scans: 790,
PEPMASS=408.72177 5119.59375
CHARGE=2+
RTINSECONDS=813
SCANS=790
101.05943 219.573
110.07117 594.694
120.08074 6966.68
121.08373 402.063
130.08635 253.02
147.11250 330.396
149.02332 709.569
191.11810 2708.35
192.12213 237.304
219.11299 976.126
251.14925 202.263
262.83328 188.689
266.16193 867.714
274.80157 191.175
278.02289 230.167
279.15872 492.748
280.86710 272.632
284.17215 900.202
290.79736 558.662
307.80933 300.287
308.80832 2871.95
309.80951 275.216
317.79626 283.888
318.79224 3937.15
319.79483 432.207
325.96854 272.998
326.81653 298.894
335.18631 248.121
335.80554 488.8
336.80246 1741.69
337.80283 199.609
363.79065 650.325
381.79803 379.703
424.23129 396.582
452.22665 542.131
495.26575 304.231
511.30093 237.94
523.26355 310.418
580.31549 356.571
598.33075 3028.69
599.33429 882.658
651.36487 318.715
661.65063 200.577
669.36865 1848.91
670.37115 444.538
END IONS

BEGIN IONS
TITLE=Spectrum9 scans: 797,
PEPMASS=1087.93982 10424.93359
CHARGE=2+
RTINSECONDS=820
SCANS=797
366.195 222.261
367.195 12.1113
384.322 48.3016
391.179 36.1816
392.289 2.76821
406.221 49.3082
407.200 7.18155
492.357 38.82
512.193 22.1372
563.164 20.8935
564.425 19.9709
599.338 7.54276
622.838 19.5046
634.416 21.9406
649.426 44.623
660.544 21.49
664.311 3.64827
665.489 30.0977
672.999 16.4102
676.346 32.9148
684.876 24.9631
691.943 21.6859
700.923 23.6708
702.914 15.7004
709.374 5.13113
711.961 167.013
715.447 8.18601
727.371 4.6739
732.695 23.0115
734.673 16.1884
735.441 11.8865
742.596 25.2575
746.211 4.16457
750.832 112.77
753.661 37.5667
759.683 609.408
760.640 267.455
788.336 19.5288
794.766 22.5656
798.360 24.8433
803.496 18.6454
805.375 26.551
806.561 77.8904
815.039 83.9813
832.875 41.2098
843.552 33.2837
851.944 7.97642
852.981 19.1395
861.079 543.189
862.037 43.5436
862.655 30.6353
863.364 3.03814
898.115 15.0655
906.513 15.2146
916.505 25.3039
933.790 64.7414
934.759 95.4364
937.880 10.6436
942.023 580.056
943.336 93.6574
950.852 28.3609
954.521 34.7388
955.590 11.9459
957.553 27.1766
960.307 65.7629
983.062 9.85662
985.546 44.5321
998.007 21.4053
999.321 20.9723
1005.982 37.9893
1015.158 211.14
1016.411 132.755
1019.512 7.52976
1022.604 18.7976
1024.879 14.9279
1026.034 25.1317
1026.683 19.0923
1032.563 27.9394
1053.637 26.577
1057.412 35.0024
1058.307 22.9203
1063.207 11.1925
1088.503 7.43553
1127.451 10.7047
1137.852 10.5043
1144.695 33.7233
1185.678 5.63146
1194.760 31.8976
1296.591 40.4556
1297.562 32.9009
1298.562 31.2704
1314.612 123.355
1315.882 109.228
1319.282 13.7883
1322.613 28.4717
1345.689 9.27922
1347.702 31.2534
1352.797 27.5311
1357.696 15.0889
1358.693 7.3861
1381.528 62.6371
1384.658 31.6226
1398.777 7.9194
1423.690 20.6274
1460.798 38.9052
1461.793 19.4147
1462.790 18.7312
1463.562 8.9979
1464.637 61.9814
1466.710 39.7236
1481.636 110.449
1482.749 27.6135
1483.788 40.9371
1484.568 26.9299
1499.648 121.303
1500.686 217.947
1501.686 41.3769
1517.624 889.27
1518.651 558.987
1519.672 430.909
1520.482 59.6381
1543.784 5.93559
1559.795 37.6604
1570.781 11.6088
1593.387 19.7843
1603.356 5.92392
1605.702 9.76837
1622.880 28.6218
1627.678 83.5685
1628.738 181.318
1629.623 75.9464
1630.898 33.4628
1645.635 25.5589
1646.701 69.0118
1647.813 35.8535
1663.801 292.726
1664.905 256.561
1665.815 187.481
1666.767 37.456
1679.787 13.1517
1681.952 13.5347
1690.706 11.1395
1721.711 19.2945
1789.855 59.3406
1791.802 25.2253
1809.921 88.6341
1810.947 199.903
1811.947 29.4629
1869.363 8.93463
1882.757 32.4008
1884.067 15.653
END IONS

BEGIN IONS
TITLE=Spectrum10 scans: 798,
PEPMASS=1087.93982 10424.93359
CHARGE=2+
RTINSECONDS=820
SCANS=798
126.05465 251.355
138.05492 1316.9
168.06543 637.552
204.08696 914.959
342.00189 276.32
366.13986 393.392
429.08878 1596.52
458.25085 198.742
END IONS

BEGIN IONS
TITLE=Spectrum11 scans: 819,
PEPMASS=733.28180 4243.89160
CHARGE=2+
RTINSECONDS=841
SCANS=819
224.939 6.78291
232.005 23.2373
235.166 58.1692
245.151 4.05723
258.199 16.5693
263.120 54.6084
270.169 38.555
295.173 14.5067
296.083 9.09178
300.247 4.53369
332.233 32.0787
348.402 12.0249
358.081 8.37702
363.556 7.59529
381.089 23.9244
383.211 13.6271
384.294 22.401
388.078 9.60348
389.198 12.289
397.749 14.2408
402.471 5.68281
403.253 17.1506
411.284 5.26402
414.383 5.32493
415.221 41.3787
423.094 6.16496
438.198 20.0124
443.351 23.8143
447.782 20.6441
449.178 4.68153
449.915 13.8025
450.687 16.32
489.260 25.1138
494.312 102.229
495.309 56.1635
516.096 16.0071
517.994 25.8932
532.024 5.41021
537.185 21.8982
540.687 26.4883
548.357 35.0172
550.108 4.88103
555.991 18.0242
557.926 13.735
561.166 12.6367
565.246 137.596
566.541 38.3837
567.166 15.7368
571.213 19.2777
577.254 39.2418
585.425 11.51
591.641 11.0969
593.226 25.4664
599.865 8.22747
602.529 406.87
604.313 14.3662
605.074 23.0011
607.742 36.3834
612.885 13.0149
616.304 4.91206
621.903 39.1765
624.143 13.611
627.815 7.68297
628.998 16.0433
630.106 25.6297
632.289 13.3387
634.241 8.68018
635.316 5.89145
640.137 27.8671
643.360 19.5488
644.128 16.203
645.258 71.6348
646.600 36.2315
649.309 22.9849
652.575 4.82031
659.083 83.2521
659.758 6.48338
661.422 53.1324
664.690 31.6156
670.813 27.7413
672.308 26.557
673.759 18.0045
675.797 11.572
682.942 126.671
684.355 28.0927
686.710 24.0654
687.474 25.4885
688.829 11.749
692.022 39.6567
693.671 16.6158
697.186 23.9118
698.344 100.401
701.111 35.1934
702.710 180.199
703.383 35.9608
705.899 34.8122
706.665 33.4902
707.815 55.1669
710.942 69.6625
711.991 77.8119
712.862 64.9159
713.873 58.8314
715.032 151.699
715.874 140.012
717.245 17.7895
718.995 60.0755
719.772 72.7093
724.287 200.542
725.003 85.8157
726.214 17.5726
767.853 126.489
789.413 194.584
790.470 48.311
791.331 16.3103
817.497 21.7548
828.518 10.9836
833.022 27.6093
841.379 6.27157
849.007 69.2541
873.413 91.1776
874.394 5.93412
884.101 42.6908
900.585 91.0186
901.691 33.2116
902.392 8.85943
907.557 19.9707
910.429 13.3521
918.415 86.1167
919.341 14.0705
920.560 17.83
923.009 29.7971
928.267 7.96366
932.927 15.1814
944.450 30.0106
954.380 29.7757
955.353 14.5209
968.716 11.6299
972.499 58.711
973.420 19.885
983.104 36.9267
990.411 45.8743
1017.567 6.43155
1030.619 20.9612
1033.486 140.594
1034.372 108.353
1035.316 49.0715
1058.479 5.47185
1061.622 22.5096
1086.635 21.1138
1087.555 29.5398
1104.460 252.062
1105.444 95.0389
1106.539 60.5041
1162.491 16.1049
1186.435 13.582
1190.501 15.6932
1192.272 19.098
1203.595 168.017
1204.536 72.9457
1205.374 18.1608
1249.648 36.6032
1296.628 12.0081
1319.377 46.6453
1320.471 61.5777
1339.660 8.11417
END IONS

BEGIN IONS
TITLE=Spectrum12 scans: 820,
PEPMASS=733.28180 4243.89160
CHARGE=2+
RTINSECONDS=841
SCANS=820
152.71997 197.091
235.07545 418.759
263.06827 518.836
270.14603 466.494
326.96280 255.534
429.08768 1364.37
1033.40588 420.006
1034.42786 207.353
1104.42688 632.074
1105.41748 227.079
1203.51123 238.725
END IONS

BEGIN IONS
TITLE=Spectrum13 scans: 823,
PEPMASS=489.19034 3395.07300
CHARGE=3+
RTINSECONDS=844
SCANS=823
159.846 5.91709
170.058 6.92692
172.033 4.55052
173.070 6.05901
175.034 31.3708
190.872 11.4003
199.000 4.83555
200.127 78.0857
200.947 4.19845
202.001 28.1099
205.055 9.76044
210.088 11.9372
211.986 6.59853
217.331 47.7281
218.064 12.5503
222.170 30.992
230.137 28.598
233.193 3.15471
235.186 347.319
236.259 113.861
237.209 16.1866
244.151 10.3086
245.989 71.9656
247.017 31.0228
249.327 17.2067
259.084 12.6195
260.135 36.73
261.030 20.7185
263.124 198.601
263.897 11.8084
265.652 54.8722
267.843 13.5562
270.320 124.345
273.095 11.896
273.856 13.6504
274.700 33.7358
281.026 13.3062
285.135 19.4817
290.847 12.1289
297.096 12.7446
299.234 10.3527
301.083 20.2173
302.223 30.2726
303.167 6.6761
305.733 16.3777
306.539 49.3784
311.248 9.88861
314.122 9.41434
316.151 29.553
319.291 18.9166
324.334 7.54872
326.133 11.0127
327.117 20.4089
328.486 41.8617
329.457 23.9992
330.079 17.6484
331.253 63.4221
333.012 65.8359
334.443 17.2377
337.058 10.2908
338.025 20.4428
341.176 10.0216
341.819 14.7975
342.995 17.7505
344.007 23.1301
345.003 4.65754
346.337 40.8994
346.992 8.0413
348.091 33.0851
349.779 18.2196
350.999 63.4962
351.844 11.7226
352.854 40.3782
354.117 16.8773
355.339 30.8215
356.305 76.5908
358.105 65.7215
359.183 123.266
360.109 125.585
361.069 89.5091
362.237 59.0006
363.210 44.6727
363.934 4.79389
365.185 19.9258
366.734 28.2989
368.291 62.6986
369.415 19.6214
370.256 17.3832
371.166 13.5688
372.102 49.7159
374.189 28.7814
375.008 23.9955
377.199 210.067
378.109 87.6542
379.245 24.2095
382.283 13.8916
383.090 33.7058
384.167 16.0227
385.070 27.0222
386.071 17.1191
387.199 9.32822
388.098 14.3436
388.988 34.3424
390.271 45.6126
391.169 15.529
393.259 7.49036
394.546 142.005
395.290 165.787
396.072 37.3482
399.107 105.827
400.191 120.059
401.003 1411.99
402.058 785.086
403.624 9.10916
404.409 48.8941
405.411 5.11542
408.089 22.3845
409.184 21.5128
411.224 24.358
413.163 21.5028
414.029 82.0264
415.064 81.3431
416.092 114.895
417.231 105.976
418.128 56.8705
419.043 27.8483
420.092 17.1344
423.257 41.3234
423.892 19.3952
425.007 66.3566
425.966 20.2909
426.783 122.999
427.897 91.7115
429.158 172.296
430.244 165.965
430.998 150.44
432.139 33.077
433.274 16.8169
434.839 9.25883
435.912 23.5294
440.335 21.5774
441.048 7.25233
442.994 422.131
443.884 235.802
444.506 124.248
445.343 106.3
446.174 93.8743
447.870 121.914
448.894 65.8316
450.689 44.4533
451.702 132.64
452.903 84.0028
453.767 110.827
454.519 10.5944
455.886 175.619
456.942 89.4169
458.120 157.12
458.970 60.8428
459.995 62.7267
460.759 128.476
461.470 22.1616
462.198 86.2707
464.034 26.6727
465.807 11.4421
466.879 68.1661
467.724 125.529
468.932 122.516
470.129 293.579
470.917 1004.5
471.924 632.169
473.119 186.788
473.994 106.333
475.096 56.3128
477.025 103.432
477.628 44.2955
480.265 644.998
481.389 99.2796
482.617 32.8196
489.040 85.442
489.900 43.8034
491.348 68.7976
497.101 16.0101
504.884 24.3492
511.452 24.0338
517.210 31.1855
518.275 10.0495
523.885 13.2533
531.190 34.0896
540.168 4.09853
543.263 9.3574
548.232 35.0003
552.811 1460.08
553.875 383.598
556.281 28.3803
558.619 57.4132
565.183 60.1248
572.312 13.5197
584.300 12.5171
602.372 2276.81
603.320 522.17
611.297 21.6221
618.843 40.5021
630.817 6.26008
632.740 11.2338
659.177 10.9269
660.338 24.9582
666.945 10.3454
677.398 26.6272
680.018 36.0267
682.849 294.741
683.895 52.1018
684.534 16.8682
702.916 35.4888
733.345 28.9555
752.187 63.4042
763.619 6.71591
765.862 10.5895
767.357 16.0073
778.570 9.656
789.669 31.7669
834.383 18.0431
865.713 23.1297
930.632 14.7352
1004.453 31.9326
1033.911 5.15607
END IONS

BEGIN IONS
TITLE=Spectrum14 scans: 824,
PEPMASS=489.19034 3395.07300
CHARGE=3+
RTINSECONDS=844
SCANS=824
178.21169 182.136
235.07494 1003.54
245.98209 1135.33
263.07004 643.195
264.96240 235.587
324.97659 224.096
358.10562 218.943
395.16507 217.414
398.61374 190.07
400.98370 849.46
401.97900 286.979
418.99414 1133.18
420.00015 347.874
429.08984 1086.93
450.67642 280.377
459.68845 287.008
488.11203 254.128
489.05283 918.012
490.06458 398.353
517.19897 345.43
517.70288 374.059
552.71619 1428.09
553.21680 637.039
553.71429 392.026
602.25122 1463.95
602.75421 809.802
603.25372 459.694
682.75830 381.976
686.96283 202.479
702.27783 243.535
1439.93604 200.784
END IONS

BEGIN IONS
TITLE=Spectrum15 scans: 880,
PEPMASS=480.21716 1576.47070
CHARGE=2+
RTINSECONDS=900
SCANS=880
141.132 4.65217
149.200 17.054
155.934 15.2826
163.015 7.48448
172.050 40.7748
173.155 3.8905
181.018 10.1757
184.029 14.927
193.894 132.001
194.861 32.2255
196.004 28.7316
202.989 18.0422
205.005 22.1547
208.888 31.9343
217.141 11.1233
223.027 11.4016
229.079 10.5904
232.181 7.47428
234.941 3.78912
237.207 26.6753
238.964 12.4173
241.273 7.6139
242.186 5.41149
243.961 5.25751
245.765 12.5019
246.777 16.3151
251.920 6.69812
253.152 7.99521
254.096 6.60528
256.174 15.306
256.962 35.0234
262.436 12.5107
266.236 29.8125
267.095 5.80285
270.074 15.0217
274.260 7.18036
279.072 7.33571
279.960 12.3949
281.018 26.8738
283.115 6.70204
288.174 10.2508
290.095 3.16547
290.882 17.1297
295.774 22.9596
297.973 27.1087
298.974 19.3189
303.299 35.6103
305.001 17.0564
306.186 596.348
307.191 46.9565
308.156 43.264
308.966 8.76412
310.077 8.51921
311.666 54.3599
313.248 14.4368
317.128 66.784
317.982 60.1243
318.939 337.727
320.089 10.2178
321.025 8.48818
322.098 66.5111
323.049 29.6512
324.453 58.3428
325.190 3.96702
329.428 45.7917
330.225 5.03941
330.907 19.3544
332.253 44.7971
333.212 7.07609
334.389 65.5305
335.535 47.8255
336.168 37.5139
337.903 39.8129
339.122 21.1112
339.992 9.30707
341.140 14.8146
342.005 14.3351
345.322 7.1057
346.151 28.3504
347.349 12.4434
348.230 5.02996
350.084 826.984
351.157 134.501
352.096 106.63
353.034 31.4684
354.321 53.0391
354.950 5.94966
356.902 10.0288
358.210 25.9101
361.997 31.1768
363.125 105.959
363.804 122.651
365.871 22.6282
367.284 38.3295
368.242 371.593
369.135 80.8171
370.267 14.3162
371.157 21.3977
372.072 24.085
373.173 102.114
373.872 52.2289
374.951 18.7714
376.079 8.46477
377.339 71.4798
377.995 18.6224
378.919 44.8403
379.795 19.6546
380.984 7.11171
382.165 21.4018
384.317 39.9187
386.874 14.278
388.147 82.1919
389.399 57.1471
390.215 176.8
390.922 202.923
391.885 117.959
392.948 60.585
394.160 49.8465
395.199 19.5757
398.630 38.3283
399.826 28.7259
401.874 39.5905
404.163 39.9444
405.120 54.4441
405.922 93.9883
406.857 238.482
407.998 86.2081
409.080 74.6307
409.896 3.79511
411.318 6.70472
411.989 38.2358
413.265 61.2936
414.770 11.9721
416.152 36.1518
417.117 61.8346
417.946 46.3041
418.966 80.1481
419.974 156.253
420.975 263.681
421.917 41.972
422.871 124.95
423.762 9.48873
424.885 73.7149
425.571 4.17354
427.318 45.3709
429.224 14.986
432.338 163.881
433.895 595.527
434.948 235.684
435.895 249.814
436.931 153.593
437.992 79.757
438.961 145.922
439.891 159.762
441.144 5.9762
441.849 62.4485
444.009 107.784
445.007 84.5415
446.197 88.7738
448.045 37.44
449.979 113.353
451.050 92.7549
452.023 20.4669
452.898 179.741
453.835 10.463
457.391 147.065
458.078 152.987
459.120 53.8606
459.792 12.7827
460.433 20.5873
461.918 744.13
462.874 814.186
463.970 86.7679
465.302 159.424
465.974 76.6889
467.036 4.6173
467.915 265.117
468.899 157.276
470.820 423.411
471.766 251.981
479.932 71.3047
480.815 80.0739
482.578 5.6966
500.726 11.6967
511.878 31.6167
518.146 7.4672
525.900 26.354
534.828 34.2746
537.528 22.606
546.998 32.7513
561.261 25.5857
569.962 48.0793
602.513 11.5929
607.508 52.8841
618.448 7.6367
660.184 8.73183
672.861 27.9301
673.693 34.8307
676.355 48.1935
681.113 24.8689
708.021 11.4476
718.446 24.4831
732.443 14.1021
757.365 35.416
762.446 11.7616
828.778 31.3852
830.574 5.07711
841.552 25.0951
871.202 17.5184
END IONS

BEGIN IONS
TITLE=Spectrum16 scans: 881,
PEPMASS=480.21716 1576.47070
CHARGE=2+
RTINSECONDS=900
SCANS=881
146.18375 186.085
149.02350 525.325
167.03650 253.731
193.96629 1783.52
211.97598 684.234
228.39606 186.658
279.15936 572.032
308.80905 278.954
318.79269 680.988
330.61145 191.759
363.79099 476.693
END IONS

BEGIN IONS
TITLE=Spectrum17 scans: 927,
PEPMASS=748.74701 5457.10889
CHARGE=2+
RTINSECONDS=945
SCANS=927
223.103 7.08167
237.211 6.52519
263.047 22.611
269.181 21.2681
273.109 4.87139
276.291 7.15339
277.224 23.4428
309.329 8.95298
313.076 17.7115
320.178 5.76806
330.005 19.5814
336.064 15.8652
337.410 26.6367
348.192 17.1346
358.222 7.84587
377.314 15.4042
378.013 16.4465
391.371 18.1644
392.170 4.1325
419.242 17.2829
433.023 25.5059
437.372 47.1867
438.163 19.308
442.181 16.18
446.208 14.2173
459.271 18.3017
467.430 10.1074
475.309 22.2842
487.920 19.8579
491.276 3.28725
501.256 2.58806
506.024 28.5536
513.489 4.39212
514.242 16.1778
518.576 36.254
530.156 4.65651
531.178 29.2546
532.903 8.06468
535.247 28.3672
544.833 17.1944
548.226 40.9368
549.265 9.40183
553.100 17.6871
555.331 11.2032
558.816 4.63097
559.663 3.31451
561.263 17.6527
562.240 13.4726
562.868 31.5666
566.258 13.9101
574.213 9.57559
574.857 21.4928
584.328 10.9563
596.155 15.8987
598.111 130.469
599.209 43.2885
600.805 22.2988
604.486 17.7736
606.319 30.3545
610.770 36.8283
611.425 10.165
613.234 16.574
616.166 36.7705
618.557 22.078
619.275 35.908
620.192 36.6663
620.933 10.1977
622.752 12.3155
624.895 55.8736
627.118 35.2752
628.851 5.97438
630.399 60.9027
632.336 20.6163
633.878 660.259
634.848 9.06059
637.237 54.075
641.840 29.0786
643.216 38.12
644.166 20.9621
646.781 68.9609
648.088 14.9234
651.247 9.61383
657.042 26.4943
658.867 11.5203
659.924 70.4274
661.037 43.6252
662.785 14.8753
666.089 13.9862
667.008 7.77135
669.124 21.2729
672.983 43.1553
676.190 81.0028
677.167 13.2192
681.427 33.5616
684.788 56.506
685.675 22.1973
686.328 11.1135
688.762 23.0685
689.792 88.8184
691.181 57.8294
692.764 8.88044
695.380 133.682
696.216 14.1989
697.339 39.8355
698.685 78.7122
699.485 47.588
700.813 53.0797
702.414 42.3653
703.154 35.1453
704.157 30.4161
705.647 8.46817
708.107 225.074
708.975 7.04978
709.576 21.9922
710.242 46.0964
713.272 312.407
714.314 8.81576
715.418 103.423
716.914 10.6861
718.737 45.1279
720.528 91.194
722.036 111.357
725.206 33.3327
726.170 206.295
727.359 61.7974
728.540 153.076
730.560 224.303
731.235 275.797
731.922 55.9245
732.837 139.876
733.982 62.3208
736.141 35.1014
739.521 188.061
740.535 48.4781
747.625 6.00572
749.233 38.3029
762.645 10.3721
766.303 43.6626
767.217 11.4094
772.334 7.58416
784.299 85.9714
786.135 46.6837
807.413 4.65737
813.268 51.8372
824.814 139.859
828.421 14.7457
854.496 17.369
861.518 55.4906
863.516 64.2106
881.333 22.8302
906.813 4.70904
920.317 28.8322
931.320 116.889
932.353 53.7454
940.314 24.0206
945.832 16.286
967.405 19.391
974.356 31.2394
990.591 25.8523
1030.092 26.8962
1040.349 11.6526
1042.448 40.8125
1046.388 130.572
1047.489 13.1214
1048.435 5.63626
1087.156 9.85393
1103.352 125.029
1104.411 39.9938
1186.373 9.00294
1202.381 5.03205
1203.388 20.8942
1204.378 13.7277
1207.530 16.5923
1221.464 34.8648
1234.273 4.05528
1237.525 10.5219
1266.454 14.5951
1267.418 31.348
1268.456 10.8685
1314.288 29.5793
1328.563 7.01191
1350.385 3.42284
1420.484 54.6231
1475.868 6.40886
END IONS

BEGIN IONS
TITLE=Spectrum18 scans: 928,
PEPMASS=748.74701 5457.10889
CHARGE=2+
RTINSECONDS=946
SCANS=928
136.07568 476.293
429.08792 1220.56
784.25067 309.543
END IONS

BEGIN IONS
TITLE=Spectrum19 scans: 945,
PEPMASS=616.80273 2294.30737
CHARGE=2+
RTINSECONDS=962
SCANS=945
192.153 17.351
207.059 10.3513
208.707 46.1041
214.253 6.19449
230.245 18.2383
231.447 8.99166
235.020 9.11112
255.021 11.2216
259.145 18.7732
260.149 27.9848
271.043 9.46838
285.972 4.99147
287.348 20.6452
293.582 25.0492
294.362 4.49264
296.263 10.0805
297.031 8.87414
298.379 6.87652
310.097 8.26838
314.021 23.9923
316.053 7.13778
317.846 3.74287
321.078 14.3021
322.842 7.75202
324.047 24.6418
325.075 11.6309
330.459 4.5699
338.076 28.3605
339.314 20.0046
346.328 10.3454
348.239 37.7199
349.213 15.5345
351.798 10.0115
354.578 4.13101
355.222 21.9729
357.777 33.2687
359.203 27.9309
361.352 7.40759
362.948 6.34101
371.028 7.4068
376.186 19.7922
377.303 11.8396
379.016 17.4895
380.927 4.61895
385.118 19.3457
388.990 24.6945
394.544 37.3598
395.742 11.3075
396.866 14.3831
399.413 6.24301
405.183 22.1246
412.422 22.0896
413.299 7.97072
415.359 25.899
416.377 11.157
421.031 5.05571
423.018 22.9116
426.354 11.4072
430.281 11.7193
432.383 49.1512
436.977 10.0134
438.281 29.0793
440.397 9.13532
442.105 19.5994
444.171 21.1208
445.143 16.7396
447.037 16.1524
449.584 26.8474
451.587 60.3154
453.138 12.1555
457.570 18.7397
458.281 5.45452
459.757 11.6169
461.901 27.5044
462.841 3.83075
468.245 2.1815
469.260 30.3496
470.522 66.7957
471.213 66.0059
472.005 11.352
473.318 16.4397
475.857 16.986
478.652 17.4413
480.022 19.2054
483.671 6.01631
485.126 65.9045
486.600 56.2439
487.469 6.48912
489.064 54.0454
490.357 18.8134
491.566 36.86
495.540 9.66703
496.352 7.21122
498.431 20.1861
499.508 43.3746
501.915 62.6347
503.344 13.5408
504.753 17.9352
506.360 31.8209
508.458 27.7108
510.788 33.9817
513.342 4.49388
514.544 60.7719
515.464 41.2059
516.411 89.506
523.231 19.4111
524.261 20.5547
526.206 33.3646
527.982 101.116
528.879 163.483
530.048 82.6244
531.206 14.2131
532.314 15.8589
536.452 53.2354
540.889 3.03253
541.783 18.5214
542.787 49.741
543.599 47.3244
544.633 220.199
545.740 167.309
546.909 43.9677
552.999 44.5086
554.036 11.9448
555.303 97.5859
556.919 9.04218
557.829 25.4346
559.526 28.1667
562.311 32.2216
563.879 163.906
565.158 90.1381
568.584 20.6593
570.588 189.193
571.743 214.79
573.064 119.506
574.126 117.008
575.680 13.0166
576.293 167.955
577.577 106.45
578.871 45.6226
580.110 100.938
581.369 61.0788
582.323 110.238
583.312 48.1697
585.421 8.12812
586.729 12.0959
588.091 78.238
588.850 49.653
590.198 87.6027
590.915 66.8096
592.533 42.3354
594.153 81.7334
596.777 51.2653
598.279 116.957
599.350 435.591
600.130 262.46
601.205 40.7652
603.215 113.831
605.044 51.4164
605.692 30.7467
606.458 10.5148
607.900 719.594
608.895 75.9975
610.649 42.838
612.677 14.4462
617.529 30.7803
621.412 13.4253
623.803 5.8178
633.398 186.347
634.316 54.3799
635.622 11.5863
639.281 8.25002
640.217 24.5696
657.343 22.2242
662.841 27.0928
664.407 10.4642
666.561 10.5144
671.375 31.8586
676.076 100.95
697.100 55.5697
700.690 71.4575
707.332 5.34566
708.187 31.4752
726.163 52.1618
730.456 39.5277
745.488 6.43026
746.645 34.1781
748.550 30.4868
763.817 20.0883
779.399 59.6918
785.656 11.9702
803.709 47.9688
804.410 12.8259
827.469 29.8366
833.576 6.88655
840.521 22.0407
845.922 10.1831
855.353 20.2613
860.579 10.8553
861.529 20.7127
872.434 10.5665
896.436 17.4199
897.507 37.1292
899.693 14.2699
900.524 27.794
908.595 22.327
917.433 7.95663
918.500 23.712
974.651 41.4619
1001.868 14.616
1024.247 40.2365
1031.515 6.74816
1041.426 7.56075
END IONS

BEGIN IONS
TITLE=Spectrum20 scans: 946,
PEPMASS=616.80273 2294.30737
CHARGE=2+
RTINSECONDS=962
SCANS=946
227.004 4.24556
229.386 9.02472
231.263 3.31085
234.110 4.41373
238.058 11.4998
246.663 5.81966
257.215 5.0471
259.661 18.6396
261.108 6.34662
262.218 14.9683
267.108 14.9935
269.934 16.6664
281.162 19.7778
287.401 15.9286
305.025 5.47539
307.178 18.2398
311.198 15.1825
319.058 29.5806
333.079 14.0976
334.157 8.21199
336.972 26.67
345.211 11.7846
346.076 12.0924
355.125 5.46053
356.375 5.082
357.204 25.1398
358.217 49.3039
359.189 153.828
360.054 47.7682
361.288 10.5048
362.191 21.9014
364.185 4.74235
365.106 15.2622
367.085 4.07444
375.236 14.3595
376.255 2.95073
377.126 7.61268
378.617 22.0185
380.236 12.7008
380.855 9.14665
382.248 23.6347
382.929 8.46059
391.434 9.72321
393.302 39.094
394.324 3.30292
398.365 30.3588
400.986 8.28177
403.089 51.1723
404.696 7.2273
408.271 4.62383
412.174 2.94421
417.842 21.0195
428.320 11.7144
430.184 6.52908
431.138 23.8218
432.331 45.377
433.570 56.669
440.973 6.90721
442.865 15.2382
444.810 12.2422
446.799 6.46888
450.724 8.03851
451.429 9.85281
452.124 9.69131
453.291 6.4114
457.133 7.80834
459.313 18.9926
461.354 15.3628
464.058 5.9685
464.989 56.5506
469.356 118.124
470.209 19.7018
473.271 2.63669
474.884 14.9073
480.724 13.9547
482.135 17.9686
483.422 49.2303
484.669 42.4941
487.610 77.2953
488.241 64.0988
489.285 84.4256
490.315 44.3918
491.135 19.8105
492.165 13.8603
492.978 10.9596
494.724 31.896
496.105 8.61136
497.107 7.24552
497.913 7.50884
500.855 43.9369
501.756 5.447
504.278 52.3292
506.146 13.2106
507.050 14.301
507.672 6.04909
509.603 7.99061
510.231 9.686
511.226 19.1387
512.262 14.1588
513.132 18.0767
514.832 20.6221
515.830 45.6562
516.709 5.59353
517.762 5.71416
518.773 44.0028
521.720 14.6766
524.266 36.7061
524.896 10.6869
525.623 35.7442
526.758 39.1497
527.962 49.3372
528.677 136.289
529.974 120.896
530.703 19.8343
533.391 72.2004
536.889 21.9663
538.687 25.0745
540.898 35.6604
541.960 66.9187
543.085 55.7339
544.320 58.1781
545.041 119.671
546.593 23.4801
547.744 15.9771
549.561 23.684
552.555 56.0643
553.444 34.5435
554.536 5.102
555.271 19.0374
556.782 51.5206
557.628 49.1484
558.399 49.378
559.178 29.5433
560.018 49.3536
561.466 35.7863
563.658 28.1636
564.344 69.0721
565.954 124.053
566.575 31.366
569.264 70.138
570.109 79.7753
570.830 177.914
571.901 133.841
573.131 47.8025
576.133 115.105
579.164 62.429
581.038 114.13
582.146 82.2263
583.247 89.937
584.009 68.2842
584.729 52.5903
586.544 131.614
587.529 48.3541
589.306 66.7436
590.283 10.0306
593.258 41.0831
594.274 72.8512
595.746 174.93
597.271 9.43941
598.528 394.634
599.169 171.468
600.146 346.322
601.237 51.7374
603.681 28.3874
605.754 172.342
607.393 25.5674
608.015 327.577
608.957 65.3167
616.044 44.9508
616.791 6.97066
617.984 7.90893
633.336 145.118
634.463 86.8811
635.406 20.9235
636.331 14.25
639.317 84.2103
640.672 9.62629
642.260 9.39967
643.158 35.7793
646.494 4.5514
667.769 41.1451
678.083 8.51716
680.013 72.7291
686.506 8.56599
691.742 83.6599
695.334 16.0804
696.262 13.7572
698.454 8.56909
715.766 43.2328
720.528 11.5241
726.410 20.3064
727.576 22.563
742.009 16.4203
745.014 109.866
746.765 22.4031
747.625 34.6186
748.466 4.2595
753.583 32.2034
755.584 9.81312
758.166 49.2116
763.262 25.3228
765.711 83.6813
784.685 43.4817
786.926 26.6125
789.506 19.485
801.204 12.2819
803.444 32.4087
804.931 40.8647
805.577 6.78117
814.369 34.5937
831.375 64.9533
833.410 7.99044
841.420 10.5227
850.885 43.6034
854.538 39.5741
857.504 26.7995
858.564 4.32484
860.421 40.6889
861.403 56.1861
890.676 9.24191
917.461 19.9496
918.513 22.4192
939.780 8.32673
974.629 54.0256
975.452 10.3175
981.920 9.24619
986.859 19.5403
1040.514 27.4102
1043.611 23.1558
1062.777 12.1106
1118.427 8.63609
1164.907 4.80413
1198.614 11.2952
END IONS

BEGIN IONS
TITLE=Spectrum21 scans: 947,
PEPMASS=616.80273 2294.30737
CHARGE=2+
RTINSECONDS=962
SCANS=947
122.61125 189.49
265.69992 214.147
341.00290 215.07
429.08713 1191.92
633.33081 396.767
650.95038 232.883
751.31866 212.68
END IONS

BEGIN IONS
TITLE=Spectrum22 scans: 952,
PEPMASS=384.77216 3690.38330
CHARGE=2+
RTINSECONDS=967
SCANS=952
117.150 8.66627
123.371 14.2257
126.055 34.0749
129.120 34.9616
131.090 9.07494
142.103 6.77865
143.004 38.3882
144.104 20.6601
144.878 4.6299
147.027 3.75383
149.000 12.0984
154.913 3.35218
157.972 22.1278
161.021 18.9941
162.022 18.7564
168.118 7.27306
173.140 15.3901
175.516 16.6813
179.958 12.9559
182.896 6.23964
184.235 161.435
185.091 12.7356
185.913 8.36664
187.019 10.5589
189.042 28.4388
189.987 13.7043
193.195 159.296
195.089 19.8918
196.955 15.3095
197.983 24.7631
198.978 7.35167
201.963 75.1555
203.035 22.5438
203.961 40.5852
205.195 7.26788
206.115 25.4023
206.747 22.3796
210.076 19.3941
212.040 14.9733
214.086 4.28406
215.225 13.2869
216.211 8.50154
217.158 5.60847
218.221 8.67192
221.170 8.9056
222.209 11.8931
225.152 6.72543
226.028 2.88318
227.175 42.7973
228.110 24.0817
229.052 34.5797
230.939 30.9488
232.834 13.7305
234.416 544.333
235.812 65.8833
236.745 45.6431
238.011 7.37622
239.090 78.2692
240.235 31.0003
241.032 48.1787
242.123 47.8949
243.906 45.8545
245.373 28.1595
246.846 22.7309
248.389 23.3566
249.284 10.6703
251.165 83.3307
252.111 25.832
252.922 17.8488
254.257 30.7524
255.048 77.5304
256.024 51.4688
257.121 84.5857
258.010 29.3683
259.032 86.4358
260.008 17.1797
261.067 4.37235
262.455 77.896
263.684 39.9681
264.652 87.9092
266.021 52.1545
267.187 17.8646
268.164 32.6794
269.153 52.8065
270.127 47.8736
271.075 74.6245
272.064 30.039
273.088 89.6868
273.957 8.19687
275.170 58.0441
276.098 26.3806
276.881 32.93
277.866 167.188
279.104 22.0274
279.955 51.0232
281.069 19.3914
282.179 52.1227
283.109 31.5155
284.163 72.2004
284.832 213.261
286.022 123.513
287.218 20.7996
287.982 15.8644
288.914 16.5738
291.379 76.1465
292.263 29.8353
293.144 84.6796
294.098 167.914
295.106 191.645
296.081 178.36
297.154 266.917
298.127 185.058
299.072 37.844
300.111 74.0949
301.347 28.0328
302.345 191.22
303.178 4.35032
304.323 51.4692
305.013 14.4156
306.540 19.547
307.177 12.1836
308.686 111.122
310.144 104.683
311.137 242.694
312.093 185.723
313.099 115.186
314.154 159.531
314.882 619.789
315.837 87.1073
317.170 10.8731
318.442 39.401
319.051 24.7068
320.042 175.746
321.356 52.5393
322.130 184.206
323.104 135.577
324.104 199.197
325.204 141.496
326.018 307.316
327.247 185.508
328.272 123.462
329.099 107.308
330.017 37.7347
331.214 22.6555
332.387 55.3267
334.956 5449.63
335.993 451.284
337.405 97.1571
338.062 422.534
339.066 774.31
340.008 452.934
341.065 667.818
342.024 215.59
343.223 490.979
344.073 510.017
344.964 173.271
346.901 10.5705
347.819 51.9394
348.976 47.7439
350.039 50.0614
350.885 30.9583
352.069 36.0915
353.063 258.587
354.010 278.878
355.134 312.949
356.063 335.769
357.067 273.371
358.054 164.161
359.017 85.0061
359.708 16.8042
360.907 85.6998
361.968 394.951
362.995 139.322
363.858 136.252
364.939 143.621
366.063 1075.41
367.082 1682.37
367.937 2375.02
369.171 408.776
370.191 193.246
371.377 89.6771
372.457 152.614
373.328 52.4676
374.174 21.18
375.012 62.601
376.023 1139.02
376.956 156.483
378.167 157.288
379.880 25.4624
383.890 290.497
385.014 273.989
385.880 558.922
386.743 32.4637
387.367 8.61821
388.882 18.5451
395.284 14.0147
400.869 14.7126
403.286 29.3047
403.974 34.9378
407.887 4.23603
419.421 14.3045
435.253 21.6163
435.906 13.3128
438.340 44.2383
441.632 19.1409
442.450 37.7966
464.869 33.6389
467.465 99.7421
468.343 7.17584
469.119 23.306
482.256 8.51905
483.347 25.6301
488.897 9.61211
503.836 18.1502
508.594 18.2122
510.351 9.31732
528.240 29.5842
529.296 29.2809
534.359 12.4414
541.091 14.6035
545.751 31.5176
567.420 10.227
576.843 68.6083
584.123 35.141
585.391 50.2968
596.275 4.08904
608.102 15.3553
628.446 90.7919
629.553 29.9662
630.625 7.45809
636.402 13.7226
668.115 16.0327
671.730 4.21222
684.912 6.55838
697.993 5.18531
699.843 17.4068
END IONS

BEGIN IONS
TITLE=Spectrum23 scans: 953,
PEPMASS=384.77216 3690.38330
CHARGE=2+
RTINSECONDS=967
SCANS=953
149.02356 282.231
193.13869 257.554
234.17737 1035.94
234.68028 475.605
279.15952 445.674
284.68384 1038.78
314.71222 1095.92
318.97806 206.763
334.72760 6091.1
335.22891 2662.4
335.73187 461.517
345.82388 259.968
352.98175 237.881
383.83957 465.444
384.27563 247.664
384.77194 8163.2
385.27347 3710.25
385.77362 920.597
399.79294 200.186
402.96365 1189.26
403.96756 399.727
421.83224 967.108
439.84250 1929.86
607.11377 212.039
END IONS

BEGIN IONS
TITLE=Spectrum24 scans: 970,
PEPMASS=583.78802 8305.67676
CHARGE=2+
RTINSECONDS=983
SCANS=970
181.072 11.4951
183.040 37.0938
195.284 22.7443
201.064 33.7854
212.995 3.05061
228.312 5.18273
229.178 174.885
230.129 22.1634
231.140 8.23485
236.218 16.5828
246.217 16.6782
257.318 17.1398
261.394 60.2688
276.093 17.0827
282.347 39.4804
298.214 25.1556
306.104 12.974
312.311 15.3678
325.037 34.3556
326.091 11.3005
339.325 19.3724
342.236 44.9832
343.251 23.5277
344.430 10.692
349.070 20.9471
350.249 12.1363
352.183 15.9763
353.285 34.0451
356.130 4.30741
357.499 20.3427
359.372 16.1505
362.212 24.7323
363.485 11.7583
366.035 8.01271
367.269 15.5322
369.323 64.8556
372.363 16.1081
373.422 18.5537
378.935 30.2311
382.516 10.5081
384.212 8.30077
385.332 5.74195
390.047 8.62554
391.138 5.68005
395.253 67.6887
396.261 12.3755
400.178 11.6453
402.456 53.3611
404.766 11.1729
406.914 27.1479
408.165 19.277
409.030 23.2431
413.374 39.468
414.217 65.3563
419.334 115.45
420.801 39.7309
421.674 9.97635
422.960 9.94309
423.912 33.6
425.282 36.0014
426.318 5.19179
427.189 11.9579
428.856 9.45979
435.948 64.5263
436.920 13.2049
438.325 16.272
440.160 51.6973
442.095 22.9166
445.091 6.61955
446.084 29.1696
448.857 7.15722
449.631 15.8803
451.021 19.3792
452.056 16.8111
453.074 73.4643
454.043 72.0228
456.157 64.951
457.353 22.2256
460.906 239.517
461.756 131.327
462.404 12.5424
464.104 10.1611
465.156 12.8247
466.031 74.0508
467.401 41.2356
469.927 8449.9
470.714 517.655
471.348 18.9561
474.970 31.7364
478.411 28.5929
479.226 9.8545
480.292 70.2074
482.991 12.3692
484.347 206.98
485.366 73.812
488.220 36.8301
492.544 52.308
493.429 30.0262
494.850 114.523
495.748 46.9449
496.896 20.4843
498.536 26.1099
500.834 63.5463
502.472 56.987
503.500 25.0115
504.318 18.1771
505.137 40.2868
507.858 25.9834
509.945 19.1358
510.752 136.177
511.769 73.0559
512.711 47.9509
514.081 13.9077
514.984 85.8244
515.941 3.86016
516.565 99.8752
518.157 18.5261
519.930 24.8223
520.748 70.1499
521.995 33.4689
523.448 81.9644
524.639 87.1816
525.813 43.2331
526.962 103.987
527.884 12.0056
529.009 9.42881
529.848 4.51556
531.317 27.5962
535.312 9.70275
536.935 107.433
537.831 269.007
538.744 294.188
539.828 95.5898
540.761 93.1131
541.508 94.8306
543.160 107.963
545.124 63.8077
547.261 17.3879
548.159 109.881
549.326 6.63602
552.166 89.6654
553.079 113.838
554.219 130.576
555.276 41.4695
556.196 59.5427
558.739 4.63105
560.258 100.413
560.885 101.253
561.487 203.2
562.496 61.7692
563.826 74.7316
565.463 565.327
566.339 382.321
567.572 57.0458
568.473 52.9159
569.529 43.0217
571.754 56.868
572.403 50.2103
573.480 45.536
574.684 557.184
575.558 59.9585
581.563 7.46197
584.541 72.7004
591.846 17.1361
598.312 47.6589
617.381 21.8878
623.727 54.8808
630.274 6.86449
633.099 5.0182
637.582 16.6956
640.438 47.0303
661.330 88.0791
665.851 47.6122
667.546 65.8163
675.102 57.7639
676.612 11.6297
683.455 218.328
684.534 130.6
685.852 9.82216
690.062 89.0942
694.410 10.7897
696.597 92.6228
721.488 75.8148
726.383 51.657
728.722 14.373
730.302 17.9037
745.721 46.7617
748.426 198.537
749.325 51.2861
754.475 161.27
755.443 75.5741
756.282 9.6419
777.429 15.0971
778.466 28.5521
784.069 45.862
787.396 57.5588
791.312 12.1752
792.258 19.6174
805.558 36.026
806.459 51.6286
823.672 72.3806
830.841 49.0428
841.528 42.3373
842.767 24.9725
851.629 66.5463
872.459 9.18679
906.430 18.7548
907.553 14.8107
920.897 10.4193
921.530 46.2166
922.411 29.5514
933.685 51.1934
938.518 671.033
939.516 345.467
940.517 47.688
948.359 16.9044
961.474 16.1839
974.019 24.7501
1003.693 44.9013
1006.539 9.72239
1020.399 17.2557
1022.642 25.2657
1053.769 64.7109
1054.672 10.3343
1055.705 15.1793
1112.818 5.24279
1129.142 15.7478
END IONS

BEGIN IONS
TITLE=Spectrum25 scans: 971,
PEPMASS=470.73990 0.00000
CHARGE=2+
RTINSECONDS=983
SCANS=971
139.020 4.44359
157.021 7.96916
169.154 11.8204
172.388 8.22114
183.988 17.197
185.182 24.5397
198.208 12.8693
201.213 5.06176
201.857 5.14587
208.267 15.0493
209.036 8.7667
213.938 5.37838
214.898 21.9591
215.993 10.4124
216.813 8.20239
226.049 12.5333
227.075 26.6202
229.113 9.44867
234.173 15.1283
240.106 4.24118
243.177 13.6567
244.132 22.5764
245.090 7.96375
246.087 18.7749
247.066 62.1122
251.114 25.1183
254.169 35.879
255.185 15.1433
256.100 9.44756
257.040 28.421
259.431 4.36241
260.267 14.083
261.210 9.02122
264.915 6.38727
266.081 11.4293
268.354 4.67332
269.182 12.4366
270.147 12.2531
271.101 4.50312
273.253 29.3357
275.280 26.1609
280.298 34.5326
282.061 10.8172
284.091 24.5671
296.633 8.29609
299.233 15.7784
304.312 12.0576
305.285 12.1837
307.479 28.2313
308.290 30.1412
308.987 41.4983
310.355 22.6089
311.232 30.5633
311.972 99.1478
313.259 115.138
314.009 25.6675
315.185 31.8519
317.132 24.7244
318.284 23.8634
318.951 18.056
320.767 48.4834
323.173 65.9741
324.151 30.2813
325.149 59.8424
326.164 10.5205
327.142 11.588
329.337 41.3384
330.117 6.15118
330.795 10.7853
333.002 4.17193
334.217 23.1039
334.906 11.9788
335.880 27.4905
336.862 90.3183
338.314 19.6179
339.372 10.57
340.321 42.9365
341.673 30.9005
342.500 119.194
343.438 88.3023
344.280 3.95004
345.076 14.4784
346.076 33.5879
347.277 17.8542
348.150 19.7749
352.129 12.2778
353.399 61.4929
355.192 57.9532
356.517 36.0564
357.199 50.6385
358.107 77.127
359.307 237.694
361.258 36.569
365.067 39.5961
366.307 34.6879
367.063 53.8896
367.875 44.5817
369.067 49.9783
370.139 7.83885
371.415 31.3738
372.720 78.6933
376.506 47.0053
377.139 30.7314
378.376 17.8265
379.327 2.95785
380.404 75.1166
381.919 183.847
383.109 197.419
383.966 42.3808
384.817 63.7365
385.862 7.09753
389.599 31.9174
391.173 62.9525
392.316 26.4191
394.071 38.8589
395.220 68.3859
396.435 96.219
397.166 181.592
398.164 122.974
399.051 53.8406
400.024 48.6353
401.286 66.147
402.464 7.89911
404.538 75.7233
407.275 73.7714
408.338 90.9526
409.334 115.923
410.005 73.9235
411.301 130.964
412.266 23.3096
412.988 62.2994
414.062 27.2204
414.968 27.6492
417.259 99.3703
417.984 18.454
418.963 26.82
421.133 39.8835
422.458 103.223
424.139 409.918
424.935 324.939
426.066 347.819
427.135 373.018
428.068 91.1741
429.043 113.628
430.044 255.213
430.818 21.8254
431.952 47.0236
432.611 37.5911
434.109 126.381
435.076 52.6191
435.829 42.3019
438.571 152.183
439.282 40.7809
440.600 113.008
441.387 46.8191
442.738 301.619
443.990 151.555
444.968 124.223
446.448 110.62
447.582 122.902
448.532 68.6808
449.197 61.9915
449.890 139.323
450.797 73.9739
452.441 626.983
453.064 1044.28
453.921 459.988
454.939 283.477
456.053 293.462
457.177 48.4579
458.333 194.853
459.037 5.46394
460.608 35.5392
461.964 2486.51
462.729 112.484
463.637 187.994
465.335 27.9098
466.832 12.6657
468.773 19.4278
470.473 79.6491
471.159 13.3314
471.814 24.1909
473.120 16.695
480.532 14.4808
487.698 4.72318
498.450 37.2826
504.357 23.3102
514.244 14.2947
518.573 59.9017
521.555 5.52652
525.125 7.34782
527.019 98.0502
528.213 7.2494
529.071 8.58371
534.691 51.2511
541.191 14.5986
550.775 13.2117
560.785 172.661
578.276 24.2128
579.153 31.5817
589.863 759.105
591.032 106.233
602.555 23.9842
611.874 15.9367
613.517 18.3376
621.501 13.1879
633.671 19.0481
638.300 11.2753
639.006 18.6107
653.290 18.7768
724.454 7.4253
737.493 8.75247
739.420 6.57905
741.346 10.1826
758.683 4.05349
769.202 8.12928
771.460 4.72309
796.589 9.82386
809.290 17.0349
837.454 20.0657
841.297 17.1401
852.552 9.96666
END IONS

BEGIN IONS
TITLE=Spectrum26 scans: 972,
PEPMASS=583.78802 8305.67676
CHARGE=2+
RTINSECONDS=984
SCANS=972
129.10205 387.545
147.11311 252.042
157.09674 630.89
167.08144 241.38
183.11267 1019.88
185.09161 1241.33
201.12297 553.221
226.11862 321.944
229.11827 1055.3
238.11845 468.604
256.12793 221.098
320.89935 189.844
339.16214 224.592
342.00458 193.593
357.17526 242.501
419.22318 660.675
429.08731 1124.16
451.72690 226.651
460.72839 746.811
461.23029 276.776
469.73190 5509.4
470.23380 1904.82
470.73859 622.302
470.99268 204.941
494.78568 210.475
518.43817 194.954
582.28741 741.57
583.29645 246.845
683.33521 1495.96
684.34924 342.21
754.37225 2115.98
755.37915 871.794
762.05853 198.878
823.40271 632.88
841.40399 2788.35
842.40320 1125.99
843.40936 279.891
851.38666 320.652
852.39032 223.599
938.45740 1062.69
939.46558 530.549
END IONS

BEGIN IONS
TITLE=Spectrum27 scans: 976,
PEPMASS=469.73227 4708.67041
CHARGE=2+
RTINSECONDS=987
SCANS=976
153.196 6.62683
155.983 8.64969
157.019 6.26323
167.095 11.0074
169.144 2.94055
172.066 5.60259
175.036 22.6982
182.046 5.13529
185.030 55.4596
186.203 23.6947
189.068 10.5161
191.079 11.6385
200.024 4.61067
204.055 11.1766
206.924 5.4513
208.103 7.32247
208.953 18.4373
211.194 6.79318
213.975 6.97375
220.213 6.09127
222.174 34.3266
224.107 17.6566
230.303 17.6555
231.149 28.0349
234.040 24.1817
238.106 77.9248
240.593 34.6598
243.266 33.3479
244.860 6.54497
249.277 4.58462
252.192 24.1918
253.116 9.21982
254.236 23.2668
255.306 9.50068
256.190 38.2515
257.036 6.37405
259.003 10.7647
265.223 3.82438
267.190 29.5521
268.964 11.4467
270.091 17.366
272.124 21.8236
274.329 5.09871
276.295 4.75731
279.148 3.76924
283.219 43.1158
286.157 6.05973
288.905 13.7023
290.033 34.7203
293.108 7.20463
294.206 16.4213
295.097 37.6695
296.057 14.0623
297.412 59.7195
298.194 6.42464
300.170 18.6669
301.295 32.085
302.275 9.43084
303.203 26.8269
305.411 33.7703
308.135 10.9616
308.950 33.7794
310.297 13.9817
311.255 44.2912
314.364 11.8261
316.203 47.4551
317.208 12.5706
318.581 56.3264
320.425 18.132
321.215 16.5709
321.983 17.8772
324.186 38.9271
325.499 26.8492
327.003 126.821
327.930 9.5329
329.432 37.2591
330.120 16.9146
331.410 9.07325
332.779 22.6862
334.630 10.876
335.902 15.0823
337.138 43.2919
338.167 34.8324
339.214 122.254
340.147 62.646
341.183 33.711
342.101 157.822
343.110 40.3596
344.042 7.41337
345.394 29.05
346.150 18.4162
347.276 4.41016
348.963 6.62993
350.959 27.8541
352.446 46.4421
353.274 3.80112
354.219 73.4653
356.122 16.2913
357.357 166.548
358.123 73.3129
359.100 10.5121
360.867 3.10928
362.273 46.5039
364.034 33.1451
365.140 22.7853
366.079 25.8215
366.989 32.7466
368.559 60.9967
369.194 25.4514
370.387 49.0759
371.043 6.26278
373.083 22.7052
375.059 26.6661
377.122 7.03372
378.988 170.484
380.032 167.946
380.976 68.7199
382.158 290.334
383.093 74.5614
384.047 42.4644
385.448 36.1152
386.132 18.9435
387.694 10.4303
390.747 70.5001
391.652 58.3091
392.553 7.59695
394.277 75.6139
395.371 33.9348
396.043 276
396.910 192.166
398.193 193.832
399.068 53.5953
400.108 66.6991
401.410 22.057
402.190 50.6519
403.189 46.1648
405.496 24.369
406.200 136.792
407.194 124.307
408.065 10.114
408.685 113.69
409.909 122.332
411.019 267.262
412.041 109.819
413.032 87.2551
413.998 91.0082
415.102 42.7432
416.711 16.2663
418.243 43.1758
419.261 43.2661
420.494 56.1114
421.965 32.3674
423.233 250.288
424.106 584.506
425.099 382.208
426.112 336.219
427.057 165.703
428.257 129.204
428.906 312.264
429.808 68.459
431.351 204.648
432.374 92.0405
433.408 82.8048
434.347 36.3242
435.287 76.1376
436.232 65.3094
437.204 87.7918
438.061 70.5275
438.767 101.324
440.013 141.699
441.062 118.516
442.214 219.131
442.849 8.53915
445.100 93.5472
446.063 154.552
447.157 337.817
448.303 225.295
449.448 118.36
451.030 787.423
451.963 1666.5
452.929 683.821
453.888 211.625
455.005 219.968
455.925 165.409
458.335 102.273
459.992 117.042
460.971 1132.03
461.713 609.294
462.419 182.084
463.650 271.987
464.818 24.3139
466.927 31.013
469.348 96.9539
469.965 64.8227
470.854 77.9162
471.941 28.0834
472.806 23.9698
478.492 17.2567
481.854 22.0983
484.016 25.3966
485.330 13.3049
486.356 71.543
487.782 12.1245
490.650 11.4862
492.481 9.48952
502.276 35.7433
502.912 17.5112
520.248 41.0115
521.157 13.4679
523.177 7.70345
533.010 25.8787
538.423 66.3356
541.846 32.4403
554.656 66.4442
559.264 17.6958
565.638 20.4035
572.325 69.2828
582.282 321.385
583.265 15.5288
602.869 12.6275
604.698 20.0054
610.675 21.4915
614.035 51.0652
620.055 10.5311
622.514 48.9044
630.404 22.592
637.252 15.0584
642.424 13.1613
643.428 16.9677
648.321 9.72251
655.714 15.123
660.295 8.04698
661.363 3.82384
665.530 51.1965
666.345 3.43782
681.525 11.952
683.467 203.128
684.411 46.681
686.321 40.6081
692.421 21.6789
700.303 11.2973
708.446 14.7973
709.771 18.007
723.522 25.8994
726.374 13.401
738.580 20.4938
749.095 11.1046
754.466 357.125
755.443 98.6374
756.568 27.0905
757.344 11.8326
774.651 45.6321
775.386 20.4848
776.375 17.2363
781.717 15.1087
791.538 11.9471
792.329 53.9462
793.342 4.9653
805.464 42.7432
807.255 6.86801
811.444 47.7118
814.474 26.6544
824.450 14.2704
828.025 11.1607
841.516 316.207
842.607 25.3722
851.609 47.0838
895.620 6.48482
END IONS

BEGIN IONS
TITLE=Spectrum28 scans: 977,
PEPMASS=469.73227 4708.67041
CHARGE=2+
RTINSECONDS=988
SCANS=977
149.02306 654.064
157.09776 348.217
185.09415 247.203
246.99080 332.127
279.16174 510.209
318.79227 382.064
341.00351 345.065
363.73846 249.524
469.09894 289.547
517.55341 193.312
550.23077 199.342
581.10809 206.657
754.36768 448.695
841.40979 911.378
842.40399 251.504
END IONS

BEGIN IONS
TITLE=Spectrum29 scans: 987,
PEPMASS=510.25464 0.00000
CHARGE=2+
RTINSECONDS=997
SCANS=987
160.950 4.28707
180.004 8.97369
182.031 24.7473
184.102 11.3247
188.939 8.25627
204.363 16.2162
214.030 15.4028
222.128 3.42483
222.909 17.1785
224.046 21.8185
225.208 25.0956
227.997 9.10148
231.238 13.4
231.980 28.9091
236.170 11.1387
251.028 31.0705
252.100 9.14783
252.914 14.9931
257.136 5.93559
257.983 7.94075
261.217 7.50275
265.088 7.31842
266.247 23.3993
268.013 14.5694
270.590 47.5141
271.239 11.9592
273.065 5.89095
275.323 6.32549
275.944 6.4213
276.698 4.04653
279.044 8.9804
280.306 13.662
281.114 5.53837
282.954 40.8277
284.510 26.1739
285.384 19.4984
287.118 7.3546
291.088 12.0168
294.185 17.3526
295.272 14.0896
297.044 19.9524
301.263 33.6041
302.146 35.7906
304.068 4.45621
307.970 11.1182
309.696 11.848
311.155 43.4075
312.275 23.0418
313.297 26.6987
314.103 18.4941
314.909 4.07606
316.186 16.337
318.120 22.505
319.068 20.6105
320.158 5.71589
322.018 15.6202
324.293 4.73663
325.059 5.73629
326.100 10.2344
331.058 39.0522
334.077 40.9594
335.158 45.6688
336.281 105.537
337.251 22.4854
339.096 22.7936
340.251 103.729
342.241 22.0559
343.932 6.25389
349.750 24.1951
351.087 62.1975
352.422 15.0556
353.274 57.0781
354.278 15.7513
355.248 7.7533
358.292 8.23106
362.000 72.3148
363.081 54.0011
363.979 93.2217
365.127 108.25
365.950 19.3935
367.255 63.3796
367.998 61.3345
369.152 13.9631
372.297 23.0431
373.509 72.6694
375.002 10.988
377.052 76.6229
377.984 122.221
379.311 130.988
380.233 183.836
381.098 81.8818
381.951 15.2082
382.879 116.317
383.847 33.7573
385.012 13.3536
385.930 53.1191
390.165 21.0722
391.171 90.7899
392.358 63.7332
393.216 39.0331
394.401 22.0383
395.250 37.9899
396.198 68.045
397.107 98.3933
398.213 164.627
399.179 66.6295
403.863 18.9832
404.492 17.6149
405.694 103.043
406.894 17.8294
408.144 14.3669
408.793 35.6634
409.817 30.8744
410.836 7.42118
411.766 85.0393
414.214 27.6
415.195 37.7161
415.927 10.9242
417.173 61.7748
417.944 14.289
418.995 27.4035
420.334 311.358
421.138 101.971
421.917 140.781
422.993 160.476
424.576 29.1628
425.893 9.42287
426.724 70.4077
427.418 54.256
429.550 45.4859
430.931 73.444
433.843 15.9643
434.812 94.9318
435.816 366.104
436.858 156.024
437.950 75.1842
438.740 42.0895
439.783 49.8095
442.060 15.1522
444.259 40.0653
446.085 82.2639
447.461 77.9462
448.387 107.002
449.050 127.775
449.797 129.223
450.946 87.399
452.432 204.561
453.503 137.393
454.430 65.2939
455.845 7.82475
456.986 87.4342
458.057 40.7795
458.968 79.018
460.662 8.38356
461.801 17.3812
463.098 75.0297
464.002 433.688
464.833 260.526
465.771 286.02
466.867 240.64
467.697 47.6404
468.821 208.855
469.839 192.726
470.835 77.865
472.304 57.6987
473.087 110.509
473.879 81.0375
474.887 57.2227
477.820 151.41
479.052 153.858
480.149 242.084
481.126 107.982
481.944 166.822
482.792 173.211
483.906 38.2872
484.596 8.51197
485.593 110.856
486.746 201.115
487.522 237.507
488.217 67.0648
489.249 213.969
490.070 103.704
491.910 739.934
492.951 848.615
493.968 149.187
494.997 237.336
496.136 199.712
496.944 34.2267
498.549 126.899
499.569 145.2
500.595 185.833
501.439 1136.93
502.359 93.388
503.380 47.8864
506.201 16.685
509.770 147.667
510.645 105.66
512.848 13.6949
516.599 26.6252
527.698 40.8321
532.906 15.8132
543.245 5.96899
551.386 138.113
553.454 29.4853
566.262 29.5049
571.552 105.853
579.606 16.896
580.479 43.5565
587.766 16.5235
589.103 47.9385
592.615 31.3101
593.282 60.0445
596.418 29.0839
603.920 106.987
613.506 74.5132
615.016 41.036
630.239 47.343
636.923 56.604
640.937 44.2718
642.478 333.844
643.150 105.41
646.431 7.86083
647.314 8.82781
651.378 14.3422
657.434 39.496
675.258 35.5397
685.299 39.1548
686.943 25.9747
690.767 27.3104
706.445 25.0023
713.474 31.2934
716.427 26.2459
719.827 24.8778
722.562 17.8241
750.012 39.2769
753.489 9.10209
762.378 20.9162
772.439 12.2517
787.573 20.7611
835.656 13.0538
858.622 11.2997
862.872 18.8549
907.606 36.546
960.647 20.4427
END IONS

BEGIN IONS
TITLE=Spectrum30 scans: 988,
PEPMASS=510.25464 0.00000
CHARGE=2+
RTINSECONDS=997
SCANS=988
119.82896 189.571
131.97707 185.992
149.02316 419.495
192.23160 189.838
221.96169 1049.68
222.96426 711.863
239.97153 268.288
279.16019 627.402
318.79443 320.216
324.97122 352.04
336.80084 214.648
363.78925 319.965
477.89935 378.545
495.89627 252.08
517.72571 217.569
529.90350 211.922
547.90234 691.891
579.96637 216.974
955.51831 260.004
END IONS

BEGIN IONS
TITLE=Spectrum31 scans: 998,
PEPMASS=636.04620 0.00000
CHARGE=2+
RTINSECONDS=1006
SCANS=998
198.059 9.05307
204.107 33.4322
227.929 12.6763
235.030 12.1807
251.080 9.11664
273.346 12.0987
281.767 5.63997
291.208 16.5067
295.180 4.42231
305.032 6.96661
306.144 15.9599
313.105 17.0673
326.149 15.3836
327.060 3.14893
330.997 4.67501
334.082 19.5297
339.326 29.9154
341.208 2.98457
345.479 13.8116
350.012 31.8126
354.181 9.97695
363.878 47.6421
365.167 7.16708
368.058 13.6568
377.340 5.77397
384.266 6.27585
388.043 5.19799
391.476 63.1529
404.239 5.39113
413.078 17.4167
414.175 15.4893
415.034 65.6879
418.175 21.4968
420.109 6.11375
422.270 21.1061
423.258 7.3579
428.271 23.0365
434.392 7.97836
438.245 22.9705
439.121 9.1333
443.061 21.7757
447.251 6.59869
447.856 6.6955
449.955 15.9329
451.025 13.5111
461.050 60.5999
461.874 21.4022
463.856 17.8402
464.852 28.8399
465.904 21.8315
470.827 16.6457
473.217 27.1152
476.370 20.3228
477.130 29.4543
478.345 14.7373
481.163 21.3206
485.183 14.6218
486.467 28.3577
487.769 13.1079
488.758 11.8322
490.261 92.8997
491.017 19.2377
492.032 43.1331
493.857 49.4355
496.782 17.634
497.426 41.8085
501.037 30.9203
502.038 59.033
502.975 17.6132
503.705 6.81448
505.263 18.8594
506.750 14.6719
507.967 62.2838
508.770 14.706
509.899 13.8002
511.051 16.8221
512.004 9.59714
514.447 24.0494
516.266 22.6798
516.913 34.0462
518.171 6.00265
519.211 101.695
520.491 25.9512
521.930 127.576
523.134 54.7147
525.580 12.1835
528.408 59.8858
530.621 33.4431
532.606 18.47
534.113 71.2305
536.219 10.1608
540.729 89.9892
542.285 46.6532
543.490 79.402
545.888 74.486
546.826 99.9193
548.150 106.724
548.888 102.057
549.836 93.911
550.986 17.5416
551.919 28.0313
555.019 17.5007
556.160 44.466
557.856 27.2012
559.789 15.7385
560.844 34.144
561.534 82.4132
562.816 130.185
563.449 44.5064
565.557 28.3032
568.342 44.6836
569.371 30.9506
570.386 12.1618
572.040 20.9867
573.043 11.8582
574.440 95.7368
575.296 80.6601
576.325 18.5452
577.211 61.8617
578.765 36.2765
579.690 21.4805
581.442 10.7445
582.781 20.0618
584.644 34.9804
588.885 104.336
590.025 467.024
590.850 144.518
591.991 127.61
592.819 52.3049
594.697 80.58
599.039 74.0355
600.112 12.7087
601.005 23.5891
602.499 297.565
604.225 103.039
604.905 121.452
605.953 41.5131
607.093 417.869
607.958 280.823
608.836 49.2742
609.662 195.595
610.440 19.2055
611.733 24.8652
613.323 129.329
614.383 34.3825
617.561 311.123
618.466 270.449
619.248 195.379
620.007 75.6574
620.864 33.6245
621.589 129.684
622.218 3.74334
623.146 113.371
624.358 80.5275
625.221 14.3703
626.146 207.579
627.132 109.571
628.254 107.545
629.290 46.3049
636.050 19.738
636.736 24.1828
637.622 28.8591
644.708 50.0686
655.397 45.7678
668.291 38.5915
682.018 80.2756
687.178 42.473
698.891 39.2539
700.125 41.6635
712.623 16.9145
713.853 34.993
716.397 30.0493
721.060 105.841
726.849 33.7483
729.186 9.63047
733.545 48.3409
736.720 50.3237
757.383 67.1947
788.929 20.7636
800.524 24.9311
803.414 21.9674
805.762 43.385
806.367 19.7557
809.181 277.257
809.822 36.2756
848.739 10.8667
853.951 27.8581
870.864 75.65
874.688 16.9956
878.897 29.7738
880.235 106.136
881.033 12.9869
885.368 8.57633
905.124 25.2223
925.553 43.9119
951.460 15.4173
963.414 26.2119
1031.462 22.8381
1050.363 22.5955
1064.537 12.1663
1119.621 8.78235
1134.451 7.67185
END IONS

BEGIN IONS
TITLE=Spectrum32 scans: 999,
PEPMASS=636.04620 0.00000
CHARGE=2+
RTINSECONDS=1007
SCANS=999
311.94556 216.568
341.00314 211.799
429.08722 1102.94
447.10052 245.452
END IONS

BEGIN IONS
TITLE=Spectrum33 scans: 1009,
PEPMASS=523.28516 4207.53027
CHARGE=2+
RTINSECONDS=1016
SCANS=1009
150.009 4.74189
155.109 5.84274
157.168 31.6771
168.134 23.5742
169.250 4.17036
173.166 31.6028
183.132 17.6514
190.951 4.51024
198.032 6.52407
201.061 73.9485
207.042 19.5519
207.935 5.18305
209.063 14.5256
210.207 7.65238
216.780 3.41908
221.172 19.5063
221.966 21.6366
222.962 15.8011
223.928 4.10149
230.998 9.83962
238.209 106.331
239.117 10.5453
242.279 24.0856
245.080 57.849
246.035 30.285
249.013 4.94048
250.024 4.94458
252.649 10.206
259.099 11.4567
260.152 14.9306
261.022 12.5101
261.823 31.1609
265.889 20.0215
267.229 22.8428
268.130 3.47691
270.149 141.806
271.175 84.612
272.267 22.6636
273.272 5.3737
274.176 5.19294
279.337 9.03303
281.203 80.6074
282.161 98.4537
283.192 327.485
284.147 186.69
285.087 100.477
286.065 19.1723
288.147 97.2419
289.119 91.3414
292.256 5.93354
295.193 11.6173
296.245 10.9167
298.074 12.2432
299.085 20.5354
300.095 3.88001
301.174 3.48501
301.909 8.76851
308.005 18.8163
310.023 11.6593
311.286 12.6583
312.614 8.96938
316.049 4.45801
318.009 26.2387
318.857 11.3387
320.116 39.662
320.954 7.83047
325.091 20.6522
329.193 4.31326
330.011 10.1892
331.105 24.5456
332.086 18.593
334.389 52.9758
335.251 51.5459
337.135 8.32846
338.229 28.3975
339.011 8.77244
340.000 43.6845
342.151 22.646
343.130 36.9161
344.164 25.8816
345.130 23.0554
345.955 32.0425
347.455 33.5656
348.242 7.99757
349.243 48.8816
350.178 29.305
351.032 18.0679
354.193 25.5483
356.113 19.5406
358.984 13.2163
360.794 77.689
363.910 90.4347
365.149 43.9227
367.026 33.9705
369.303 31.8632
370.804 81.3313
371.823 48.8123
372.916 21.7516
376.086 143.456
377.184 55.5874
378.030 103.619
379.038 217.904
379.859 515.189
382.126 41.9855
385.121 26.4427
386.200 18.7543
387.270 28.6095
390.242 60.6881
393.393 65.3083
394.187 15.0198
394.936 61.3147
396.035 89.1003
397.047 32.2633
398.055 5.30566
399.999 11.3771
401.072 48.6312
402.003 5.1107
402.826 24.5209
405.405 95.5965
406.534 78.9543
407.612 99.0138
408.352 8.89591
408.998 108.995
410.165 107.824
411.153 108.763
412.167 104.917
414.351 2676.11
415.305 224.153
416.731 57.7936
417.938 71.103
419.208 68.7088
420.400 13.5814
421.950 73.6363
423.249 701.819
424.038 418.408
425.181 19.4228
427.137 58.9115
429.187 41.0305
431.185 48.3277
432.852 221.439
433.759 350.717
434.895 95.8756
435.945 134.941
437.292 24.6783
438.287 95.1691
439.412 18.579
440.817 41.2428
442.993 23.0566
443.915 96.583
444.995 38.1702
445.747 8.92195
447.040 40.3843
447.971 96.6397
448.869 155.446
449.805 203.517
450.727 48.1065
451.847 155.733
453.531 51.874
454.480 15.1303
456.377 69.4437
457.474 8.45166
459.094 23.0805
460.088 39.746
461.072 11.3878
462.140 166.548
463.028 82.278
463.938 172.614
465.302 151.964
466.196 11.1026
467.638 96.9874
468.463 50.3233
470.004 66.498
470.902 20.2382
472.297 28.2059
473.594 9.17638
475.594 45.8887
476.818 359.285
477.961 511.901
478.872 197.424
479.785 206.636
480.619 50.7363
481.782 138.209
483.003 94.2564
484.112 13.9486
486.732 43.7261
487.369 80.5458
488.302 50.7178
489.191 71.2298
490.892 62.8348
491.901 163.842
493.030 124.025
494.255 171.514
494.957 91.4783
495.600 96.8456
496.576 211.738
497.393 137.152
498.953 55.4469
500.759 227.718
502.312 209.469
503.097 106.313
504.928 1131.87
505.845 1175.3
507.044 603.029
507.945 104.455
508.773 202.562
509.922 63.7857
510.971 103.646
512.185 31.3485
513.990 600.095
514.764 343.868
515.667 44.4116
516.917 13.7987
517.583 57.4485
519.863 23.7138
522.632 66.1475
523.590 59.1097
533.398 22.0311
537.163 19.3148
539.391 9.30399
540.327 71.218
544.135 6.36699
545.196 19.2066
557.445 6.9431
564.494 119.126
566.161 46.9798
574.454 5.34521
580.963 44.9618
588.003 24.0458
590.406 109.074
591.297 61.4383
592.375 31.735
611.728 77.3079
618.658 26.8827
627.885 21.4433
628.861 44.2666
631.092 36.5168
634.423 30.9876
635.051 28.0273
644.463 77.7798
646.674 27.1607
652.697 37.5208
661.316 61.6387
670.076 57.0321
671.249 11.6741
680.695 24.1569
703.736 34.6248
711.165 104.638
717.422 21.6208
734.992 14.2825
737.215 6.13401
742.484 24.9243
754.540 13.9675
758.434 587.394
759.594 213.823
760.597 111.104
761.935 11.3704
766.286 19.7621
787.601 12.1186
799.666 32.377
802.528 19.8638
805.537 15.0152
813.655 6.61605
817.030 14.2221
821.089 9.27785
828.661 23.2113
839.497 24.845
844.527 7.82719
845.492 210.318
846.517 63.8146
847.421 52.9324
871.638 6.14769
878.467 31.9343
887.593 11.5614
899.304 27.7583
914.688 16.8442
933.586 6.61257
969.807 11.7484
END IONS

BEGIN IONS
TITLE=Spectrum34 scans: 1010,
PEPMASS=523.28516 4207.53027
CHARGE=2+
RTINSECONDS=1017
SCANS=1010
149.02350 489.879
149.04491 221.438
167.03430 259.961
169.09793 278.108
173.12872 292.675
183.11243 527.289
201.12439 339.324
221.96120 534.344
235.97588 423.638
238.11842 809.079
257.03345 232.598
270.14496 376.12
279.16119 510.34
299.06183 472.538
300.06320 609.421
301.05835 832.584
302.05823 509.74
303.05832 242.064
316.79895 197.192
318.79257 270.708
346.97290 206.974
370.70480 777.571
371.20551 277.836
376.19272 472.757
379.71146 1612.29
380.21356 632.232
380.71689 224.02
405.21921 318.151
414.22360 719.426
414.72229 451.949
423.23022 243.5
489.27682 680.755
553.09949 217.11
590.32483 2245.67
591.32654 417.988
612.64709 226.366
661.36255 1356.06
662.37585 268.439
758.41650 1934.36
759.42560 405.018
845.44238 480.791
846.44153 297.623
932.49292 263.666
933.49841 275.515
END IONS

BEGIN IONS
TITLE=Spectrum35 scans: 1017,
PEPMASS=367.16541 1267.41846
CHARGE=3+
RTINSECONDS=1023
SCANS=1017
107.215 19.955
108.828 5.74919
111.166 8.12523
112.124 6.95107
115.170 20.9903
117.231 56.5987
123.108 27.8697
127.196 17.6959
129.166 13.4059
130.998 8.36723
132.123 32.4794
133.126 46.6758
135.252 21.4873
139.120 9.63682
144.935 7.65069
148.990 82.938
155.088 11.6306
156.197 31.3403
163.150 15.1284
164.411 5.31824
165.088 8.8372
166.018 10.0067
167.218 36.5528
168.056 36.814
169.020 4.57659
172.010 8.12024
173.129 33.3111
174.378 3.91296
175.124 108.015
176.037 17.2677
177.034 169.83
178.463 9.64293
179.120 5.65973
180.189 4.72442
181.073 25.6069
183.014 7.20728
184.061 32.8377
184.899 10.9895
186.208 23.2418
187.187 29.2944
188.065 12.6088
189.210 30.0062
193.103 50.8422
194.060 96.8648
195.353 41.2305
196.091 2.10527
197.031 17.9067
198.073 26.7806
199.986 50.7694
200.980 69.1474
202.188 7.57071
203.049 6.28412
204.257 15.0881
205.107 6.29654
206.061 29.9896
207.049 11.4234
209.207 6.12249
211.081 55.848
213.184 6.69418
216.110 43.9224
217.247 41.464
218.180 32.2581
219.154 102.296
220.959 41.8462
222.215 21.77
223.165 32.2663
224.202 31.8789
225.036 7.53643
226.173 16.9276
228.072 11.2485
230.016 16.956
231.224 14.6102
232.276 19.6092
233.170 76.1593
234.074 60.1603
235.110 10.4921
237.263 74.4263
238.128 18.8098
238.917 13.7387
240.043 47.2056
241.151 8.205
242.270 48.5989
243.150 41.8717
244.365 33.6281
245.314 82.8077
246.141 86.3681
247.188 42.8208
248.083 14.1874
249.194 41.0169
250.091 515.962
251.303 22.1173
252.174 79.57
253.157 69.6543
254.048 59.7757
255.112 75.645
256.200 36.2276
257.170 8.52232
258.594 25.8311
259.851 19.3882
260.898 52.5367
261.523 6.93642
262.125 63.7385
263.216 73.8061
264.914 81.4854
266.317 87.139
267.129 261.724
268.146 145.396
269.121 67.2916
270.242 58.9159
271.227 49.5249
271.947 45.6643
273.618 19.7841
274.266 29.7099
275.158 51.9245
276.275 5.72649
277.123 73.5802
277.944 241.34
278.951 697.474
279.957 1375.81
281.173 57.0418
281.934 12.9413
283.498 45.7669
284.845 58.3116
286.560 87.0518
287.290 42.316
287.957 21.8049
289.427 39.2628
290.458 37.9685
291.167 100.891
292.153 139.167
293.069 448.057
294.142 643.029
295.086 353.28
296.104 199.574
297.218 37.4391
298.000 40.0578
299.151 32.9642
302.197 36.9271
303.106 111.612
304.321 121.796
305.161 236.616
306.211 183.513
307.187 182.061
308.171 279.583
309.092 528.243
310.075 104.697
311.390 151.151
312.273 102.197
314.212 119.605
314.962 12.6555
316.061 36.5809
317.230 23.6674
318.260 36.4152
319.187 59.9742
321.012 1256.67
322.061 730.933
323.113 853.136
324.122 602.452
325.933 1379.39
327.063 747.546
329.009 8.97316
330.169 65.9009
331.037 104.973
332.020 115.285
333.103 141.308
333.968 75.8325
335.119 288.515
336.351 307.419
337.177 270.784
338.138 348.174
339.036 482.923
340.073 351.736
341.168 96.3202
342.539 487.859
344.030 128.571
345.023 247.104
346.292 978.59
347.057 409.633
348.373 240.269
349.038 2641.96
350.018 1702.97
351.158 1134.17
352.614 4541.3
353.373 184.961
355.193 687.061
355.914 434.437
357.192 476.653
358.222 953.282
358.938 484.911
360.220 224.011
361.236 844.401
362.186 7.66404
363.050 9.70328
366.180 87.5869
367.030 233.854
368.105 241.584
369.111 7.63423
370.437 40.8683
371.261 17.8998
372.114 26.2618
373.065 7.05063
376.321 126.383
377.379 11.1573
384.322 35.3431
386.030 43.1829
386.855 7.92846
387.461 20.3041
391.193 101.993
393.574 34.5354
397.264 49.187
407.090 55.4338
417.215 13.4712
418.875 230.86
426.244 21.4671
429.327 18.1606
431.902 36.5597
432.565 17.4133
441.179 180.203
441.796 102.238
447.112 8.13971
451.397 86.01
452.360 22.0946
457.738 46.664
463.257 9.7488
463.921 5.19483
468.455 37.7381
471.218 22.1853
472.073 70.0419
474.619 18.3099
476.384 16.4999
484.605 86.4303
485.334 71.5145
486.324 27.2301
487.228 47.3311
489.276 24.0755
493.163 20.7598
493.841 99.001
495.181 19.5058
506.206 30.3017
509.848 5.68908
511.251 18.7866
515.146 44.5405
520.457 11.7126
521.404 8.75209
523.321 11.3547
531.310 22.3888
537.262 12.3438
537.878 7.74904
550.405 30.7263
551.301 6.56576
559.270 15.3914
564.035 27.2915
570.427 16.1979
580.178 44.4477
588.216 5.12088
595.287 10.3441
596.924 22.3454
601.216 35.7229
605.036 18.3779
606.482 31.5255
613.289 80.4085
614.390 38.9672
617.727 4.60117
637.931 10.7912
644.274 22.6459
657.161 5.41049
676.495 22.3866
END IONS

BEGIN IONS
TITLE=Spectrum36 scans: 1018,
PEPMASS=367.16541 1267.41846
CHARGE=3+
RTINSECONDS=1023
SCANS=1018
117.09108 231.12
149.02364 512.019
177.05414 340.883
220.14795 227.141
239.97186 287.683
250.02890 934.775
262.15390 293.851
268.04193 351.139
279.15927 253.392
279.78290 423.36
280.11615 293.021
285.00961 215.642
287.81329 372.252
293.80676 510.288
297.79428 266.191
298.78937 255.455
299.81458 257.285
303.14816 263.601
311.07101 372.123
312.03070 387.629
312.12097 271.535
312.45517 337.082
313.45862 233.561
332.14594 249.607
336.15323 406.225
336.48386 1389.84
336.81897 651.718
337.97897 246.92
338.80389 617.983
338.94873 377.418
340.48367 622.411
340.81958 722.23
343.80191 402.554
345.81857 199.473
346.15375 220.644
346.48340 232.983
352.15823 295.559
352.49225 950.093
352.82220 617.189
359.16745 306.074
361.81393 458.015
365.79053 570.431
366.79523 514.867
366.82526 317.674
367.03430 1042.19
367.06717 1060.76
368.04147 260.599
368.06940 291.288
376.19449 541.603
383.80109 299.074
384.65915 510.947
384.96008 195.371
385.15649 270.843
419.16708 343.294
428.17587 259.807
441.68170 430.05
447.68161 588.634
456.68582 747.549
457.18469 474.071
462.68713 281.877
467.67361 269.12
613.21796 239.93
END IONS

BEGIN IONS
TITLE=Spectrum37 scans: 1020,
PEPMASS=1100.96570 8438.17480
CHARGE=2+
RTINSECONDS=1025
SCANS=1020
366.251 254.869
367.259 53.1039
409.193 16.1989
417.339 92.5097
484.703 6.05827
489.345 21.4222
512.076 91.1084
513.207 4.19884
518.308 88.9324
519.407 8.73029
529.126 26.0075
539.177 7.6081
560.308 24.4524
589.427 34.5302
633.228 7.11937
643.285 13.9219
651.191 15.2188
658.143 12.5698
660.277 4.24567
662.265 11.2276
671.394 42.8651
672.003 58.4076
688.870 14.2328
690.478 41.4142
691.435 22.1993
716.646 14.6626
725.004 48.9884
734.346 14.3516
737.544 35.9586
741.013 20.7561
745.823 42.1736
754.835 17.6919
764.478 66.2616
772.610 421.868
773.475 39.1667
774.138 16.1334
788.563 17.1637
805.293 6.7193
806.553 26.7286
809.429 30.6774
819.247 94.8495
821.609 28.1846
833.273 5.95784
838.299 15.2277
844.900 25.3727
858.441 63.0611
862.532 33.8898
865.109 73.7261
874.286 307.164
875.148 150.871
890.502 24.5997
894.851 21.728
910.781 6.41342
920.126 45.2457
921.242 38.184
926.843 40.0196
934.880 9.01064
945.714 16.7209
947.158 77.3949
955.152 902.43
956.433 233.114
958.596 52.5984
971.351 21.3488
982.073 50.0455
997.328 20.4172
1001.654 72.9057
1005.265 160.398
1006.728 27.0802
1008.551 17.5731
1014.445 16.2575
1026.244 57.8672
1028.132 333.493
1029.030 34.7154
1037.808 19.5437
1039.219 17.8547
1046.633 10.9405
1054.881 73.9053
1065.574 31.0209
1067.000 72.9236
1079.389 84.4265
1084.399 28.9124
1090.146 32.2834
1103.523 34.6363
1110.508 25.5962
1112.492 12.039
1127.475 28.4235
1133.719 27.0761
1136.655 20.1807
1137.447 58.4864
1161.559 28.9554
1193.792 54.3292
1204.208 6.16274
1223.906 54.1766
1232.576 16.8994
1304.463 26.7652
1305.371 7.62786
1307.558 27.0391
1313.526 81.6392
1315.626 6.62362
1316.564 28.4632
1320.555 52.0579
1322.553 55.6458
1323.706 116.382
1325.054 34.2918
1340.589 135.173
1341.597 173.617
1342.611 69.7089
1343.551 22.7262
1398.565 19.7566
1403.299 34.256
1424.602 43.6271
1452.634 12.3105
1483.310 27.7482
1487.577 12.5369
1489.734 19.0656
1507.752 81.9263
1508.678 104.832
1509.746 96.4638
1525.691 464.432
1526.674 186.203
1527.832 79.8991
1531.474 16.1303
1543.747 609.773
1544.712 753.739
1545.791 235.847
1546.596 101.722
1635.721 10.3301
1636.891 11.864
1638.721 27.2158
1653.748 88.0699
1654.671 57.0899
1655.854 24.562
1656.823 57.7334
1671.734 54.8136
1672.781 95.4094
1689.675 199.261
1690.803 271.236
1691.833 80.6464
1692.809 36.0632
1702.558 6.31165
1705.971 30.4236
1706.963 25.5889
1731.442 20.6072
1782.905 23.8136
1784.807 16.5272
1799.640 29.5336
1835.907 157.514
1836.911 184.48
1838.033 27.8033
END IONS

BEGIN IONS
TITLE=Spectrum38 scans: 1021,
PEPMASS=1100.96570 8438.17480
CHARGE=2+
RTINSECONDS=1025
SCANS=1021
126.05395 220.182
138.05505 2028.95
168.06551 1021.21
186.07593 535.091
204.08643 1410.9
366.13934 604.237
429.08783 1839.66
447.09888 225.856
1045.77698 205.176
1543.75854 249.184
END IONS

BEGIN IONS
TITLE=Spectrum39 scans: 1023,
PEPMASS=514.28009 4226.39160
CHARGE=2+
RTINSECONDS=1027
SCANS=1023
166.037 18.1157
167.094 10.5199
181.994 8.86336
183.346 41.721
184.264 47.4844
186.768 5.46899
199.136 4.7868
201.064 31.5519
202.165 7.76149
207.252 17.4501
212.131 10.5591
215.983 8.83055
217.446 14.6529
222.145 5.64751
223.265 9.1537
225.182 12.5772
227.068 10.3128
232.963 3.93681
235.138 9.64879
238.290 30.5046
240.145 100.496
241.045 16.3473
242.120 11.4778
243.906 37.0206
250.133 51.2965
252.114 8.66485
253.180 47.6585
253.857 16.0609
255.221 20.1627
257.207 4.99705
260.930 5.58095
262.377 59.7691
264.026 15.8427
267.307 9.44018
268.299 14.4854
270.247 86.8258
272.063 25.0542
273.155 21.7292
275.332 15.1204
281.404 21.9996
286.170 14.3622
286.928 21.6373
291.144 23.8845
292.915 16.1497
294.188 17.8516
295.143 13.8942
298.122 25.3179
305.192 13.8289
308.177 33.6909
310.198 35.103
315.414 25.3254
316.278 32.1216
318.062 54.8242
318.887 7.46285
322.280 16.9162
323.334 22.5558
325.201 24.0554
326.124 11.5705
328.131 9.16765
329.053 13.5391
331.026 16.8265
332.136 24.3879
333.038 9.49138
337.211 21.2687
339.437 22.5233
340.343 25.4982
341.329 42.8694
342.298 22.4262
343.800 79.1559
345.320 37.2005
348.237 24.8055
349.193 17.3993
353.455 39.4613
355.237 24.0067
356.654 115.562
357.362 6.22278
359.250 18.2477
360.123 38.0428
362.775 5.30397
363.894 11.0061
366.014 47.083
367.158 67.7491
367.834 68.0127
369.036 50.5952
371.039 221.087
372.117 5.09289
374.238 5.65242
376.311 30.4604
377.282 65.8289
378.823 3.03097
379.731 232.627
380.422 282.615
381.512 12.5487
382.957 11.4485
384.039 37.9306
385.628 68.6034
386.386 45.1771
387.116 59.4472
390.258 13.3992
392.131 13.3205
396.269 11.3041
397.243 17.7852
398.480 11.4325
399.301 21.883
400.274 129.953
401.113 30.7453
402.432 90.1881
403.312 181.392
405.448 365.009
406.237 105.844
407.096 43.2242
408.014 27.7471
409.194 12.373
410.182 42.3782
411.301 6.7333
412.371 42.0101
413.381 96.8984
414.400 2077.1
415.230 234.69
415.987 25.8401
417.253 13.3987
418.392 11.0692
419.206 4.64096
422.416 14.2537
423.527 89.8777
424.354 87.3189
425.275 165.688
426.042 351.887
427.006 119.468
427.930 43.6754
428.535 17.1403
431.011 5.6512
432.166 5.22948
433.148 61.2098
434.136 30.9651
435.202 4.01971
436.168 21.3006
437.136 103.45
438.375 55.0295
439.231 15.948
439.977 97.3263
441.541 157.33
442.508 139.202
443.537 70.2155
444.982 57.7332
446.369 4.57505
447.456 18.0664
448.211 34.1551
448.911 4.87715
449.814 102.501
451.561 295.072
453.021 168.361
454.084 180.314
454.893 193.343
455.621 116.166
456.390 154.546
457.526 154.219
458.185 3.10537
459.295 4.74039
460.094 23.889
462.600 70.941
463.347 14.3727
464.218 14.6467
465.181 8.22272
466.906 48.7071
467.887 964.582
468.997 756.239
469.987 179.51
470.748 252.81
471.816 210.4
472.873 371.014
474.070 280.99
474.894 6.99005
476.993 40.8297
477.688 110.262
478.652 90.1703
479.305 26.9025
480.976 17.8381
481.633 27.3063
482.674 137.227
483.438 163.967
484.347 82.5847
485.149 8.79871
485.758 196.955
487.020 179.503
487.767 38.2576
488.731 115.064
489.347 18.9915
490.692 277.136
491.748 188.131
492.969 204.076
493.919 27.7766
496.000 834.356
496.898 1247.15
498.013 217.333
498.975 304.395
499.980 248.818
501.431 165.49
502.257 15.3696
503.745 155.61
505.290 2979.95
506.331 339.763
507.838 81.1954
513.792 107.962
515.002 123.158
516.168 9.66334
521.257 7.41745
522.207 4.49881
523.320 24.3537
527.527 42.6432
532.721 9.08002
534.773 6.07581
539.479 6.78002
549.027 63.7148
555.500 47.5342
556.268 21.9264
559.433 16.1763
565.738 32.1613
572.194 14.607
590.311 170.909
591.275 42.2041
595.635 12.2637
596.283 38.8114
600.336 25.0574
604.552 52.55
607.337 16.8365
608.009 19.35
613.432 14.216
618.504 18.2145
627.807 35.9768
629.049 30.8598
629.773 36.4589
632.811 15.1857
635.965 22.2157
644.627 25.7679
646.979 36.8605
652.481 20.3066
661.343 3.9757
662.377 31.5158
694.372 31.1994
714.643 14.9647
724.387 4.4847
727.288 16.0246
728.446 48.3885
735.490 10.0991
736.283 5.6484
740.456 73.9715
741.472 39.1952
750.040 7.16092
753.867 36.1703
756.685 10.9261
758.453 450.832
759.574 75.4798
760.567 14.8969
766.558 19.971
767.470 8.70389
792.384 5.86843
800.927 9.61909
826.448 19.3161
827.425 11.368
829.508 12.2227
830.816 14.5647
836.635 7.07381
843.845 16.1303
853.540 4.33876
855.680 33.4526
859.393 37.549
860.749 20.9472
881.363 40.2535
896.432 5.06824
900.528 41.6228
910.436 12.5769
914.392 9.83016
915.682 11.6177
916.821 12.8374
925.690 45.1797
942.612 170.326
943.637 51.3072
944.725 40.1964
952.304 25.8542
967.872 14.2256
END IONS

BEGIN IONS
TITLE=Spectrum40 scans: 1024,
PEPMASS=514.28009 4226.39160
CHARGE=2+
RTINSECONDS=1027
SCANS=1024
149.02287 586.934
172.30872 184.714
183.11398 279.588
238.11877 2077.43
239.12238 331.073
270.14456 451.849
279.15988 416.352
370.70547 795.431
376.19846 196.281
379.70959 757.409
380.21060 263.993
381.80026 233.938
384.70441 249.135
405.21539 415.05
408.79953 206.889
414.22202 448.73
478.89157 297.062
489.27496 664.435
515.07172 326.381
590.32593 3413.39
591.32715 804.861
643.35168 336.75
661.36572 711.295
671.33453 210.73
758.41553 889.617
759.42010 230.937
942.46674 777.483
943.46375 415.226
END IONS

BEGIN IONS
TITLE=Spectrum41 scans: 1026,
PEPMASS=549.74091 22764.57031
CHARGE=2+
RTINSECONDS=1028
SCANS=1026
164.042 8.7287
173.026 51.1721
174.247 17.2118
175.115 8.87243
182.132 17.4866
185.215 6.64534
191.044 10.199
196.207 11.1492
199.136 44.0823
201.231 18.7407
205.161 16.8601
207.012 235.261
213.132 10.4389
214.703 25.8012
221.044 1360.67
221.960 58.9039
224.962 65.0738
236.057 33.0032
237.066 9.16021
239.090 4.37846
242.035 20.4102
244.211 6.18481
248.229 13.5343
254.197 33.3451
255.280 5.63994
256.378 25.52
258.236 8.81667
262.088 11.8612
262.928 11.0616
264.133 13.7784
266.223 5.94484
267.344 32.2038
269.104 8.58325
271.107 22.2626
276.052 7.56296
279.544 45.4486
280.270 15.7264
281.180 92.2025
282.090 11.909
283.194 5.96796
287.972 6.68705
290.278 30.6265
293.258 17.8112
293.970 8.42574
295.165 581.647
297.946 16.0825
298.881 10.406
300.316 27.4473
302.286 51.6106
304.142 13.751
307.132 6.20897
308.150 47.6009
309.458 13.3704
310.291 7.04296
313.972 3.65635
315.273 23.6011
316.282 61.9552
318.245 18.134
321.196 13.6288
325.037 16.1962
326.264 33.5142
327.507 15.7455
329.277 26.2527
331.345 17.1096
332.226 14.0107
334.848 30.1885
337.303 14.5817
347.220 49.7171
348.185 50.6846
351.029 22.1858
353.276 20.2926
354.344 26.6309
355.091 42.7075
359.222 48.7737
360.217 11.2001
361.850 76.0832
363.993 29.8817
369.173 1120.83
370.733 10.9276
372.213 6.05178
374.357 8.24794
375.682 86.3412
376.333 39.9497
377.184 16.8242
377.994 57.8879
380.289 18.0641
381.991 66.7741
383.275 13.2973
384.664 163.935
387.032 12.3723
387.958 33.9871
389.063 9.43323
390.614 39.607
392.040 176.08
392.960 60.93
394.393 4.97749
396.316 22.3852
397.161 47.338
397.789 52.3021
398.529 83.9712
400.534 8.86288
401.317 19.1017
402.221 22.2961
404.121 82.1421
404.908 47.4773
405.744 88.8115
406.887 157.525
408.875 8.01695
410.216 41.8086
410.962 30.722
411.972 40.0057
412.807 162.12
413.860 95.9427
418.439 37.5154
419.292 183.918
420.154 27.2167
421.118 81.9113
421.745 155.215
422.360 24.9735
423.111 19.0393
425.708 99.754
426.598 43.5163
427.908 807.523
428.868 106.72
430.058 25.331
430.820 31.3366
432.021 74.1692
432.634 35.3591
433.312 73.5259
434.423 185.147
435.340 35.6182
436.528 42.4782
437.165 59.3985
438.049 128.031
439.145 58.6008
441.073 274.139
442.027 98.9578
443.218 297.381
444.363 58.4465
445.269 17.3038
447.910 178.303
449.863 848.741
451.033 65.1479
451.731 39.8251
453.715 85.181
454.798 98.6426
456.852 4.77572
457.786 16.4144
459.502 54.914
460.472 248.796
461.890 643.136
462.921 281.041
464.083 30.8841
465.916 12.4253
467.193 119.917
469.113 136.81
469.733 89.0063
471.286 85.1714
472.158 24.2773
473.344 137.483
474.265 33.9504
475.150 144.431
475.869 197.409
477.117 10.3913
478.103 91.5736
478.793 41.4073
479.983 455.613
480.700 99.0021
481.699 249.116
482.965 69.0972
484.357 701.577
485.582 191.611
487.002 41.6017
487.971 4.14906
488.972 359.487
490.088 62.1101
491.004 390.498
491.817 53.566
493.058 148.6
493.706 38.1629
495.039 186.057
495.821 283.939
497.564 767.934
498.360 391.017
500.427 123.389
501.407 214.521
502.875 403.3
503.938 2688.39
504.770 501.268
505.768 174.877
506.912 124.848
508.452 208.744
509.565 230.258
510.456 633.532
511.264 210.332
512.843 7797.93
513.674 456.658
514.641 106.255
515.405 25.0392
516.973 756.447
517.740 399.039
518.947 2952.77
519.717 595.079
520.868 127.409
522.225 202.086
523.082 130.576
523.694 142.577
525.962 3911.51
527.902 10747.8
528.689 1154.29
529.459 255.027
531.517 1362.5
532.305 1934.23
533.111 870.39
534.823 4377.12
535.678 433.718
537.107 141.438
538.238 53.4918
540.915 9231.03
541.679 1215.64
542.476 84.6669
543.088 31.8059
545.391 21.7411
547.128 7.5736
548.665 8.96461
549.737 151.595
550.888 25.6731
555.242 38.6967
556.500 3.49864
557.229 18.7617
558.528 26.7
570.165 6.99274
572.479 40.1144
581.254 16.5245
593.211 10.3728
596.083 6.63218
599.103 24.4261
599.979 67.7972
602.685 81.2624
606.320 20.8398
610.336 9.03713
615.182 11.2192
624.262 15.0275
626.378 35.216
638.159 9.74591
647.966 48.7809
650.878 34.3502
652.514 45.3512
658.750 26.2964
661.281 9.15351
663.391 12.6771
667.318 30.7823
671.494 16.1893
672.514 36.4853
680.291 18.3194
683.270 11.2397
684.199 50.9161
684.938 52.197
690.637 29.6179
693.248 32.7904
696.430 7.9621
697.855 18.5319
700.503 6.69778
701.968 66.6029
710.441 44.0966
719.496 31.6758
723.153 35.6144
737.480 28.1508
741.523 15.5349
751.368 13.4329
759.502 18.3249
780.451 33.6368
781.790 17.3637
782.948 19.9189
793.279 27.9175
794.425 8.72457
795.091 44.48
796.461 29.3872
806.450 14.483
809.410 27.8877
810.177 11.3852
820.564 21.6958
824.445 15.4905
825.640 15.392
840.419 17.2253
852.431 14.4286
865.393 13.8665
867.555 7.53973
891.380 3.44571
912.908 25.0542
937.180 53.893
938.771 10.7731
982.541 21.7912
1016.455 15.5367
1077.607 29.8643
END IONS

BEGIN IONS
TITLE=Spectrum42 scans: 1027,
PEPMASS=384.77203 7150.71875
CHARGE=2+
RTINSECONDS=1029
SCANS=1027
110.100 8.05913
111.040 16.4736
116.076 3.42036
119.021 4.763
123.036 113.477
124.275 6.81894
124.895 6.99175
127.211 9.76269
128.092 21.3292
130.101 5.3797
131.995 14.8748
135.055 9.19577
137.890 15.4654
139.032 8.87255
141.883 7.90549
144.178 13.6283
146.094 10.763
147.424 21.1729
150.111 4.34871
151.087 25.1877
156.178 4.31545
158.185 5.24896
158.965 7.97953
160.049 8.78902
161.120 13.6153
162.055 6.82062
163.046 51.947
164.019 6.18857
165.028 16.9135
169.129 10.0742
170.407 5.58392
171.263 9.93429
171.997 26.5483
172.889 22.0129
175.186 45.0141
178.992 27.0253
181.139 12.8343
181.977 20.8459
182.958 10.7976
184.197 234.754
185.136 18.9538
193.262 386.403
194.222 9.44354
195.447 5.97497
198.065 24.9482
199.197 27.1977
200.134 14.0543
201.986 125.247
202.965 50.1203
203.928 9.60487
205.033 15.0816
207.167 5.60847
211.044 20.7124
211.997 23.8767
213.147 64.3103
214.182 8.5747
215.126 12.6324
215.893 7.30455
216.922 62.5308
217.888 7.12424
218.730 18.4604
221.108 12.7588
222.059 11.5385
225.029 27.0609
226.033 5.25166
227.055 90.7222
228.341 32.4665
229.183 50.3928
230.074 18.3185
231.221 12.183
234.162 782.946
235.130 111.744
236.129 6.53586
237.139 8.47411
238.051 41.5235
239.028 40.2207
240.141 4.34996
241.007 79.2035
242.012 31.5605
242.949 12.108
244.219 23.6396
245.182 38.6074
246.320 30.0249
246.962 72.4417
248.181 3.4497
249.098 20.7517
250.308 17.8006
250.973 50.6304
252.105 37.5488
253.114 36.394
254.162 49.7147
255.021 64.4488
256.038 66.3051
257.079 85.9945
258.141 64.109
259.073 116.824
260.217 44.4185
261.062 83.7453
262.347 89.1906
264.342 68.4138
265.244 22.698
266.153 42.6684
267.174 35.963
268.507 47.1151
269.229 101.415
270.091 74.3673
271.115 112.414
272.012 132.885
273.108 108.206
275.174 33.2169
277.074 64.4367
277.810 27.6642
278.486 5.78451
279.155 47.6613
280.105 32.8096
281.137 46.0335
282.108 49.2582
283.161 176.881
284.165 317.533
285.140 322.103
286.529 32.7185
287.137 62.3678
288.124 44.6527
289.627 41.2741
291.072 42.6136
292.170 37.8449
293.475 172.628
294.499 105.486
295.187 118.992
296.073 67.1829
297.108 170.977
297.861 47.7285
299.043 76.4064
300.054 41.6685
301.122 27.327
302.333 426.69
303.394 17.1819
304.038 20.3528
305.053 28.5466
306.165 100.056
307.240 35.3143
308.271 89.7697
309.122 147.254
310.139 108.145
311.129 119.159
312.239 227.609
313.174 261.347
314.111 188.809
314.925 595.059
315.682 11.3922
316.425 8.39354
317.270 43.6098
318.984 32.9829
320.021 6.08106
321.105 118.787
322.026 210.23
322.966 193.444
324.204 215.482
325.188 132.691
326.038 107.974
327.106 260.712
328.088 101.111
329.131 91.8406
330.160 39.8159
331.318 37.4286
332.094 45.2886
333.346 60.3888
334.911 4633.56
335.910 241.76
337.212 98.6005
338.098 753.391
339.094 953.259
340.007 567.541
341.125 687.03
341.931 387.283
343.047 529.174
344.028 1153.59
344.995 253.703
346.373 51.943
347.823 135.61
348.967 288.591
350.283 167.759
351.027 65.3891
352.128 111.243
353.041 79.6143
353.975 258.557
354.917 447.269
355.950 389.269
357.125 415.127
358.005 131.848
359.147 212.599
360.220 506.575
361.082 391.111
362.023 187.769
362.639 189.721
363.249 78.5539
364.214 737.079
365.040 448.508
366.243 1875.42
367.093 2223.53
367.904 2623.6
369.157 979.462
370.125 2890.38
370.889 745.887
371.681 94.307
372.509 20.7581
373.192 164.725
374.101 192.52
375.118 1183.41
375.971 468.93
376.714 266.226
377.444 61.9794
378.380 235.827
379.295 141.324
382.248 25.2669
384.377 406.706
385.191 531.836
385.891 340.958
386.692 54.4024
387.840 7.73029
391.760 6.95882
395.360 28.3764
402.991 13.8203
406.462 24.6515
407.897 36.0721
410.284 22.12
414.100 33.7555
424.414 4.86501
425.128 36.6091
434.750 6.89431
441.300 19.0929
442.461 23.1586
446.518 17.7082
447.349 21.7621
454.346 12.8776
456.627 7.79055
457.624 36.8506
458.654 7.53778
460.189 20.0359
462.848 12.2233
467.489 225.714
468.358 100.974
469.371 19.0711
474.741 24.7202
476.166 42.4963
479.477 13.1008
482.147 21.4741
482.830 5.44704
485.245 288.605
486.328 119.931
487.549 28.5484
490.724 47.5186
495.286 6.20787
496.670 18.8368
502.778 33.1003
505.540 8.72969
507.344 26.7055
513.833 6.69247
519.618 11.4776
520.681 22.5956
522.079 7.12442
528.335 23.0989
535.546 6.24185
543.812 11.226
544.499 47.5261
548.581 5.59752
556.355 36.0666
557.033 13.7738
558.905 18.9579
560.157 24.9889
563.341 10.5468
565.757 19.3471
569.304 25.0929
577.300 16.444
583.455 7.96626
585.385 2049.46
586.394 624.78
587.433 144.392
607.474 20.8254
608.444 29.0662
621.965 26.9541
625.448 4.25613
626.960 16.1656
628.480 134.622
633.942 20.9817
635.387 9.59801
640.840 11.2946
652.745 19.8102
655.335 13.508
667.342 12.9172
672.348 5.37048
707.592 171.696
708.572 62.166
714.719 4.38217
752.439 22.1694
END IONS

BEGIN IONS
TITLE=Spectrum43 scans: 1028,
PEPMASS=379.71140 5735.53418
CHARGE=2+
RTINSECONDS=1029
SCANS=1028
111.091 11.7717
121.048 6.83031
124.901 5.6572
127.956 10.1445
130.142 12.2749
135.040 28.6149
141.050 95.1854
142.057 13.781
142.980 18.9545
146.029 4.35423
149.024 92.7503
151.138 13.7625
161.942 6.12128
163.184 11.5068
167.115 6.65897
169.149 241.134
170.095 13.6512
171.069 24.8465
172.210 12.5192
174.216 9.20488
175.143 81.6739
175.871 12.959
177.129 11.6242
179.132 18.389
188.175 16.181
189.057 8.83751
190.001 10.6075
192.038 29.8287
193.016 51.376
193.964 5.30963
194.997 36.3842
198.139 9.36628
201.980 37.2201
203.294 17.4542
204.011 22.6608
205.047 64.4416
205.913 9.14234
207.022 27.4513
207.962 31.0332
208.866 19.0214
212.008 7.83778
213.104 7.67314
214.028 5.24528
214.891 19.6177
217.040 19.5398
217.954 42.6458
218.931 6.56834
219.910 43.4762
221.113 26.4668
222.055 33.8132
223.107 17.0254
224.025 31.5695
224.996 15.7635
226.262 21.6288
231.177 52.2348
232.087 41.277
233.053 11.2607
234.119 40.1079
235.124 71.7836
236.045 34.9413
237.186 30.3537
238.027 21.9904
239.053 46.8234
241.091 33.4889
242.007 27.0072
244.088 45.9293
245.274 5.33944
246.222 50.5217
247.102 103.024
248.928 941.182
250.098 156.021
251.066 56.5643
252.182 25.5188
252.895 26.0438
254.110 230.223
255.074 46.8577
256.114 10.3967
257.171 22.5961
258.115 27.7203
259.112 16.5434
259.869 8.21324
261.073 116.34
262.152 54.4667
263.185 73.2443
264.126 116.027
265.271 37.3604
265.984 35.1477
267.062 335.135
268.056 202.333
269.150 19.837
270.202 114.876
272.393 33.625
273.095 55.6827
273.983 469.153
275.030 79.7704
275.934 17.547
277.123 56.4657
278.161 56.2615
279.078 191.316
280.199 57.1973
281.102 10.7554
282.144 103.545
283.213 67.3619
285.739 39.8821
286.628 80.6347
287.358 43.817
288.112 67.9543
289.120 192.843
289.980 823.993
290.969 365.944
292.005 409.964
293.194 137.373
294.062 86.5576
295.049 51.6148
295.885 51.249
296.892 33.4945
297.533 60.4227
299.127 74.6356
300.730 46.4199
303.114 122.658
304.022 104.314
305.156 188.069
306.169 105.279
307.062 261.397
307.929 348.515
308.973 101.184
310.057 50.2306
311.116 74.3566
312.595 20.268
313.240 63.9744
314.145 42.8382
314.956 70.6637
316.268 225.031
317.134 245.959
318.133 152.105
319.054 196.106
320.058 432.786
321.053 213.416
322.075 370.513
323.113 2020.78
324.145 360.544
324.985 46.5996
326.275 57.2754
327.201 24.2403
328.346 33.6168
329.054 34.7907
329.970 27.9098
331.046 87.6082
332.399 85.8194
333.019 1022.73
333.997 1953.78
334.946 2464.6
335.967 1031.9
336.993 481.91
338.123 574.388
339.040 806.755
339.848 87.6184
340.451 17.9372
341.924 105.148
343.222 249.169
344.454 141.933
345.506 25.3745
347.145 102.482
348.445 424.211
349.359 257.863
350.184 276.192
351.081 225.073
352.029 517.858
352.963 385.865
354.296 113.941
354.992 151.226
356.107 441.541
357.251 356.261
358.423 333.394
359.295 405.6
360.368 237.608
361.061 1354.9
361.982 2670.59
362.924 646.242
364.172 297.449
365.021 631.638
365.843 170.295
367.466 49.359
368.141 42.8012
368.907 99.522
370.164 571.347
370.921 3554.73
371.807 231.738
372.974 177.068
374.022 206.511
375.137 16.7
376.469 95.9055
377.252 3.36728
379.141 325.245
380.025 325.559
380.952 20.3037
381.995 21.3595
383.712 9.33571
384.709 5.37571
387.051 82.7688
390.992 17.2355
393.092 5.23722
397.902 67.6844
400.968 11.4797
403.213 13.9085
404.041 21.377
406.759 54.4195
411.082 5.3257
417.931 13.0264
419.011 10.1713
426.351 22.1158
430.968 14.5209
431.723 20.8289
439.168 39.4712
442.274 14.9944
450.158 27.4503
451.076 51.8249
458.742 23.0636
461.917 15.1755
467.070 44.8641
467.806 16.939
470.004 9.32045
471.214 62.6827
476.258 39.7589
477.283 13.0886
479.932 7.87146
482.222 31.4088
485.783 30.5149
489.389 242.326
491.373 18.2361
497.273 36.7736
498.322 6.39831
501.961 27.1924
503.327 9.69498
521.108 59.3653
527.583 12.4165
529.513 24.1063
530.239 14.2795
537.089 16.639
546.984 24.143
552.616 13.7117
557.302 4.39991
559.169 4.71527
560.457 13.7254
561.844 17.9794
566.465 14.8781
567.204 12.797
569.216 25.1138
572.329 5.75586
582.410 18.0968
586.496 27.9082
590.375 913.597
591.365 252.313
592.292 38.6158
595.505 8.46333
600.326 35.3259
602.416 25.7824
603.268 15.5382
609.834 21.4773
619.337 7.15545
629.211 4.808
631.507 32.9804
643.440 29.6437
655.941 20.9571
659.787 17.7546
661.532 208.137
662.431 72.7884
673.736 4.95561
688.003 8.40598
701.735 19.7939
END IONS

BEGIN IONS
TITLE=Spectrum44 scans: 1029,
PEPMASS=549.74091 22764.57031
CHARGE=2+
RTINSECONDS=1029
SCANS=1029
112.08667 891.992
149.02361 362.557
149.04468 377.426
175.11879 574.566
183.12309 579.222
201.13544 488.809
221.08411 1560.42
225.04262 566.065
232.13815 219.876
235.97627 245.797
239.09468 1993.86
244.14235 382.557
262.14987 520.956
279.15857 433.971
285.16901 203.942
295.10309 959.653
298.12387 231.542
299.06213 776.911
313.11154 212.989
318.78323 237.327
329.15637 349.655
341.00674 202.12
341.15707 334.059
359.16833 1444.52
360.64536 244.095
367.65219 240.783
368.16016 218.109
368.63959 285.828
369.12238 864.248
369.65030 470.842
373.64566 221.504
375.64871 340.31
376.18423 425.292
383.64923 449.869
384.15292 335.806
384.20203 272.012
384.65756 1721.2
385.15707 431.631
390.64117 222.684
395.14859 261.433
396.13300 513.845
396.66895 433.016
397.16638 298.552
397.66058 334.522
398.16440 202.388
404.16223 752.143
408.12506 255.273
413.16949 1342.06
413.67203 580.103
419.16861 726.28
426.15414 395.033
426.66946 273.698
428.17090 344.242
432.16281 237.978
432.68591 203.695
437.65222 206.676
438.67676 335.29
439.67422 242.686
440.17270 354.334
441.65662 193.841
445.66684 282.526
447.67908 926.353
454.66544 398.268
455.17270 434.537
456.68851 405.697
460.71735 1699.36
461.19803 521.745
461.69427 365.193
462.69540 249.42
465.20056 357.754
465.69421 480.949
466.71649 433.932
467.18317 708.115
467.67740 733.993
469.68307 483.633
471.69662 684.704
472.19577 408.666
473.18344 302.775
473.67657 469.302
474.20877 373.8
474.71002 283.741
475.72705 316.215
476.18784 1244.84
476.68515 402.561
479.17810 241.686
480.20862 860.534
480.70309 1959.11
481.20673 692.383
482.18716 1470.37
482.67572 450.314
483.22083 375.57
486.21027 408.802
486.70746 278.68
488.71793 368.049
489.21481 1878.32
489.28372 398.059
489.71304 435.25
491.19025 753.926
491.69714 457.187
493.71045 703.236
494.21118 351.526
494.71603 225.52
495.21555 1564.49
495.71564 920.139
496.21042 279.057
497.71838 829.082
498.22052 1423.92
502.21774 490.042
503.22064 269.726
503.72394 753.436
504.22128 3385.5
504.72177 1981.9
510.22067 432.787
510.73434 196.272
511.22348 318.264
511.72064 245.721
512.72443 496.845
513.22473 1455.98
513.73151 433.548
517.22821 863.655
519.22510 504.318
524.18970 272.428
526.23291 549.432
528.22852 275.107
536.19452 353.494
622.20532 325.19
637.27271 643.493
649.27118 253.576
746.28137 238.564
750.31750 318.057
751.31445 364.891
873.25708 197.047
END IONS

BEGIN IONS
TITLE=Spectrum45 scans: 1030,
PEPMASS=384.77203 7150.71875
CHARGE=2+
RTINSECONDS=1030
SCANS=1030
102.09109 1970.64
112.08713 292.833
123.11684 530.236
124.49254 192.405
149.02336 483.086
150.83833 177.494
175.11919 272.735
184.17050 605.679
193.20872 179.864
202.10718 419.687
202.68262 180.712
234.17772 850.891
262.15247 507.589
277.89706 362.784
279.16141 413.087
284.18686 326.162
303.80490 228.695
314.71259 416.018
328.81818 213.839
334.72763 4003.85
335.22968 1585.02
346.10318 406.147
352.98251 239.176
379.59845 201.313
383.83438 543.954
384.27509 288.67
384.77216 8150.21
384.83810 279.914
385.27405 4128.23
385.77509 1013.93
399.79333 341.346
402.96487 1080.61
403.82419 259.083
403.96201 314.955
421.83508 977.297
439.84360 1826.48
485.28568 533.171
585.37561 2688.76
586.37469 1139.7
593.30109 211.273
END IONS

BEGIN IONS
TITLE=Spectrum46 scans: 1031,
PEPMASS=379.71140 5735.53418
CHARGE=2+
RTINSECONDS=1031
SCANS=1031
141.10251 1269.36
149.02348 454.983
169.09776 947.812
236.88029 192.627
246.80615 218.143
248.94870 1540.55
249.04272 715.932
253.88112 231.298
264.87186 262.304
266.95883 2314.52
267.96048 281.772
269.81766 211.683
279.15909 625.168
285.81467 335.471
291.80728 584.198
298.82397 292.924
307.80066 875.885
307.84854 271.65
314.81866 303.81
318.79147 189.985
323.02148 367.596
325.81116 1081.32
334.83658 228.396
350.80093 540.104
352.79773 1908.6
370.70514 710.322
370.80991 868.362
376.19531 475.482
489.28088 598.926
490.28787 212.954
590.32660 3061.56
591.32990 991.966
643.35162 806.219
661.36255 2538.69
662.37012 721.69
END IONS

BEGIN IONS
TITLE=Spectrum47 scans: 1033,
PEPMASS=423.22748 16393.01953
CHARGE=2+
RTINSECONDS=1032
SCANS=1033
130.435 41.1964
137.153 5.12451
139.289 25.4349
141.085 11.8805
145.018 50.1942
147.030 12.1509
148.151 7.59314
149.092 104.14
151.130 5.80002
155.142 5.90991
157.093 389.735
158.149 45.2395
160.921 17.1679
162.136 18.485
163.096 29.3477
169.126 26.647
170.127 23.2278
172.060 4.79977
173.114 71.7934
175.070 40.8171
178.123 19.0869
181.112 35.2811
184.178 16.218
185.015 499.519
186.078 22.7206
187.074 58.8605
188.147 17.6605
189.050 8.91546
191.025 12.1633
196.120 19.2108
199.177 4.46336
202.124 42.3145
205.089 24.4033
208.823 14.9818
210.263 5.39665
215.329 10.1029
217.101 8.01608
219.158 10.9012
220.008 21.4197
222.076 31.5721
225.003 41.4323
226.088 52.7955
231.059 15.8188
232.257 25.1592
234.233 43.0947
236.077 14.1409
238.214 136.889
239.128 13.762
240.121 8.12385
241.263 34.9591
242.254 14.0222
245.087 11.0739
246.109 15.259
246.973 18.7495
248.141 20.9146
250.919 15.9674
252.187 10.8603
253.403 23.3747
256.189 591.966
257.174 95.071
258.201 48.4576
260.865 19.4645
262.429 68.9311
263.253 8.76346
265.191 16.7671
266.111 36.0835
266.979 35.2811
268.112 34.1591
270.205 20.407
272.679 19.1819
274.673 12.2633
275.279 16.5882
276.167 20.2005
277.265 42.1425
278.128 121.676
279.093 16.1038
280.269 57.7474
282.306 26.8856
283.103 9.97472
284.251 83.3965
287.056 5.30682
288.967 18.4673
290.098 7.36178
290.850 60.1095
292.012 74.3437
293.097 38.5971
294.207 79.8432
295.500 33.9531
296.108 4.44182
297.145 20.9436
298.260 36.6816
299.921 8.05732
302.316 239.692
303.049 11.3288
304.876 91.8526
306.057 75.2547
307.121 107.986
307.810 13.8958
309.087 36.9204
310.290 51.8739
311.192 60.9223
312.291 30.4455
313.244 16.7077
313.950 46.2573
315.139 4.40652
316.611 74.4512
317.750 68.4815
318.892 358.618
319.931 21.6143
321.211 80.404
322.226 770.843
323.204 35.8416
324.273 647.42
325.230 25.3974
328.303 16.683
329.395 71.0275
330.187 15.1064
331.367 185.492
332.873 2179.79
333.913 316.666
334.974 207.643
336.077 135.171
337.070 10.957
338.217 14.0628
339.348 230.184
340.198 28.8749
341.083 19.7327
342.045 14.1896
342.862 24.748
343.570 36.2304
344.492 6.91627
346.314 289.982
347.318 34.4526
348.977 119.082
350.427 119.039
351.221 53.3448
352.203 121.253
352.993 9.3846
354.158 56.9693
355.133 9.21029
357.239 405.958
358.129 38.3307
359.412 15.3238
360.239 41.2096
361.357 41.1157
362.461 33.8004
363.296 19.1076
363.925 361.357
364.965 172.954
365.981 80.1864
367.090 63.3994
368.030 294.603
368.977 43.0362
370.027 28.7399
370.800 166.687
371.855 55.0711
373.864 59.0559
374.921 28.7173
376.222 815.956
377.002 717.06
377.928 1108.3
378.940 589.374
379.967 1471.92
380.859 330.933
382.000 219.944
383.023 158.455
384.538 295.331
385.962 61.8501
387.286 123.551
388.184 35.1429
389.316 4.88772
390.641 69.8744
391.742 122.871
392.794 127.068
393.687 225.59
394.925 345.566
396.051 236.871
397.193 48.2553
397.960 58.0617
399.608 371.562
400.951 213.822
402.064 206.741
402.811 116.699
403.651 28.6632
405.044 1997.07
405.891 2093.03
407.155 518.429
407.906 106.967
409.065 360.817
410.140 58.4097
411.462 185.737
412.400 107.174
414.402 5161.89
415.261 429.318
416.263 119.395
417.081 189.651
418.477 37.5038
422.138 8.2351
423.072 233.66
424.000 161.515
426.283 47.1744
432.844 17.3161
435.276 26.9206
439.931 19.5916
441.475 28.6133
442.300 111.367
452.383 219.965
453.329 50.7134
455.512 22.7095
456.320 7.90932
458.712 12.32
459.669 5.09121
460.441 13.9512
470.254 175.628
471.530 64.5403
472.475 27.7324
473.532 111.554
484.467 8.7915
489.226 1306.6
490.213 365.272
491.166 71.0154
491.918 29.2591
494.211 91.6049
499.341 20.7177
501.261 225.489
502.284 30.9205
505.195 67.9045
510.348 63.3303
519.771 41.538
525.487 62.2223
530.574 8.05358
532.893 12.0433
533.604 23.9717
541.879 20.8766
542.876 66.7246
549.268 18.0956
552.325 59.8863
555.898 22.3603
559.419 20.3687
562.593 17.1454
566.269 39.7824
567.347 44.1848
568.465 26.3918
569.608 29.9449
570.304 18.4474
572.292 64.644
574.212 38.949
583.300 7.00116
584.890 56.5391
590.300 1533.62
591.327 470.374
592.490 60.7587
593.453 5.72557
599.885 31.2687
602.218 3.4517
606.384 17.0607
607.321 8.2716
617.526 12.1755
629.263 14.3602
637.515 14.8601
643.526 90.9618
644.364 26.4573
645.753 5.7397
653.521 32.6345
660.484 8.09145
661.389 1391.49
662.392 589.202
663.358 46.7911
666.157 22.672
671.503 52.2415
672.381 11.8638
673.343 12.7993
677.293 22.6559
723.163 6.70091
734.081 10.6787
740.487 28.5188
759.461 59.1412
774.661 21.3663
END IONS

BEGIN IONS
TITLE=Spectrum48 scans: 1034,
PEPMASS=576.70020 7218.01514
CHARGE=2+
RTINSECONDS=1032
SCANS=1034
175.242 19.8915
180.024 12.097
191.914 16.1576
197.123 3.87281
207.013 35.7556
211.125 6.0967
221.137 326.496
229.274 12.8987
244.269 4.08458
248.940 11.5826
253.092 19.8579
257.142 17.7975
259.575 24.4389
263.402 12.7878
265.059 52.4882
267.088 134.364
280.061 11.4266
280.998 132.128
281.761 15.506
282.416 16.2659
290.072 25.0819
290.798 8.9653
292.040 6.08489
299.223 19.8995
305.227 14.1125
307.134 7.02148
309.148 31.9637
319.013 11.4473
321.240 21.4965
323.371 23.5392
324.181 4.78787
326.992 4.33953
339.186 33.5891
340.076 10.6187
343.177 16.4981
345.146 8.71646
345.785 15.858
350.132 4.86085
350.856 11.2922
353.121 43.7714
355.099 901.007
357.803 17.2518
359.366 77.2478
361.932 3.91188
363.288 15.2782
365.250 8.12266
366.107 4.49779
368.310 15.6345
369.101 22.1869
374.343 13.0626
375.154 11.0129
376.193 7.81853
378.097 12.6257
388.052 21.618
390.376 28.2266
393.185 16.0184
393.873 29.7702
395.187 15.3214
396.224 11.1813
398.272 43.917
399.167 67.9053
401.156 48.6404
402.179 41.0347
403.252 22.0394
405.885 9.31258
408.928 59.1455
410.068 20.1272
410.853 43.0462
412.063 89.747
413.080 28.8962
413.942 49.3422
415.134 257.047
417.194 28.6092
417.961 37.7134
419.436 38.7063
420.222 10.6209
421.156 35.0817
422.645 39.7626
425.321 73.5902
428.095 9.01041
429.066 56.5195
430.110 99.9766
431.089 74.6012
431.831 263.551
432.909 202.686
433.788 52.4252
434.875 30.9691
436.258 15.2299
437.775 4.92322
439.217 41.8096
439.825 26.3459
441.159 51.1728
442.920 22.9898
444.145 25.4852
445.349 101.016
446.699 74.1206
447.817 37.9443
448.907 140.583
450.239 16.5252
451.190 86.9496
453.411 180.68
454.391 155.797
455.378 68.0803
456.301 35.5245
456.985 64.2017
458.096 8.01684
459.249 7.32725
460.211 125.264
461.424 134.164
462.690 88.0837
463.295 223.56
464.125 60.0773
465.608 40.5942
468.123 50.5571
469.925 13.2933
470.956 43.353
471.655 60.3734
472.474 9.44946
473.127 8.73261
474.525 167.975
475.711 49.3217
476.594 87.4272
477.229 103.182
477.869 8.1211
481.598 30.9123
482.309 26.2738
484.357 8.71441
485.854 32.4203
487.034 64.3845
487.981 160.142
489.067 261.645
489.827 14.1679
490.964 10.8444
491.979 33.3927
493.445 53.1593
495.141 6.22951
496.371 73.612
497.174 15.4734
499.489 126.351
501.113 26.3762
502.059 74.1065
503.007 178.545
503.865 109.859
504.838 45.5796
508.856 62.5674
510.148 398.558
511.236 140.881
512.315 59.8831
513.611 59.445
514.711 75.1743
515.900 336.819
516.976 133.181
517.984 37.402
519.007 6.28095
519.980 70.9534
520.748 14.6728
522.375 146.89
523.173 51.3537
524.374 397.112
525.167 564.688
526.146 16.7652
527.201 123.461
528.116 70.5719
528.905 128.701
530.444 893.48
531.241 668.988
532.441 241.819
533.343 194.319
534.645 37.4676
535.607 89.2174
537.039 345.357
539.415 3531.01
540.254 2437.2
541.088 89.3252
541.749 47.8757
542.950 102.023
543.905 57.3377
544.971 148.447
545.917 794.938
546.741 615.921
547.808 262.21
549.030 153.608
549.843 144.165
550.643 90.9524
552.732 1410.32
554.049 815.214
554.877 3172.5
555.717 395.1
556.589 179.733
558.040 434.359
559.007 758.06
560.036 368.798
561.391 5472.89
562.154 1111.06
562.757 383.2
563.519 119.745
564.372 85.2337
564.977 42.5105
565.963 108.565
567.401 1376.73
568.277 682.764
569.067 112.678
570.689 8.37327
576.739 33.5734
577.463 48.8333
581.209 74.5952
583.396 19.8392
586.067 9.69544
600.489 19.2439
608.005 21.8358
609.258 21.1337
612.315 23.8036
618.110 9.58047
625.175 17.1191
632.132 100.166
666.194 4.91386
667.124 102.361
670.086 12.3869
671.169 19.099
672.577 16.3745
677.719 98.2233
685.194 16.3241
696.752 35.957
707.527 14.6626
727.745 43.1886
735.486 65.3531
741.347 16.3116
761.745 31.4538
766.366 43.8574
779.369 12.2719
795.310 15.0531
827.646 26.1575
836.375 18.7953
841.087 16.6024
878.518 24.5609
892.021 14.8347
905.450 30.346
924.545 16.5281
925.487 17.965
928.280 11.737
938.142 57.3192
948.515 13.4657
980.589 14.6557
1024.219 23.9184
1028.703 43.9985
1039.847 28.3669
1064.827 5.15364
END IONS

BEGIN IONS
TITLE=Spectrum49 scans: 1035,
PEPMASS=352.49039 8201.66797
CHARGE=3+
RTINSECONDS=1032
SCANS=1035
101.249 12.8385
102.162 5.78567
107.198 5.6756
110.018 7.64812
111.153 8.77625
113.022 3.94846
116.231 4.28547
117.216 24.6647
119.031 11.4212
120.055 12.7709
125.246 28.6961
127.114 36.7535
135.036 7.49069
138.129 23.7951
143.006 15.8241
144.995 6.66821
149.093 6.61878
152.171 16.9375
153.130 17.4782
154.877 6.55281
156.069 8.35928
157.060 10.8119
159.212 9.8067
161.105 42.3183
166.002 7.60841
168.107 21.1808
170.025 6.47031
171.183 5.05272
172.045 11.8185
173.185 54.5807
174.012 35.8784
175.166 76.1459
176.093 11.812
177.135 31.3989
178.179 4.35768
179.112 6.03542
180.110 24.0264
181.125 36.5126
182.018 6.94562
183.220 33.0609
184.155 44.454
185.156 9.78277
186.190 7.45878
187.084 6.38699
187.769 12.443
188.804 62.5101
191.167 31.2323
192.071 16.9702
193.072 29.0621
194.181 43.4999
195.210 21.7484
196.330 11.0651
198.132 25.9546
198.957 8.43092
199.979 11.6128
201.257 215.508
202.332 28.5579
203.164 29.2347
205.000 11.1751
205.998 17.6728
207.049 25.3995
208.122 45.4277
209.036 81.1705
210.065 3.4945
211.100 21.9445
213.206 14.793
215.249 62.8904
216.111 22.8784
217.144 83.1761
218.142 125.76
219.145 197.027
220.243 46.3913
221.168 58.9745
222.136 154.201
223.081 77.8904
224.001 19.508
225.085 99.4686
226.019 46.1232
227.120 12.2798
228.094 6.71199
229.030 10.5211
231.419 5.99113
232.143 7.44812
233.151 60.0083
234.402 91.9128
235.102 67.175
236.098 48.2168
237.112 13.0117
239.127 21.0016
240.076 58.7007
241.062 31.905
243.325 33.5425
244.010 30.2174
245.828 108.903
246.514 6.18452
247.207 67.5651
248.122 52.9198
249.075 26.1056
251.160 52.7094
252.052 51.1561
253.259 34.4793
254.266 55.3811
255.162 11.6609
256.122 10.3925
257.472 54.6778
258.445 34.3118
259.207 33.3273
260.172 40.4541
261.181 10.0825
262.219 174.576
263.141 101.041
264.091 134.744
265.074 166.511
266.071 72.8706
267.417 127.377
268.392 57.1875
269.258 12.135
270.215 71.195
271.239 37.8082
272.107 5.36216
273.023 71.51
274.310 67.2103
275.313 94.2516
276.310 96.7199
277.820 242.853
279.103 342.04
279.953 501.31
280.917 228.194
282.187 137.841
283.263 201.076
284.377 77.4029
285.033 9.27924
286.492 122.142
287.283 32.951
288.198 279.864
289.704 822.691
291.078 197.073
292.099 121.656
293.042 201.946
294.022 147.898
295.067 161.715
295.960 202.262
297.091 26.1359
298.473 78.051
299.092 187.205
299.760 33.5402
300.738 50.2892
302.616 80.6437
303.318 185.584
304.865 102.908
306.082 1534.82
307.079 762.172
308.170 913.595
309.069 1930.41
310.179 36.5387
311.231 2451.68
312.230 830.362
313.393 256.082
314.302 140.89
315.059 43.9141
316.057 99.2148
317.075 187.007
318.126 48.3805
318.915 70.1551
320.054 172.406
320.945 89.203
322.105 483.665
322.944 135.579
324.105 464.669
325.110 359.719
325.900 228.962
326.828 253.688
327.551 107.597
329.348 331.733
330.861 897.001
331.917 518.416
332.837 178.001
334.085 2291.66
334.987 2905.98
336.406 2038.92
337.118 2053.81
338.119 311.089
339.254 58.5921
340.049 133.883
340.905 1666.98
342.344 6124.04
343.170 1920.86
344.349 483.854
346.024 673.76
346.660 2326.71
347.602 13.5785
350.525 4.37455
351.943 234.98
353.029 211.627
353.899 21.0278
355.132 30.9164
355.867 9.76414
358.900 118.873
365.019 12.0092
366.304 8.79787
371.192 29.9113
374.553 88.3634
376.291 100.294
377.311 19.9484
377.984 18.3064
380.326 18.9262
384.002 69.2328
385.193 175.454
389.756 59.8655
390.391 14.2544
391.339 14.6777
392.342 10.0577
397.868 190.292
398.793 43.2812
404.156 124.431
406.272 37.7713
408.282 7.93224
410.259 22.2183
412.011 36.4772
413.326 49.2944
415.741 18.5627
418.293 52.9644
419.358 579.944
420.292 141.659
424.242 61.0618
428.377 557.167
429.321 103.636
434.080 3.0613
436.508 3.69406
438.203 27.2384
440.507 33.7708
441.837 37.547
444.279 20.4596
445.935 69.3093
447.465 216.134
448.580 90.7122
449.342 81.8163
450.312 42.1704
451.143 9.16178
452.313 26.4849
454.136 45.0105
456.683 246.689
457.559 80.4172
458.265 17.753
459.202 7.00402
460.919 80.6574
462.107 65.1935
463.038 440.374
464.023 37.1202
467.962 76.7631
468.716 15.2379
470.023 11.5802
471.502 397.094
472.211 81.187
472.963 116.716
476.604 175.068
477.275 20.4921
479.135 11.5378
481.373 5.50327
483.357 29.7079
484.358 19.4059
485.875 16.5374
489.374 40.9035
490.055 13.6341
491.303 13.6696
500.392 11.7411
512.116 4.81828
521.542 28.465
523.153 10.3343
528.310 15.6353
531.204 14.4939
532.783 13.4682
539.125 32.3299
540.430 2.72616
546.277 14.6194
551.981 8.32484
558.199 16.9374
567.203 24.3734
569.216 12.6873
577.745 18.2058
584.532 2.74776
587.625 7.13374
598.402 8.20242
617.300 26.5341
618.405 11.9514
633.198 12.2041
638.617 5.33319
643.861 14.105
674.300 15.6963
682.392 24.5233
786.463 13.4823
END IONS

BEGIN IONS
TITLE=Spectrum50 scans: 1036,
PEPMASS=423.22748 16393.01953
CHARGE=2+
RTINSECONDS=1033
SCANS=1036
102.09077 327.67
141.10246 509.352
145.09680 211.722
149.02330 845.304
157.09744 2986.67
158.09854 288.488
169.09741 743.511
173.09273 202.779
175.11963 296.685
185.09230 1973.32
221.96208 488.144
238.11925 706.158
239.97090 207.833
256.12918 840.255
262.15329 261.89
266.96097 191.853
278.02356 711.499
279.15851 644.649
280.81567 263.633
294.88345 270.048
302.19809 347.18
304.81296 319.229
308.80640 407.576
316.79425 194.693
318.79150 982.389
322.17511 275.293
322.82385 856.804
323.81363 192.944
324.21970 306.648
332.80807 1745.65
333.81018 230.57
336.80273 405.562
339.16776 405.539
350.82022 350.833
357.17087 198.441
359.16669 307.766
363.79102 649.119
370.70679 1552.57
371.20926 770.825
376.19608 1114.46
377.80618 214.166
379.71182 1687.52
380.21301 1044.45
381.79971 412.47
396.68140 211.544
405.21609 323.667
405.71753 364.989
424.30618 2148.52
440.84335 239.885
489.27823 2362.55
490.28488 408.924
546.29028 208.485
590.32660 5383.53
591.32996 1146.64
643.35052 1042.71
644.34680 315.309
661.36316 6290.59
662.36774 2175.99
663.36780 211.649
END IONS

BEGIN IONS
TITLE=Spectrum51 scans: 1037,
PEPMASS=576.70020 7218.01514
CHARGE=2+
RTINSECONDS=1033
SCANS=1037
112.08662 373.827
129.06300 176.593
131.19069 187.375
149.02406 377.1
149.04393 198.669
183.12363 248.931
201.09824 211.158
221.08351 316.848
236.28841 237.734
239.09517 787.732
255.05379 245.589
279.15994 561.879
285.01154 388.314
288.12891 188.591
299.06152 573.82
323.04425 524.016
355.07043 1141.25
365.06271 274.619
394.09552 280.137
396.49933 204.152
400.97968 206.4
406.59674 434.093
407.09906 341.79
415.60110 530.514
418.99472 330.081
422.10513 225.018
424.11703 405.748
424.60916 236.078
430.11963 374.116
430.60504 490.904
431.11884 257.811
439.12289 307.52
465.15308 277.277
467.16840 684.032
470.14392 225.273
470.64066 331.408
471.65253 298.231
479.14536 216.768
479.65353 861.935
480.15646 601.083
484.13980 210.024
485.15848 303.44
485.65253 362.458
486.16217 355.853
492.15091 263.756
492.65585 213.927
493.69388 273.967
500.16330 437.752
500.66452 347.706
501.16412 628.822
507.16467 235.454
509.18369 233.866
509.67474 741.789
510.17264 470.639
515.17218 376.269
515.67267 275.373
516.16534 322.927
516.67444 217.829
524.67480 288.803
539.69867 206.646
576.03015 339.246
637.28918 299.769
804.68237 212.708
END IONS

BEGIN IONS
TITLE=Spectrum52 scans: 1038,
PEPMASS=352.49039 8201.66797
CHARGE=3+
RTINSECONDS=1034
SCANS=1038
101.05999 461.145
149.02368 435.288
173.12947 383.498
175.11888 240.488
201.12590 289.544
225.88530 398.519
236.88042 374.89
262.15100 929.755
266.09061 231.649
275.44592 287.413
278.89099 298.332
279.15912 517.507
279.78183 1175.66
280.11435 522.253
298.79025 372.629
300.61124 337.034
302.78757 237.674
303.12079 254.553
307.79797 257.637
307.85031 236.501
311.16858 851.01
312.12039 1940.2
312.45441 783.521
312.79065 304.433
313.46060 882.989
314.13028 281.463
316.12286 246.935
320.80759 240.929
322.12079 385.274
323.84332 404.012
323.92294 593.6
323.96075 672.754
324.92935 481.573
325.81061 405.677
328.90366 299.113
329.17734 2524.29
330.80936 737.916
331.14282 284.715
336.15228 235.657
336.48398 1855.56
336.81802 1010.6
340.48334 997.925
340.81912 312.425
341.15503 242.217
341.85593 707.677
342.48627 578.756
346.48672 456.556
346.82007 273.295
350.94427 273.958
351.01205 197.629
351.08936 315.078
351.16483 223.833
351.84177 361.564
351.95914 435.207
352.09769 493.765
352.15295 282.728
352.24097 391.236
352.49063 1317.27
352.81961 563.933
352.97830 514.481
357.69916 313.813
359.16806 985.769
369.80136 257.393
375.65051 376.254
384.65747 1376.92
404.16321 323.104
413.16916 422.173
419.16736 608.277
426.67343 211.215
428.17206 375.495
428.67218 276.991
432.67914 352.836
438.67172 462.804
440.67148 437.159
441.17819 458.689
441.67841 860.306
442.17554 287.182
446.66827 257.886
447.68048 1581.18
448.18149 674.971
448.68152 239.807
454.17563 195.657
456.68567 1934.37
457.18445 972.742
457.68298 277.76
462.68408 584.926
463.19009 282.941
END IONS

BEGIN IONS
TITLE=Spectrum53 scans: 1040,
PEPMASS=549.74097 92556.63281
CHARGE=2+
RTINSECONDS=1036
SCANS=1040
158.167 23.7046
175.246 40.8375
183.198 26.3187
184.062 11.3556
186.004 9.52784
193.132 6.17271
197.958 27.7454
199.280 7.65549
200.137 34.1017
201.225 102.195
202.011 4.92445
204.362 8.80222
205.183 4.42694
207.064 73.5509
209.228 16.9946
210.136 17.8685
211.117 18.3484
214.164 18.5143
216.187 39.6203
221.098 1091.89
222.028 11.608
224.931 4.89135
226.350 13.2391
227.087 8.3637
228.005 7.8821
236.239 18.9849
239.248 13.4592
244.299 65.662
245.319 37.7989
247.097 28.8848
249.136 27.5496
253.251 6.85328
254.320 5.64136
256.230 29.1716
259.254 24.8298
262.369 159.851
270.324 21.4881
271.240 67.3946
272.098 7.5416
273.356 17.1836
275.018 6.10441
276.238 46.9172
285.345 5.81069
286.115 6.65807
288.600 7.48484
290.308 52.8136
293.388 33.9154
295.267 377.949
297.348 21.5537
300.741 23.3774
302.040 22.1332
304.124 26.42
305.389 38.2443
307.180 6.81941
308.107 74.014
310.276 49.579
314.425 14.1759
316.294 9.97325
320.055 15.2433
320.953 55.5501
322.747 31.0654
325.401 11.8173
326.196 81.9517
328.335 20.8658
329.542 13.4116
330.358 19.306
331.353 19.3179
332.153 6.90715
333.169 26.8707
334.211 11.5171
335.976 12.7256
337.304 12.6172
339.436 37.4502
340.306 10.7403
340.944 7.5296
342.291 22.7476
346.430 25.7455
347.273 10.0889
348.147 93.4136
350.287 12.6332
354.267 6.68719
355.271 58.3336
356.729 26.6034
358.325 40.8749
359.395 36.2737
360.342 29.9833
360.950 11.3784
363.013 56.911
364.074 49.4304
366.206 5.79696
367.777 23.9783
369.248 785.626
371.265 7.57552
374.015 6.22977
375.390 59.1379
376.061 54.9506
378.040 46.7815
379.922 10.4809
383.293 10.5581
384.613 416.283
385.523 18.5999
386.235 19.0181
387.096 52.6938
389.665 73.0898
390.270 43.4466
391.214 25.7863
392.176 142.1
392.931 20.5818
394.317 153.597
395.815 78.0371
397.672 317.16
398.277 14.4905
400.511 40.7187
401.546 91.7325
402.708 135.071
403.819 64.8367
404.794 75.4912
406.519 731.687
407.447 61.431
408.177 15.3638
409.186 55.4869
410.423 100.541
411.822 72.704
412.703 699.642
413.381 123.389
415.136 17.3118
415.796 26.391
417.056 51.3483
418.135 248.437
419.126 407.25
420.075 105.898
421.272 39.1486
422.065 49.7864
423.151 101.84
424.271 48.7285
425.554 170.09
426.507 261.212
427.981 1967.46
428.805 151.72
429.827 71.2951
431.038 11.0878
432.080 135.998
433.002 203.111
433.992 43.1115
434.887 532.694
435.663 36.8042
436.267 83.6298
437.371 167.826
438.308 261.339
439.573 221.199
440.978 901.01
442.065 123.366
443.221 270.883
444.306 24.1034
445.372 90.6124
447.116 187.221
447.884 401.705
449.682 1813.48
450.339 680.546
452.045 11.1571
453.292 289.665
454.852 217.904
455.664 39.2839
456.815 137.118
458.143 65.0337
458.972 23.358
460.181 210.698
461.057 421.794
462.546 1345.88
463.549 17.8826
464.310 10.0524
464.947 19.8842
465.831 94.7434
466.894 416.07
467.743 77.1496
469.203 446.881
470.109 214.901
471.446 103.171
472.373 87.9753
473.297 195.682
474.259 123.988
475.590 1001.43
476.480 280.891
478.098 84.5795
478.871 39.4776
480.276 532.083
481.957 726.038
482.835 293.979
484.365 2349.75
485.345 188.1
486.671 73.6487
487.516 42.9848
488.529 345.738
489.256 397.226
490.139 70.1037
491.018 518.337
491.841 41.6355
493.135 27.3088
493.936 238.914
495.072 723.854
496.220 291.587
497.885 3194.87
498.638 41.6555
500.286 86.4679
501.316 63.6529
502.832 780.053
503.964 8385.99
504.845 690.528
505.886 306.486
506.913 174.737
508.085 143.528
508.873 292.224
509.993 1576.41
510.967 1199.72
512.884 22479.5
513.756 568.803
514.493 44.6931
515.291 23.3103
516.986 2156.35
517.928 1044.94
519.022 10202.7
519.839 1253.95
520.896 147.106
521.906 180.955
523.004 826.927
523.992 215.661
525.929 12771.8
527.862 30541.3
528.645 2171.86
529.275 428.028
531.961 6310.38
532.896 1362.69
534.820 15320.4
535.766 615.139
536.820 303.577
539.322 165.541
540.938 26548.7
541.727 2959.74
542.797 152.816
543.679 22.6958
547.987 15.1408
548.876 71.5758
550.073 46.9531
550.726 40.4113
556.491 40.5957
557.343 21.9241
557.958 65.2947
562.186 4.1906
564.019 50.9981
564.917 18.9599
566.270 62.9399
567.428 37.8753
572.398 111.872
573.475 55.941
574.199 8.92118
579.334 17.8143
584.247 27.0302
586.082 10.9741
588.773 34.3938
590.286 49.75
592.239 14.1674
593.664 49.2784
596.358 15.7648
598.512 122.673
599.261 65.5895
600.330 25.5247
600.979 6.83454
605.334 27.4715
608.135 70.4604
610.329 36.5661
613.761 40.1719
617.338 45.9641
619.430 15.4818
626.323 23.4943
628.159 43.1315
629.717 132.742
634.391 74.8637
637.287 103.616
643.362 44.241
644.269 8.46136
644.905 32.5529
645.585 6.7212
649.357 13.1984
650.850 14.7747
652.251 16.7003
653.370 113.046
658.357 32.1691
665.105 14.6221
666.282 139.265
668.205 87.6297
676.646 42.5721
677.404 21.8391
679.491 6.66334
680.315 5.86539
682.278 9.93192
686.833 48.8553
687.434 11.7036
688.328 12.7157
689.412 63.4695
693.298 38.6898
701.459 31.6675
711.412 34.1667
717.067 11.6994
723.545 17.1611
738.380 10.6712
742.418 28.7279
743.428 20.5673
750.202 26.5756
751.443 7.93468
756.736 90.2353
757.451 30.5934
761.173 20.6963
762.599 30.8833
763.548 21.1937
764.565 31.0627
765.438 9.81323
766.709 23.1045
768.401 5.39823
775.533 28.8608
776.316 10.3262
777.156 4.6008
780.467 121.04
781.570 123.803
782.641 15.8773
790.801 40.2399
792.720 22.8781
794.504 21.2672
795.438 63.758
803.418 15.764
807.582 34.1664
808.473 34.8645
810.528 13.7885
811.494 18.3637
812.486 54.0487
813.430 11.0802
818.464 27.6867
820.393 12.1214
830.497 9.76408
837.379 9.13388
838.485 58.7852
850.591 33.707
852.410 9.39717
854.332 15.9339
855.499 26.7175
856.222 18.5629
864.441 15.212
865.447 55.4632
866.553 11.2727
867.350 31.4559
890.698 23.0306
908.428 5.14584
909.479 24.8758
910.291 7.05206
911.217 10.6289
924.451 13.6664
926.517 28.5579
952.299 21.2826
956.502 60.9582
981.327 12.8564
END IONS

BEGIN IONS
TITLE=Spectrum54 scans: 1041,
PEPMASS=514.28046 19702.22656
CHARGE=2+
RTINSECONDS=1036
SCANS=1041
153.941 18.8504
155.108 32.2238
157.055 27.567
167.915 8.39781
169.059 41.3899
173.180 9.18798
175.355 59.4156
183.072 49.6704
184.020 16.1442
185.054 16.2037
190.940 10.2421
194.012 6.08887
195.018 5.25019
201.097 84.2158
207.073 6.92023
209.082 13.717
211.074 24.8383
217.192 11.3602
218.048 45.0193
219.918 11.8408
223.239 30.3928
225.128 45.9054
226.318 17.3441
229.117 16.3542
236.062 22.0309
238.195 321.743
239.235 47.4704
240.220 136.61
241.069 36.5245
242.338 30.9322
243.127 16.2623
245.197 22.6074
246.016 12.6085
249.310 9.27674
252.197 55.7691
253.246 43.6963
253.999 35.4685
255.134 7.12002
256.104 5.4425
259.105 17.9323
261.130 43.0888
262.215 106.886
263.218 11.4407
264.294 62.2989
266.045 11.2905
269.344 10.5122
270.177 795.446
271.150 98.9899
272.268 14.8694
275.039 8.39753
278.277 6.04552
280.761 26.24
282.283 19.505
283.275 53.7355
284.439 7.20655
285.198 29.7829
285.991 7.92557
287.013 59.5168
288.178 37.631
290.047 21.3665
291.143 4.84938
292.078 45.4016
295.219 20.6561
296.228 37.5876
298.242 32.9542
299.178 95.4735
304.202 7.56635
305.101 7.78153
306.216 80.4209
306.922 46.9587
309.098 11.1019
310.247 12.4693
311.027 25.6001
314.357 22.8859
315.253 11.6111
317.477 58.0908
318.687 19.0812
321.013 8.97692
322.178 7.14649
325.305 59.4885
326.355 11.3457
326.976 7.55277
329.011 20.0196
330.965 9.61588
332.194 116.936
335.210 5.31407
339.248 28.3892
340.381 24.7822
341.263 65.3879
342.285 40.0023
343.431 7.06493
344.293 4.34713
345.300 3.92199
347.992 44.549
349.178 4.15019
351.202 28.7874
352.631 32.5297
353.366 100.142
354.368 30.0458
355.318 37.6142
356.249 76.1478
357.331 47.5515
358.292 31.7323
359.185 104.081
360.951 12.2048
362.638 61.1703
363.971 14.7261
366.106 52.9127
367.263 54.8727
368.188 14.904
369.161 52.4263
370.918 798.654
371.812 97.063
374.185 71.0061
376.164 251.57
377.148 48.7255
378.143 31.3836
378.985 84.7276
379.904 2137.17
380.928 82.2858
382.475 30.9851
383.196 96.1485
384.263 21.1588
385.181 54.2308
386.148 68.985
387.036 76.6809
388.029 13.164
389.222 31.3848
391.488 49.4286
392.259 42.9063
393.074 33.3353
395.111 32.1042
395.948 16.2624
396.784 112.485
398.231 55.5109
399.311 83.6124
400.244 36.5849
401.344 87.6483
402.265 156.479
403.237 127.99
404.096 6.09223
405.507 1889.06
406.341 490.802
407.287 5.07985
408.330 124.158
409.246 124.289
410.208 29.1061
411.727 42.0886
412.632 116.521
413.381 112.799
414.425 12273.7
415.279 466.025
416.327 47.0269
417.305 6.70391
419.345 142.984
420.325 100.838
421.255 22.0157
422.172 63.028
423.388 821.807
424.255 139.288
425.056 98.462
425.939 219.339
427.091 200.242
428.245 146.785
430.302 16.7801
431.000 47.1478
433.315 49.6281
434.915 83.4677
436.168 58.2192
437.240 25.7605
438.247 215.202
439.099 34.8192
439.988 257.226
440.682 118.381
441.460 140.161
442.359 143.85
443.086 108.594
444.086 19.9938
444.699 5.43326
446.032 7.14861
447.169 63.2025
448.168 113.207
449.017 162.461
449.825 87.1561
451.023 75.0528
452.193 98.032
452.929 55.4193
453.913 258.897
454.984 116.066
455.827 72.8664
457.040 88.146
457.899 203.289
458.790 161.696
459.913 12.9879
460.581 29.4509
461.278 41.8858
462.753 886.299
463.853 250.364
464.529 21.1692
465.826 30.7924
467.797 1002.47
468.882 440.381
469.853 210.684
470.954 235.08
471.868 936.802
472.924 243.26
473.945 274.336
474.784 67.8914
476.122 25.8284
477.027 178.71
478.265 161.291
479.365 82.7267
480.369 190.673
481.564 150.24
482.866 264.682
484.130 160.529
484.903 602.177
486.066 220.691
487.348 349.521
489.276 571.756
490.148 299.497
490.893 323.852
491.946 470.209
493.117 141.191
493.920 49.1181
494.605 47.3923
495.960 1459.16
496.920 1686.1
498.226 220.185
498.927 669.668
499.802 200.847
500.718 20.4695
503.421 237.491
505.118 5962.78
505.891 3204.1
507.145 30.9274
508.410 53.8039
509.037 24.994
510.048 8.09907
513.799 135.188
514.889 131.964
516.707 17.8293
521.016 45.005
522.190 14.459
523.049 7.78602
526.426 25.3403
531.229 20.854
539.324 38.0129
540.477 26.9943
541.477 34.7806
546.534 4.95449
550.643 7.71645
554.394 21.8441
560.025 28.6093
566.185 16.9376
572.252 76.6506
573.371 124.033
575.639 10.3562
579.002 40.6711
582.397 17.5154
585.175 106.024
586.390 5.01247
587.091 47.4349
590.357 757.439
591.414 281.707
592.377 69.9179
595.258 39.223
597.560 146.914
599.342 19.2339
602.414 4.89886
605.616 105.514
610.326 94.7337
611.129 28.1014
615.221 10.7725
616.621 49.1546
618.437 21.9206
624.527 25.0245
626.283 33.0995
634.342 102.907
643.477 7.09958
644.582 4.44674
647.764 11.6632
648.862 22.4133
650.813 18.2098
652.441 102.314
653.376 14.3921
656.263 22.0633
657.628 12.2641
661.406 263.564
662.383 54.0105
663.365 24.7649
664.394 17.7465
666.282 29.5015
667.120 28.2969
668.249 16.1542
669.400 20.0668
681.526 25.8124
697.605 4.45971
698.308 26.3507
706.504 10.4032
710.114 17.4331
711.455 7.65089
713.337 29.338
723.664 40.4255
734.467 35.3657
735.229 9.13115
738.386 3.98625
739.321 18.1747
740.458 272.288
741.459 109.418
742.482 89.1051
747.261 15.6376
748.903 13.3917
749.757 12.2199
758.469 1612.28
759.453 663.555
760.510 92.2729
766.587 53.4816
767.544 47.7403
769.322 15.687
785.310 70.9792
798.235 15.4677
808.548 3.60646
810.808 17.2158
827.476 268.982
828.554 136.977
833.585 5.05617
841.544 7.1219
845.472 73.1966
846.533 44.5544
853.441 43.9136
855.579 34.9477
858.362 18.8142
866.528 7.90562
870.494 7.29366
880.251 29.565
893.427 7.66942
896.594 24.2607
899.595 14.5459
900.830 8.43174
914.424 106.272
915.668 91.4928
916.596 43.035
924.563 73.5536
925.362 22.6468
926.605 17.4984
940.994 5.03139
942.524 1678.23
943.542 627.506
944.456 294.606
963.342 41.6725
END IONS

BEGIN IONS
TITLE=Spectrum55 scans: 1042,
PEPMASS=456.68457 5087.04102
CHARGE=2+
RTINSECONDS=1036
SCANS=1042
131.199 12.3494
148.900 8.39517
155.168 22.6962
162.015 5.02251
163.005 4.64573
170.138 11.8413
171.953 7.52707
177.945 12.2416
181.217 10.639
182.009 7.63243
183.930 3.73306
195.055 16.9837
197.225 14.9936
199.275 8.84635
202.121 9.28129
206.794 8.36678
210.168 25.868
211.055 17.9815
214.954 16.778
216.936 8.04836
219.203 3.96548
221.503 16.0883
222.129 23.5143
226.076 24.6386
228.076 56.7831
229.235 38.0241
230.103 12.0887
231.218 33.4423
232.009 27.4143
233.089 82.965
234.102 52.495
235.193 6.92315
238.325 12.3555
241.150 39.0897
242.041 35.8879
244.217 18.9098
246.137 3.49969
247.128 18.8037
247.791 23.0558
250.060 8.83798
254.099 4.6394
255.236 16.4409
256.260 147.928
257.394 36.119
258.248 20.3818
259.044 10.2094
260.228 5.17179
262.081 31.3305
262.827 6.1039
264.033 4.27838
265.853 5.06941
267.147 7.88213
269.260 5.25408
273.427 36.677
274.233 8.4181
275.249 25.4587
277.132 18.8662
278.260 54.6096
280.292 25.9603
282.289 22.9727
285.219 22.5879
286.239 27.1254
287.294 15.4358
288.985 37.5211
293.058 15.5023
294.593 40.5261
297.153 46.4086
298.144 48.6323
298.895 28.162
300.025 45.6163
301.146 24.9364
302.011 10.6673
304.194 4.97631
304.946 5.71063
305.981 9.75247
307.295 15.3755
308.305 13.1693
309.059 46.2108
310.032 20.1162
311.263 92.9794
312.136 17.3984
313.116 47.0217
314.667 58.2198
317.153 35.5095
318.749 64.2449
320.284 8.18249
321.818 5.25502
322.879 7.91098
323.874 60.4561
325.241 145.125
326.127 78.0936
327.164 60.0762
328.062 36.54
329.036 58.8932
331.091 22.1067
333.522 59.5827
334.348 3.69025
335.699 40.7914
337.229 36.3176
338.149 63.0656
339.223 30.8188
340.079 44.0583
341.189 109.183
342.125 41.835
343.176 86.5871
344.096 78.5135
345.296 264.928
346.242 21.7463
347.013 2.86184
348.130 22.361
349.394 7.29682
350.391 63.3418
351.130 38.9327
352.026 3.70183
353.064 23.2905
354.438 12.18
355.171 22.0582
356.131 86.6265
357.040 59.2439
358.199 59.2701
359.292 121.726
360.706 25.1694
361.937 90.3926
363.655 116.964
364.498 75.2479
365.972 169.797
367.296 197.549
368.250 248.792
369.125 50.2232
369.930 183.918
371.034 99.1967
371.705 37.2856
372.907 11.5098
373.882 21.745
374.803 72.461
375.947 156.955
377.302 48.6285
377.998 30.7119
379.661 84.2557
380.967 31.476
381.924 397.214
382.896 94.7711
384.090 205.885
385.004 338.738
386.061 64.225
387.639 44.6792
389.772 12.1112
391.276 68.3981
392.296 133.37
394.042 161.071
395.002 163.048
395.959 162.386
397.107 90.5342
398.166 217.574
399.006 98.9712
399.834 97.062
400.974 90.3971
402.140 44.1282
403.562 67.5451
404.664 241.061
405.531 25.1482
406.677 105.985
408.144 17.0449
409.945 557.578
410.986 771.094
411.951 495.394
412.990 472.315
413.786 126.758
414.804 126.939
415.992 275.281
416.934 19.648
417.901 95.6448
418.974 108.636
420.207 446.264
421.438 163.707
422.252 25.1903
423.083 58.3728
424.236 106.537
425.317 224.516
426.253 282.133
426.929 311.345
428.078 324.845
428.938 339.307
429.979 99.4878
431.156 84.8963
432.846 432.324
433.837 345.38
435.107 239.537
435.830 95.8478
437.052 221.731
438.174 830.986
439.040 1862.52
440.157 297.494
441.503 2293.28
442.265 703.65
442.906 290
444.025 29.4311
445.021 269.534
446.075 98.1887
447.599 1904.78
448.320 1577.1
449.299 45.3674
449.929 25.1221
451.280 124.879
454.761 24.3513
455.919 82.7879
456.860 159.365
457.562 78.2423
458.889 53.5197
465.303 32.7137
466.310 18.8617
475.980 47.6962
480.318 22.6587
481.928 42.0354
483.707 10.5989
489.353 21.8401
495.227 36.4976
501.648 25.5714
506.546 126.131
511.152 12.9743
513.973 30.8677
516.500 19.8598
520.969 14.7072
523.580 22.5169
524.218 28.0527
536.297 39.7145
537.034 11.6675
538.092 82.7867
541.329 87.9687
546.097 40.0369
547.804 11.5953
549.270 9.24852
553.128 5.9046
554.426 95.0214
555.053 42.5595
563.199 25.5772
564.334 14.5974
567.407 14.684
574.896 14.5447
576.220 23.5876
586.837 8.92251
587.825 28.8624
590.377 43.1018
591.036 3.48385
595.433 8.38142
601.078 15.2218
608.238 7.28971
612.478 35.6242
620.143 43.5991
625.389 4.5689
631.330 6.72146
632.568 7.77226
634.258 31.6506
637.149 16.6436
640.440 10.5605
643.315 16.5991
651.452 20.8011
661.375 22.5017
663.751 41.4415
669.078 4.89104
670.074 27.305
684.638 13.4542
688.248 8.70588
699.439 7.5603
709.386 6.01985
716.524 14.5689
738.459 12.24
743.436 35.8576
758.426 5.39799
767.423 17.4061
769.330 30.0285
786.071 5.98337
794.075 5.02577
839.494 47.9795
853.624 13.8453
864.603 22.9205
END IONS

BEGIN IONS
TITLE=Spectrum56 scans: 1043,
PEPMASS=549.74097 92556.63281
CHARGE=2+
RTINSECONDS=1036
SCANS=1043
100.08676 310.065
112.08689 1766.68
131.12964 265.49
149.04535 316.647
155.11905 372.974
175.11916 1370.6
183.12451 1054.19
199.11908 321.315
200.13008 258.275
201.13458 1129.11
214.12982 538.882
221.08437 1032.96
225.04449 538.791
226.12970 359.761
239.09517 2080.74
244.14038 1118.48
245.12390 349.678
262.15152 890.808
270.15930 307.525
279.15784 413.075
285.16946 381.318
295.10379 610.81
298.12399 496.192
299.06262 594.557
300.18042 300.058
313.10370 297.219
329.15479 556.156
335.12515 281.911
341.15826 639.695
346.64960 476.224
359.16833 3877.39
360.17209 398.59
360.64999 476.161
361.90881 291.569
363.12772 338.974
366.09567 263.748
366.64008 297.894
367.15115 315.839
367.65234 436.999
368.16092 510.357
368.63867 669.445
369.12332 1197.87
369.65213 630.521
373.65289 332.684
374.15378 379.983
375.64951 952.777
376.19183 1171.16
382.15103 269.91
382.64868 411.01
383.65176 1264.58
384.15662 438.195
384.19843 586.591
384.65833 3825.62
385.15982 1169.4
388.65723 415.036
389.15778 864.015
389.66464 333.892
395.15744 340.349
396.13120 1351.95
396.67093 1307.71
397.16245 641.976
397.66998 346.527
398.16269 895.081
402.67096 823.161
403.17068 311.883
404.16580 1318.66
404.66376 538.468
408.13199 784.255
410.16061 406.951
411.15152 777.344
412.17880 305.236
412.66647 994.045
413.16879 3143.16
413.67224 680.977
417.15451 366.782
417.66934 449.239
419.16943 1310.23
419.67032 549.091
423.15097 417.321
424.66873 314.899
425.14041 412.092
425.64023 282.148
426.15744 483.089
426.66226 318.833
428.17654 1225.19
431.67123 307.221
432.15811 288.969
432.68073 340.88
438.67792 663.684
441.17709 710.367
441.67984 642.378
443.19977 682.57
443.66632 269.591
445.66220 622.083
447.68063 1781.05
448.18600 477.925
450.18976 391.748
450.69272 521.722
451.67062 276.308
453.68268 463.177
454.67249 836.372
455.17068 714.329
456.68704 882.234
458.67029 391.423
460.71680 2591.42
461.21158 1507.19
461.69540 399.311
465.19913 654.31
465.69778 1095.71
466.19983 285.276
466.71747 773.92
467.18369 1709.68
467.67911 1142.18
469.68201 989.093
470.18466 479.116
471.20523 909.783
471.70074 1910.37
472.19272 736.266
473.18042 557.594
474.20914 1081.74
474.71033 600.169
476.18970 2990.05
476.69315 1194.37
478.69666 493.729
479.17297 578.398
479.71494 449.251
480.21075 1476.55
480.70361 4484.86
481.21027 1126.9
481.71390 526.836
482.18719 2719.48
482.67447 544.823
482.72964 577.016
483.21869 1106.09
484.70834 410.942
486.20984 805.541
486.70667 559.043
488.22809 317.895
488.71613 1106.36
489.21713 2885.09
489.28268 700.569
489.71597 958.401
491.19653 1473.31
491.69800 417.987
493.20444 322.862
493.70889 1456.87
494.21478 428.153
494.71585 707.658
495.21579 3871.29
495.71585 1644.81
496.22162 497.21
497.71976 1506.34
498.22244 3308.83
498.72345 1024.11
502.22333 809.098
502.72202 531.378
503.22083 618.686
503.72253 1875.38
504.22235 9053.45
504.72394 2554.81
508.21701 914.556
508.71933 337.677
510.22144 1329.55
510.72403 273.014
511.22806 1240.89
512.72443 787.376
513.22699 2461.66
513.73114 820.552
517.22900 1709.14
517.73444 456.251
519.22394 883.326
524.19232 1011.77
526.23364 886.561
526.73981 470.437
528.23242 695.211
536.19971 636.682
548.26569 1069.2
550.16156 467.4
554.20227 267.636
564.19501 269.348
572.27179 501.886
593.28284 307.856
602.23608 392.615
622.21521 519.118
637.27466 1024.5
643.32556 415.309
649.27655 675.583
750.31110 809.934
751.31067 543.562
829.21759 290.727
846.35651 304.513
940.15442 280.711
955.50989 284.806
END IONS

BEGIN IONS
TITLE=Spectrum57 scans: 1044,
PEPMASS=514.28046 19702.22656
CHARGE=2+
RTINSECONDS=1037
SCANS=1044
139.08649 434.656
141.10303 351.792
149.02272 552.599
167.08150 566.562
169.09697 514.625
175.11966 334.93
183.11331 447.492
225.12079 200.415
236.10040 196.391
238.11890 6998.96
239.12268 530.037
252.13290 314.837
262.15024 348.982
270.14499 1293.94
279.15961 644.487
359.16992 377.683
369.69775 804.738
370.70596 2086.98
371.21005 746.903
376.19284 923.151
378.70331 493.024
379.71140 2438.69
380.21182 687.222
396.69943 193.645
405.21829 1090.09
405.71747 485.404
414.22211 1596.43
414.72311 964.192
462.72717 425.566
478.90027 212.426
489.27673 1645
490.28156 279.997
515.07275 505.987
515.25940 651.589
546.29657 200.196
548.91095 313.025
572.31573 563.035
573.29761 523.458
574.28345 200.283
590.32581 9201.25
591.32898 2290.26
643.35339 570.844
661.36322 2598.25
662.36523 565.195
740.40332 710.274
741.38397 463.181
758.41650 3054.2
759.41956 1044.55
845.42700 209.283
914.46741 319.158
915.49524 241.357
924.45313 370.784
942.46375 2371.68
943.47156 1008.91
944.45398 267.683
END IONS

BEGIN IONS
TITLE=Spectrum58 scans: 1045,
PEPMASS=456.68457 5087.04102
CHARGE=2+
RTINSECONDS=1038
SCANS=1045
149.02274 535.299
232.97414 221.962
279.15948 419.432
321.72540 204.662
376.15799 198.65
456.68552 212.343
END IONS

BEGIN IONS
TITLE=Spectrum59 scans: 1047,
PEPMASS=583.78748 3276.31763
CHARGE=2+
RTINSECONDS=1039
SCANS=1047
186.364 33.6534
197.002 7.25733
212.042 9.38155
227.937 5.72524
229.111 32.0378
241.202 6.66649
270.001 11.0698
275.385 4.5627
279.294 10.1085
285.199 8.38946
292.331 19.3105
298.260 18.4693
306.057 5.00224
314.279 27.8674
325.837 3.58205
331.253 12.616
340.732 26.2242
342.210 32.2292
350.171 10.8839
355.724 50.8994
357.174 10.3224
360.261 24.768
364.440 11.7875
378.218 16.1963
379.331 6.47688
381.258 5.14675
383.081 41.1168
385.407 7.90302
387.053 51.3773
392.583 13.9897
395.338 31.2345
397.873 18.9686
400.161 3.72627
402.997 6.10237
405.070 41.2806
405.868 31.405
410.187 9.29627
412.197 20.0913
413.372 34.3387
415.344 7.28092
416.335 25.1628
419.345 39.6094
420.173 11.9987
421.276 22.9189
423.234 15.5013
423.954 8.61367
425.578 62.4616
426.490 12.628
434.746 24.0602
435.778 51.5428
437.279 58.14
438.335 23.9794
439.005 21.9716
439.904 59.0532
441.318 10.3878
442.240 33.8255
446.294 22.7256
448.842 20.0952
452.899 75.5569
453.938 84.5382
454.760 54.885
455.611 14.6799
456.959 48.722
459.120 14.3762
460.830 126.473
463.728 4.49457
464.373 55.5228
465.243 45.4502
467.928 9.66719
469.872 1791.74
470.747 247.417
471.430 31.1069
472.102 13.0275
472.842 17.129
475.516 16.4501
477.320 61.9812
478.139 4.62562
479.229 34.1787
480.018 53.2107
481.755 18.9928
483.066 20.7774
484.187 31.1026
485.323 5.98633
486.623 13.7064
490.637 20.4782
491.987 5.52093
492.963 19.7625
493.747 4.35277
494.806 143.022
495.690 201.877
496.430 154.818
497.513 80.6971
499.035 18.8496
501.934 32.523
503.683 13.0794
504.980 16.5928
506.900 17.0313
509.496 35.3625
510.794 119.642
511.808 68.0614
513.012 7.74281
515.348 45.0432
518.753 23.5905
519.985 36.2344
521.719 120.616
523.774 94.466
525.537 130.439
526.276 28.8645
527.199 92.1437
528.761 9.37997
529.591 37.6583
530.799 41.7548
536.791 83.9646
537.824 274.382
538.811 122.706
539.918 76.0009
540.705 135.54
541.623 63.41
542.776 32.216
543.912 21.26
544.701 28.9584
547.548 110.368
548.251 26.0532
550.645 50.3536
551.259 13.2868
552.624 64.1237
554.343 123.4
555.828 32.5017
556.671 35.1649
557.675 22.6416
558.635 21.0733
559.480 14.0756
561.005 31.7079
561.627 38.1646
562.614 109.526
563.968 82.4684
565.156 180.92
566.098 336.922
566.992 56.5876
568.161 66.0126
568.778 7.7429
569.838 143.649
571.041 111.958
572.235 127.59
574.499 333.346
575.162 227.296
575.875 84.5522
580.177 10.4477
584.797 22.8934
588.768 11.3105
591.398 28.6252
604.699 30.7987
620.727 16.4635
623.943 61.3586
630.287 27.7579
635.525 69.2488
637.644 114.328
640.349 8.42246
646.113 18.1274
653.368 40.4487
659.488 57.9961
660.531 10.8999
663.557 95.1954
672.152 20.1666
684.556 68.0495
691.604 115.045
704.135 34.7505
716.388 19.6272
717.958 37.3797
719.357 37.912
721.215 8.82704
730.375 30.7901
731.432 14.0185
737.433 14.6815
743.434 24.2142
748.349 22.7161
751.435 10.696
754.453 4.81009
755.599 9.4966
756.477 5.32855
758.840 30.553
779.765 22.1444
807.522 29.6077
818.890 25.016
820.517 26.7061
827.398 21.1358
829.439 16.7177
836.292 13.9704
841.580 29.7609
842.441 17.5662
843.275 10.1672
846.863 10.6185
921.395 19.2422
938.654 282.473
939.521 214.09
1020.413 38.9055
1021.560 40.1785
END IONS

BEGIN IONS
TITLE=Spectrum60 scans: 1048,
PEPMASS=583.78748 3276.31763
CHARGE=2+
RTINSECONDS=1039
SCANS=1048
125.19554 180.777
149.02345 561.548
200.26224 193.448
279.15897 415.947
469.73102 820.737
470.23499 474.072
470.73639 224.314
582.29437 198.47
585.37299 654.79
683.33698 317.649
754.36536 348.323
841.41095 521.261
850.96741 209.744
END IONS

BEGIN IONS
TITLE=Spectrum61 scans: 1052,
PEPMASS=384.77216 7180.35303
CHARGE=2+
RTINSECONDS=1043
SCANS=1052
103.175 9.95446
123.097 62.8029
125.032 8.58208
128.117 13.8952
129.122 61.1215
133.178 15.9359
141.233 8.00444
141.925 7.64249
143.074 18.3092
145.048 15.1791
149.290 6.54221
150.077 14.4601
151.133 5.77647
159.061 6.43796
160.032 5.38626
162.054 20.2095
163.017 3.22978
165.990 10.7221
169.007 48.6275
170.010 10.9916
170.935 18.1206
171.959 45.0054
173.248 4.02964
175.114 39.0667
176.046 17.0498
176.987 12.591
177.980 4.17651
183.140 14.5705
184.157 47.4275
185.223 31.6497
188.219 25.9254
189.204 7.1724
190.019 4.76737
192.016 11.8076
193.206 197.124
193.922 2.25749
195.050 4.76778
195.992 16.1259
197.310 30.9281
198.069 23.7672
199.256 31.2606
200.065 47.0152
201.072 8.87125
202.225 148.221
203.842 23.7734
206.919 8.97756
209.071 20.077
210.145 84.701
210.976 5.23022
212.173 37.1566
214.038 23.3544
215.105 60.8448
216.839 3.28754
218.047 54.1782
219.162 23.0408
221.007 14.27
223.979 51.4562
226.323 84.8787
227.098 23.1322
227.929 9.21874
229.213 3.20111
230.161 9.16472
231.933 9.07099
233.020 13.2943
234.174 442.27
234.889 124.921
236.064 62.9629
238.210 45.6732
239.059 29.357
240.318 54.7159
241.211 114.106
242.167 26.9579
245.078 80.3767
246.086 38.1864
247.103 74.108
248.174 64.2871
249.169 29.0052
250.128 22.1221
251.232 20.7635
252.040 5.75905
252.898 45.109
254.139 52.235
255.368 68.4721
256.080 140.205
257.283 101.446
258.150 113.536
259.172 88.4244
260.117 40.7843
260.938 21.391
262.004 22.2709
263.002 7.0621
264.253 12.706
265.257 65.9696
266.230 16.4068
267.122 14.7055
268.141 182.88
269.101 78.1898
270.107 62.3892
271.092 151.772
272.705 252.776
273.577 19.7997
275.187 68.3789
276.224 54.6051
277.521 18.6394
278.476 118.871
279.390 101.263
280.391 91.4143
281.239 14.1596
282.226 85.1315
283.178 72.1029
284.519 275.77
285.298 118.236
286.115 59.8771
287.231 107.98
289.332 58.3504
290.251 51.9905
291.254 61.4409
292.191 24.1778
293.062 28.9516
294.176 199.307
295.105 210.45
296.354 137.707
297.217 158.735
297.897 81.2737
299.254 106.094
300.231 56.6399
302.311 188.889
303.471 99.8967
304.247 28.0616
304.982 11.5471
306.268 44.0988
306.909 31.3491
308.298 88.8787
309.282 98.6166
310.145 144.868
311.109 122.215
312.121 186.703
313.173 214.799
314.157 229.778
315.009 446.285
316.267 124.14
317.034 41.373
318.723 92.4196
320.018 92.5009
321.384 87.1861
322.033 157.643
323.076 184.4
324.025 190.313
325.206 185.109
326.131 140.689
327.121 213.534
328.053 100.37
328.911 19.5635
329.930 57.0343
330.851 18.722
331.528 51.3364
332.249 27.5165
333.472 62.918
334.954 3101.81
335.914 345.079
338.079 705.583
339.028 1402.12
340.019 999.351
341.153 959.147
342.126 392.363
343.212 558.789
344.039 1075.12
345.000 130.826
345.868 28.3556
346.698 77.136
347.431 29.7563
348.153 167.202
349.145 226.643
350.343 408.147
351.254 57.2273
352.141 132.918
353.080 131.307
354.108 483.707
355.077 341.73
355.997 441.486
357.022 436.453
357.919 217.829
359.199 192.178
360.212 1654.71
360.991 456.607
362.041 439.627
363.021 210.627
364.267 1425.69
364.997 750.852
366.018 1617.09
367.024 2982.83
367.870 3045.46
368.887 1622.26
369.975 3485.77
370.683 2520.55
371.639 65.5955
373.078 322.28
374.532 1312.89
375.484 2130.03
376.527 832.836
377.325 107.179
378.079 150.524
379.099 270.265
380.018 34.5167
381.996 22.1654
384.028 304.054
384.994 554.733
385.902 552.63
387.153 5.66684
387.912 31.5294
388.608 7.54985
394.347 55.2811
395.385 4.57619
398.621 53.693
402.999 39.3317
404.075 30.7784
405.955 17.979
408.175 11.208
411.152 20.8061
413.873 12.4224
422.427 36.479
424.757 15.5317
426.907 10.4821
437.787 15.8767
441.011 12.0952
444.016 10.6432
445.522 89.2995
448.248 34.0348
455.201 34.1224
460.278 7.46847
461.252 5.51038
463.210 27.3475
465.052 91.4252
466.220 8.78402
467.353 82.9635
468.305 31.4605
470.055 52.8989
475.368 62.1152
477.259 14.937
478.138 12.1556
478.786 15.3946
482.243 32.3846
483.355 45.5717
484.258 33.2254
485.430 183.316
486.221 67.8943
492.349 12.992
497.215 18.9572
498.851 11.7306
502.694 57.659
504.181 11.2458
509.988 50.1928
520.745 41.5291
523.272 14.8553
524.596 8.96018
526.382 28.0688
528.287 12.7285
529.350 11.0786
540.927 12.4747
543.277 17.23
543.887 15.9924
554.512 12.932
556.754 45.3704
578.773 17.8293
581.854 14.3066
584.448 6.21624
585.365 926.286
586.447 479.911
587.309 41.2343
595.292 13.7559
599.993 9.02009
607.511 26.8149
615.934 20.3505
621.486 29.7181
627.145 31.8676
628.435 77.1998
629.688 22.6664
637.106 11.6018
640.257 23.3061
643.863 18.4202
650.345 11.6218
654.371 9.66218
655.934 9.03963
659.264 14.6514
667.849 7.50224
668.649 49.5188
669.354 21.138
699.602 13.2253
707.572 78.9976
708.501 60.6699
709.549 45.9635
END IONS

BEGIN IONS
TITLE=Spectrum62 scans: 1053,
PEPMASS=384.77216 7180.35303
CHARGE=2+
RTINSECONDS=1043
SCANS=1053
102.09109 1023.74
148.65436 190.443
149.02330 496.168
172.81026 182.291
184.17006 310.547
202.10762 290.677
229.31165 189.468
234.17830 501.513
234.67952 239.414
262.15192 302.272
279.15912 425.133
283.74789 226.346
284.18484 373.457
302.19513 188.709
314.71130 346.831
334.72717 2748.35
335.22913 1074.61
335.73273 212.359
343.79556 235.503
380.61163 198.133
383.83670 637.927
384.77151 5278.55
385.27341 2583.25
385.77463 526.283
402.96216 830.34
403.82251 196.195
403.96133 302.868
414.20874 214.374
420.79846 204.049
421.83179 875.28
439.84323 1684.25
456.77957 200.301
485.28748 377.504
585.37482 1456.79
586.37634 385.217
623.33240 194.285
END IONS

BEGIN IONS
TITLE=Spectrum63 scans: 1055,
PEPMASS=367.16565 15570.86719
CHARGE=3+
RTINSECONDS=1045
SCANS=1055
111.299 24.3722
112.115 10.9007
113.308 6.61553
116.039 7.91488
117.089 76.8538
122.218 20.7257
123.310 23.7843
124.044 5.65635
124.887 14.8159
127.103 118.954
128.221 18.8034
130.328 17.7241
131.067 25.0088
132.042 139.496
133.021 8.94133
135.086 4.45826
137.325 21.9128
144.183 8.96816
145.129 23.9873
149.039 78.6741
149.966 17.6851
152.816 4.77375
153.928 5.90393
155.146 42.1868
157.079 6.70116
158.027 13.9251
159.162 18.2029
161.120 48.0853
162.041 25.7878
163.035 43.831
164.125 11.4699
166.188 42.3606
167.102 14.788
169.085 16.8091
171.079 31.1651
172.112 4.29342
173.187 82.8545
174.617 76.9195
175.248 190.646
177.067 208.067
179.349 32.6225
180.216 17.2113
181.245 49.4751
182.161 6.9726
184.119 14.0807
185.202 51.4509
186.034 21.0189
187.122 49.0069
188.028 23.4444
188.920 95.7267
190.078 25.6726
191.013 21.2489
193.020 14.0055
194.033 49.8383
195.966 7.51512
197.135 36.1897
198.023 30.4948
199.170 53.2868
200.223 4.41298
201.142 173.801
202.361 34.1427
203.087 11.4084
204.016 10.4685
205.128 3.93466
205.874 40.238
207.163 73.6918
208.278 6.15868
208.964 14.8589
210.014 37.8293
212.010 22.2113
213.160 80.9727
214.039 20.9989
215.147 47.4887
215.918 5.77365
217.045 136.351
218.167 26.5797
219.045 269.176
220.240 85.3492
221.120 163.495
222.429 5.80764
223.057 94.9588
224.229 67.4372
225.292 68.9995
226.070 10.971
227.038 12.3135
228.006 5.15688
232.245 17.0614
233.169 147.547
234.525 44.3181
235.838 59.1269
236.946 154.076
237.978 33.4056
239.137 97.6974
240.134 50.5671
241.181 32.1349
242.040 13.7203
243.305 4.33339
244.248 39.572
245.067 49.2472
245.946 75.559
247.068 40.8512
248.216 60.4901
249.066 71.0924
250.104 494.828
251.292 168.955
252.170 28.295
253.113 37.2829
254.087 71.0683
255.161 180.613
255.973 49.41
257.218 109.288
259.429 38.221
260.357 17.0537
261.113 56.1219
262.139 402.054
263.056 62.0605
264.956 81.1866
265.984 29.004
267.175 476.169
268.119 207.152
269.217 60.0807
270.159 188.052
271.442 234.001
272.368 202.895
273.304 14.0212
275.760 40.0252
277.039 263.912
277.960 223.787
278.974 788.827
279.991 1443.43
281.244 72.4688
282.329 125.173
283.197 61.8639
284.356 88.215
285.210 85.5588
286.025 8.13216
287.103 151.425
288.130 61.1066
289.555 40.294
290.602 136.464
291.264 122.251
292.188 87.0985
293.249 430.688
294.132 482.174
294.994 533.678
295.936 262.622
296.981 185.504
297.980 188.345
299.151 6.98339
300.488 120.434
301.602 35.1127
303.230 54.4352
304.223 52.6062
305.268 206.469
306.130 292.261
307.063 251.023
308.299 447.386
309.101 619.783
310.202 115.385
311.166 383.504
312.155 170.153
313.404 99.0002
314.066 56.3481
315.143 120.109
316.134 52.5593
316.767 42.3861
317.818 501.153
318.656 112.138
319.342 31.2647
321.001 958.6
321.980 746.907
323.267 2422.07
323.981 1557.33
325.418 203.319
326.147 1180.88
326.992 1052.51
327.692 438.447
328.600 77.0029
329.220 30.9865
330.787 511.647
331.901 230.321
333.004 105.535
333.705 1135.57
335.128 427.604
336.343 1009.87
337.107 824.118
338.049 534.452
339.074 736.877
340.023 400.739
340.859 1505.25
342.427 3496.94
343.701 411.198
345.499 1194.6
346.662 5725.82
347.618 343.844
349.093 3826.76
350.043 1805.56
351.207 3930.63
352.594 25570.1
355.280 5820.57
356.167 673.244
357.041 1875.06
357.775 1059.43
358.482 619.583
359.200 425.851
361.103 6830.91
361.947 267.278
363.544 13.0046
366.926 336.647
367.921 104.1
369.013 51.6873
369.991 24.2805
371.695 6.49772
375.398 60.6341
376.253 535.036
377.400 205.335
378.578 26.8229
379.802 96.8132
380.732 4.78967
383.195 39.3099
384.641 281.229
385.295 95.7325
387.759 27.3851
389.247 47.1291
389.954 15.0616
391.509 43.6306
392.295 13.7694
393.294 18.2804
396.259 57.8714
397.922 93.7338
398.716 19.5994
402.238 15.7955
404.689 58.1351
405.875 23.0512
407.034 272.044
407.884 167.718
409.764 14.9314
410.721 67.6327
411.360 54.1199
412.229 78.0463
414.419 26.2158
417.346 43.4635
418.991 275.954
419.940 515.41
420.659 123.687
421.355 98.1975
426.401 18.5777
427.619 57.3671
428.395 186.09
429.360 59.0742
430.540 10.8519
432.219 368.42
433.473 135.432
434.993 42.7864
440.315 235.954
441.457 731.634
442.573 162.43
444.268 15.5035
447.920 66.9881
448.845 78.4736
450.348 402.267
451.235 167.303
452.358 47.7082
453.829 37.2347
455.192 18.1747
458.660 24.0987
459.992 13.0755
462.089 112.472
462.774 72.9189
464.014 104.316
466.915 82.8839
468.303 88.5887
469.333 55.5061
469.934 7.56946
470.853 37.8921
471.951 299.95
472.802 30.9315
474.504 41.758
475.460 176.42
476.595 117.263
477.688 13.9992
478.702 128.513
484.436 627.331
485.331 271.259
486.156 44.0913
489.587 141.905
490.318 144.199
492.985 170.286
493.977 558.837
494.780 52.4466
496.148 15.9433
498.445 180.344
499.259 175.215
502.330 29.2628
509.349 24.2491
509.990 12.8543
512.195 11.312
512.830 40.2749
514.080 8.8993
514.994 88.0712
519.316 15.3559
520.274 11.2533
521.316 37.0725
528.065 24.4069
532.207 29.5912
535.175 4.84128
551.649 39.7959
564.241 9.05308
566.239 8.27274
567.103 7.36845
571.782 13.6283
573.082 7.07359
577.570 7.58679
585.580 5.6976
590.455 15.3738
593.460 5.7759
595.658 77.3307
596.275 25.4941
597.234 10.3525
599.424 29.2309
605.994 11.0952
613.282 225.056
614.203 54.9139
618.762 8.2351
619.797 9.11548
621.490 27.6012
650.320 22.4374
674.752 31.6884
677.139 25.8023
678.924 12.6127
682.606 17.6676
695.174 19.5489
700.340 10.7433
776.234 8.06205
811.267 18.7806
END IONS

BEGIN IONS
TITLE=Spectrum64 scans: 1056,
PEPMASS=367.16565 15570.86719
CHARGE=3+
RTINSECONDS=1045
SCANS=1056
117.08965 262.015
131.11769 331.254
149.02357 720.827
155.11765 189.881
159.28935 211.408
173.12863 614.604
175.11971 276.043
177.05472 362.271
201.12364 562.045
219.13382 266.918
250.02904 641.452
256.10181 297.815
256.42963 235.956
262.15121 1906.44
268.03809 310.414
279.16013 465.577
279.43475 256.529
279.78189 1979.83
280.11676 892.66
288.59659 298.572
293.43384 617.77
293.76746 357.463
293.80438 461.966
298.79126 440.374
299.12354 309.41
300.61423 208.58
302.78879 635.682
303.12781 506.501
307.78577 403.234
308.79236 1259.76
309.12778 243.476
311.78741 306.363
312.03009 301.788
312.11969 1120.07
312.45587 679.851
312.79202 354.557
313.46027 1176.22
313.79395 536.694
315.80045 204.011
316.12289 278.287
317.46115 577.233
317.80008 261.132
321.80045 488.143
322.12607 426.56
323.46362 534.607
323.79550 392.796
325.79379 330.737
326.64053 717.022
326.79419 277.295
327.14569 201.367
330.47867 601.521
330.80890 903.836
331.13766 206.451
331.47635 303.883
332.48129 286.191
335.81860 526.818
336.14951 353.511
336.48380 3992.74
336.81689 1284.39
337.14993 569.086
337.48599 198.133
337.80191 307.054
338.13928 227.655
338.80133 346.052
338.94739 410.909
340.48340 1560.14
340.81815 874.246
341.00433 204.93
341.15363 476.507
342.48669 1552.92
342.82199 481.62
343.15533 246.823
343.80255 300.097
345.48401 209.544
345.82181 209.205
346.15732 242.037
346.48639 1052.41
346.82187 771.673
347.14575 231.183
352.15851 586.217
352.49084 2922.08
352.82443 1695.68
353.15881 442.245
359.16821 941.128
361.16260 289.81
361.81052 258.17
365.78967 415.543
366.80090 695.817
367.03204 783.218
367.06946 960.666
367.16547 249.741
367.70590 199.111
368.07309 308.107
369.64966 217.099
375.65173 478.448
376.19385 1510.02
377.17938 322.759
383.80573 343.612
384.65829 1847.33
385.16080 413.929
385.66409 285.707
397.65631 383.109
398.17093 285.249
404.16425 340.191
410.66806 290.091
413.16974 493.357
419.16922 1103.25
419.66983 415.618
424.15402 224.159
426.17633 232.504
428.17578 932.794
432.16708 244.042
432.67554 673.591
433.16479 325.499
434.65491 225.288
438.67661 418.413
439.84436 331.931
440.67212 307.429
441.17493 812.983
441.67926 1073.8
442.17941 570.146
443.65839 257.268
446.67340 440.801
447.17361 422.463
447.67969 1985.48
448.18137 1076.03
448.68042 288.263
452.67282 454.221
453.67990 378.527
454.17606 463.09
455.68076 300.265
456.18536 256.863
456.68570 2741.31
457.18539 1426.4
457.68527 290.231
461.67691 442.702
462.68405 902.933
463.18738 500.821
467.67798 368.936
468.17288 404.639
469.68558 296.885
470.19031 268.447
471.69150 556.048
472.18512 236.446
489.27579 493.652
569.18787 591.048
595.19995 268.882
613.21899 572.848
END IONS

BEGIN IONS
TITLE=Spectrum65 scans: 1058,
PEPMASS=379.71136 5580.16992
CHARGE=2+
RTINSECONDS=1046
SCANS=1058
116.055 21.4907
120.997 7.55743
124.058 6.98581
126.193 12.2596
127.220 9.77017
129.087 39.3333
129.905 3.44333
133.211 18.2125
140.157 7.44969
141.150 67.6743
142.246 12.7166
149.188 15.0418
152.015 16.0299
157.145 7.95972
159.078 18.7406
163.092 20.1578
165.186 8.22799
169.068 268.212
170.033 8.08584
171.026 13.8432
172.062 18.2153
173.123 8.4779
173.930 13.0821
175.049 37.2052
176.116 3.5193
176.989 21.7393
178.041 10.2557
179.099 4.55269
182.030 7.68007
183.976 20.0867
187.982 40.6962
190.004 16.9954
191.540 21.9734
193.173 8.39461
195.119 18.7914
200.202 7.4944
204.029 16.8445
204.895 18.9863
205.523 11.7654
209.127 9.76661
211.025 11.324
212.012 5.43299
213.149 43.2466
214.120 26.4043
216.194 5.70186
216.990 21.3858
217.961 54.0349
219.033 18.9817
221.160 9.69174
222.089 35.9814
223.324 3.92748
224.090 12.12
225.096 13.057
228.739 49.4117
230.070 7.4592
230.945 13.006
232.151 19.4959
233.106 71.2191
234.159 96.1362
235.020 5.42151
236.076 45.9099
237.225 18.947
238.152 41.8887
239.974 7.09559
241.147 13.0059
242.116 28.941
243.035 36.725
244.182 54.8224
245.067 20.6967
246.133 28.1753
247.040 50.1834
248.329 49.5216
249.070 730.749
250.121 191.342
250.943 35.296
252.022 37.8516
253.114 26.4562
254.111 62.8494
258.664 53.4109
260.118 20.0233
261.572 109.824
262.259 178.952
263.060 34.5316
264.161 11.9491
265.171 18.4242
266.201 56.9769
267.110 426.385
268.075 106.573
269.240 32.7516
270.314 70.4906
271.427 96.2237
272.241 14.1707
273.901 587.912
274.876 63.8724
277.151 43.9856
278.195 24.1987
279.173 25.5257
280.159 43.2542
281.174 80.6631
282.045 14.0612
284.062 82.2181
284.819 37.4862
287.245 35.9609
289.105 57.0232
289.888 757.736
290.943 202.663
292.044 260.81
293.081 52.9813
294.197 50.0437
295.184 64.5007
297.683 9.91488
298.372 6.98307
299.176 28.3226
300.096 14.4764
301.225 33.4836
302.217 23.6041
304.156 36.5828
305.162 102.843
306.078 90.6912
307.132 266.408
307.995 213.595
308.999 21.5879
310.131 19.3775
313.126 12.0926
314.119 9.26841
315.071 25.9977
316.159 50.3998
317.142 77.6872
318.172 127.192
319.081 136.498
319.970 96.0019
321.121 122.455
322.161 122.085
323.080 2173.78
324.040 384.603
324.996 4.39263
325.836 8.69597
327.065 64.3835
328.080 14.5669
328.801 41.3138
329.402 11.0083
330.663 33.4934
331.293 27.4264
332.192 79.6294
332.993 683.019
334.001 687.731
334.973 2112.85
335.987 596.935
337.121 436.546
338.121 274.089
339.046 494.163
339.828 119.462
341.271 29.0176
342.645 123.252
343.260 164.56
344.284 123.151
345.152 10.1435
346.240 28.83
347.102 36.2696
348.204 96.2561
348.933 76.0367
350.011 153.3
350.960 202.461
352.036 277.821
352.934 208.176
353.969 75.6213
354.888 216.209
355.952 155.573
357.171 136.491
358.184 328.599
359.077 121.244
360.591 460.609
361.413 761.819
362.058 1179.65
363.036 317.299
364.120 101.426
365.191 280.227
365.877 40.9099
366.706 5.61293
368.479 184.612
369.129 103.85
370.135 345.626
370.941 2894.2
371.809 305.218
373.227 186.241
378.134 37.2753
379.107 174.499
379.948 145.355
380.955 81.7338
382.313 30.1707
386.189 55.811
395.974 37.2167
397.919 14.6582
411.236 11.965
422.282 35.296
430.477 33.0116
434.826 68.3786
442.349 9.40924
451.379 6.65916
452.363 46.716
454.397 27.5201
455.273 14.5112
456.454 4.87263
466.359 61.318
468.382 30.2231
470.273 18.2214
484.369 4.42389
486.686 29.0786
488.325 13.0282
489.283 139.216
490.392 96.0972
491.203 17.9903
498.013 52.6836
499.334 46.8233
502.347 6.66623
505.084 16.4278
506.139 26.5843
510.121 14.4003
515.463 4.11
516.300 24.2776
517.571 30.878
524.766 96.4121
545.491 20.7204
549.454 16.0102
558.203 23.3364
560.192 8.44424
561.159 9.65639
563.581 25.3866
572.179 10.3125
585.426 11.1089
590.429 616.953
591.396 303.597
592.363 39.6711
597.536 11.7619
600.390 4.78913
604.001 11.9586
610.910 4.89083
625.500 6.73358
631.521 54.1959
632.201 5.99248
643.563 43.6231
645.961 8.0624
661.429 103.526
662.470 23.0571
663.464 46.8762
END IONS

BEGIN IONS
TITLE=Spectrum66 scans: 1059,
PEPMASS=352.49033 4042.74609
CHARGE=3+
RTINSECONDS=1047
SCANS=1059
109.134 13.0712
113.172 12.6836
115.008 3.85428
117.094 6.90256
120.155 9.38732
121.200 22.1082
125.068 3.5284
128.081 7.89876
131.189 10.9602
138.025 12.7644
139.360 7.46875
141.178 15.1627
143.384 23.9017
145.052 43.4922
147.071 8.56825
148.990 13.5164
150.009 20.1026
150.915 8.36079
155.174 28.7838
157.923 5.63887
161.223 25.6147
163.028 15.8696
165.117 32.3079
165.747 5.19616
167.135 6.3519
172.975 68.4435
174.157 6.60211
175.081 54.3828
176.992 18.2431
177.908 4.90753
180.140 4.5703
184.261 8.20318
186.822 5.2265
187.974 5.93126
189.026 12.8574
189.912 19.4321
192.132 14.4512
193.069 87.2208
193.982 38.5974
195.141 30.8702
197.103 3.69917
198.007 23.1736
199.980 28.8992
201.492 65.4523
202.987 42.7863
203.983 46.8138
205.062 29.4584
206.030 20.1889
207.072 4.76718
209.050 27.6175
210.070 10.7705
211.065 55.1969
211.997 68.8409
213.990 36.0443
214.948 6.70997
217.986 54.6287
218.689 7.12085
219.297 108.452
220.193 32.4154
221.136 18.8837
222.172 17.3158
223.013 40.0795
223.966 36.0913
225.274 9.01385
226.095 2.75924
227.095 32.8653
228.900 9.01311
230.204 23.162
231.032 15.506
233.202 26.7303
234.106 119.351
234.997 40.8262
237.097 26.4269
239.030 60.5997
239.952 48.3202
241.057 114.614
242.898 13.4186
244.416 33.9996
245.901 78.2261
246.988 55.9654
248.859 41.3644
250.151 22.2738
251.444 28.4205
252.981 93.976
254.165 30.5182
255.289 63.1592
259.134 27.6463
260.146 61.7245
261.200 36.0769
262.148 131.153
263.032 182.893
263.980 178.275
264.992 118.453
266.070 90.7827
266.934 43.0394
267.854 26.5237
269.120 24.6135
270.250 93.7238
271.117 28.001
272.070 21.3709
272.991 67.6954
274.180 200.391
275.490 61.878
276.129 41.2059
277.156 63.6147
278.095 118.026
279.051 44.9048
279.764 116.651
280.418 115.817
281.094 138.779
282.163 591.56
283.214 131.401
284.994 18.9402
285.901 91.3826
288.153 129.574
289.826 708.798
291.031 144.487
292.189 108.899
293.031 143.058
294.082 222.987
295.230 220.425
296.089 202.581
297.137 78.3447
298.658 152.411
300.271 31.5208
301.407 42.0171
302.155 52.3648
304.176 74.449
304.912 157.349
306.014 1395.37
307.035 697.045
308.042 592.003
309.160 817.528
310.125 118.878
311.174 1542.59
312.131 691.81
313.237 46.7761
314.161 81.692
315.646 36.0256
316.287 76.0405
317.269 137.318
318.865 59.412
320.150 251.274
321.633 220.024
322.298 115.07
323.101 214.035
324.038 336.359
324.960 240.846
326.298 89.9526
327.650 245.469
329.156 264.172
330.174 294.023
331.074 381.022
332.194 289.714
333.305 156.998
334.065 1471.75
335.022 2825.21
336.321 622.203
337.025 839.712
338.041 147.748
339.117 123.046
340.675 434.188
341.346 314.455
342.479 2610.18
343.473 694.956
344.253 871.672
346.379 791.866
347.059 195.782
349.069 6.01798
350.069 13.6532
350.999 24.7718
352.347 188.771
353.039 291.07
354.230 40.0271
358.446 5.70829
360.248 61.4037
362.240 64.9073
370.327 11.4218
371.186 26.8608
375.416 12.1183
376.286 53.8849
377.241 8.97436
380.074 9.84805
383.744 20.1288
384.833 53.4712
386.615 17.7527
389.255 34.0044
393.542 13.4419
395.151 5.91917
398.799 26.0032
404.212 4.50971
409.414 10.1585
410.250 22.3301
411.069 4.91223
413.784 39.08
416.251 11.481
419.176 128.34
419.828 77.8242
421.407 56.9998
425.525 65.8279
428.328 88.574
432.822 95.0146
433.870 30.2217
435.221 64.6975
441.302 5.37059
445.176 16.3921
446.683 85.0484
447.553 86.6813
448.215 47.4294
450.528 39.1041
453.837 20.3263
454.460 17.182
456.838 45.0995
457.771 82.3666
460.142 5.95305
461.800 18.5232
462.784 182.602
463.800 84.7185
465.714 22.9881
467.779 92.5497
471.690 87.2706
472.440 87.8724
475.176 19.0623
476.546 41.1564
479.958 6.62307
486.336 12.8847
487.078 24.6181
512.482 3.84252
523.217 19.2462
544.303 7.17599
549.553 13.1854
551.417 5.54227
558.986 19.2275
565.928 15.3073
566.585 7.34437
569.935 5.4361
572.111 16.8421
585.735 32.9224
594.973 17.6724
597.183 31.5797
632.552 13.4276
634.968 26.5907
648.693 6.19503
END IONS

BEGIN IONS
TITLE=Spectrum67 scans: 1060,
PEPMASS=379.71136 5580.16992
CHARGE=2+
RTINSECONDS=1047
SCANS=1060
141.10242 589.726
149.02357 994.803
169.09653 267.678
234.01793 341.229
236.88123 213.916
246.80618 277.467
248.94798 1788.07
249.04424 326.978
253.88092 193.967
266.95880 3562.36
267.96378 249.725
269.82715 213.698
279.15909 738.603
280.80878 254.809
285.81442 389.211
291.80499 456.234
296.80954 367.572
307.80078 675.272
307.84866 231.781
308.80731 296.559
314.81924 330.584
318.79260 230.77
323.02197 408.25
325.81100 1196.8
333.81140 222.759
334.83890 261.389
335.09183 246.694
350.80212 457.372
352.79730 2563.27
352.84436 215.626
357.20529 276.792
368.80667 330.172
369.81561 291.621
370.81009 964.302
379.28372 228.27
414.20715 280.773
590.32416 1080.63
591.32532 334.708
643.35461 299.234
661.36127 1149.53
662.35706 426.958
END IONS

BEGIN IONS
TITLE=Spectrum68 scans: 1065,
PEPMASS=604.95819 2429.92700
CHARGE=3+
RTINSECONDS=1051
SCANS=1065
182.112 7.11256
193.009 13.2575
230.129 16.9591
260.550 5.12406
264.196 23.7687
276.199 3.16657
296.174 4.34321
297.189 15.3813
306.059 5.71747
310.235 9.04858
312.230 11.7376
319.914 13.3203
322.111 5.33982
326.404 9.7227
330.305 23.7942
331.153 4.1435
334.309 24.5309
340.195 9.81432
344.195 27.1145
347.186 3.52447
349.237 12.4709
351.144 21.9523
352.021 9.25179
356.206 16.3911
366.215 44.047
367.085 21.6537
368.175 12.4705
369.080 10.3652
372.286 23.3597
377.881 8.87568
379.256 12.901
383.292 12.2547
385.292 26.5392
388.128 4.4171
399.907 25.1922
400.899 9.33815
403.141 32.9224
405.012 10.9556
408.720 93.1923
409.968 69.5721
413.269 32.1869
413.982 16.3747
415.012 31.26
417.245 12.1671
422.355 107.614
425.063 12.3652
426.052 4.97163
428.035 3.4979
429.237 19.1575
429.958 19.7568
431.136 37.405
432.096 23.8441
433.987 14.0695
434.730 37.3616
435.815 11.1187
437.664 5.34238
439.099 18.4079
439.987 28.0784
441.583 69.633
442.196 47.771
445.034 7.4697
446.648 13.1523
449.133 69.8232
449.885 14.8629
451.118 122.109
451.922 21.3988
454.518 45.3202
457.818 57.1427
459.251 9.43473
460.091 18.5543
462.085 38.6711
463.035 26.8586
466.820 23.8722
469.225 11.3438
471.180 71.2185
471.913 15.637
473.055 18.156
475.845 96.0776
477.044 80.9795
477.890 54.9959
480.631 41.8168
482.651 42.0274
483.722 62.564
485.553 251.872
486.547 71.9525
487.255 68.3106
488.340 84.9124
489.192 36.0138
489.963 27.7075
490.935 42.98
491.839 19.1083
492.870 34.3947
494.636 90.3164
495.368 20.5083
497.166 10.3689
500.070 31.3489
502.342 14.7109
503.503 54.0168
504.759 46.9255
509.529 18.1704
511.021 25.8716
512.385 109.146
513.497 184.981
514.311 62.1466
515.190 59.2799
516.132 38.5279
517.789 131.87
518.894 23.0114
519.505 26.9133
520.232 8.39879
520.926 15.746
521.968 22.8116
522.850 44.8537
523.705 46.9807
525.708 35.5063
527.739 87.1287
528.809 49.0298
529.938 5.72918
530.889 32.5581
531.770 33.8101
532.772 118.144
533.652 68.9124
534.742 36.229
535.513 31.245
538.531 105.532
539.545 145.418
541.068 117.574
542.548 104.173
543.815 76.95
545.020 89.9196
546.018 47.7404
546.630 22.0387
548.522 28.3798
549.977 22.8702
552.064 89.2129
554.016 91.6239
554.838 25.6829
556.783 98.9223
558.761 406.514
559.876 253.065
560.970 129.438
562.084 187.405
563.996 37.6893
565.007 11.193
566.012 11.4641
568.093 165.139
569.232 83.5332
569.952 17.1371
571.683 24.6035
573.161 77.4847
574.021 106.899
575.366 41.3062
576.441 127.028
577.695 119.105
578.553 82.0127
579.587 34.2032
580.411 46.7467
581.986 238.89
582.909 153.185
583.870 40.2255
584.686 90.2283
586.052 152.423
586.982 440.537
587.813 481.721
589.407 252.689
590.094 122.262
590.701 73.2708
593.015 597.307
593.879 104.604
594.914 149.595
595.988 273.744
597.169 57.643
598.363 34.3891
604.747 11.3268
605.883 40.9513
623.972 27.8913
625.406 59.2022
627.511 9.74659
633.865 28.2456
637.279 4.31779
639.017 8.6392
641.425 10.5485
642.470 143.126
643.248 49.3378
644.003 43.3139
645.642 152.58
651.875 45.4369
652.513 44.0103
655.076 128.815
658.305 21.2983
670.379 10.1964
685.473 26.6292
686.385 21.5919
689.260 14.7877
692.090 25.8317
700.124 90.1222
707.781 48.2389
708.396 25.7124
713.455 49.0891
717.102 28.7112
721.000 16.5642
729.617 101.303
730.395 89.6814
731.341 6.86152
732.343 4.86375
733.002 33.9525
743.531 40.0742
763.352 9.95969
767.545 6.13622
769.544 154.892
771.506 21.6466
772.277 11.3478
773.578 121.548
778.124 12.2779
789.473 24.9056
791.882 30.2011
795.626 51.9465
798.839 23.6638
807.792 188.678
809.465 25.2817
815.370 6.51794
816.694 182.441
817.566 50.5515
826.590 133.424
827.608 35.0895
828.529 35.9479
830.652 35.2371
832.578 21.6098
843.587 35.4174
854.973 20.0316
874.515 6.75737
876.475 29.3915
877.594 25.4145
880.349 10.7203
897.617 20.6689
901.466 16.5726
913.572 44.2937
952.629 3.6061
953.636 14.9747
970.652 56.8205
971.516 7.03578
972.549 40.0707
973.650 4.84146
988.547 10.6731
1047.537 13.6416
1211.637 19.0593
END IONS

BEGIN IONS
TITLE=Spectrum69 scans: 1066,
PEPMASS=604.95819 2429.92700
CHARGE=3+
RTINSECONDS=1052
SCANS=1066
165.21301 185.747
309.27490 193.31
329.83203 237.525
340.99838 203.829
365.66733 224.222
408.21066 418.926
429.08856 1427.88
447.09409 227.99
477.23041 200.767
485.23386 308.673
512.24585 212.216
592.96082 231.806
599.29333 634.965
599.62628 325.167
604.86200 210.683
720.09894 206.871
729.36841 275.409
730.32239 774.721
769.37445 226.967
826.40808 327.619
843.41217 465.84
955.47882 200.837
970.46515 415.278
1035.56543 196.641
1181.63098 195.972
END IONS

BEGIN IONS
TITLE=Spectrum70 scans: 1074,
PEPMASS=351.24329 2798.57300
CHARGE=3+
RTINSECONDS=1059
SCANS=1074
95.171 7.13989
101.061 42.1517
105.249 11.6974
111.002 14.1514
112.902 6.55723
115.069 9.22025
117.176 8.00825
119.119 30.6486
123.091 73.538
126.056 9.06782
129.158 5.80623
130.048 6.57004
131.373 8.44346
132.205 7.99573
133.167 60.683
135.007 6.3348
137.922 12.131
141.295 19.1727
141.992 8.01035
143.227 140.462
146.311 3.03131
148.921 7.86372
152.943 12.0079
158.057 10.5893
159.091 54.7001
162.054 23.537
163.011 13.148
164.803 60.5858
165.858 4.14615
168.970 10.1124
171.908 12.6545
173.233 10.0111
174.088 4.66266
175.129 19.653
176.157 8.30849
177.161 44.2748
183.118 2.83123
184.088 206.934
184.720 25.7148
187.029 25.976
188.280 6.17504
189.249 12.8456
190.010 9.47014
191.104 4.61688
192.971 265.318
193.707 145.15
197.135 10.8972
197.921 11.4106
199.023 12.1673
199.824 9.20617
201.065 33.3447
202.010 42.0076
203.146 46.4404
204.187 42.6843
205.115 9.64477
205.905 60.1962
207.100 83.3755
208.008 34.1371
209.030 29.7219
210.364 4.73355
211.267 16.8188
212.166 35.2943
213.032 37.7374
215.089 33.952
215.927 19.0875
217.112 75.1578
218.118 40.7031
218.983 201.666
220.148 26.1806
220.990 78.9549
222.005 24.0032
222.878 24.0527
223.515 15.6913
224.277 46.5964
225.101 29.2221
227.183 9.52466
228.258 120.263
229.094 67.6035
230.873 38.2755
233.173 95.4522
234.319 897.829
235.323 67.6346
236.099 21.0918
237.053 21.0182
237.922 66.3237
239.079 61.3766
240.118 18.3573
244.086 40.7779
245.107 81.0567
246.110 65.5241
247.039 215.945
248.284 140.796
249.062 36.4183
250.032 48.0245
251.028 71.4997
252.126 39.6894
253.038 13.4176
254.125 5.1272
255.272 19.0696
257.205 11.1538
258.148 27.3105
259.067 8.37814
260.301 91.7855
261.136 120.55
262.118 173.23
263.063 729.89
264.039 231.188
264.870 39.7352
266.076 61.7458
267.139 16.9971
267.945 18.3421
269.095 15.1555
269.748 14.1898
270.511 53.5371
271.220 57.2648
272.142 17.8214
273.207 97.8443
274.068 113.344
275.128 103.455
276.099 54.4578
277.016 223.014
277.956 170.153
278.934 213.133
280.079 126.01
281.086 89.4492
282.136 115.561
283.100 13.83
284.693 255.636
285.348 235.891
285.963 14.6776
287.458 91.2326
288.169 196.8
289.015 367.358
289.880 802.71
290.531 12.1097
291.167 132.921
292.103 106.996
293.089 199.411
294.048 71.2117
295.141 218.756
296.199 174.864
297.114 29.0766
298.453 51.239
299.271 94.1308
302.250 334.805
303.214 74.5144
304.438 171.346
305.244 697.142
306.056 1523.02
307.025 993.584
308.075 535.115
309.181 228.253
310.105 755.486
311.165 876.234
312.047 27.0589
313.212 134.521
314.298 96.8641
315.153 118.068
316.020 69.1031
316.646 62.0278
318.070 3885.28
318.789 633.991
320.017 314.55
320.953 206.701
322.006 111.626
323.020 542.669
323.966 290.097
324.735 38.6048
326.014 70.8455
327.386 79.9549
328.151 155.222
329.221 237.345
330.297 301.932
331.291 300.138
332.989 3985.96
334.004 1640
334.864 972.571
335.934 617.53
336.953 353.455
338.092 100.172
338.961 18.1572
339.952 123.841
341.393 342.044
342.194 1144.98
342.940 357.26
343.715 126.936
344.685 165.9
345.317 111.835
346.027 129.279
347.027 5.38069
350.378 28.3984
351.019 377.967
352.026 224.678
353.012 43.5392
354.207 42.8102
355.012 9.48792
356.439 20.8176
357.196 16.4638
359.367 7.4646
363.906 32.6033
367.188 12.6267
371.056 5.34074
375.975 50.1072
377.778 45.4215
381.110 14.3034
381.819 19.4325
383.613 4.45539
385.046 116.355
388.737 17.1246
390.581 24.8524
393.832 72.2679
397.514 18.835
402.218 6.31413
418.434 17.352
424.421 37.6173
435.034 199.643
438.113 17.2853
441.479 69.1241
442.461 6.50084
443.298 21.3036
445.061 15.4791
446.238 6.26278
452.348 15.6786
453.761 32.0016
456.428 1084.37
457.356 98.3564
457.959 19.343
461.363 25.5154
462.096 37.5366
466.007 26.5533
468.335 21.6087
469.410 61.2344
474.331 21.8758
475.651 29.9425
481.943 18.9627
484.266 37.7799
485.447 49.8556
486.181 5.57109
506.823 8.2267
517.260 25.6011
518.683 38.0486
527.206 31.0293
531.310 20.3557
532.867 10.812
537.354 42.0483
547.622 6.79441
554.756 9.69042
558.744 15.4339
559.457 5.79382
561.782 18.813
564.497 13.3133
566.527 25.7824
574.835 10.2778
579.734 9.29013
584.313 13.0451
585.421 362.894
586.467 62.3999
588.494 34.4931
602.826 11.5521
616.186 18.6922
629.437 16.9215
642.707 17.0025
645.016 28.038
END IONS

BEGIN IONS
TITLE=Spectrum71 scans: 1075,
PEPMASS=351.24329 2798.57300
CHARGE=3+
RTINSECONDS=1059
SCANS=1075
101.05944 451.656
123.11650 236.625
149.02324 423.633
193.13916 579.564
201.86597 190.399
215.88045 267.507
218.86774 188.664
220.95322 253.337
225.88559 312.283
234.17773 653.049
234.67998 300.541
236.87825 962.436
238.96361 346.724
252.87225 277.967
254.88751 288.83
263.90176 305.061
264.87427 309.355
279.15945 399.105
284.51788 311.114
284.84900 241.507
299.19247 312.889
302.19534 529.118
307.80017 315.967
307.84805 314.718
311.16510 324.782
312.12039 210.118
317.88074 4885.62
318.21494 2722.74
318.55151 429.769
323.84186 497.72
323.92291 348.752
323.96063 639.229
325.80978 701.927
328.82025 200.465
328.90048 261.56
329.17740 1012.76
332.55396 422.613
332.89084 366.354
334.72745 863.387
335.22894 260.758
336.48041 201.487
341.85464 682.063
347.19434 199.273
349.93402 354.608
349.97556 688.12
350.02374 341.707
350.13812 507.67
350.23325 689.399
350.94510 471.973
350.98767 271.361
351.09119 405.318
351.24362 7723.81
351.57767 4896.5
351.84021 361.509
351.91211 1322.54
351.95935 319.152
352.09821 431.307
352.24457 269.586
456.30188 1141.13
456.80075 442.179
585.37292 468.021
END IONS

BEGIN IONS
TITLE=Spectrum72 scans: 1077,
PEPMASS=529.28497 2152.41748
CHARGE=2+
RTINSECONDS=1060
SCANS=1077
159.285 4.81624
168.085 4.43879
171.988 22.4304
173.950 14.5754
183.697 15.4372
185.086 6.38512
187.423 14.8743
189.987 6.11966
197.153 19.6678
199.094 5.88611
199.997 28.8062
208.866 6.0342
212.135 13.0761
213.204 20.9928
214.178 22.7139
216.068 41.3112
220.040 10.156
228.010 21.608
231.141 22.2109
233.039 5.73094
237.291 6.61618
239.400 30.2974
245.265 8.12389
254.382 42.841
255.272 4.57513
256.348 7.00932
257.193 4.95624
262.348 23.8268
268.132 27.5902
270.240 8.36797
278.364 17.9135
279.170 52.2694
281.075 27.8969
282.228 63.6397
283.163 10.6608
285.346 19.1785
287.363 10.6925
291.349 18.6582
293.180 16.4157
294.194 7.91716
296.106 16.7744
298.156 5.25912
300.293 52.7673
301.211 9.74598
302.193 10.126
305.269 30.0744
306.345 22.9839
308.042 14.5532
309.200 16.1631
310.223 21.1527
316.032 4.53865
317.145 45.6821
318.264 15.3
322.922 56.0482
324.200 5.26364
325.773 55.4925
327.510 35.1993
329.278 6.39676
330.212 20.4024
331.164 3.82045
332.040 9.95973
335.545 25.1348
338.206 51.363
339.183 68.5754
340.232 5.13538
341.246 16.6811
342.944 26.387
345.339 25.0765
346.049 11.6629
349.068 22.9854
350.259 10.1275
352.248 17.7617
353.309 5.36205
354.199 4.53979
355.175 10.9834
356.206 33.3995
357.036 6.32731
358.390 81.7749
359.369 29.0576
361.966 29.2484
362.719 30.7775
365.911 21.6079
368.160 21.2521
369.243 40.0284
370.122 57.5345
371.143 79.8676
372.041 67.5967
373.068 26.5656
374.008 31.613
375.159 14.9591
376.953 126.091
379.855 547.278
380.800 66.2732
382.217 72.0951
383.148 43.9307
384.094 41.2936
385.045 27.6574
387.226 53.4318
388.150 26.2247
389.055 11.1036
390.363 21.8113
391.914 33.0132
392.952 11.5748
395.962 14.9597
397.033 13.5197
398.263 81.4183
399.272 37.5285
400.961 126.86
402.014 64.2896
402.989 24.004
404.055 21.4541
405.109 5.94315
406.334 76.5729
407.958 17.5152
411.099 120.575
412.240 16.1335
412.964 58.3253
413.944 8.20801
415.097 29.632
415.780 41.0883
417.207 74.9804
418.066 45.0339
419.318 56.217
420.226 33.4287
421.307 75.238
422.659 46.9413
423.345 141.736
424.305 56.3366
425.030 21.3271
426.553 56.3663
428.104 128.14
429.100 18.7097
429.707 5.84946
430.867 61.4435
432.022 20.4058
433.146 30.977
434.945 17.9206
435.867 35.4232
436.845 30.7453
439.125 111.87
439.865 209.5
441.038 144.158
442.110 100.458
442.805 50.0075
443.734 35.9952
445.147 64.2724
445.750 13.1687
446.976 18.3223
448.422 55.8808
449.275 69.4536
450.159 54.2149
451.265 17.448
451.965 5.99174
453.204 9.56894
454.432 209.114
455.174 29.3698
455.884 169.387
456.912 68.1398
457.773 77.8625
458.951 125.455
460.511 68.7627
462.107 7.34597
462.744 7.31944
464.681 77.2488
466.047 80.5358
466.802 84.104
468.279 86.2687
469.296 90.2099
470.052 111.701
470.896 103.018
471.945 59.181
472.654 109.767
475.100 159.631
476.549 16.1758
477.708 26.6607
480.092 26.7222
480.870 33.8507
482.896 711.687
483.893 522.002
484.776 267.407
486.165 404.742
487.567 142.16
488.584 293.764
489.325 236.399
490.315 43.8978
491.202 62.3836
493.156 106.896
493.915 192.892
494.824 13.7906
497.426 283.837
498.238 90.6371
499.310 84.3447
500.413 229.551
501.643 98.8894
502.635 24.0243
503.482 67.1356
504.650 32.0314
505.527 85.6779
506.792 105.864
507.399 46.5133
508.747 93.19
509.747 41.7576
511.136 2529.59
511.902 1699.02
513.419 319.091
514.667 302.668
515.670 104.134
516.481 55.1903
517.336 56.8464
518.920 173.602
520.237 1159.72
521.343 314.075
524.080 45.8572
528.725 62.1784
530.017 165.325
530.826 10.4611
533.201 22.4269
541.383 127.166
544.928 6.43629
545.696 11.2785
546.592 12.7369
547.920 21.8879
551.522 37.1498
554.237 50.581
557.255 10.9741
569.458 52.5269
573.067 63.3731
578.207 17.5332
583.310 42.08
583.917 27.8023
585.346 10.6575
587.224 62.3201
590.363 94.7557
591.383 10.0882
594.963 89.2851
596.753 31.8065
607.064 29.6877
608.501 24.116
617.582 40.2541
619.117 33.0044
632.662 121.66
638.398 52.6007
642.559 46.9058
650.206 22.1019
655.874 36.9311
656.957 63.4759
661.509 12.9216
664.111 117.263
665.658 26.8128
668.376 27.2424
669.688 14.9332
671.447 6.91751
673.435 61.307
675.694 38.7551
681.360 49.2952
683.494 51.3332
690.928 28.0793
693.729 111.273
700.809 71.9565
719.711 17.1944
722.791 18.5576
724.506 27.1041
740.869 45.0665
743.203 3.18344
751.525 12.1359
758.470 202.019
759.546 35.9532
773.649 21.6458
774.841 5.97296
796.559 48.7972
810.083 14.9654
813.830 7.54851
829.425 15.3584
834.592 26.4983
845.724 61.2935
846.624 37.973
847.605 26.513
854.448 25.4595
857.563 4.12134
858.592 9.21907
883.449 13.1702
884.285 16.983
906.506 7.14078
908.344 8.81235
939.596 16.5219
1034.303 21.8999
END IONS

BEGIN IONS
TITLE=Spectrum73 scans: 1078,
PEPMASS=529.28497 2152.41748
CHARGE=2+
RTINSECONDS=1061
SCANS=1078
141.10124 190.311
149.02271 352.225
185.12846 176.548
237.12268 201.885
279.15997 418.79
341.00076 294.715
370.70541 323.132
379.71155 918.366
380.20920 304.405
454.72964 398.937
482.76871 215.216
488.75854 338.191
489.27133 260.18
590.32239 825.371
591.32983 259.732
661.36053 770.329
662.36310 249.195
758.41638 1055.04
759.41156 557.553
845.44647 288.803
END IONS

BEGIN IONS
TITLE=Spectrum74 scans: 1083,
PEPMASS=526.36139 2566.91089
CHARGE=2+
RTINSECONDS=1065
SCANS=1083
151.240 5.83322
155.058 3.95214
165.025 5.91869
166.350 5.27216
167.308 6.58714
171.136 5.72425
178.123 40.3017
183.005 6.93665
184.210 28.3257
197.008 7.33634
202.112 52.7661
203.137 37.2484
225.384 32.2184
228.207 12.3507
232.347 25.9602
237.081 22.6999
240.071 9.98254
241.839 39.0381
245.354 18.8488
249.215 9.71355
258.253 80.2219
260.963 3.53549
262.281 3.67889
263.240 14.9668
264.176 55.3022
265.020 4.83575
270.091 8.26944
273.152 6.5418
274.029 8.14357
280.134 12.2201
282.062 14.9695
283.250 18.0208
284.515 75.9928
286.001 36.8695
287.214 29.9469
289.236 26.4198
291.901 4.87308
297.207 11.795
299.215 16.3498
302.169 43.9231
303.090 4.84546
306.993 10.5801
311.249 68.3626
313.790 88.7868
314.993 12.801
315.910 3.45971
318.183 6.77485
319.294 22.6474
319.954 10.691
324.329 23.0887
325.341 25.2769
326.213 62.013
326.827 16.8654
328.460 14.5637
329.905 10.6112
331.563 34.8352
334.851 116.997
336.486 13.2998
338.694 11.7466
341.275 8.12116
342.381 17.4323
349.125 7.86583
350.159 10.0937
352.251 45.3383
353.498 14.5219
354.185 10.1451
355.352 9.77227
356.001 74.1559
357.111 52.7686
357.872 13.9929
360.239 3.52399
364.008 35.4817
365.593 74.0517
366.354 20.3716
370.145 34.8559
371.291 72.5601
374.359 36.4151
375.826 685.892
376.574 580.446
377.913 69.1058
379.142 69.7876
380.015 62.7511
381.533 64.4722
382.267 68.6805
383.136 98.797
384.150 29.9579
385.154 63.9788
386.940 6.28759
388.290 37.2949
389.067 26.0812
391.123 13.0535
392.066 41.8038
393.217 22.9031
394.334 5.20244
395.034 8.69532
396.121 17.0065
397.091 37.415
397.915 35.3987
399.264 122.48
400.886 22.792
402.583 65.2553
403.421 9.88201
404.241 62.7305
405.109 24.3295
406.527 114.834
407.278 41.4963
408.685 179.889
410.411 64.9332
411.437 44.1124
412.081 16.3954
414.330 142.868
417.312 71.4467
417.942 30.7499
418.585 8.46143
420.026 7.22138
421.893 96.5629
423.156 64.7046
423.938 120.689
424.994 118.874
426.327 109.919
426.958 59.533
428.083 28.3283
429.096 63.7972
430.035 3.16093
430.789 42.1681
431.686 18.0941
432.931 14.5346
434.353 24.0288
435.756 426.162
436.970 121.745
438.031 128.163
438.946 150.167
439.767 134.782
441.249 25.1586
441.974 58.525
443.110 39.5103
444.207 49.5971
446.313 61.5145
447.278 12.8016
449.021 8.17991
449.982 48.0656
451.694 1370.15
452.761 333.566
453.908 170.923
454.965 50.5446
456.141 74.3462
457.067 92.6434
458.250 34.6515
459.893 4.58408
460.810 37.6927
462.094 124.07
463.113 79.5819
463.910 68.1988
464.720 42.4368
465.851 232.178
466.964 397.049
467.993 185.693
468.871 62.6744
469.853 340.732
470.633 19.7228
471.380 112.293
472.603 67.9898
473.284 50.9565
474.437 16.6605
475.340 9.77491
476.444 854.68
477.466 107.613
478.630 16.8509
479.883 819.376
480.854 623.734
481.939 299.208
482.790 236.334
483.613 163.751
484.914 267.825
485.974 174.394
486.918 41.6058
488.212 200.766
489.540 122.354
490.479 46.7143
491.145 134.093
491.771 18.2957
493.232 135.29
494.015 134.819
495.437 270.885
496.268 176.842
496.950 109.214
497.845 353.011
499.068 115.39
499.983 38.8133
502.722 106.656
503.832 428.335
504.869 292.999
505.824 94.895
506.826 152.168
507.838 903.765
508.916 837.319
510.639 566.463
511.429 149.341
512.172 74.9717
512.806 66.7192
514.814 90.63
515.743 185.756
516.865 786.089
518.012 529.89
518.863 110.468
519.681 88.8412
520.412 173.101
522.873 8.70438
524.179 13.2829
525.865 250.535
526.789 108.212
527.647 4.0673
529.785 16.3718
530.717 33.4435
539.709 45.8549
544.027 16.4542
544.678 9.06397
552.331 24.7141
558.075 15.98
567.317 10.2828
569.552 5.35847
571.258 15.6071
585.379 243.355
586.478 43.7636
587.285 16.9023
592.382 5.09147
600.512 6.08
610.294 37.3606
611.542 25.4473
614.974 60.862
625.272 12.0993
633.489 12.6537
638.835 15.9962
643.010 22.4118
646.440 4.34451
653.342 29.162
654.362 11.0699
661.790 23.7554
666.411 10.5047
668.504 33.5138
670.573 20.1085
673.922 28.7053
676.345 29.5328
681.671 23.4266
683.580 41.5698
694.095 52.4516
695.392 19.3108
696.520 51.7825
705.462 50.3265
708.183 61.2976
708.854 16.3397
715.420 62.1223
728.362 28.2934
746.432 24.8335
750.720 5.11712
758.399 14.9164
761.708 28.6111
763.378 18.9043
779.381 18.249
784.169 9.7259
792.905 14.7686
798.912 20.045
801.448 10.1349
810.781 21.4476
831.253 6.89125
847.786 35.5953
852.184 13.2125
853.227 21.6762
865.368 7.43498
868.630 138.772
869.703 45.3768
870.653 39.9832
893.947 13.1478
911.677 15.0103
END IONS

BEGIN IONS
TITLE=Spectrum75 scans: 1084,
PEPMASS=526.36139 2566.91089
CHARGE=2+
RTINSECONDS=1066
SCANS=1084
125.17370 214.073
149.02316 509.19
184.16899 205.888
238.11937 254.795
279.16086 502.818
334.72662 299.593
363.73544 1077.65
364.73141 210.244
375.76770 1223.1
376.26929 605.41
381.21487 328.232
425.73709 466.892
453.73007 623.347
469.72485 837.15
476.31699 716.038
476.82037 299.948
525.31818 318.652
526.36188 1528.24
526.86053 1157.23
527.36969 366.112
543.90308 403.673
544.91052 219.708
561.91931 962.347
562.91425 353.643
579.93512 324.278
593.32977 256.363
761.42169 340.955
848.43347 243.044
END IONS

BEGIN IONS
TITLE=Spectrum76 scans: 1096,
PEPMASS=523.28528 104445.47656
CHARGE=2+
RTINSECONDS=1077
SCANS=1096
153.295 10.3941
155.057 85.4461
156.051 5.35817
157.046 83.5148
167.148 75.4478
169.283 23.8473
171.977 5.89535
173.150 364.437
173.945 10.3952
175.089 78.8729
178.177 3.52416
179.007 9.72258
181.876 26.6791
183.077 507.127
184.093 51.1429
185.109 34.9424
190.028 9.43866
193.196 13.9004
194.178 61.4693
200.053 3.55576
201.069 787.144
202.111 159.643
203.177 6.16062
207.152 22.8093
208.091 10.4081
209.240 22.1582
210.180 31.7854
212.465 5.08767
213.110 12.4743
214.952 54.25
219.079 13.153
221.074 34.4482
222.070 122.018
222.937 24.2039
224.304 77.2207
225.211 275.087
226.139 76.8493
227.044 17.2269
228.206 11.215
231.309 6.65739
236.106 29.8419
238.116 1611.73
239.174 198.267
240.067 50.9638
242.202 85.3336
243.231 10.9123
244.410 9.61799
245.073 31.7474
246.160 4.59951
247.152 27.3985
248.132 4.51746
252.047 224.962
253.085 42.4931
254.010 19.1281
256.284 34.6016
257.259 44.2687
258.301 5.39807
259.047 5.82045
261.277 6.70754
262.168 739.46
263.272 62.671
265.306 5.41299
266.123 14.2168
267.003 22.8868
270.215 2695.93
271.205 343.409
276.102 5.8215
277.829 11.3237
279.284 4.52251
280.239 55.831
281.093 93.6769
282.236 74.6638
283.203 452.095
284.197 61.8803
285.196 78.5362
286.788 26.1104
288.264 616.627
289.262 126.259
291.240 12.0797
292.196 48.8005
295.661 39.6206
297.880 36.0907
298.758 57.4173
299.835 15.2224
301.161 8.82302
302.325 28.8153
303.229 17.5825
306.243 5.51333
307.379 9.46658
308.949 12.1123
310.186 16.8222
311.328 11.6493
312.084 29.2887
315.067 9.03586
316.320 5.60787
318.770 9.1427
320.416 25.2095
321.550 25.0616
322.414 102.289
323.218 44.352
324.373 72.1064
325.474 45.121
326.552 18.6657
327.468 4.04765
329.178 4.31785
331.149 46.2563
331.791 15.7815
332.565 4.90992
334.166 168.478
335.201 66.7084
337.209 6.01968
337.919 11.1692
339.236 31.604
340.236 15.2383
341.193 59.3465
343.161 42.8961
344.445 13.1185
347.204 13.4317
348.291 139.138
349.309 68.6273
350.931 30.9405
351.564 37.7718
352.430 15.5817
353.197 11.7649
355.285 49.927
356.273 22.3844
357.403 95.498
358.222 39.6948
360.846 75.181
361.927 61.679
363.888 96.6906
365.240 33.1541
365.893 36.2804
367.188 101.472
368.303 38.7898
368.972 4.5842
370.687 595.724
371.399 462.211
372.284 52.5223
373.321 6.34204
375.033 29.4
376.316 1001.68
377.168 514.808
378.134 273.751
378.953 509.872
379.956 8178.65
380.827 421.05
382.294 50.0767
383.349 90.3761
384.078 48.3479
385.636 90.0208
388.110 16.0953
390.027 10.4583
391.316 67.9908
392.329 203.038
393.147 104.476
394.004 136.514
395.174 101.518
396.092 72.6783
397.108 180.373
399.094 8.09251
400.821 22.5573
402.026 253.829
403.190 106.082
404.310 46.9874
405.781 3214.02
406.817 182.114
408.179 232.443
409.154 116.018
410.168 206.93
411.080 49.6207
412.229 46.2733
414.432 40329
415.280 3643.09
416.918 95.9432
417.788 98.4766
419.099 99.0057
420.064 199.612
421.208 26.9238
422.210 70.3749
423.432 14809.5
424.294 1304.14
425.291 80.3901
426.557 46.3879
427.840 99.1483
428.744 109.905
429.561 65.3284
430.299 24.5381
432.118 61.2945
432.939 235.561
434.037 281.322
434.944 347.174
436.017 259.156
436.935 46.7577
438.224 236.134
439.348 23.4228
440.319 48.4962
441.347 21.6597
442.423 43.4723
443.447 8.80251
444.356 18.2629
445.377 55.2517
446.949 129.368
447.914 48.1373
448.991 266.368
449.801 392.672
450.824 186.855
451.767 109.052
452.440 109.965
453.164 12.7356
453.858 15.0658
456.276 583.432
457.641 226.504
458.343 19.114
459.153 40.5619
460.098 23.241
461.180 66.6098
462.211 95.1537
462.967 255.541
463.833 178.945
464.952 125.438
466.753 723.912
467.568 113.765
468.271 26.1543
469.141 25.6168
470.116 52.7412
471.010 32.9481
471.872 444.679
472.806 50.9324
473.559 163.435
474.746 167.962
475.889 68.2323
476.898 660.666
477.887 888.466
478.848 473.402
479.715 211.364
480.923 94.9304
482.057 238.166
483.134 107.606
485.101 94.0271
486.099 23.8394
487.175 119.278
488.275 121.329
489.245 1098.34
490.306 387.989
491.391 295.393
492.614 250.63
493.377 57.9861
494.314 228.67
495.371 246.499
496.612 344.016
497.400 198.698
498.345 52.716
499.756 484.484
500.842 296.368
502.006 158.85
503.123 195.665
505.360 11920.3
506.338 1691.45
507.246 540.701
508.220 104.597
508.883 183.007
510.387 176.854
511.214 156.063
512.360 107.845
514.349 8923.98
515.210 1275.24
516.172 16.8435
522.772 107.943
523.672 97.0903
525.505 24.5547
533.074 20.4195
534.265 12.5096
535.887 18.5634
539.286 358.531
540.486 153.386
549.292 15.1513
550.354 8.29714
551.172 4.88094
553.928 7.20265
557.240 303.628
558.321 56.9307
559.357 15.141
560.286 27.2693
563.902 115.374
564.680 47.07
566.216 34.4105
567.282 51.7744
568.297 4.81856
572.256 13.6883
573.524 17.7909
581.086 9.97531
585.337 76.7013
586.200 11.0275
590.323 2949.06
591.286 1252.93
592.360 340.207
595.442 51.9838
597.866 60.0516
607.172 47.8689
616.398 13.1769
617.090 107.791
619.240 14.0261
621.212 26.7489
621.924 27.0041
625.994 68.6863
627.858 57.8563
629.988 89.1276
631.044 32.5068
634.467 209.842
635.561 34.4566
636.315 45.065
638.404 37.1514
643.419 46.1537
644.339 25.7854
645.614 26.2663
651.580 29.3523
652.404 397.605
653.302 147.528
659.315 42.7779
661.327 512.955
662.445 376.952
663.383 49.7334
664.173 15.1454
668.862 31.526
670.427 544.83
671.488 149.566
672.518 86.9804
674.524 26.5141
677.282 23.3058
689.858 25.4819
690.503 23.6864
693.072 26.4741
697.338 5.06169
698.314 43.6941
707.389 43.1926
711.420 95.6417
712.343 25.2859
715.514 20.7924
722.388 16.9389
730.776 22.4587
732.652 53.5485
737.210 17.8099
740.407 81.5659
741.436 88.5873
742.305 48.0823
743.307 8.65534
745.289 33.9646
746.619 25.5763
748.486 22.3708
749.599 48.6402
750.557 72.2171
751.572 47.6584
756.666 47.075
757.430 50.3252
758.453 7487.15
759.451 4302.97
760.484 788.379
761.519 67.7619
763.686 30.0587
766.548 101.396
767.327 69.5397
768.634 15.0076
769.529 17.6369
780.093 42.2253
783.610 43.0724
784.617 105.076
785.472 270.318
786.486 161.176
798.533 39.5928
803.184 19.7224
822.626 26.1181
827.481 44.1305
828.597 34.5742
829.496 72.7968
835.467 50.5977
836.519 7.66616
837.325 6.72703
840.526 28.0769
841.351 12.9648
845.473 3773.96
846.455 2403.63
847.505 636.628
848.194 16.7406
848.832 10.8229
853.541 25.7008
854.533 34.5623
855.443 122.699
856.492 27.0772
857.609 85.0589
871.543 36.9845
872.554 8.79277
873.530 37.799
883.614 10.5462
897.645 15.8266
902.937 9.08212
911.493 6.18358
914.619 56.2353
915.549 70.2041
917.728 7.04874
924.521 14.7072
925.713 18.4131
929.399 14.0295
932.534 476.018
933.614 277.886
934.550 56.7867
942.509 143.056
943.550 43.9079
944.425 35.1706
971.409 11.7685
987.619 3.30968
END IONS

BEGIN IONS
TITLE=Spectrum77 scans: 1097,
PEPMASS=523.28528 104445.47656
CHARGE=2+
RTINSECONDS=1077
SCANS=1097
125.10696 576.064
128.10725 225.979
139.04869 178.129
139.08667 748.49
141.10231 1919.64
142.10419 176.959
149.02386 264.786
155.11758 578.792
157.06099 560.589
157.09727 2219.1
167.08151 909.516
169.09729 2235.64
170.10014 182.507
173.09206 176.566
173.12856 2645.34
175.11963 590.292
183.11282 4785.92
184.11650 304.623
185.09229 2144.99
201.12343 1898.33
202.10823 331.585
202.12625 197.881
210.12303 424.536
215.13881 277.658
221.96030 735.61
225.12375 1279.26
235.97668 532.227
238.11885 9421.21
239.12274 914.895
242.14816 247.47
245.12631 251.43
252.13370 724.862
256.12909 1295.41
260.56198 188.349
262.15109 3479.44
265.95322 240.023
268.12827 260.544
270.14493 5671.11
271.14832 639.733
279.15924 409.776
286.66153 290.284
295.66693 238.856
295.87604 188.172
299.06036 287.578
300.06137 262.481
301.06042 310.46
303.05353 234.572
318.79025 382.769
322.17889 463.537
339.16617 526.616
341.00980 193.19
357.17688 480.328
359.16788 533.93
361.74036 300.689
369.69876 841.975
370.20151 321.779
370.70615 6580.45
371.20837 2124.4
376.19379 3173.25
377.17252 312.938
377.20200 232.504
378.70242 704.632
379.20694 551.117
379.71118 14788.2
380.21271 4545.01
380.71640 555.91
384.70679 242.607
396.70181 247.294
405.21655 1888.65
405.71646 887.138
414.22180 6136.08
414.72440 1916.55
415.22528 231.243
423.22708 2795.53
423.72913 1302.26
452.25110 335.523
455.44922 207.852
457.72003 201.906
462.72290 274.998
467.72263 248.766
489.27826 4981.37
490.28613 741.014
498.25558 260.044
524.32123 303.266
546.29565 217.333
567.28149 238.271
572.31250 445.604
573.29108 307.795
590.32587 21916.8
591.32916 4774.73
592.33154 400.425
643.35291 1136.54
644.34528 510.078
661.36273 10633.3
662.36377 3168.28
663.37897 397.835
671.33649 358.376
740.40417 404.564
741.38971 494.03
742.39777 212.202
758.41614 13856.8
759.41498 5818.06
760.41711 953.108
828.41528 259.418
845.44714 5018.67
846.44794 2087.7
847.44714 345.179
914.47272 418.062
932.48199 3124.19
933.48047 1541.3
934.47083 263.629
942.47607 470.25
943.45947 344.749
END IONS

BEGIN IONS
TITLE=Spectrum78 scans: 1100,
PEPMASS=512.25433 9895.77832
CHARGE=3+
RTINSECONDS=1079
SCANS=1100
149.202 35.9881
157.138 9.67588
168.237 12.014
169.078 18.6866
197.228 23.7412
198.097 14.2645
199.093 4.44367
200.375 6.08867
202.317 4.9732
203.251 7.39589
204.067 5.34635
208.182 10.0995
211.110 25.5658
212.074 18.0585
213.084 7.16411
214.000 13.9622
215.092 14.4504
216.903 3.72593
222.481 14.7486
224.134 12.0253
226.069 21.7795
231.227 9.69279
233.095 10.4555
242.242 45.1606
245.159 7.6724
249.921 14.7467
258.335 51.3315
261.183 46.0661
265.204 30.3195
268.118 27.9761
270.337 9.60187
273.056 5.28382
276.328 17.5218
277.212 22.4575
278.025 21.9822
281.181 11.3933
283.189 4.01908
285.226 30.7298
286.015 11.5261
287.183 27.9887
288.091 20.0692
289.006 7.18054
291.250 65.7253
292.818 6.99391
294.358 12.8703
295.100 8.82477
297.172 6.01641
299.290 25.3239
300.404 264.369
302.045 31.7093
305.126 19.3865
308.209 21.0331
309.213 10.644
310.192 14.8202
311.442 26.9918
314.173 6.09588
315.098 48.8839
317.218 54.4671
319.122 17.0879
322.489 24.0652
323.599 53.9358
327.143 79.0804
328.385 22.0326
329.027 18.2379
330.087 6.47674
331.164 4.51667
335.248 11.6685
340.085 26.7362
341.144 44.5778
342.139 25.9809
344.965 7.00195
348.730 16.8587
351.169 6.46728
353.280 46.1781
355.010 25.0015
355.868 28.877
356.521 70.6104
357.321 65.9674
361.179 21.731
361.937 13.4591
362.944 7.37527
364.160 404.312
365.154 7.59614
365.919 51.9842
367.162 61.8699
368.274 17.9119
369.972 32.9015
371.193 20.3831
372.230 34.9451
373.029 12.656
376.184 81.6887
377.847 62.2205
379.019 51.5604
380.113 42.7485
382.042 102.239
382.912 18.5494
383.778 23.6404
385.297 114.127
386.206 33.9621
387.282 13.9071
389.074 85.5133
390.294 13.2059
391.220 22.9671
392.366 33.2646
394.354 12.5465
395.200 11.393
396.085 26.7754
399.149 79.8185
400.095 16.1664
401.117 46.1725
402.307 42.9343
403.528 31.0787
404.731 48.3399
405.464 43.7673
406.256 53.5485
407.018 24.788
407.822 44.9252
409.877 9.64961
411.089 37.3555
411.898 33.0766
413.038 19.5497
414.224 12.1065
417.208 59.5605
418.379 21.232
420.134 18.3234
421.301 111.288
422.011 119.844
422.967 116.048
423.879 776.97
424.926 361.806
426.248 19.6003
426.939 3.92852
428.092 7.41715
430.186 39.3105
431.005 10.5553
432.300 110.441
434.360 10.8036
435.151 9.63012
436.369 38.7251
437.684 110.267
438.738 223.251
439.904 84.2005
440.747 53.229
441.970 104.992
443.051 89.4852
443.832 59.0491
444.954 6.41704
447.572 36.9592
449.131 148.604
450.022 38.0997
450.907 236.23
452.120 85.4424
452.976 184.133
453.940 130.141
455.037 181.113
455.923 80.9236
457.106 45.4233
457.956 34.5744
458.771 4.58789
460.036 150.567
460.924 9.57231
463.600 22.8048
464.863 14.3677
465.935 726.531
466.896 433.923
467.870 369.951
468.986 495.504
469.673 82.437
470.853 353.275
471.821 142.366
473.864 93.7564
474.854 530.426
476.002 165.973
476.861 86.0309
477.613 43.0379
478.298 15.3766
480.152 56.251
480.891 12.0686
481.636 151.755
482.578 78.1826
483.807 186.019
484.896 102.933
485.805 201.366
487.106 189.758
489.061 272.3
490.071 340.631
491.020 168.896
491.727 134.087
492.537 167.24
493.836 1120.62
494.859 878.125
496.214 188.104
497.092 321.729
497.764 237.918
498.451 54.0442
499.364 33.9548
500.497 372.997
501.676 115.332
502.813 677.164
503.957 239.645
505.146 31.6467
506.209 133.535
507.215 5.49968
511.794 115.075
512.814 99.5251
517.642 17.0784
526.268 9.09128
527.960 20.1315
529.928 13.7794
532.222 48.0935
536.197 6.35662
540.233 54.3416
543.843 45.4594
544.612 40.0073
548.829 36.2716
550.821 21.9228
554.193 14.786
556.265 108.977
558.683 53.8501
561.370 37.82
562.147 14.8071
564.259 40.706
566.023 32.9033
567.206 87.6483
568.207 13.2175
569.183 58.6263
570.400 19.4887
574.103 172.178
579.291 15.3154
581.542 55.0988
582.248 27.7303
583.048 293.334
583.761 99.6031
585.252 118.36
586.025 107.175
591.170 9.14906
592.213 5.22328
593.381 182.001
595.063 12.2119
596.666 64.2088
599.360 465.247
600.451 288.328
601.446 63.2167
602.454 26.5565
607.923 74.7165
608.719 30.9738
616.298 15.3997
628.140 74.2128
630.105 143.202
636.566 9.02103
637.428 26.0748
638.292 571.89
639.125 602.748
639.757 70.8713
647.511 1908.99
648.475 438.109
649.293 33.9644
651.958 26.2475
654.081 36.429
659.402 13.0013
665.808 58.8303
668.760 12.0689
672.330 85.2391
680.351 13.6056
681.783 152.978
685.383 15.4306
686.834 53.0451
691.653 29.7735
693.421 39.8096
695.094 208.684
696.237 80.1779
697.239 11.9051
698.907 13.2637
702.417 112.826
703.243 97.1961
704.042 310.892
704.968 111.699
709.519 72.707
711.629 912.177
712.600 125.066
713.456 10.482
715.848 67.8973
716.491 114.896
717.484 24.0748
720.354 49.5763
727.528 78.1753
728.532 38.1429
736.787 5.52506
747.556 13.3249
758.446 12.8168
771.490 7.91443
774.214 7.9483
779.193 17.613
790.389 33.1426
799.528 30.3951
801.756 11.7507
805.467 20.4007
808.383 147.307
809.471 80.8651
823.400 56.9642
824.515 39.1677
825.363 8.88429
844.194 7.53896
853.544 9.92487
857.388 25.7169
866.333 37.9018
869.419 21.243
876.301 5.43515
884.548 20.8979
887.287 19.9223
888.747 22.5775
890.541 18.0482
894.989 5.69088
895.694 32.6556
896.565 53.5832
913.715 8.37589
918.419 19.173
919.680 10.4483
920.580 31.7478
924.494 15.3792
931.472 23.8105
936.627 23.3778
937.352 13.6632
938.470 35.8848
963.504 37.0651
1003.550 37.7118
1004.635 12.5712
1006.581 28.9968
1017.710 30.1353
1018.509 14.1963
1020.492 36.5906
1047.479 40.3304
1063.493 12.0191
1097.723 25.6001
1130.548 41.8576
1134.404 10.711
1148.565 18.1974
1151.579 21.4561
1165.547 30.4814
1248.555 22.6294
1275.552 10.4909
END IONS

BEGIN IONS
TITLE=Spectrum79 scans: 1101,
PEPMASS=512.25433 9895.77832
CHARGE=3+
RTINSECONDS=1080
SCANS=1101
129.10222 2425.12
147.11200 354.471
242.18639 383.088
300.19189 493.257
429.08875 1353.82
435.85858 197.495
474.56119 664.161
474.89349 237.373
475.22849 259.783
477.89056 254.143
506.25168 263.066
506.58035 599.784
511.91055 202.46
512.25439 6026.01
512.58850 4987.25
512.92261 2352.33
513.25500 1188.71
513.58990 467.925
529.89355 239.446
547.89941 790.536
548.90204 329.994
565.91083 344.233
582.76123 329.971
583.76630 223.678
599.37488 1261.32
600.38422 224.393
638.28363 1777.44
638.78320 558.804
639.28619 294.605
639.79114 275.994
647.28705 2098.64
647.79034 1774.75
648.29590 506.167
711.33838 1350.6
711.83948 1119.84
712.33466 426.156
808.28760 344.79
808.52832 212.382
END IONS

BEGIN IONS
TITLE=Spectrum80 scans: 1103,
PEPMASS=417.21188 4976.46191
CHARGE=3+
RTINSECONDS=1081
SCANS=1103
120.340 21.5771
121.421 14.5957
129.064 54.9741
130.557 35.6243
132.017 3.96471
134.016 7.36046
135.075 128.452
137.706 10.734
138.954 30.8511
141.146 4.25589
143.083 8.15722
144.063 10.216
147.028 21.3632
147.937 18.8132
157.083 5.35091
158.059 10.4817
158.857 18.2775
160.101 8.30123
161.030 33.4888
161.970 27.4526
165.025 10.3414
171.089 13.3522
172.944 17.0929
177.070 7.59515
182.225 28.2323
183.118 25.6288
183.780 3.17732
184.773 23.2538
186.036 4.89695
187.104 17.8854
189.026 31.8564
189.909 8.51562
190.957 3.94411
191.907 5.00548
196.081 8.87209
197.086 7.348
197.920 9.92208
199.143 54.0344
201.175 171.505
201.976 12.1723
203.087 17.4551
204.051 14.5171
204.794 6.23338
206.031 48.3453
209.332 20.3084
210.168 7.6395
211.133 11.5033
212.115 7.76677
213.236 5.44395
214.075 12.0917
216.009 130.269
217.184 43.4703
218.061 40.6431
219.060 57.6093
222.108 14.9186
223.083 14.3379
227.126 24.3916
228.127 46.539
229.213 46.0219
230.064 98.7509
231.188 29.0062
232.071 91.3312
233.136 54.7753
234.140 12.1267
235.160 32.6399
236.251 3.51236
237.312 18.7006
238.142 22.8117
239.278 99.9865
240.074 49.7003
242.121 20.79
243.308 70.0274
244.194 59.6142
245.108 18.225
245.970 61.2975
246.988 13.3421
248.208 39.4493
249.163 57.3466
249.833 12.6934
251.068 14.5753
252.413 12.6357
253.131 50.4512
254.181 32.3494
255.486 38.5691
256.306 35.8055
257.126 31.2137
258.893 33.6829
260.450 96.6073
261.241 30.5234
262.171 36.6224
263.150 60.3829
264.034 7.82763
265.246 14.2256
266.186 17.516
267.104 48.8886
270.050 110.413
271.389 215.651
272.222 149.098
273.177 102.6
274.229 72.3217
275.064 52.6866
276.251 225.008
276.988 65.6328
277.932 20.9067
279.095 37.1293
280.704 171.874
281.489 27.17
283.193 20.8694
284.201 37.8392
285.448 46.1474
286.231 56.5241
287.096 76.534
288.158 144.496
289.003 727.598
290.055 238.194
291.102 75.4649
291.985 34.6855
294.274 166.445
295.296 50.3564
296.241 34.651
297.328 22.4368
298.289 44.727
299.047 77.1991
300.020 88.8795
301.206 59.7119
302.202 26.4978
303.100 86.8414
304.379 128.207
305.063 80.6048
306.270 77.8888
307.123 20.8472
308.137 38.5013
310.489 83.1594
311.184 84.5209
312.287 52.4617
313.106 80.3758
313.940 30.0031
315.029 125.067
316.187 129.377
317.218 81.3889
318.073 11.4468
319.094 72.0621
320.246 7.41657
321.297 13.1503
322.747 118.628
324.141 29.159
325.180 161.059
326.185 141.034
327.096 340.205
328.232 377.111
329.047 1221.8
330.127 543.683
331.124 158.333
332.165 84.4049
333.043 109.884
334.137 64.6984
336.185 70.9217
336.828 172.731
338.135 115.683
339.234 19.9994
340.315 35.0668
341.138 84.8564
342.140 185.467
343.014 155.192
343.999 111.547
345.182 574.614
346.168 337.089
347.247 167.552
348.318 22.2814
349.159 7.11403
350.655 58.7183
353.061 38.7203
354.195 98.7772
355.108 205.001
356.181 111.637
357.124 130.774
358.096 273.364
359.183 191.097
360.102 107.147
361.006 120.045
361.717 67.4627
362.435 65.592
363.742 88.2978
364.666 74.3107
365.334 45.9749
366.233 27.0462
367.758 9.04726
368.557 48.3394
369.286 13.1248
370.477 225.521
371.273 826.02
372.096 1036.96
373.064 704.605
373.922 798.851
374.870 377.29
376.047 934.006
376.920 478.964
377.782 17.3582
378.720 34.7099
380.188 194.256
381.382 152.608
382.070 84.1481
383.296 48.7063
385.113 156.023
386.207 410.019
387.187 346.367
388.282 469.492
389.116 395.923
390.033 238.404
390.744 148.116
391.457 265.473
392.907 76.2087
394.408 390.348
395.259 366.535
396.931 558.786
397.717 138.417
399.062 1762.07
399.975 1837.58
401.247 872.15
401.984 139.286
402.746 83.2894
403.355 206.939
404.014 85.7164
405.450 211.827
406.275 98.0009
406.895 69.488
408.280 1096.52
409.272 264.561
410.421 140.453
411.333 732.212
412.059 74.0683
413.994 23.7979
416.976 151.864
417.958 125.778
418.942 65.5017
420.678 9.80566
424.356 21.0237
426.428 13.6663
430.427 402.899
431.406 154.6
432.339 52.7727
434.809 17.5487
435.659 20.7324
439.348 16.4183
442.322 33.2854
443.946 59.2138
453.004 6.70881
454.163 10.7216
454.767 35.2902
459.121 4.73573
460.663 39.1384
464.995 94.5882
467.457 33.1177
472.546 9.9473
478.858 256.453
479.692 64.3288
481.188 14.5576
486.377 7.01505
487.871 861.773
488.699 53.2703
489.339 33.0487
491.714 19.8799
496.543 39.1626
498.240 11.899
504.355 69.6465
505.419 26.2858
510.186 14.9191
515.311 25.5825
516.043 10.6591
519.923 14.7373
522.770 31.1506
524.133 40.1069
526.221 4.87152
528.140 12.3285
531.674 12.6745
533.683 20.9306
537.440 17.5414
541.305 15.4018
542.224 61.3116
543.419 175.647
544.950 32.1184
547.039 40.8307
547.706 35.233
550.193 13.1252
551.930 288.274
552.777 163.72
553.479 8.25251
557.378 55.0361
559.166 9.43548
560.109 120.403
561.227 290.132
562.516 76.5372
568.708 5.0516
573.452 76.028
581.594 16.16
583.760 8.9581
585.128 13.6897
589.257 15.1286
591.031 6.15936
593.194 13.1579
596.114 19.7334
600.272 21.165
601.493 40.769
604.604 14.3018
609.139 31.1527
616.434 12.6029
618.195 14.1943
623.371 33.2578
624.333 49.8297
642.942 9.55223
652.023 11.3726
654.394 11.6087
656.029 26.8549
661.543 18.413
663.446 6.94205
664.793 7.60251
668.417 17.2245
671.410 8.21796
672.335 13.0164
673.734 10.9107
675.753 10.5588
682.335 10.0009
686.022 7.48002
686.628 16.4595
689.301 38.3727
690.476 62.2085
691.392 12.7267
692.920 5.66286
693.601 11.551
705.532 7.53643
706.813 29.6924
708.013 30.4961
709.825 56.909
718.318 18.6007
721.777 52.2679
728.422 42.2635
729.453 8.02504
730.346 13.8423
733.710 18.5958
746.519 154.84
747.658 80.388
748.461 69.7059
751.102 7.69474
760.331 11.7013
778.776 11.5047
791.525 15.2763
801.531 32.0041
806.340 43.8542
809.423 11.4482
810.494 17.7898
811.468 16.1058
820.626 16.9782
828.300 31.2064
838.687 18.0953
847.011 47.9004
847.625 29.1015
861.407 17.6731
915.615 21.7305
938.586 14.4415
956.590 12.2899
959.548 24.0179
966.615 18.4132
974.770 16.1766
END IONS

BEGIN IONS
TITLE=Spectrum81 scans: 1104,
PEPMASS=417.21188 4976.46191
CHARGE=3+
RTINSECONDS=1082
SCANS=1104
120.08044 624.602
129.10229 998.209
140.53497 176.301
201.12393 559.05
271.64297 190.281
306.91998 691.453
344.97604 252.274
345.97675 563.528
346.97296 671.26
373.67828 203.542
401.23560 261.398
411.54172 342.721
412.84830 201.276
416.03635 2655.58
416.22678 426.386
416.75296 202.38
416.81238 265.809
417.03433 2215.35
417.08740 391.449
417.20898 1675.09
417.54419 1072.53
417.87479 418.185
418.03522 755.302
419.01807 262.487
429.08929 1050.81
434.86850 269.347
478.72552 284.449
487.72964 571.812
551.78278 501.405
560.28040 266.062
690.32794 223.513
746.34296 777.716
747.35040 405.511
END IONS

BEGIN IONS
TITLE=Spectrum82 scans: 1116,
PEPMASS=526.36108 2129.44092
CHARGE=2+
RTINSECONDS=1093
SCANS=1116
156.144 17.4533
162.066 12.2814
166.113 12.466
166.953 27.5113
184.073 37.0161
185.060 14.304
195.080 16.2908
198.129 8.82328
199.180 10.788
202.047 49.0135
209.158 18.7087
228.091 11.3046
236.078 9.28489
238.565 6.15769
239.996 29.4263
240.841 16.8667
244.218 29.7784
251.218 5.09288
255.959 7.12173
259.166 17.9431
264.277 8.16846
265.492 24.027
269.306 4.05332
270.262 40.2684
271.166 2.43133
272.319 11.4838
276.190 13.5518
282.253 12.2696
283.236 6.2097
284.314 79.2029
285.549 43.7467
286.167 6.7462
287.227 21.9855
295.211 6.367
297.176 9.17552
299.469 6.94135
302.296 67.1311
303.255 21.651
304.315 7.7217
307.393 11.7952
309.280 5.1517
310.263 44.3863
311.328 55.2237
314.071 128.907
314.993 33.6693
316.197 26.2247
317.223 27.5053
324.211 10.5432
325.253 9.6348
326.267 84.367
327.780 12.6174
329.139 30.7822
331.357 35.3488
334.891 287.505
335.834 162.176
336.894 27.6732
337.534 19.3534
338.974 27.1854
345.155 22.818
348.066 82.418
349.181 34.3691
350.062 14.9421
351.425 9.20576
353.161 10.7912
356.044 105.884
357.048 10.1182
361.027 22.3701
362.606 24.4104
363.877 149.199
365.119 30.5136
365.973 5.84151
367.001 35.7048
368.294 20.0118
368.990 9.24526
370.197 40.5112
373.343 6.9008
374.036 4.34065
374.945 15.9576
375.986 608.792
376.868 56.3832
377.899 53.6641
379.236 49.389
380.069 19.0785
381.328 63.8143
382.125 27.2484
384.328 46.2141
385.801 25.2819
388.488 12.2159
389.211 7.40717
390.444 5.71975
391.057 16.2091
391.877 35.4982
393.949 7.40796
395.086 24.6352
397.174 17.7004
398.049 56.5777
399.069 114.492
400.121 6.51379
402.154 56.6239
405.560 81.3426
406.653 38.2558
407.659 18.612
408.903 103.812
410.279 40.3541
411.451 41.3946
412.226 17.0969
413.851 44.7202
415.261 78.6588
416.017 43.2246
416.784 48.4315
417.816 23.8202
420.158 40.9618
420.952 39.8546
422.993 21.1285
423.945 180.157
424.944 81.8687
425.880 28.2908
428.212 10.2226
429.258 106.732
430.195 16.5664
431.902 53.7969
432.959 10.2526
434.805 37.4359
435.793 484.001
436.735 194.974
437.872 174.094
438.780 73.6025
439.740 59.3736
440.684 15.4351
441.776 43.4759
443.273 12.0885
444.087 10.9835
445.775 6.852
446.940 37.0162
448.419 20.1563
449.677 17.6071
450.633 18.3512
451.748 1623.02
452.861 418.78
453.852 308.354
454.854 53.4402
455.726 84.7027
456.354 19.7672
456.957 46.6616
458.900 126.886
460.285 40.3084
461.335 36.0178
462.481 95.3367
463.292 26.6521
464.751 160.291
465.718 97.1485
467.019 386.391
467.973 216.469
469.214 215.692
469.941 154.495
470.981 74.282
472.257 11.158
473.142 15.4749
473.912 6.36337
474.864 136.529
476.414 657.503
477.360 65.3734
478.780 41.215
479.879 526.7
480.842 522.753
481.809 224.745
482.840 240.085
483.730 235.64
484.973 246.686
485.736 106.653
486.345 22.7827
487.148 24.1737
489.780 209.62
491.043 246.158
492.636 109.12
493.823 114.896
494.888 88.4059
496.023 195.3
496.933 168.406
497.706 289.42
498.977 96.5323
499.703 25.9261
502.515 290.334
503.568 206.57
504.504 235.421
505.435 193.928
506.453 190.198
507.938 893.125
508.987 901.127
509.924 119.117
510.693 232.465
512.025 213.781
513.565 196.252
514.557 90.7022
515.230 17.2237
516.995 354.053
518.061 333.233
518.821 66.8603
519.928 80.3357
520.666 70.5428
521.738 37.67
525.877 283.623
526.909 52.4797
527.948 47.6689
532.624 43.2821
535.916 18.6245
544.100 5.65807
545.168 68.0042
557.889 91.3262
559.396 19.6967
567.506 46.6717
571.348 4.89794
572.045 39.9786
573.838 23.4616
575.260 58.4456
582.150 22.4344
585.488 173.733
586.710 30.5839
597.859 11.8298
603.469 83.8864
604.842 80.7113
606.493 43.606
609.344 57.8035
617.823 19.4386
628.499 26.5413
630.759 6.52582
635.275 65.7974
638.964 85.2838
649.849 78.5261
650.505 11.3142
654.349 19.2564
665.147 86.2579
666.218 83.1906
666.961 13.9081
668.423 85.9462
676.668 37.9243
689.357 14.5341
692.510 22.2626
694.441 30.2562
695.584 17.1957
700.040 31.4133
703.686 5.63122
704.501 12.1674
718.372 30.257
724.393 36.7671
731.154 21.9588
732.992 22.986
744.396 67.6749
746.500 27.7662
749.396 5.72364
750.616 16.2494
751.754 6.87405
752.641 15.3693
764.935 19.2943
768.610 182.983
769.598 8.9622
792.460 16.4598
798.432 4.89998
860.378 4.28219
868.656 474.526
869.630 126.274
870.563 50.0982
883.368 13.1021
904.908 14.4027
907.512 7.0434
912.751 18.8765
921.284 11.484
955.602 45.2465
991.194 14.9833
END IONS

BEGIN IONS
TITLE=Spectrum83 scans: 1117,
PEPMASS=526.36108 2129.44092
CHARGE=2+
RTINSECONDS=1093
SCANS=1117
102.09098 540.849
149.02330 575.091
184.16927 327.093
253.73918 200.673
279.15689 542.134
318.79269 286.494
334.72739 743.285
363.73581 1334.12
363.79044 202.351
375.76785 1102.03
376.27145 588.9
376.77274 238.451
425.73166 405.395
453.72855 661.398
469.72556 1104
471.72595 297.784
476.31760 1003.74
526.36121 3179.06
526.86243 1636.04
527.36371 873.321
543.90887 646.557
544.90802 393.88
561.91827 639.786
562.91467 330.7
868.55133 673.947
869.56647 308.72
END IONS

BEGIN IONS
TITLE=Spectrum84 scans: 1122,
PEPMASS=434.77991 11429.79395
CHARGE=2+
RTINSECONDS=1097
SCANS=1122
125.267 9.40987
132.017 5.78451
133.311 6.53093
145.080 35.0284
149.046 8.95808
154.122 38.1124
157.045 30.6994
161.121 5.70767
162.161 22.3731
163.033 10.4075
165.068 25.8747
165.889 7.27128
167.932 26.3626
170.094 7.51136
172.981 50.089
174.136 17.31
176.997 41.0526
179.102 4.63917
180.921 30.5328
184.235 146.523
184.926 2.53488
186.041 6.70004
187.034 4.80878
191.075 8.12455
192.984 25.0454
193.823 5.29905
196.913 19.6441
197.590 15.5965
199.085 14.8734
202.061 356.651
203.019 31.4646
203.963 30.632
204.924 11.1553
206.281 30.3441
207.043 37.8859
208.947 68.4703
210.932 236.792
212.037 7.8874
212.844 51.3432
215.117 26.3569
217.951 16.0753
219.184 20.8299
221.227 15.6606
224.382 3.97017
225.093 16.5725
227.754 17.5429
230.065 15.1965
232.020 36.4284
232.972 11.8125
234.278 548.835
235.235 29.3391
237.093 30.5899
239.153 21.9944
240.011 3.91041
241.193 34.3057
243.413 20.7357
245.799 3.18054
248.188 23.9725
249.081 25.3045
253.131 8.85334
260.146 48.2286
261.184 50.9005
262.910 3.04169
264.730 101.408
265.424 70.7847
266.089 27.2478
267.133 23.9939
268.023 3.14314
269.229 8.48743
270.170 34.3957
271.811 57.7588
273.128 6.82287
274.215 57.9836
275.109 26.0863
276.361 41.2018
277.441 75.6359
278.144 5.74714
279.260 6.83373
280.896 19.0525
281.960 39.7094
283.178 35.4716
284.819 1479.18
285.783 99.5215
287.094 13.4303
288.161 61.3556
289.140 42.8309
290.229 32.9542
291.062 96.9699
293.243 27.503
293.972 6.81213
295.139 34.5902
296.242 43.9956
297.294 24.2654
298.292 33.5144
299.993 140.647
301.249 69.8182
302.065 55.7785
303.098 46.1194
304.189 62.828
305.940 758.389
307.009 143.117
308.187 26.5807
309.060 34.0099
312.243 19.0477
313.121 51.6921
313.959 44.0478
315.072 239.077
315.908 74.1427
317.107 214.173
318.014 266.976
318.950 456.892
320.102 135.424
321.030 360.271
322.209 125.762
322.991 846.355
324.137 234.148
325.097 247.866
326.320 82.2452
327.427 129.823
328.073 51.4375
329.239 89.7045
330.116 80.4655
330.972 61.2771
332.100 152.253
333.276 85.891
334.939 8602.08
335.793 798.273
337.287 81.4053
338.391 25.5847
339.203 64.2981
339.978 39.6904
340.855 53.6144
342.007 56.9098
342.984 15.6123
344.051 449.285
345.052 572.144
346.031 702.519
347.220 414.945
347.996 476.721
349.072 84.16
350.072 20.0027
350.970 21.2007
352.134 18.0818
353.016 14.1551
353.781 15.6207
355.001 11.5047
356.059 55.2351
358.111 116.742
359.102 93.41
360.020 182.688
361.290 132.232
362.044 412.79
362.958 440.937
363.795 253.358
364.979 127.858
365.851 133.764
366.630 14.4789
367.375 11.3245
368.096 11.7813
369.964 69.8451
371.049 231.201
372.228 177.55
373.146 196.179
373.983 177.585
374.977 152.913
375.811 230.66
376.665 203.84
377.949 211.932
379.027 183.384
380.249 41.7691
380.858 26.9628
381.668 48.4027
382.461 12.1675
383.596 38.0672
384.937 2097.61
385.846 237.025
387.131 105.558
388.081 1253.76
389.045 844.317
389.918 868.461
390.928 759.902
391.897 760.529
393.185 288.443
393.940 242.221
394.955 128.118
396.732 93.927
398.121 171.384
399.070 176.268
400.313 123.767
401.468 23.9898
402.237 52.9256
403.271 78.267
404.070 273.206
405.071 330.487
406.081 286.613
407.062 442.71
407.929 265.011
409.008 92.1071
411.321 483.209
412.387 252.296
413.123 165.499
414.122 543.45
415.233 146.78
416.179 935.981
416.997 1512.57
417.935 726.704
418.931 179.003
420.019 187.295
421.071 70.2775
422.087 74.0898
423.300 38.7691
425.136 130.72
426.109 1109.27
427.255 36.1888
428.388 155.083
434.360 279.857
435.563 130.377
436.166 44.3265
436.814 48.2466
438.674 30.8444
440.265 33.2455
440.922 6.79007
443.161 17.6269
445.552 134.9
446.880 15.2652
448.856 12.269
451.769 9.90901
453.127 4.13038
454.970 49.5206
456.756 113.826
458.200 9.14326
461.116 23.2131
467.332 57.6677
468.352 110.245
471.515 28.8005
476.328 58.846
480.363 17.807
485.428 121.859
486.395 22.7275
489.193 42.0821
492.110 33.4446
495.162 11.9384
509.860 67.5018
511.492 5.9569
512.264 44.9617
513.719 13.1354
523.205 96.986
528.294 20.1846
529.305 27.5103
531.201 18.2131
533.582 8.18397
535.891 58.7259
538.526 98.9018
540.990 53.6325
544.154 16.6494
546.023 9.05341
554.172 13.5199
557.429 23.776
560.170 29.5053
567.416 76.8239
568.460 33.9154
581.506 10.3494
584.337 14.6451
585.383 359.66
586.359 137.47
587.408 10.7703
593.076 17.1669
596.255 18.5134
599.411 18.0149
607.258 8.55983
608.316 4.18529
626.253 6.75209
628.516 506.082
629.449 253.303
650.944 28.2539
667.034 14.7484
682.364 44.8006
685.535 122.558
686.515 16.0683
689.519 17.8171
696.511 23.8096
697.535 12.9954
703.653 7.54365
712.556 12.5695
726.368 3.16607
728.719 34.0417
729.587 13.9772
736.925 27.6281
743.414 25.1723
798.120 28.4682
806.737 39.2402
807.380 11.7513
812.763 21.1943
END IONS

BEGIN IONS
TITLE=Spectrum85 scans: 1123,
PEPMASS=434.77991 11429.79395
CHARGE=2+
RTINSECONDS=1098
SCANS=1123
123.11692 894.443
149.02287 564.33
184.13322 295.666
184.16980 273.501
202.10770 1146.81
208.95575 247.264
210.95081 849.46
212.94693 216.101
234.17746 619.745
236.87811 461.507
264.66788 720.922
279.15778 578.434
284.18570 846.013
284.68359 4014.94
285.18530 1202.25
285.68759 284.953
295.92819 267.237
305.91330 255.724
308.80969 363.812
314.71234 246.106
318.79132 891.996
322.90863 250.05
323.92249 984.676
327.22855 214.661
334.72784 11386.8
335.22922 4254.91
335.73022 1005.97
343.83603 227.305
347.73581 403.866
363.02786 226.177
363.73767 677.041
364.72070 388.233
384.73611 1868.99
385.23785 1009.24
398.74927 261.368
434.78021 5832.47
435.21552 198.502
435.28229 3362.08
435.78479 797.058
436.22763 269.559
453.74344 220.992
485.28766 357.333
528.32678 200.064
585.37482 907.183
628.41339 838.91
845.94092 239.877
854.86932 244.848
END IONS

BEGIN IONS
TITLE=Spectrum86 scans: 1129,
PEPMASS=384.77216 4934.86865
CHARGE=2+
RTINSECONDS=1103
SCANS=1129
103.087 13.1583
112.981 5.24719
117.182 5.33711
121.054 7.29518
123.125 108.514
125.032 8.3548
127.244 21.7516
128.122 16.2019
128.964 6.5749
129.984 3.89905
131.070 28.2119
133.114 11.0607
134.574 21.1137
136.113 11.5724
138.980 6.98169
141.170 13.0979
141.961 10.954
143.204 22.9027
145.064 6.69808
149.028 9.46593
151.088 5.28149
152.152 3.89769
158.274 14.0277
159.101 5.27184
161.038 12.6539
162.017 19.7025
163.129 37.8656
164.063 19.9988
165.949 6.94545
168.268 11.2359
169.254 25.1682
171.189 5.01936
172.051 22.7047
173.040 9.18376
174.078 26.6753
175.210 13.3925
182.178 18.2414
183.089 7.20834
184.178 318.829
184.966 20.8714
187.118 18.2299
188.107 11.8644
189.119 102.462
191.094 4.137
192.052 6.21122
193.338 66.6826
194.062 12.7602
197.016 9.99176
197.963 29.9481
199.028 16.0012
201.047 54.5484
202.098 359.686
203.172 176.941
203.781 16.0287
205.028 18.0842
206.085 25.0729
207.076 36.9662
209.144 22.537
210.924 7.18686
213.027 27.5467
214.028 46.821
215.066 20.2273
216.116 17.1097
216.981 23.8769
217.869 29.2381
221.399 57.1673
222.170 7.91539
223.245 11.8182
224.432 15.239
225.070 32.7191
226.193 114.218
227.134 100.43
228.007 14.3181
229.075 12.5908
229.907 7.45559
231.018 18.5431
233.147 80.6957
234.281 363.479
235.646 48.9688
237.024 19.9043
238.289 20.761
239.179 60.9605
240.221 57.3273
241.130 67.361
241.832 17.3992
243.074 149.177
244.017 43.9433
245.072 48.5529
246.265 133.276
247.005 59.9528
248.012 73.5463
249.027 80.0994
251.158 52.6501
252.077 14.7386
253.101 43.8228
254.147 76.9269
255.192 110.818
256.152 107.748
257.088 141.036
258.172 45.9461
259.152 238.635
260.133 24.3837
261.249 34.9923
264.053 81.0642
265.227 14.0124
266.476 45.0697
267.191 151.696
268.202 126.81
269.178 63.2448
270.091 54.0746
271.150 128.216
272.123 149.108
273.129 92.4163
274.061 4.82568
275.416 52.61
276.248 2.55396
276.874 19.7843
278.034 90.2906
279.348 134.13
280.167 6.63833
281.079 104.077
282.209 162.547
283.298 128.697
284.372 213.816
285.100 198.983
286.061 129.91
287.143 61.884
289.072 50.4562
289.909 13.1772
291.163 9.94378
292.404 37.0318
293.912 407.632
295.073 390.069
296.044 151.069
297.014 223.923
297.781 222.627
299.199 147.453
300.206 48.7209
301.014 76.958
302.271 323.209
303.412 74.278
304.428 99.0919
305.199 9.70512
306.080 173.119
307.201 22.8077
308.205 150.243
309.091 141.297
310.147 218.791
311.224 220.206
312.125 203.213
313.072 298.702
314.420 268.898
315.100 217.998
315.872 46.2339
317.138 8.46702
317.915 30.756
318.988 32.2876
320.151 166.75
321.309 94.2289
322.026 144.434
323.029 140.608
324.073 338.32
325.122 258.5
326.044 232.921
327.130 245.056
328.066 217.103
329.113 130.138
329.954 56.4234
331.193 60.0505
332.361 40.515
333.277 64.3889
334.925 1154.92
335.998 139.584
337.429 160.582
338.308 791.801
339.098 978.943
340.089 1080.46
341.065 870.853
341.969 295.678
343.236 810.661
344.066 1233.56
345.069 280.634
346.160 9.06059
347.879 313.823
349.140 360.412
350.164 101.499
352.093 234.237
353.122 218.496
354.205 615.777
355.096 541.15
356.066 363.569
357.084 333.346
358.016 174.503
359.340 141.212
360.477 386.227
361.532 338.129
362.477 206.28
363.301 195.134
364.080 353.14
365.094 268.253
366.125 1934.29
367.062 3120.37
367.889 3160.05
369.156 732.798
370.061 503.347
371.071 306.325
371.903 118.408
373.468 317.648
375.186 663.266
375.956 899.918
376.673 617.362
378.163 201.99
379.018 35.742
382.044 48.7874
383.038 22.3399
383.993 132.938
385.080 733.429
385.879 508.269
387.145 26.4839
388.046 16.2198
389.159 115.069
390.806 13.6186
392.921 48.5842
394.744 5.78521
395.713 10.5488
399.256 16.1703
402.579 62.6495
404.167 3.43148
406.703 61.9032
409.259 20.8239
411.337 33.5711
412.006 23.129
425.405 11.97
440.873 30.576
442.242 15.6879
445.429 3.09606
446.154 10.698
448.079 49.8093
452.020 7.72585
462.267 56.6086
467.361 169.292
468.398 63.5055
474.940 50.4904
480.788 21.7909
482.677 41.435
485.309 250.183
486.301 12.2368
487.491 11.6036
491.706 38.2247
503.170 35.6843
506.071 11.4117
511.383 54.3793
512.168 25.9841
520.748 54.537
522.778 19.7764
524.745 13.343
527.802 20.5469
528.448 14.7042
529.748 15.333
532.524 10.4342
538.288 6.35929
541.384 11.7427
546.740 9.30586
548.263 17.1088
566.421 36.2841
567.322 23.1091
568.599 22.1037
582.924 165.194
584.219 38.5164
585.351 1819.28
586.432 584.222
587.429 183.3
588.106 12.0689
595.405 5.94122
598.580 10.3542
599.269 10.9097
604.258 44.5668
607.770 22.5354
613.412 11.772
621.845 7.75307
623.439 3.52392
630.969 59.2797
636.358 3.06237
638.003 26.4841
639.377 15.1014
643.768 8.22681
653.774 10.486
660.615 15.8296
661.870 18.8835
689.686 23.3663
707.568 189.554
708.748 43.8921
710.792 11.5316
716.233 33.1585
726.649 9.80043
END IONS

BEGIN IONS
TITLE=Spectrum87 scans: 1130,
PEPMASS=384.77216 4934.86865
CHARGE=2+
RTINSECONDS=1103
SCANS=1130
102.09125 1790.18
123.11704 456.21
149.02377 496.816
184.17047 205.678
189.11147 195.909
202.10826 719.761
234.17815 327.7
277.89740 307.165
279.16006 502.897
284.18637 353.559
302.19366 203.3
315.81940 209.251
334.72772 979.954
335.22940 533.314
341.00229 199.018
383.83710 710.886
384.27435 439.245
384.77213 4094.49
384.83719 274.189
385.00620 193.009
385.27393 2096.71
385.77411 629.967
391.81894 195.623
399.79147 321.635
402.20706 231.126
402.96341 1009.43
403.96472 329.305
421.83435 1191.7
439.84387 1957.52
467.35254 245.318
485.28409 252.085
585.37506 2128.9
586.37573 877.589
END IONS

BEGIN IONS
TITLE=Spectrum88 scans: 1132,
PEPMASS=367.16556 1813.67578
CHARGE=3+
RTINSECONDS=1105
SCANS=1132
105.289 15.1651
115.094 15.937
117.158 106.108
123.132 28.1717
125.121 19.5962
127.078 31.753
131.147 5.55366
133.211 13.8325
135.069 25.2902
137.080 13.2876
138.930 50.2893
141.103 11.0215
143.027 5.51792
144.132 9.65587
145.022 6.06498
146.177 9.59805
149.056 149.819
151.039 16.0585
153.266 11.5733
159.243 5.25792
161.178 11.4934
163.149 25.0142
165.051 17.9009
167.205 6.27971
169.004 2.90186
170.032 5.03433
171.063 11.7087
171.939 6.6111
173.017 8.97909
173.936 21.6441
175.105 168.993
177.077 138.196
178.059 9.37902
179.169 7.18873
180.958 11.7406
182.108 10.0398
183.076 11.8091
184.096 27.6738
185.255 19.3895
186.269 10.0259
187.048 12.0079
189.063 23.2616
190.038 4.79357
192.975 9.42051
194.040 15.2169
195.053 15.4706
196.124 4.42024
197.071 23.5988
198.085 30.5116
198.840 13.0239
200.142 17.5536
201.067 27.0085
201.991 30.4597
203.796 41.7192
205.133 59.614
205.936 18.1044
207.119 17.7872
208.097 70.8873
209.037 4.53758
210.006 21.3372
211.177 22.9411
212.092 52.089
214.075 12.1599
215.469 49.0845
216.085 13.6644
217.155 42.4532
217.937 25.724
219.089 91.8566
220.021 41.2877
221.053 95.7057
222.049 33.6027
223.061 144.425
224.119 70.6897
225.081 91.0816
227.152 13.7107
227.896 43.8346
229.080 14.4278
231.299 2.46334
232.083 45.6948
233.209 116.957
234.126 31.8068
235.105 29.1736
236.029 15.1451
237.052 64.3211
238.095 65.4698
239.029 27.2421
240.088 29.2372
241.095 13.4167
242.008 11.719
243.478 74.0867
245.275 70.935
246.061 96.8085
247.128 14.1774
249.180 63.4967
249.987 647.959
251.216 146.001
252.392 62.9354
253.251 76.7294
254.200 89.9833
255.082 253.596
257.194 4.93645
258.244 28.7877
258.893 52.2304
261.011 112.93
262.130 69.1982
263.148 43.0342
264.061 45.4603
265.002 94.5809
266.150 112.483
267.081 462.187
267.951 162.899
269.152 116.178
270.073 70.2714
271.311 33.3406
272.553 26.6748
273.269 20.634
274.129 20.9561
275.117 10.8715
276.149 129.063
277.070 169.561
277.930 283.303
278.986 881.226
279.984 1393.22
281.202 166.155
282.073 26.2739
283.159 93.4478
284.057 18.0986
285.140 45.7254
286.174 100.2
287.208 20.8225
288.376 10.7279
289.186 19.3039
289.926 33.0142
291.106 223.599
292.073 94.3048
293.072 506.6
294.079 766.165
295.049 389.742
296.026 382.969
297.084 84.8313
297.955 135.814
299.181 27.0126
300.177 72.2398
301.326 58.8081
302.931 138.615
304.000 134.401
305.001 208.102
306.038 290.494
307.161 330.035
308.257 271.634
309.152 287.353
310.067 215.268
311.164 281.103
312.138 126.022
313.183 55.5901
314.086 77.3418
315.381 45.4512
316.253 10.6467
318.016 42.4425
319.150 37.1953
320.377 290.964
321.025 847.212
322.062 793.63
323.025 1379.3
324.001 782.991
325.204 295.282
326.133 1083.03
327.082 828.769
328.515 20.9388
329.542 44.7244
331.151 274.301
331.944 115.123
332.608 32.1077
333.926 328.611
335.231 237.583
336.307 310.783
337.098 198.402
338.054 299.06
338.986 616.375
340.107 411.223
341.040 136.626
342.384 725.752
343.331 413.292
344.317 308.957
345.628 467.755
346.774 1625.47
347.712 151.425
349.005 2885.85
350.018 1997.37
351.141 1345.87
352.259 2272.36
353.057 1419.81
354.011 59.2158
355.414 879.71
357.051 877.121
358.206 1218.79
359.108 160.739
359.757 108.691
361.126 997.878
361.998 80.1151
362.964 16.7433
364.063 43.3697
365.040 29.261
367.038 411.512
368.100 175.743
369.004 46.2475
371.067 16.7111
372.704 13.4926
373.375 23.0064
374.966 90.2653
376.309 57.8284
377.331 17.5662
379.667 49.4899
384.721 13.0104
385.332 29.3803
385.933 14.6494
387.231 109.335
388.509 28.4457
390.095 16.2088
391.266 6.98042
394.762 19.1611
397.121 10.0073
406.708 56.3116
408.252 14.1026
413.396 23.3138
418.721 64.1191
419.546 167.823
423.064 4.82803
425.236 9.62693
426.227 17.7941
427.772 26.4505
433.131 25.1857
433.925 30.8729
434.785 20.2148
441.206 293.36
442.175 29.1505
444.868 38.6046
450.913 61.7196
457.360 22.3089
461.970 33.1414
462.653 20.7106
463.577 44.9345
464.310 67.2526
470.204 32.46
472.086 93.7842
475.656 42.6264
484.469 73.6382
488.569 7.94342
489.395 5.01781
490.561 33.4484
494.116 75.9983
494.864 10.0107
500.345 19.5857
502.892 10.9902
505.300 56.388
506.917 18.5307
508.189 76.5822
509.907 28.4464
512.200 9.49382
515.092 8.16018
519.632 22.9151
522.695 33.4764
523.486 4.40279
534.441 5.68446
538.752 13.7096
544.845 11.3705
551.215 20.6216
552.304 14.9431
556.503 8.40219
561.423 4.45012
564.481 4.57292
586.275 15.9805
588.138 5.4119
595.162 44.1516
596.254 15.8755
603.106 59.9741
604.396 58.642
607.891 5.92758
609.178 44.103
613.212 35.2892
617.507 9.4884
620.226 5.40941
624.256 5.22763
624.948 19.2051
645.296 67.446
650.506 16.3658
658.841 10.0908
665.926 10.1296
678.655 12.3177
683.347 31.4711
691.772 16.5069
696.932 11.2097
708.538 10.3637
END IONS

BEGIN IONS
TITLE=Spectrum89 scans: 1133,
PEPMASS=367.16556 1813.67578
CHARGE=3+
RTINSECONDS=1105
SCANS=1133
101.05920 211.948
116.89761 181.001
117.08985 230.677
149.02353 750.017
177.05470 365.091
250.02875 1013.56
262.15335 273.137
268.04095 548.971
271.81534 188.176
279.15988 554.541
280.11411 230.979
287.81592 308.685
289.81583 195.544
292.93640 249.649
293.80487 509.441
295.02747 293.726
295.80466 280.524
299.81390 242.901
303.14484 336.97
308.79120 258.323
311.81796 314.52
312.02942 326.176
313.79974 322.836
318.78937 202.759
320.79138 278.085
321.79977 344.012
326.79770 238.192
336.48242 441.353
337.97122 291.055
338.80533 736.748
338.94867 392.627
340.48825 203.869
342.00638 291.829
343.80179 461.45
346.48587 211.448
347.93204 246.523
352.49127 512.733
352.81589 238.941
361.81406 464.324
362.81546 218.457
365.79239 565.414
365.96964 365.243
366.79456 494.944
366.83224 240.735
367.03326 878.369
367.06818 1173.99
367.18234 239.757
367.77747 199.921
368.06729 422.187
383.80298 303.859
421.83075 291.72
432.67746 207.572
439.84650 371.131
447.67776 444.657
456.68274 626.857
END IONS

BEGIN IONS
TITLE=Spectrum90 scans: 1141,
PEPMASS=740.74921 8902.68359
CHARGE=2+
RTINSECONDS=1112
SCANS=1141
221.038 5.2848
231.227 15.6204
239.184 4.43252
240.131 21.6022
258.189 26.3434
281.120 99.5814
298.317 12.6555
313.237 8.90304
330.260 15.6134
334.262 6.00084
336.313 84.209
341.209 19.5435
358.294 62.2563
360.362 10.5696
373.379 18.331
376.271 79.8237
379.382 17.3838
382.121 11.5348
389.166 24.0875
394.272 11.1296
401.659 23.5585
402.420 35.695
407.314 19.3001
410.554 3.1467
415.214 32.9598
423.309 13.1519
433.128 127.029
434.139 16.0131
437.234 123.884
438.315 24.6629
439.417 21.5323
442.363 6.56586
443.921 10.5094
448.288 38.4521
451.259 6.76059
456.843 15.3348
466.025 5.24186
467.260 6.76439
470.342 26.0979
482.752 6.44587
483.698 5.33582
484.382 32.057
487.248 20.0746
489.185 23.5202
501.216 3.50514
502.204 12.6106
503.085 74.3041
524.924 11.2967
525.840 5.50899
530.204 26.4039
531.490 5.32214
532.232 23.2518
534.762 26.0143
538.166 19.3951
543.059 24.5496
548.213 615.127
549.172 60.7356
550.304 13.1684
554.867 5.98639
556.233 17.4947
557.184 8.71136
565.195 36.549
566.174 9.9226
567.342 7.13547
570.662 17.9001
575.376 27.9246
579.731 16.6581
581.681 7.62838
585.334 37.267
593.718 51.695
594.803 12.9201
595.544 64.6476
596.286 15.386
597.017 12.7992
598.102 317.29
599.265 91.3466
600.262 19.6186
603.419 5.91234
604.275 23.2401
606.214 61.0961
607.066 16.9659
607.933 21.1919
608.931 13.8808
610.344 4.65465
611.764 13.6645
613.101 80.9581
615.682 7.90243
616.833 38.6426
617.694 39.1021
621.029 11.3558
623.272 32.2642
625.663 483.464
626.503 219.432
627.127 12.3415
628.260 20.1734
633.407 86.5251
634.344 7.37578
635.601 87.263
638.670 10.5439
639.337 9.43894
641.426 22.6229
642.855 44.8707
645.977 47.8317
650.788 16.9081
651.903 43.0746
652.907 180.273
653.714 203.785
654.666 14.8666
658.876 23.4219
660.955 77.608
662.080 12.9946
664.160 15.1427
665.022 16.3709
666.309 55.638
666.995 8.47825
667.919 26.8738
668.853 8.24117
669.725 13.6577
671.037 17.0943
671.704 27.8807
672.674 6.9047
673.696 16.6009
676.194 45.1545
677.281 34.4701
679.296 358.529
680.341 94.0978
681.000 43.5753
682.335 21.2644
687.722 13.8717
688.388 22.3446
690.069 35.1456
691.814 16.8334
692.644 19.0112
693.962 69.9558
695.025 138.674
695.901 106.801
696.771 104.668
697.465 51.3282
698.189 48.5583
699.537 3.11616
702.083 26.7433
703.238 15.9741
704.265 82.3203
705.423 43.1448
706.719 115.991
708.472 42.511
710.171 87.0883
710.817 11.333
711.475 13.8096
712.108 10.0014
713.294 557.32
714.321 221.191
715.300 85.5275
716.529 66.2977
717.559 97.2383
718.314 60.7979
721.081 47.132
722.834 612.095
723.982 96.621
725.209 153.57
726.550 187.561
727.266 26.8431
728.275 286.968
729.880 163.899
731.102 7.97616
731.738 39.2094
732.362 93.9171
734.362 48.1365
740.136 27.7098
740.772 10.461
741.557 27.1886
750.337 78.0688
751.202 46.1014
758.930 46.3913
761.701 10.9186
768.416 65.0113
769.263 27.653
773.703 10.1578
784.350 481.502
785.353 137.712
786.340 82.3853
792.006 123.797
793.469 159.336
815.491 7.31468
820.543 101.742
824.620 48.8525
828.909 37.3065
830.119 28.2833
846.513 11.2217
847.525 7.26189
848.401 22.2246
861.424 17.6009
865.338 79.8793
880.430 42.4402
883.526 57.2826
885.448 23.6323
888.326 25.5256
889.030 24.3646
915.386 307.329
916.488 182.782
917.565 52.9346
919.766 50.0371
921.486 18.6412
932.976 66.622
941.156 10.271
975.110 17.0164
981.288 9.31849
991.412 28.1252
1008.309 9.77013
1009.424 13.4109
1010.952 17.0844
1012.339 9.58097
1013.516 16.6147
1026.428 36.5814
1030.415 115.172
1031.381 99.6769
1032.168 21.7163
1034.689 12.8446
1037.782 26.7191
1038.595 42.6574
1045.460 27.9955
1054.601 21.9144
1058.518 8.72916
1069.373 13.2465
1071.535 7.75424
1078.550 14.2356
1087.304 193.785
1088.326 194.432
1089.339 101.433
1095.251 6.80936
1104.440 33.7026
1187.290 9.47736
1224.407 12.6742
1250.464 122.091
1251.223 26.1019
1252.389 14.2185
1291.316 20.649
1324.375 12.4622
1334.317 28.0228
1335.387 17.3062
1349.306 51.8549
END IONS

BEGIN IONS
TITLE=Spectrum91 scans: 1142,
PEPMASS=740.74921 8902.68359
CHARGE=2+
RTINSECONDS=1113
SCANS=1142
136.07571 1863.06
137.07835 345.312
185.09180 353.203
204.00954 185.935
213.08688 345.178
231.09717 194.121
237.12282 195.606
306.10480 194.922
330.14001 246.946
336.11948 670.761
337.12436 274.56
341.00464 334.586
358.13892 356.531
376.14935 240.776
429.08780 1692.15
437.17258 197.974
548.19824 580.568
598.18567 557.76
713.20605 634.146
784.25031 798.784
785.24811 379.829
915.29327 600.299
916.28400 281.583
1030.31909 323.221
1085.83752 204.756
1087.34033 931.623
1088.34143 298.114
1250.42041 219.591
END IONS

BEGIN IONS
TITLE=Spectrum92 scans: 1149,
PEPMASS=351.24332 10786.53320
CHARGE=3+
RTINSECONDS=1119
SCANS=1149
101.219 24.35
102.136 142.609
103.352 15.1922
105.104 13.0622
107.282 10.3316
109.225 17.5782
110.298 16.8182
111.172 14.5344
115.207 4.31719
119.041 20.0279
123.175 293.194
124.042 20.4272
127.256 18.4407
128.136 11.8983
129.051 20.6666
131.029 11.5794
133.171 19.0051
134.576 16.7061
136.029 8.16976
137.174 10.3523
139.803 13.7661
140.970 17.8283
142.075 8.72708
143.020 299.437
143.938 93.2829
145.084 41.5057
146.025 5.58729
147.175 8.81441
148.082 8.66098
149.068 29.9418
153.077 9.58178
156.132 16.5293
157.872 5.19484
159.153 20.448
159.853 18.4869
161.136 4.35241
162.115 26.8121
163.251 42.3347
164.521 31.6876
165.181 113.661
166.240 5.64787
170.104 5.67763
172.075 26.8025
173.141 57.8664
174.027 12.764
175.130 43.973
175.966 9.8303
176.914 7.95806
179.121 25.5476
180.057 20.2998
181.102 9.09222
181.944 18.4572
183.078 11.9676
184.150 227.028
184.973 18.5787
187.064 25.2005
187.997 26.1408
188.994 49.0211
190.079 6.43522
190.905 34.8084
192.088 17.2939
193.104 2012.34
193.751 647.151
194.958 100.573
196.135 13.8811
197.006 42.9842
200.056 67.3958
201.462 157.341
202.105 398.663
203.041 97.4148
204.089 36.444
205.062 19.5506
206.202 265.415
207.069 45.9511
208.043 22.6621
209.089 99.541
210.887 18.0942
212.049 23.1095
213.150 48.8979
214.031 17.9167
215.046 15.9064
217.076 127.26
218.028 47.1327
218.990 269.374
219.991 43.3347
220.987 108.71
221.697 65.5772
222.903 86.8244
223.602 55.5256
225.113 23.5812
225.773 19.991
227.181 46.4556
228.306 50.5907
229.198 90.9908
230.136 36.5889
231.105 9.79351
233.050 67.6655
234.298 1293.37
235.354 155.684
236.127 98.0322
237.109 50.5327
238.228 43.684
239.084 198.744
240.002 26.9519
241.058 12.6503
242.211 27.3912
243.283 72.9108
244.182 36.0998
245.003 71.263
246.216 177.697
246.985 275.362
248.024 33.4389
248.852 16.6068
249.647 20.6047
250.249 51.6792
251.056 530.425
252.065 115.876
253.166 48.3466
254.157 16.0836
256.098 60.4724
257.031 4.53502
258.183 15.4338
259.072 57.9305
260.129 104.814
261.159 293.607
262.079 189.841
263.052 713.922
264.020 370.924
264.943 111.476
265.936 50.1375
267.209 31.548
268.230 14.8533
269.136 86.5814
270.238 43.7196
271.970 66.5949
273.508 98.3285
274.158 101.553
275.237 157.083
276.047 120.498
277.022 403.442
278.069 436.987
279.022 593.445
280.020 228.721
281.105 133.524
282.209 203.742
283.046 15.3481
284.481 191.494
285.405 91.6175
286.482 77.7634
287.330 106.009
288.306 158.349
289.164 646.677
289.951 1018.81
291.077 592.968
292.017 229.969
293.017 264.089
294.168 131.886
295.088 284.973
296.186 98.345
297.868 57.4139
299.483 73.2086
300.812 104.046
302.347 894.703
303.289 215.414
304.452 349.891
305.055 1565.07
306.021 2337.62
307.072 1387.09
308.088 720.582
309.249 385.577
310.129 1070.1
311.040 760.099
312.224 86.9798
313.387 129.101
314.309 77.9221
315.062 240.246
316.130 245.789
318.127 4286.07
319.069 357.18
319.984 151.731
321.051 468.54
322.012 143.771
323.051 636.74
324.045 625.927
325.140 205.958
326.667 22.4026
327.331 46.7511
328.293 175.818
329.320 244.071
330.314 312.813
331.217 477.139
332.999 4702.5
334.010 2506.86
334.967 2370.43
335.955 611.146
337.093 422.202
337.992 123.356
338.812 4.07267
339.505 15.7679
340.642 135.292
341.842 688.669
342.458 747.849
343.113 334.207
344.853 208.358
345.483 545.546
346.329 95.6719
349.048 28.5864
351.088 658.257
352.086 243.132
352.993 9.71148
354.019 56.9878
354.681 83.7826
359.882 35.3948
361.397 6.62234
362.393 6.69826
364.860 85.2311
369.994 16.411
371.373 4.54929
376.023 180.187
384.811 77.0722
385.440 58.2147
390.234 13.1832
392.241 89.7656
397.322 26.5308
401.192 14.0897
406.456 21.9294
412.052 12.8935
423.153 46.016
424.319 35.6415
426.475 16.4266
434.960 2515.9
435.853 439.968
436.490 68.6092
438.353 42.0481
441.322 314.741
442.306 44.507
443.630 41.9781
446.308 15.0762
454.212 26.1438
456.498 706.683
457.559 117.478
458.462 13.7624
464.079 16.4695
467.241 87.3272
468.541 16.0877
470.217 7.41527
473.219 38.6291
474.119 24.2827
474.836 13.5703
476.667 31.5698
480.147 8.93622
483.060 32.7122
484.033 7.97453
485.327 190.943
486.471 72.434
488.251 7.8585
496.049 270.2
496.831 32.0482
497.463 24.0718
501.967 23.8585
504.082 24.6712
505.537 33.3294
506.347 25.2634
520.871 21.3553
528.295 9.25582
529.350 13.2605
533.944 6.611
548.693 16.5397
550.357 16.2699
554.367 8.73062
555.904 11.7447
559.076 10.3752
561.402 14.2075
565.626 24.1022
567.229 32.7836
570.152 12.1314
574.754 7.05013
584.416 5.33027
585.397 1567.31
586.421 544.958
587.525 165.095
588.405 23.6491
589.603 22.6958
592.936 3.97951
596.735 27.902
598.337 25.1771
608.418 16.0268
618.737 33.2503
628.481 69.6579
633.538 13.2014
656.083 8.79358
685.399 55.9484
707.626 34.5153
708.599 23.4719
728.928 13.7867
909.526 28.3703
END IONS

BEGIN IONS
TITLE=Spectrum93 scans: 1150,
PEPMASS=351.24332 10786.53320
CHARGE=3+
RTINSECONDS=1120
SCANS=1150
101.05957 489.051
102.09122 1040.73
123.11689 1039.53
149.02275 433.595
184.17058 436.359
193.13885 4734.89
193.64046 1422.04
194.97287 271.319
202.10800 448.902
207.87570 205.233
208.87817 193.063
215.88141 251.545
220.14546 193.391
220.95226 474.755
225.88737 260.388
234.17757 1728.43
234.67941 696.62
236.87823 989.493
238.96521 342.173
251.18703 189.856
254.88528 293.101
262.89572 212.932
264.87271 348.723
279.16098 339.754
284.18549 525.328
284.68591 264.46
294.92514 311.283
302.19650 1656.39
307.09882 415.122
307.80127 270.645
307.84995 318.904
317.88077 3234.59
318.21506 2415.88
318.54880 672.277
323.84348 600.944
323.96072 533.137
324.85400 200.781
325.81299 443.036
328.09570 305.436
328.90643 244.589
329.17560 209.468
332.55649 396.846
332.81622 201.657
334.72769 2791.48
335.22928 1378.47
335.72983 396.37
341.85629 784.63
345.23917 579.145
349.93692 346.057
349.97552 920.565
350.94443 666.062
350.97610 366.176
351.09335 703.996
351.12933 308.171
351.24365 20687
351.57794 13549.6
351.91238 4572.33
351.97189 381.912
352.10120 289.56
352.24530 786.728
369.00568 215.071
369.84839 242.173
434.78073 3750.29
435.28351 1757.71
435.78503 435.364
441.33215 374.34
442.32706 210.523
456.30075 652.917
456.80557 245.895
467.34186 202.481
485.28555 365.017
496.34354 270.611
503.31989 201.952
585.37567 2586.42
586.38068 842.734
628.42352 392.609
END IONS

BEGIN IONS
TITLE=Spectrum94 scans: 1156,
PEPMASS=706.28375 9426.69824
CHARGE=3+
RTINSECONDS=1125
SCANS=1156
220.182 117.346
221.262 40.7113
230.563 6.27203
237.171 144.029
238.125 5.24953
265.111 8.76295
272.329 4.67016
273.205 47.5488
276.551 7.99008
278.184 43.3346
282.132 12.9065
290.105 215.318
291.132 54.3661
292.249 12.1599
298.358 12.6456
299.112 24.6772
302.192 9.6699
312.083 5.7573
322.188 13.2602
329.280 10.8952
331.008 36.5277
336.282 9.23327
340.753 34.9909
344.197 19.7673
365.351 61.6392
367.318 35.6981
372.200 14.6321
384.214 25.6626
387.191 11.7108
404.977 9.39179
407.115 25.8725
413.119 10.0448
414.276 13.5819
418.386 27.6874
420.146 5.29867
424.268 10.6396
427.319 48.169
434.344 8.93361
441.207 12.7803
442.165 34.7495
450.154 7.42251
455.858 45.415
458.355 26.5087
459.178 7.21322
465.068 11.1454
467.187 64.2894
474.143 50.0512
476.198 66.112
477.163 124.92
477.807 74.4704
480.114 23.6873
484.847 17.3613
491.221 15.3867
492.208 10.0757
493.235 12.1341
494.057 11.6196
495.325 4.07288
498.069 26.7877
500.919 8.03473
502.925 14.9986
504.055 12.4402
505.037 29.4316
506.214 54.0063
507.974 10.1876
511.133 13.492
513.090 12.4599
514.170 37.1263
516.055 5.12971
522.379 95.7382
530.735 39.4355
533.106 35.4243
534.084 13.5995
534.887 8.81841
543.044 45.1876
546.025 42.4404
546.907 12.4203
549.276 10.3636
550.106 14.1751
558.964 55.8487
560.694 17.6831
561.742 10.5161
563.432 320.646
564.123 108.291
564.827 18.1745
566.692 19.0139
568.389 44.6092
569.190 22.8407
570.741 101.332
572.118 9.99914
573.184 23.8009
574.131 28.4477
575.240 22.3484
576.276 19.7759
576.919 56.1505
577.956 103.788
578.831 23.4059
582.305 7.47621
585.540 11.5875
586.815 26.9613
587.740 46.2739
589.290 23.6274
590.151 43.207
590.857 38.1526
595.215 31.9337
597.281 26.9082
601.025 165.258
602.336 60.0504
604.896 5.46371
605.929 100.157
607.229 33.2335
612.863 19.0237
613.715 51.8734
616.023 20.1638
616.641 25.1862
617.619 21.1636
618.610 35.051
619.855 544.734
620.849 205.334
621.618 49.9994
625.333 48.0193
627.159 102.884
629.031 75.3819
630.296 13.6439
630.974 42.6601
633.051 102.502
633.867 28.3729
634.984 25.4273
635.977 42.8912
637.259 224.8
638.233 44.0061
639.231 11.1848
641.141 102.437
642.666 20.6221
645.510 55.244
647.046 5.49892
648.072 87.9835
649.487 27.645
650.275 19.1768
651.173 36.4948
651.822 18.4209
653.455 61.4433
655.873 12.2578
657.053 57.6746
658.219 19.8879
660.562 268.564
661.739 147.392
662.649 176.885
663.621 69.3117
664.606 61.5922
666.167 86.5376
667.534 117.683
669.372 15.5996
670.034 70.9982
671.182 17.7316
672.406 23.4923
673.391 500.836
674.194 304.712
675.003 153.261
676.175 256.031
677.153 280.482
678.067 161.482
680.263 41.4087
683.160 117.676
684.106 51.8154
685.168 94.2297
686.111 78.3017
688.664 412.875
689.402 62.4442
690.095 20.6849
691.463 244.888
692.561 61.581
694.042 98.3726
695.181 317.511
696.017 29.2229
696.717 169.743
697.475 194.723
698.564 121.973
703.456 24.1001
705.838 10.8762
706.616 16.0985
711.075 14.6041
712.443 29.1169
717.231 60.4697
718.306 37.0748
719.310 16.8664
723.722 33.5289
725.703 9.69261
727.348 46.7796
732.340 29.2355
736.323 14.7452
739.341 27.5725
740.909 509.101
742.381 188.989
743.948 36.8239
748.208 59.9469
749.309 29.4196
756.130 3.91086
759.617 119.953
760.652 100.629
766.370 484.489
767.363 188.035
769.380 6.77897
774.041 61.9388
775.706 8.19846
784.438 5.2951
787.560 63.3537
794.386 8.41794
796.434 27.4201
799.573 14.957
803.273 40.1891
808.635 21.1809
812.329 133.631
813.155 67.5214
814.453 21.816
816.526 7.0384
817.701 20.0649
819.355 36.3669
821.453 69.2566
827.963 7.77501
829.369 11.0153
830.521 52.1367
849.533 87.8939
853.783 56.7752
857.580 61.6194
859.373 20.4698
860.366 31.8532
861.438 20.4242
863.613 27.4204
864.894 122.849
867.806 84.4179
868.514 116.222
869.499 61.4039
871.323 24.9451
873.573 3.43448
876.799 164.851
877.814 388.988
878.650 88.2491
879.428 290.927
880.506 198.426
881.467 28.4263
884.229 5.13297
888.396 37.7267
889.358 48.8631
890.365 41.6783
895.384 16.3306
899.391 17.8244
902.086 9.13958
905.415 22.6341
912.495 53.4636
913.387 21.5065
914.673 710.687
915.516 481.771
916.477 25.2496
920.550 38.0221
922.385 49.1496
923.977 43.1031
927.730 46.7403
931.449 5.4552
932.519 47.3581
933.489 20.2985
934.462 16.49
936.371 19.2612
941.075 1454.71
942.112 635.705
948.482 19.6916
953.457 26.584
963.606 66.9695
969.473 28.1301
972.138 134.084
973.067 155.581
976.393 17.1176
981.038 27.6156
984.557 26.5727
985.335 28.0116
987.483 21.2465
988.617 12.1646
990.630 35.4317
992.604 64.5903
993.443 110.836
994.452 42.2393
995.507 19.4171
1002.601 55.4455
1003.522 23.6398
1009.559 69.2863
1010.568 25.7542
1012.229 18.2826
1023.563 7.23075
1024.589 28.6621
1026.309 27.922
1036.584 46.6795
1049.449 7.94231
1072.546 16.4513
1096.661 29.7447
1097.705 21.7292
1098.406 7.95321
1099.749 36.086
1106.648 5.68702
1108.548 25.3631
1109.509 31.8762
1115.750 36.6474
1116.552 30.5684
1117.631 19.942
1125.457 7.085
1127.397 7.18286
1128.487 26.8541
1129.478 21.2891
1164.390 137.342
1165.464 62.9167
1166.674 14.0949
1180.386 9.42975
1184.533 8.04279
1195.638 32.3769
1238.502 52.8266
1239.631 6.07154
1242.428 26.2248
1245.407 29.6866
1277.300 12.7661
1301.739 7.26839
1338.169 19.6917
1344.586 18.3844
1352.584 16.1219
1381.461 18.2265
1462.475 7.53581
1463.438 25.4463
1464.555 17.9087
1465.617 46.738
1481.445 21.8229
1579.781 14.8725
1591.673 42.3388
1592.687 76.1797
1593.733 49.2322
1594.629 54.4472
1624.580 27.6797
1707.531 59.3024
1708.682 7.77252
1710.655 34.064
END IONS

BEGIN IONS
TITLE=Spectrum95 scans: 1157,
PEPMASS=706.28375 9426.69824
CHARGE=3+
RTINSECONDS=1125
SCANS=1157
153.81117 178.262
166.06105 405.565
175.11882 505.867
209.14105 259.034
220.10800 503.22
237.13481 1977.03
238.13841 310.173
290.14630 1618.86
291.14929 256.279
341.00262 198.051
429.08899 1226.55
445.64124 295.709
450.34738 228.834
477.17706 437.988
481.13123 190.513
538.68420 192.104
563.20850 726.107
563.70575 411.089
564.21136 351.21
570.21399 270.523
593.29224 206.382
610.22937 211.411
619.75006 881.7
620.25110 835.528
620.74890 293.381
637.22394 522.932
673.26245 1432.64
673.59583 1483.14
673.93365 458.489
674.26740 321.262
676.29150 764.148
676.79504 421.807
677.29144 240.591
677.79993 198.057
694.59906 260.009
700.61218 492.422
700.94696 410.449
705.66711 238.454
706.28351 9071.19
706.61780 9156.75
706.95209 7260.38
707.28534 3820.66
707.62115 1920.29
707.95050 437.726
740.81519 568.903
741.30908 457.778
742.29736 247.182
766.26874 1129.3
767.26801 285.914
876.81238 692.416
877.32117 367.463
877.81470 421.222
878.31671 203.817
879.35480 642.689
893.44476 205.713
914.35034 749.17
914.85199 974.372
915.34216 818.524
915.85437 219.252
940.85718 3538.5
941.36029 2780.09
941.85809 1866.38
942.35339 882.631
942.86212 391.359
992.43616 351.442
1010.42462 214.505
END IONS

BEGIN IONS
TITLE=Spectrum96 scans: 1159,
PEPMASS=563.78558 10629.04004
CHARGE=2+
RTINSECONDS=1127
SCANS=1159
172.022 12.8119
173.020 22.4485
177.352 3.50644
178.002 13.4628
179.163 4.42755
185.970 18.7746
190.011 133.479
191.041 10.1543
193.934 11.7259
198.145 7.37403
199.170 183.988
200.064 42.5835
201.102 19.5405
202.050 7.1905
205.491 7.13682
210.890 4.72662
215.163 3.5099
221.037 13.9809
222.022 24.1045
227.199 324.743
228.224 32.4239
231.153 12.8791
234.127 3.14526
235.855 5.20355
237.142 4.75424
239.117 18.0595
240.158 10.6896
241.183 13.1368
242.035 6.5905
245.368 17.4223
249.061 14.5226
254.673 33.0038
259.148 7.23314
262.265 3.8624
264.109 10.478
268.641 36.0154
269.299 82.2085
270.069 34.3772
274.200 9.73035
275.026 10.8525
278.291 15.3834
283.397 63.9215
286.166 65.2766
287.215 123.515
288.035 6.17716
290.141 8.62632
293.147 8.4811
294.096 9.23237
304.107 154.294
304.798 56.8448
306.964 5.74173
312.160 25.6939
314.308 17.8163
316.237 76.373
318.658 48.589
324.315 26.5932
324.955 2.86855
328.343 75.2316
329.062 19.977
330.288 5.76543
332.470 12.9346
334.201 10.9264
337.442 7.33003
338.330 10.1777
339.134 6.49985
341.112 52.6435
342.192 13.4989
345.458 14.8928
348.086 18.9685
353.223 39.55
355.106 3.37569
355.922 15.0332
360.045 28.7276
360.888 4.93787
362.146 77.3783
363.789 88.2625
364.999 59.5839
367.055 22.7713
368.206 46.2563
371.742 5.75088
374.001 13.0964
376.169 30.8349
378.053 13.744
381.840 40.311
384.072 4.57673
393.019 23.079
398.289 20.7616
401.031 60.6833
402.141 15.534
404.905 26.2371
405.982 90.3473
407.286 10.2782
408.424 10.2414
411.960 37.0838
412.804 23.2573
413.503 85.3503
415.354 19.8358
416.245 23.9763
417.371 11.2825
418.148 47.8986
418.837 17.8084
420.185 96.5645
420.930 40.1654
422.269 21.8573
430.142 77.0759
432.202 50.6779
433.217 62.7019
434.229 204.716
435.055 36.5588
435.931 93.4468
437.133 113.953
438.034 60.0391
439.275 8.51947
442.035 221.188
443.231 22.5184
445.281 103.754
447.131 36.8934
448.063 164.928
449.683 18.1437
450.628 92.3793
451.683 82.921
452.314 67.1506
454.123 19.3698
456.154 5.91586
460.940 63.0238
464.259 20.5833
465.301 409.299
466.353 45.9387
467.319 4.71269
469.419 118.865
471.195 36.8493
471.905 22.1714
473.408 47.0642
474.864 744.053
476.091 345.207
477.138 55.5908
480.802 60.9532
481.462 12.948
483.398 26.3872
485.006 139.075
485.812 45.0345
487.984 86.8737
489.042 225.398
490.080 196.734
490.899 23.0239
491.968 81.1611
492.812 99.6521
493.930 9.22415
495.257 8.76272
497.540 223.703
498.364 120.206
499.301 57.5971
500.160 52.4569
502.565 78.7678
503.759 60.1471
504.529 10.9862
505.564 83.1702
506.678 51.7087
509.537 15.5666
511.141 107.484
511.756 31.4324
513.971 73.8157
515.310 28.1724
517.614 347.482
518.267 94.9669
518.873 85.2788
519.877 203.894
521.043 166.237
522.360 161.762
523.112 106.197
523.720 2.91434
524.841 49.8963
525.781 27.741
527.427 93.739
528.122 21.2427
529.070 104.072
532.406 338.602
533.144 217.85
533.908 110.789
534.667 175.157
536.555 302.322
537.408 94.3594
538.218 107.846
538.888 44.6558
539.629 10.1129
541.115 350.496
541.995 187.088
543.804 24.0857
545.459 562.568
546.463 1752.55
547.398 554.095
548.681 146.636
549.864 119.208
552.603 355.919
553.225 39.3003
554.999 8637.1
555.819 2806.91
556.717 70.8737
559.686 13.5598
563.818 93.5176
564.789 19.9295
582.844 56.5982
589.113 77.1427
591.247 25.998
611.137 22.6574
623.933 33.1742
625.867 53.8697
628.311 25.0773
633.432 23.059
643.258 6.14406
645.348 99.9377
646.367 77.6295
649.191 9.1287
650.156 47.7553
653.261 51.4227
655.776 16.5866
658.652 49.8774
662.288 490.034
663.246 98.7865
664.496 26.9831
668.863 31.9082
670.581 27.1191
674.441 9.56488
675.785 22.161
676.435 115.175
677.459 167.834
678.440 7.37667
687.598 34.0331
694.432 8.35696
700.864 124.831
703.885 62.0426
711.285 7.39034
717.521 17.1898
722.193 63.5008
723.296 19.2241
724.781 36.8116
726.835 86.9416
730.560 36.4286
735.485 28.1451
739.326 13.9989
745.516 72.001
750.902 9.18194
752.811 4.83349
755.767 29.4352
760.090 9.26552
769.752 21.6525
782.323 24.0334
784.437 12.9287
796.730 3.76752
799.472 64.1695
806.709 15.086
814.569 21.8513
823.526 500.699
824.522 238.085
825.629 43.6908
840.500 9.51301
842.677 27.6253
865.372 33.474
866.458 45.2901
867.479 76.1854
868.419 20.8472
875.486 11.9368
881.696 23.3196
882.567 17.7068
883.477 422.615
884.532 109.111
885.550 100.008
886.541 12.3391
891.357 33.9638
894.554 20.1403
896.517 21.617
900.437 751.624
901.543 442.246
902.505 38.327
904.145 16.08
909.703 11.15
911.716 14.1242
921.759 63.8946
922.501 33.8847
937.495 704.829
938.653 390.291
948.258 26.4925
954.522 27.4812
961.796 35.5554
972.490 46.6696
976.698 113.842
977.586 65.6217
978.539 8.84184
979.485 20.1526
980.533 12.9551
990.545 11.6166
994.572 710.628
995.533 253.901
996.508 129.888
997.485 28.2857
1013.547 22.9569
1014.445 40.7561
1086.149 34.0722
END IONS

BEGIN IONS
TITLE=Spectrum97 scans: 1160,
PEPMASS=563.78558 10629.04004
CHARGE=2+
RTINSECONDS=1127
SCANS=1160
110.07164 353.086
120.08124 211.806
133.06093 1662.3
139.23999 194.922
149.02335 398.388
167.03595 202.26
173.05568 1165.31
190.08218 783.41
199.18076 2738.04
200.18294 283.987
212.10231 281.96
227.17668 762.494
239.11646 250.749
269.09070 232.989
279.15942 631.896
359.17172 222.343
363.79211 234.442
437.28619 426.083
447.26926 307.473
465.28345 608.51
475.00079 213.601
530.23737 303.129
564.29266 275.47
628.23877 861.11
629.23950 222.598
644.28381 445.592
645.26428 1360.46
646.26678 301.819
647.24902 200.976
662.28778 234.758
676.38208 314.281
795.46368 203.528
823.45215 339.084
840.48663 272.365
866.34607 503.392
880.95123 204.204
883.37579 679.375
884.36359 318.245
937.48669 273.987
955.49243 216.536
995.52399 234.629
END IONS

BEGIN IONS
TITLE=Spectrum98 scans: 1162,
PEPMASS=711.61603 2295.82861
CHARGE=3+
RTINSECONDS=1128
SCANS=1162
209.940 10.8834
215.172 9.95743
220.983 26.5505
237.529 16.3661
274.108 46.05
276.122 31.9694
290.148 19.917
292.395 10.112
298.216 12.4211
303.148 3.95111
317.323 14.7848
318.219 20.906
328.279 6.11991
336.365 6.57477
359.298 9.69168
376.109 11.1975
386.357 18.9753
388.342 48.5034
390.387 20.0973
403.198 5.6946
410.510 8.01339
412.389 9.74007
428.307 11.3229
431.111 31.7614
431.728 36.0644
433.348 7.08878
436.264 9.14148
446.349 25.9429
456.333 10.8343
459.878 37.7721
465.115 17.5199
468.306 18.9088
473.019 11.1473
483.127 26.4783
490.298 10.1543
495.322 14.1558
496.272 10.206
499.692 9.90647
502.147 12.9131
515.178 27.5218
522.793 15.1714
526.623 13.5572
528.249 15.1749
534.911 18.8477
535.894 46.282
539.054 7.00633
540.170 72.1872
541.216 30.8207
544.277 11.5686
547.072 17.0351
548.377 31.0458
549.282 12.6019
552.603 55.9736
554.619 11.7514
555.341 19.716
560.227 31.8918
561.018 16.1686
564.103 83.4782
565.939 6.98085
566.581 19.8454
568.647 50.0044
571.323 62.1327
572.565 46.2094
574.913 22.0097
576.065 6.72966
583.336 22.2375
585.632 16.5408
592.165 6.32029
593.123 25.6881
596.147 8.50618
598.950 57.6473
603.700 5.1984
604.410 31.7477
605.702 6.57561
608.866 38.7506
609.687 15.1914
610.920 60.7769
614.810 22.6387
615.570 26.7359
616.594 5.15663
619.002 3.53335
620.074 9.8911
621.118 18.0254
621.733 59.0941
622.671 159.269
623.954 148.421
625.041 124.112
627.383 21.6304
630.276 45.786
634.375 19.0893
635.786 22.0575
636.966 20.958
637.802 67.5516
638.867 76.3437
639.934 57.6996
640.731 74.915
643.963 6.96851
645.189 88.682
645.972 12.9775
646.967 163.141
650.081 34.596
650.942 98.7234
651.915 114.867
652.721 85.3268
655.260 40.4547
656.170 95.2749
658.776 78.3248
661.630 20.1251
664.382 18.9328
665.538 63.8092
666.351 44.6094
667.104 43.5594
667.827 38.9271
668.800 41.8397
670.006 24.1831
670.824 91.0563
672.022 52.9299
673.072 47.9075
674.121 4.83085
675.848 1674.38
677.005 257.07
677.906 30.2166
678.509 7.77797
679.786 67.5807
681.399 55.1734
682.827 133.324
684.042 74.3996
685.307 26.5051
686.185 15.9244
687.170 82.9759
689.159 34.7736
691.453 936.72
692.542 125.447
693.537 414.4
694.460 348.077
695.277 105.56
695.930 29.9387
696.896 20.2618
697.893 136.185
698.731 68.085
700.066 185.883
701.637 80.0917
702.987 201.582
704.457 30.9185
711.426 7.40821
712.048 18.8872
719.752 7.95681
726.327 17.3283
728.462 15.2232
731.505 30.1191
741.433 13.8331
752.698 38.6732
757.545 13.3534
761.019 66.5786
763.762 31.9074
766.399 36.457
782.287 13.0496
783.315 33.3527
794.425 12.9812
796.437 29.2196
802.003 10.8088
803.089 82.3512
808.139 147.643
820.679 11.0616
825.133 31.6744
837.555 37.7856
838.167 13.2122
839.758 29.3695
844.743 69.8394
846.213 71.0101
847.411 17.4715
853.484 51.535
868.654 94.4038
869.419 57.6254
880.353 9.24776
881.597 20.0781
891.593 61.2438
895.362 112.778
896.496 70.0927
902.474 67.6682
907.082 13.4884
914.453 33.5794
918.484 32.7007
926.149 35.4238
948.878 136.875
949.596 23.6812
959.024 19.8403
973.480 47.0247
974.555 20.3985
993.745 5.47245
996.633 41.0097
1053.597 26.346
1059.806 21.5783
1073.673 18.6592
1096.864 33.4473
1098.014 8.30477
1107.595 14.9989
1120.361 19.2113
1125.770 9.99864
1151.604 18.3788
1192.516 13.8024
1211.523 29.403
1229.146 11.8445
1308.354 9.95509
1535.692 37.1373
END IONS

BEGIN IONS
TITLE=Spectrum99 scans: 1163,
PEPMASS=711.61603 2295.82861
CHARGE=3+
RTINSECONDS=1129
SCANS=1163
290.14584 300.598
341.00525 198.789
429.08722 1249.3
445.63733 1004.28
675.62347 629.677
675.94537 685.912
676.29211 297.7
691.28558 524.039
712.34937 274.676
718.81073 203.187
903.89594 204.313
END IONS

BEGIN IONS
TITLE=Spectrum100 scans: 1167,
PEPMASS=526.36108 6287.95801
CHARGE=2+
RTINSECONDS=1132
SCANS=1167
156.024 3.93367
162.175 6.65409
166.231 19.5044
184.030 28.6551
185.238 17.8858
192.237 19.1534
198.059 11.1892
201.100 37.3584
202.053 17.4365
203.300 29.7591
214.147 6.41778
216.058 4.7607
222.105 7.49373
225.746 15.6796
231.170 11.6051
242.078 5.9629
243.150 7.6144
246.090 29.4181
248.742 6.85883
254.821 46.0453
259.163 9.34108
260.743 13.5643
263.994 14.2724
268.226 20.3269
271.282 43.0008
275.157 5.94354
281.159 17.6426
284.314 25.6832
285.372 75.0778
286.281 18.3581
296.450 27.6794
297.078 42.456
298.305 7.82454
299.095 19.1225
302.373 108.766
303.223 30.2926
310.265 24.9852
311.217 35.1775
313.446 11.5006
314.111 37.5837
314.964 27.5307
317.040 32.0047
318.853 3.41901
323.204 23.0609
324.507 32.4543
325.277 56.2295
326.335 29.251
331.356 13.1451
333.231 7.61211
334.874 202.838
345.029 7.87433
350.149 11.3383
353.095 5.87092
355.873 92.299
357.076 52.1883
358.210 10.4539
359.026 49.4826
360.345 34.1118
362.307 18.1337
363.993 89.142
364.991 21.0888
366.044 12.4419
366.862 11.6181
368.877 24.0332
370.444 60.8191
371.186 118.334
374.917 24.685
376.009 1115.08
377.070 92.8234
378.065 32.2355
379.232 33.5594
380.147 18.7539
381.308 64.0126
382.230 30.2371
383.111 4.4591
384.143 22.0134
385.408 27.5459
386.112 27.9383
386.946 43.9959
388.170 10.7008
389.017 31.8347
390.131 31.8048
390.989 4.77514
391.841 5.59943
393.058 46.0493
393.962 5.30506
395.308 104.828
396.500 31.3924
397.415 36.8485
398.112 66.2863
399.421 28.2693
400.913 53.4331
403.358 24.6055
404.929 54.4267
406.366 25.2121
407.163 50.0738
408.735 99.8891
409.957 48.6815
411.099 23.568
413.021 31.1676
413.945 66.5636
416.165 69.2912
417.571 85.277
418.362 16.9279
419.904 4.0926
420.804 48.405
421.797 31.5584
423.926 96.0926
424.932 108.916
426.152 51.8493
428.141 5.8267
429.209 21.3747
430.161 36.5018
432.004 18.2058
433.868 2.7331
434.970 281.787
435.760 157.063
436.799 229.807
438.052 284.419
438.902 139.513
439.990 20.8562
440.921 45.0833
442.029 3.41759
443.017 11.9921
444.087 16.4002
445.405 9.45491
446.077 45.8557
446.952 3.94506
447.701 17.8763
448.380 24.2577
450.168 43.3452
451.691 1098.36
452.753 459.452
453.744 271.314
454.786 107.417
456.348 44.0822
458.927 8.48567
459.966 73.4015
461.928 31.3889
462.989 12.6103
463.809 77.345
465.019 112.794
465.961 84.4854
467.142 253.49
468.104 141.829
468.804 31.5997
469.929 229.863
470.849 65.1834
471.970 7.35994
473.107 24.9036
473.749 22.4479
474.597 70.8696
475.824 52.86
476.474 478.942
477.591 51.9587
479.703 450.999
480.805 504.682
481.877 326.785
482.828 409.34
484.010 218.58
484.851 146.288
485.875 155.386
486.875 33.7961
488.374 47.2344
488.988 26.1197
490.074 210.277
490.973 134.26
493.174 151.798
493.856 13.8785
494.880 87.8286
496.053 112.765
497.037 226.123
497.840 407.702
498.791 140.733
499.542 108.263
501.716 4.89785
502.783 130.798
504.063 359.324
505.156 235.692
505.780 14.5158
506.890 126.902
507.869 930.13
508.806 1065.57
509.920 58.2283
510.863 152.321
511.784 217.222
512.696 183.125
514.158 69.7413
515.135 108.755
516.628 355.085
517.558 268.41
518.428 171.355
519.801 11.7952
521.728 17.4263
523.038 14.4106
525.770 186.716
526.633 128.682
527.331 26.1945
543.685 3.56828
552.924 29.4577
562.211 173.82
564.178 14.1187
566.542 14.8062
567.373 56.6129
568.490 3.73152
577.763 23.3321
585.333 233.175
587.451 20.5768
603.954 141.968
607.477 25.2016
608.444 21.4374
610.640 16.1248
611.333 40.7516
613.608 50.0372
618.301 60.8522
619.082 24.0349
620.344 46.8721
624.083 37.8279
625.601 40.6423
626.202 12.1546
629.127 37.2372
632.623 59.7452
661.767 14.4589
663.119 24.5099
664.541 32.2237
668.546 80.4073
669.480 37.4498
672.324 28.3765
676.153 162.108
677.282 15.9619
680.072 25.099
685.952 20.4911
687.541 7.37625
690.518 14.3306
691.360 17.1127
694.184 34.4264
696.811 28.7056
705.919 4.30501
714.987 38.3477
745.644 35.6786
748.518 10.4271
750.633 65.2346
751.569 54.4841
758.532 38.4042
768.597 40.3823
769.698 10.3481
781.369 20.6538
793.459 15.1086
808.553 40.8463
814.444 7.04081
821.227 13.775
821.873 22.2752
851.528 9.50184
853.727 15.6406
868.605 906.415
869.636 481.407
870.581 36.8726
905.736 7.49435
923.885 2.9516
924.618 10.3449
930.637 17.2729
946.467 15.1871
951.131 5.30901
952.711 6.70818
END IONS

BEGIN IONS
TITLE=Spectrum101 scans: 1168,
PEPMASS=526.36108 6287.95801
CHARGE=2+
RTINSECONDS=1133
SCANS=1168
102.09109 1300.18
149.02303 359.67
279.15857 707.603
318.79263 369.92
334.72986 238.463
341.00192 192.395
363.73572 1203.89
363.79013 417.974
375.76898 1163.06
376.26837 710.515
385.27084 347.957
425.73434 566.314
437.74078 208.288
453.73239 806.78
469.72473 997.314
471.72726 333.796
476.31155 304.772
526.36108 3367.88
526.86194 1552.95
527.36694 478.641
543.90424 435.555
544.91150 221.654
561.91833 572.202
562.91327 352.658
567.34418 248.773
868.55701 970.808
869.55951 524.07
END IONS

BEGIN IONS
TITLE=Spectrum102 scans: 1173,
PEPMASS=523.28528 33476.95703
CHARGE=2+
RTINSECONDS=1137
SCANS=1173
155.209 11.5761
157.053 54.7547
167.053 18.6131
169.196 8.68201
173.106 130.657
174.196 18.7515
175.107 8.10034
183.146 143.954
185.183 20.7228
187.210 15.8401
194.722 4.89457
200.097 27.8029
201.120 215.452
202.135 64.019
206.034 8.34421
207.005 18.2778
208.055 16.9951
208.943 18.8797
210.171 6.37189
211.026 5.23444
214.102 11.866
217.207 19.1467
218.076 8.92835
220.152 68.2891
221.238 34.8275
222.070 68.975
224.150 102.73
225.251 122.003
226.126 9.71636
231.260 6.31207
233.955 17.7174
236.090 3.7422
238.124 478.551
239.227 61.8978
240.417 32.3565
242.222 60.6063
243.185 7.85849
247.360 19.275
248.178 7.34735
249.102 33.6645
250.174 46.9671
250.862 9.3944
252.355 43.3119
253.401 27.8213
254.212 40.1822
256.384 19.5154
257.184 9.34163
260.099 11.5885
262.318 236.939
267.244 7.15999
269.131 17.4647
270.179 927.953
271.298 141.112
272.272 5.22072
274.205 5.65453
276.312 23.0839
277.084 17.5276
278.137 5.34513
280.432 12.6619
281.078 121.569
282.332 166.994
283.163 207.658
284.233 217.291
285.218 133.286
286.493 84.8065
287.210 18.1266
288.309 131.099
289.373 34.7085
290.240 28.3723
292.922 44.5406
294.204 6.16702
298.877 37.5494
300.197 74.1367
302.277 35.6854
303.373 15.9443
306.180 15.4661
307.137 40.0113
310.319 4.87359
312.097 22.5233
313.249 13.9361
317.207 7.62659
320.185 14.357
321.019 29.4607
322.152 18.1774
322.901 6.59021
324.346 208.146
325.160 32.3609
326.307 14.6897
327.969 8.63734
331.245 29.0323
331.913 21.2526
333.068 37.9144
334.460 19.3796
335.229 51.8622
336.122 35.3557
339.273 7.70354
341.129 15.7107
343.205 32.4555
343.903 10.2336
345.244 35.3335
347.134 73.4643
348.294 67.1378
349.173 71.5349
351.191 14.2457
352.139 8.93896
353.272 4.96082
354.330 12.7731
357.284 74.3701
358.255 30.5351
359.091 8.40731
359.839 15.5307
362.057 90.473
363.034 56.9354
363.887 99.9815
365.175 81.6016
365.966 52.3258
367.359 22.6637
368.415 48.7985
370.096 52.6898
370.927 432.586
371.823 38.2014
373.195 9.43187
374.445 76.7657
375.583 35.8405
376.272 427.718
377.158 254.043
378.011 189.936
379.657 2192
380.278 843.515
380.898 271.501
382.222 5.80477
383.195 18.2497
384.350 13.8116
385.223 105.668
386.519 4.41616
387.310 12.6964
388.370 16.0845
390.229 101.147
391.035 21.9514
392.024 146.5
393.208 203.189
393.953 71.6352
396.151 24.4734
397.466 66.0096
398.562 58.8904
399.188 17.7133
400.135 8.0331
402.315 337.696
404.588 101.381
405.567 612.203
406.462 233.659
407.872 115.649
408.831 145.618
409.617 66.1491
410.937 204.127
411.959 71.8423
412.596 9.06999
414.483 13509
415.304 1125.97
416.844 72.0242
417.909 185.529
418.698 83.9007
419.561 33.4462
420.378 69.6236
421.056 60.3048
422.098 159.093
423.444 4543.44
424.449 525.054
425.670 33.7029
427.918 38.8305
429.894 33.174
431.040 17.0889
431.664 62.8162
432.765 333.647
433.819 193.211
434.816 251.046
435.925 238.247
437.098 78.4696
438.301 96.7862
439.269 67.2933
440.145 11.6347
442.844 44.3114
445.212 40.2874
446.348 70.9057
447.987 85.3763
449.024 239.712
449.823 466.434
451.149 133.166
451.883 156.282
453.081 92.3938
453.865 12.5024
455.126 45.8613
456.312 145.346
457.644 282.459
459.032 66.0909
459.932 23.5126
460.758 150.534
461.883 106.225
462.997 233.337
463.952 129.391
464.966 159.644
465.823 194.564
466.803 145.952
467.649 119.528
468.440 75.365
470.174 107.846
471.782 129.046
472.855 88.4191
473.786 12.5126
474.555 8.12572
477.019 816.88
477.884 663.126
478.884 379.344
479.839 238.854
480.660 246.389
481.822 173.765
482.775 142.966
483.556 125.559
484.375 40.9315
487.101 147.048
488.273 96.8814
489.375 344.358
490.453 186.876
491.295 176.953
492.016 125.866
493.032 228.622
493.957 156.593
494.887 286.024
495.839 303.461
496.807 60.064
498.017 29.1168
498.634 55.5668
499.828 231.208
500.850 296.036
502.193 229.206
503.051 130.581
505.077 2587.15
505.866 2118.66
507.010 772.125
508.070 238.361
508.736 90.6382
509.540 45.21
510.389 113.589
511.527 73.01
512.472 200.672
514.133 2335.86
514.885 1848.76
516.506 11.4691
517.385 39.7516
519.299 18.0166
520.728 25.8037
522.695 152.714
523.581 55.6395
524.382 34.2911
530.376 19.3331
533.355 4.80129
536.284 100.224
536.885 6.75449
539.350 113.543
540.381 37.6165
543.429 89.3331
548.795 55.5342
550.613 250.986
553.036 36.9849
553.650 38.5809
557.555 258.027
558.495 13.3996
561.353 16.2296
563.365 43.9525
566.325 14.7009
567.346 20.0168
568.062 26.1045
573.778 64.4591
577.936 41.1664
581.752 71.3854
583.293 14.1385
584.086 96.8045
586.355 7.2901
590.356 1502.93
591.360 367.494
592.356 26.2647
593.618 118.52
594.871 38.3558
595.950 57.2668
608.759 36.3667
614.357 19.7491
616.320 20.7359
620.535 12.7413
622.436 3.54505
624.418 47.8113
626.346 62.5126
632.260 17.9701
633.322 38.979
634.449 42.0663
635.495 35.8875
636.289 26.7472
638.850 45.7776
642.648 45.5082
643.495 9.01355
644.299 8.27281
645.696 53.7963
650.617 4.38679
652.541 195.024
653.453 73.639
654.437 8.17487
661.427 360.152
662.548 121.347
663.324 28.8038
670.340 142.355
671.404 77.4978
672.422 20.6564
680.327 18.5545
684.166 8.74158
685.799 16.3245
687.952 77.5979
691.404 30.9838
692.494 49.6065
695.085 62.3483
697.190 5.7077
704.481 14.7784
714.533 8.84925
716.649 14.6216
721.547 4.06224
724.138 64.8282
726.327 69.1149
729.905 35.6569
734.095 43.8942
736.836 8.19405
740.527 85.2744
742.838 16.3954
748.376 9.93736
749.325 18.5768
758.489 2606.65
759.471 1010.47
760.572 168.796
766.704 6.58193
767.572 131.159
768.553 9.64305
772.612 6.05296
784.527 70.102
785.453 46.945
796.313 5.20375
798.460 13.764
800.013 20.5909
808.389 45.9095
826.686 3.10866
827.547 17.4135
828.564 30.6588
829.676 31.801
845.535 1292.64
846.520 664.467
847.555 236.574
855.566 9.24016
856.791 34.1192
859.459 11.9757
865.208 15.5299
871.707 37.2296
873.600 2.80528
874.480 11.5678
883.719 13.3445
892.383 8.52988
896.845 10.1394
897.487 39.2475
898.685 20.9917
904.888 6.22894
915.516 55.0021
916.737 22.3683
920.659 9.00156
932.627 145.655
933.527 114.687
935.289 30.675
942.595 15.9922
943.559 29.974
948.033 7.41227
953.592 9.93558
968.932 11.2765
979.133 14.4038
END IONS

BEGIN IONS
TITLE=Spectrum103 scans: 1174,
PEPMASS=523.28528 33476.95703
CHARGE=2+
RTINSECONDS=1137
SCANS=1174
100.47516 225.104
139.08669 273.875
141.10205 694.566
149.02353 398.27
155.11794 264.042
157.09717 1016.71
167.08165 309.744
169.09773 1139
173.12833 966.815
175.11890 268.836
183.11293 1762.77
185.09258 834.364
189.95189 197.71
201.12386 853.722
221.96098 807.626
225.12308 617.175
235.97694 520.082
238.11905 3900.86
239.12381 364.776
256.12891 344.664
262.15030 800.732
270.14493 2096.23
279.15863 374.478
299.06168 351.688
300.06210 344.73
301.05875 705.008
302.05914 431.352
318.79019 456.029
322.17987 286.262
324.21750 366.599
357.17920 229.895
369.69403 222.344
370.70624 2897.15
371.20871 785.333
376.19412 1246.66
378.70584 205.21
379.71146 4767.42
380.21255 2163.61
380.71027 454.35
405.21783 682.08
405.71722 430.726
414.22229 2000.5
414.72366 1037.35
415.21255 261.834
423.22748 1223.79
423.73160 592.944
425.73428 234.65
467.72330 393.759
489.27917 2315.37
490.28360 349.758
524.32104 757.52
590.32611 7834.8
591.32941 1995.12
592.33154 333.47
643.35181 586.164
644.34442 203.521
661.36316 4308.91
662.36646 1365.44
663.36731 386.782
671.34479 208.032
741.39362 292.577
758.41620 5859.12
759.41833 1844.05
760.41510 346.976
845.44714 2090.34
846.44165 646.306
847.45648 257.022
932.48199 1170.8
933.47272 356.861
942.47534 213.093
1051.44727 221.021
END IONS

BEGIN IONS
TITLE=Spectrum104 scans: 1176,
PEPMASS=563.78564 3821.04053
CHARGE=2+
RTINSECONDS=1139
SCANS=1176
172.002 13.6971
190.036 13.7914
191.106 13.2165
193.003 16.5315
198.094 18.1723
199.108 35.5152
200.978 12.6353
219.251 14.331
221.041 23.7702
221.984 10.6467
227.228 27.7984
228.234 17.7685
231.248 21.3111
233.985 19.3674
239.382 24.2811
242.114 10.1065
252.455 4.40435
259.115 6.96913
266.232 6.64427
269.169 13.2023
270.197 15.5814
276.285 30.8183
279.232 5.70514
280.141 28.5623
281.233 14.0588
283.352 21.4225
287.164 40.8562
289.259 23.9989
291.287 22.677
294.179 23.6827
295.180 34.7521
297.260 22.7044
298.216 16.0512
303.129 10.9303
304.109 34.1955
306.288 7.8843
307.110 12.2527
308.357 10.208
310.197 9.15805
311.222 21.7219
318.944 12.2596
319.928 9.0035
321.245 16.3767
322.208 16.146
323.159 25.6963
327.794 15.4785
330.172 9.52522
334.157 22.3578
336.124 20.6104
339.107 35.7033
340.213 40.1325
341.258 124.419
346.182 11.1969
347.677 25.9019
348.308 11.9976
349.977 12.0074
362.490 15.8941
363.698 44.2706
365.162 7.22831
366.052 10.3481
368.832 4.51423
370.079 6.98429
372.083 7.39525
373.112 5.00667
375.208 32.9728
376.158 17.3585
377.877 22.7339
378.919 46.449
384.102 20.6222
386.875 5.72565
390.136 68.0834
391.042 42.3183
392.211 85.5131
398.175 8.74161
401.170 30.822
404.247 18.7324
405.110 14.8909
406.078 67.626
406.776 6.66673
408.467 56.7856
409.143 28.9531
410.152 51.019
410.916 4.61521
413.165 4.50145
415.165 27.701
416.214 62.0056
417.031 42.2008
418.334 58.9508
419.235 64.0945
420.244 30.3705
421.098 42.3952
423.217 46.0721
424.146 8.40114
425.124 9.78769
426.966 25.3775
429.139 34.1054
430.792 8.82178
431.961 32.8364
433.493 126.239
434.241 78.0976
435.750 57.5935
436.503 13.8267
437.153 5.44799
438.276 31.4711
441.143 30.0894
442.089 5.37209
442.838 14.6923
443.684 40.7825
444.286 61.0966
445.873 6.11594
447.042 30.1186
447.795 40.1217
449.195 117.132
450.135 65.2693
451.258 81.606
452.304 83.4015
453.078 6.84984
453.684 30.7446
456.242 81.5615
457.994 27.7575
458.738 23.6551
460.104 29.131
462.038 77.659
463.379 16.6268
464.806 109.03
465.682 84.7889
467.233 63.3718
469.266 31.3189
471.008 34.3593
473.042 45.3193
473.972 145.28
474.930 320.665
475.992 202.875
477.059 49.8631
477.706 21.3497
478.510 6.3072
479.296 58.2281
479.962 13.9812
480.771 23.2997
483.026 26.5229
484.180 4.24527
484.880 6.6522
488.029 42.1297
489.323 68.7328
490.048 223.753
490.785 65.8405
491.669 99.9986
493.014 130.725
493.913 19.7642
494.927 29.0256
497.641 155.683
498.763 57.4068
500.000 28.0707
501.844 4.00003
502.920 26.3814
503.903 100.518
504.602 31.4229
505.457 54.2687
506.347 27.8861
507.114 61.07
508.224 59.3882
509.084 5.60206
510.496 82.4085
512.037 53.4761
512.886 28.5992
513.676 47.2984
514.413 27.52
515.897 144.351
517.007 156.704
517.875 446.554
518.855 274.581
519.854 376.238
520.725 68.0212
521.720 33.0167
523.188 75.3482
525.026 50.6968
526.048 86.1125
527.429 115.085
528.089 43.0206
528.918 43.7917
530.996 20.8276
532.024 125.139
533.294 91.9064
534.046 93.4814
534.842 38.9677
536.049 155.608
536.906 39.3226
537.735 113.864
538.697 74.8907
540.160 134.188
540.994 180.244
541.627 16.845
543.173 147.736
544.371 52.427
545.164 257.026
545.961 551.54
546.864 716.11
547.624 277.312
548.828 280.76
549.723 33.1653
552.620 285.695
553.329 64.8144
554.598 1104.43
555.412 1861.47
556.357 202.955
559.591 18.0213
563.681 54.3573
564.460 56.9507
570.610 11.2621
596.753 41.1976
615.302 40.3409
625.528 86.7521
626.682 124.392
628.101 12.6131
629.905 74.5841
631.520 91.1477
633.033 86.9402
644.393 9.79193
645.256 7.40771
657.799 4.81672
660.942 38.0381
662.174 29.2689
668.409 15.6307
673.467 25.6761
675.321 12.6382
676.543 154.032
677.609 19.6717
680.699 29.5634
697.449 6.85106
698.781 27.3326
700.440 52.6589
703.692 37.2632
714.112 61.3909
721.461 16.9854
724.485 20.0001
752.502 7.21128
753.480 28.4328
761.985 22.7506
778.430 25.3036
784.467 30.7976
800.447 69.1756
802.917 36.6005
814.378 13.2542
823.505 107.042
824.119 2.47715
839.587 6.84482
840.598 5.79649
841.559 35.1181
866.374 26.2942
867.610 24.8881
881.320 13.7624
883.445 118.609
884.382 16.2247
889.387 9.5744
900.615 185.708
901.501 86.7051
902.431 78.1312
920.490 50.0969
926.238 7.3776
929.473 13.7865
937.575 142.833
938.676 37.9479
939.532 20.6159
963.551 20.2686
976.513 24.4688
978.494 4.14411
985.756 18.5824
994.718 147.392
995.598 16.4011
996.621 72.199
997.622 9.93486
1013.943 29.1971
1059.823 36.8005
END IONS

BEGIN IONS
TITLE=Spectrum105 scans: 1177,
PEPMASS=563.78564 3821.04053
CHARGE=2+
RTINSECONDS=1139
SCANS=1177
133.06155 291.702
149.02412 398.215
182.29214 185.5
199.18091 472.131
279.15982 577.833
318.79306 186.742
341.00317 297.163
363.78845 245.705
475.00854 247.613
1008.95990 192.371
1011.61542 205.018
END IONS

BEGIN IONS
TITLE=Spectrum106 scans: 1179,
PEPMASS=449.78253 6830.72070
CHARGE=2+
RTINSECONDS=1140
SCANS=1179
129.590 26.2958
135.995 14.7185
143.091 18.3712
147.100 4.52125
148.030 10.9586
156.090 35.4309
157.261 18.8325
158.093 66.4068
160.873 5.72828
162.920 6.6635
164.990 20.5499
166.255 7.64695
169.337 7.43979
175.128 153.367
176.098 20.4112
178.032 6.98086
181.003 3.75859
182.181 51.3182
183.098 42.2759
186.116 10.0709
198.053 29.2581
200.304 38.9746
205.021 12.2358
206.375 20.9632
208.112 6.98352
208.943 8.54746
210.159 11.4283
211.233 55.8346
212.051 4.0315
217.172 16.1572
219.173 21.6813
222.118 17.1243
226.048 3.08249
226.953 32.6871
231.114 28.7126
232.175 14.8159
234.984 12.3158
236.076 17.4523
239.065 45.7552
240.191 24.7415
242.178 12.1381
244.196 14.2031
246.466 28.6772
247.120 5.0263
249.319 9.38985
250.258 13.4201
252.087 19.5922
253.137 23.4862
254.051 44.1739
255.436 13.2246
260.112 11.5978
261.812 24.822
263.359 32.2535
264.124 8.50603
265.207 28.8354
268.087 3.52865
269.193 24.7307
270.023 4.7598
274.232 88.9666
275.427 31.1904
276.186 5.79994
277.078 64.507
278.077 46.0093
279.064 35.2725
282.490 3.82819
283.199 7.44173
284.350 7.86715
286.223 21.8169
287.224 3.99426
288.195 48.3122
289.231 41.4405
290.077 24.741
291.126 10.6649
292.148 22.1956
293.172 6.84022
294.138 22.6863
295.093 20.8638
296.180 14.2458
299.068 3.36872
300.294 5.3471
301.492 20.9916
302.216 18.2919
303.020 94.644
303.942 12.7425
305.021 55.1481
306.225 17.8862
306.975 103.433
308.132 30.7558
308.964 14.0174
311.476 27.5712
313.057 22.3003
315.216 53.1235
316.739 63.6846
317.399 53.4076
318.927 280.662
319.889 96.5443
321.015 124.181
322.125 99.8508
323.078 143.121
324.264 28.9439
326.070 21.708
327.178 5.5789
328.866 44.3734
330.025 29.9068
331.208 70.6161
332.468 48.9489
333.262 76.1543
333.997 58.9162
334.822 40.6217
336.006 125.195
337.238 97.1589
337.995 88.9683
338.914 44.9472
340.084 51.357
340.933 26.4734
342.089 35.477
343.184 189.015
344.173 126.842
345.101 287.463
346.159 159.374
347.581 167.91
348.469 14.708
349.364 163.235
350.260 112.724
351.224 71.0923
352.274 29.7426
353.192 21.0601
354.119 64.6878
355.141 10.1373
356.123 30.5653
357.265 7.89208
358.197 22.916
359.028 177.324
359.895 250.57
361.127 242.009
362.027 436.744
362.889 299.031
363.958 176.069
365.396 53.6084
366.152 58.5149
367.231 93.6649
368.121 39.8395
369.101 46.296
371.024 18.3911
372.324 48.7651
373.108 46.2478
374.028 58.0375
375.044 59.125
376.113 156.208
377.198 335.58
378.143 222.357
379.131 163.4
379.895 86.49
381.199 21.7437
382.102 45.4864
383.647 19.6191
384.327 39.9982
385.536 81.6271
386.433 109.841
387.171 57.0494
388.144 112.75
389.029 170.85
390.074 93.3021
390.986 261.536
392.224 168.857
393.151 195.677
393.962 129.368
394.763 32.2301
395.425 63.6892
396.638 167.685
397.523 57.3657
398.387 42.2006
399.908 16.5882
400.993 55.3402
402.290 359.021
403.107 876.398
404.006 890.378
404.977 841.176
405.968 858.647
406.986 246.593
408.119 222.126
408.978 637.725
409.896 132.934
411.118 148.219
412.038 198.684
413.232 177.363
414.083 199.369
415.237 189.028
417.161 87.0451
418.146 86.9077
418.995 242.15
420.198 426.971
421.164 210.577
422.095 159.346
422.964 135.248
423.984 129.474
425.040 108.999
426.056 227.991
427.184 406.258
428.086 53.0837
429.111 265.359
430.405 410.077
431.261 933.284
432.044 2770.41
433.067 4376.91
434.093 1137.39
435.001 349.722
435.841 212.331
436.503 108.801
437.807 139.487
438.808 92.2109
440.680 2594.56
441.473 1500.19
442.462 133.855
443.392 65.8433
444.631 96.9274
449.738 156.889
450.838 73.5339
451.906 47.3719
452.517 25.5961
453.190 12.5367
454.881 37.1929
455.849 13.1799
460.379 88.1757
463.347 30.0836
468.230 23.6047
469.021 47.9443
473.211 26.3583
474.041 14.9807
495.394 35.6847
497.363 18.9901
498.300 37.9628
512.907 22.199
515.264 48.6302
516.448 81.1586
517.287 15.494
524.303 56.749
537.513 64.0657
544.595 47.6951
547.067 72.3835
549.458 15.9022
550.548 26.6167
552.387 76.6873
553.207 19.5588
559.355 29.9239
564.350 25.1463
566.643 45.4851
571.138 31.6633
577.734 35.0888
579.330 28.7658
585.298 25.4626
587.880 34.5358
591.403 21.1291
594.018 14.279
597.533 17.6921
601.689 39.0078
608.076 94.253
609.372 19.4047
616.916 7.29985
620.039 53.7586
625.569 66.5999
626.282 12.4794
628.486 11.4294
629.616 60.1578
643.458 8.5771
648.936 6.06178
650.634 20.2518
654.610 80.5916
655.529 30.8502
656.467 17.864
669.448 19.5167
671.302 14.5408
677.963 23.5133
679.572 11.6731
680.569 24.1106
684.444 10.6981
689.522 60.7984
690.320 41.5522
694.594 23.5749
696.646 127.245
697.534 13.899
698.547 25.196
706.628 76.8984
707.577 6.47185
708.306 23.7528
709.675 19.8725
723.531 14.1021
724.564 207.217
725.752 61.2089
726.492 8.4856
728.577 7.68643
731.512 24.9899
732.399 14.3272
735.976 19.9627
742.576 35.7358
743.806 26.4817
747.436 18.0759
770.564 32.11
862.953 11.2301
865.651 10.3785
END IONS

BEGIN IONS
TITLE=Spectrum107 scans: 1180,
PEPMASS=506.32465 5195.35352
CHARGE=2+
RTINSECONDS=1141
SCANS=1180
143.142 16.5137
149.061 23.38
157.250 12.6209
158.125 24.6817
161.967 4.39204
169.223 27.7731
175.110 111.581
176.080 14.0381
181.121 8.34016
183.109 24.94
184.919 22.961
189.097 12.7296
196.152 7.42659
204.994 5.38505
207.099 24.8343
208.104 21.5548
210.072 13.2666
214.317 13.7315
217.839 8.68291
219.256 23.5137
220.275 29.2769
221.138 41.6296
222.072 47.1425
223.093 55.9384
224.164 34.3051
225.146 26.3201
226.244 8.49032
228.192 16.8566
239.053 10.6604
241.385 38.5966
242.274 252.518
243.185 36.0799
249.331 20.7584
251.029 5.26974
252.166 35.735
253.982 3.07947
256.034 17.7026
257.242 25.8595
258.385 38.0554
260.952 7.13098
264.091 26.1588
264.997 12.663
266.212 3.92555
267.148 6.16001
268.185 28.3943
270.339 15.1638
273.200 10.2048
274.282 27.1331
275.355 14.2159
277.390 13.4886
279.064 43.6762
280.120 11.7094
281.145 351.262
282.163 515.536
283.069 830.083
284.145 812.359
285.169 117.736
286.113 15.2299
288.108 5.81488
293.753 9.21166
295.292 38.8452
296.099 8.07573
297.414 34.1761
298.199 4.48041
299.251 58.8201
300.335 59.3656
301.245 32.1868
302.337 19.2559
304.186 10.7829
307.161 18.8872
308.049 10.5149
308.909 3.92858
310.325 7.39982
311.444 45.9504
313.373 76.4478
316.006 40.685
317.871 8.75573
318.911 69.4942
320.272 16.774
320.967 26.3226
322.268 35.4865
324.276 43.9914
327.293 39.3395
329.104 38.9074
330.238 14.6119
330.967 22.1177
332.262 253.419
333.058 54.4668
334.150 19.1424
334.951 60.3317
335.868 29.1906
337.593 3.54085
338.458 30.1657
341.205 151.025
342.134 84.8548
343.190 178.245
344.156 157.923
345.093 46.0157
346.219 16.0211
347.118 21.0879
348.222 35.2359
349.182 7.30268
350.381 30.061
351.144 14.846
351.866 18.038
353.832 17.1189
355.314 23.5604
356.170 33.1815
357.119 28.0517
359.055 43.0718
360.329 57.0563
361.193 50.4856
361.981 12.8415
362.863 83.9877
363.858 269.232
365.164 10.0866
366.058 15.3091
367.220 12.9343
368.021 14.0892
369.269 114.589
370.299 17.0778
371.188 44.4191
372.069 32.0869
373.273 33.1787
374.213 7.65212
375.414 20.1789
376.192 163.332
377.096 122.33
378.041 212.712
379.138 50.9139
380.395 55.8091
381.262 9.49121
382.442 27.2772
384.529 57.8184
385.246 61.6576
386.169 188.122
386.937 10.0028
388.256 9.78713
389.603 33.9369
390.319 42.9346
391.121 131.533
391.792 25.3173
392.935 76.2243
394.137 127.225
395.205 151.697
396.814 35.6669
398.662 20.3409
399.975 25.0355
400.999 105.607
402.155 141.265
403.494 213.604
404.239 40.9018
405.297 77.5124
406.149 64.7856
406.984 17.6129
408.195 26.2294
409.342 14.5057
410.172 9.71946
412.113 29.1213
413.081 80.106
414.289 97.4598
415.085 85.3816
416.057 334.701
416.999 544.245
418.121 1268.27
419.086 388.744
419.816 45.0015
421.057 16.6622
422.574 52.9315
423.999 31.7824
425.152 11.5645
425.948 139.453
428.079 77.002
430.153 49.2476
430.928 98.3649
432.052 313.946
432.816 182.563
434.221 158.398
435.248 96.7118
436.313 28.5649
437.414 39.1182
439.601 15.3453
441.144 96.1492
441.853 74.8071
443.489 81.4347
444.262 76.3718
445.196 61.0988
446.030 157.351
447.197 131.097
448.156 143.503
449.049 52.5333
450.052 129.379
451.008 110.886
451.874 7.21921
453.067 94.8792
454.191 69.3805
455.813 41.8432
456.901 25.7883
458.130 5.79374
458.904 109.323
459.964 611.028
460.959 891.024
461.944 240.269
462.945 263.327
463.890 127.145
464.941 257.919
466.145 176.549
467.769 19.0269
469.013 127.348
470.085 167.944
470.960 302.387
472.186 97.4933
473.622 53.2274
474.253 198.557
474.869 26.2885
476.187 418.962
477.022 246.902
477.960 137.32
478.895 197.855
480.034 117.46
481.038 95.5614
483.094 309.603
483.929 245.467
484.646 152.976
485.824 255.805
486.750 30.3051
488.009 910.963
488.935 1433.32
489.912 455.418
491.018 179.506
492.011 405.77
492.753 97.7289
493.843 130.966
494.724 199.734
496.703 397.678
497.795 1088.1
498.959 103.203
499.661 89.4121
501.822 11.7915
504.849 54.942
505.861 110.261
507.019 111.854
509.703 31.5448
515.376 125.372
516.453 63.1305
520.200 14.2496
524.292 15.4839
529.918 60.5907
535.025 61.4644
536.123 9.82053
539.740 66.7152
542.601 25.9405
552.361 43.154
555.076 40.873
556.449 50.2705
559.347 54.6541
564.370 7.15842
566.647 14.9182
571.167 22.1803
580.243 56.3592
581.242 7.67649
582.522 7.80202
586.421 70.7975
587.697 52.2443
588.379 15.8773
589.505 26.7485
590.536 9.79414
591.541 12.0247
592.223 63.7315
594.478 38.8313
596.039 116.592
597.503 16.5186
599.744 10.4326
601.505 34.0157
602.486 16.6387
604.528 5.36549
605.160 6.01431
609.168 27.3817
610.500 25.8463
611.594 19.3871
612.603 23.134
616.369 40.7004
617.991 22.0852
628.485 20.9068
629.452 40.6604
632.811 36.2224
634.191 20.5053
637.491 21.4997
638.405 16.4961
652.247 39.6834
654.537 137.994
655.602 157.462
656.479 42.1837
659.631 35.758
662.473 15.2375
664.291 8.2715
670.750 29.6992
685.459 8.28057
687.218 53.7011
693.420 11.7422
694.370 46.51
695.073 18.8108
696.400 5.66757
704.166 10.5106
706.487 5.9592
707.700 50.2854
710.539 70.4748
711.555 12.7306
713.341 13.3452
717.344 9.09281
722.335 17.6352
725.840 12.081
728.696 5.20483
729.702 3.20888
733.458 22.0045
735.353 7.00137
736.592 16.1641
738.615 153.625
739.642 3.91711
742.703 7.1229
751.630 16.5013
752.479 41.9991
753.630 407.257
754.539 144.636
755.577 64.809
759.180 72.4825
763.716 13.4961
775.787 17.3948
786.278 14.9327
797.507 32.7662
804.740 4.27375
809.684 299.663
810.665 48.3529
811.618 33.8667
814.249 6.14984
822.093 19.104
826.551 35.8285
827.386 12.5428
830.460 5.80683
837.598 297.199
838.642 30.5554
839.629 27.9781
855.588 25.8942
856.746 59.0658
857.679 14.8998
859.845 11.1001
864.523 6.37511
865.529 37.5355
866.174 9.86487
872.457 16.5274
875.710 24.4213
881.699 124.121
882.662 152.208
883.798 14.2066
884.845 11.4825
891.470 20.1659
893.787 15.4272
895.435 14.739
906.388 10.4869
909.747 43.3273
913.378 21.4542
925.836 2.97071
957.721 37.0246
END IONS

BEGIN IONS
TITLE=Spectrum108 scans: 1181,
PEPMASS=449.78253 6830.72070
CHARGE=2+
RTINSECONDS=1141
SCANS=1181
149.02394 369.372
151.04214 220.607
175.11929 1048.23
183.11250 294.007
189.30386 187.751
279.16055 529.107
308.80920 307.482
318.79214 1087.93
336.79907 461.298
345.01682 285.86
350.18427 241.798
360.02701 211.944
361.02576 977.065
362.02597 881.88
363.02386 2195.63
363.79092 391.193
381.80017 267.802
402.24673 356.305
409.02829 204.236
432.26489 1365.75
432.76593 626.396
440.77686 1722.04
441.27402 1158.37
441.77835 334.339
449.78333 7171.67
450.28360 3526.33
450.78598 798.288
467.83997 452.845
515.33051 405.67
625.37958 231.587
654.40161 246.647
696.44763 510.337
697.45203 219.592
906.13055 199.88
END IONS

BEGIN IONS
TITLE=Spectrum109 scans: 1182,
PEPMASS=506.32465 5195.35352
CHARGE=2+
RTINSECONDS=1142
SCANS=1182
149.02283 305.547
149.04515 1402.44
150.04419 273.203
151.04239 463.12
167.05551 850.657
175.11916 955.906
219.96614 432.797
221.08156 203.697
241.09070 197.189
242.14923 486.805
264.99158 266.6
279.16119 331.881
280.97433 326.915
281.05249 276.759
283.04779 435.371
299.06204 2195.26
300.06174 1376.43
301.05850 2551.21
302.05859 607.452
318.79285 453.518
341.00256 196.268
344.97455 305.809
345.97794 316.507
346.97256 1053.43
360.03198 197.119
361.02615 705.679
361.79745 279.046
363.78992 279.678
381.80103 448.767
400.97623 246.421
415.03842 198.874
416.03238 301.411
417.03427 1658.51
418.03134 381.464
418.99423 238.596
419.99854 286.406
432.26672 324.342
441.26907 235.944
489.79633 266.31
497.31750 452.372
497.81635 307.459
498.31610 323.415
506.32425 15748.2
506.82590 8444.67
507.32828 2353.36
590.31366 244.054
654.40540 383.992
738.46637 358.604
753.47150 1317.92
754.47357 411.848
809.53192 607.783
837.53027 350.649
838.53455 290.464
864.49567 292.753
881.53296 494.207
882.54657 225.963
955.50055 214.616
END IONS

BEGIN IONS
TITLE=Spectrum110 scans: 1184,
PEPMASS=421.75833 14877.12402
CHARGE=2+
RTINSECONDS=1143
SCANS=1184
121.227 8.39204
136.129 19.1153
143.162 39.5057
147.305 19.7416
153.088 22.521
155.023 15.5215
157.892 4.82906
159.173 31.4251
168.148 14.135
170.199 7.56259
171.100 499.124
172.116 16.4391
173.178 50.8131
174.179 5.25514
175.251 8.62657
176.364 6.17454
177.090 11.9688
179.056 10.9954
181.062 4.44878
183.202 19.0305
186.165 15.9764
191.027 9.17157
192.099 10.5735
192.951 14.1283
193.917 9.06441
195.143 17.0751
197.946 14.3774
199.068 35.2412
201.112 66.3256
202.078 5.84949
202.940 5.09418
204.084 28.2705
205.110 24.7122
207.071 26.3689
209.341 11.2335
213.127 13.7179
214.006 8.08348
215.325 10.1924
217.205 12.1057
218.147 54.9654
219.046 49.4585
220.189 12.8655
221.333 5.57978
222.256 44.9557
223.039 13.3312
224.948 6.68192
226.193 3.8578
227.173 61.3976
228.232 16.6464
230.951 28.3529
233.017 32.5238
234.068 22.248
234.960 13.123
236.228 27.782
237.100 15.5635
238.151 7.93774
239.056 21.9775
240.108 50.7655
243.197 20.7145
246.400 27.6739
247.147 29.041
248.154 14.524
248.959 23.7689
249.980 52.8516
251.043 25.1241
254.248 70.0786
255.237 14.6628
256.224 35.8444
257.532 17.6926
259.214 16.0496
260.058 13.7734
261.102 35.0997
262.064 14.9183
263.132 29.0123
265.223 30.3273
267.058 36.5618
268.253 39.9524
270.345 47.848
271.168 74.6137
272.310 415.809
273.231 55.2967
274.689 51.1536
276.179 148.611
277.213 73.1775
278.171 29.5181
279.220 22.3863
280.274 4.5793
282.246 46.2906
283.226 16.0257
285.317 40.9982
286.063 29.4204
287.039 20.5466
288.108 58.9133
289.126 132.768
290.087 46.2072
290.985 149.019
292.144 85.5825
293.036 79.7669
294.104 35.2891
295.191 71.5476
296.379 53.6111
297.564 32.3674
299.055 84.0158
300.285 43.3957
301.443 5.28596
302.411 15.9806
303.054 33.8349
304.362 169.401
305.319 119.733
306.059 40.6471
307.089 122.588
308.217 35.2541
309.102 102.425
310.220 160.116
311.578 25.0136
313.156 9.29237
314.235 143.828
315.040 11.2173
316.059 78.0359
317.109 236.94
318.030 105.697
318.880 414.222
319.501 95.0671
320.254 46.6643
321.180 93.5008
322.160 95.9464
323.121 119.566
324.461 49.4483
325.191 129.268
326.342 56.881
326.948 6.06861
328.036 911.605
329.062 53.0322
330.012 108.202
330.907 384.646
331.978 491.133
332.897 2893.43
334.042 603.366
335.139 200.998
336.049 123.586
336.895 939.437
337.906 41.1701
341.659 47.5405
342.607 20.7299
343.405 143.155
344.171 43.8484
345.129 31.1517
346.083 72.3834
347.041 253.261
348.056 266.947
349.215 255.591
350.125 189.626
351.003 81.1013
353.315 715.48
354.325 145.825
354.985 76.8886
355.866 16.4517
357.061 126.774
358.492 42.3885
359.101 153.371
360.030 199.681
361.154 149.064
362.115 132.833
363.111 239.326
363.912 438.451
365.175 196.674
366.228 150.248
367.191 60.5872
368.465 39.6059
369.193 36.9608
370.356 65.4072
371.372 692.618
372.315 179.492
374.066 72.7658
375.092 656.358
376.022 1580.08
376.987 910.656
377.936 772.204
378.995 475.203
380.072 313.445
380.970 538.93
381.865 56.0332
384.098 172.942
385.458 817.02
386.368 138.126
387.058 57.4031
388.768 101.575
390.159 72.2488
391.152 301.898
391.951 285.779
393.013 245.994
394.151 447.042
395.073 181.708
396.257 92.4915
397.199 257.323
398.419 227.421
399.118 246.216
399.898 93.6049
400.825 95.9565
401.715 339.192
403.293 1316.1
403.964 4302.74
404.946 783.214
405.986 241.424
407.119 258.329
408.012 185.934
409.209 46.546
410.068 183.55
411.057 139.152
412.931 20884.9
413.861 1334.67
415.309 203.879
416.455 48.4926
417.153 47.4853
418.269 65.0395
418.978 15.7631
420.092 7.08597
421.312 182.176
421.998 414.827
423.125 46.1233
425.042 26.0072
425.952 17.7636
427.370 9.29937
430.708 70.7687
436.384 5.93523
437.166 9.203
439.518 69.6871
440.434 165.742
441.358 9.77783
446.941 43.0311
449.207 56.9324
450.367 11.8006
454.164 40.6562
456.180 93.1345
458.408 222.039
463.443 19.0871
470.298 20.1442
472.346 1953.97
473.330 486.374
474.552 10.1633
478.724 5.86053
487.141 12.5745
490.256 19.1153
499.406 17.786
510.189 6.69335
514.784 21.4675
519.067 26.3342
523.393 27.5972
525.018 15.3047
527.706 19.7854
530.366 15.4067
532.553 46.4076
533.250 12.1495
536.009 54.0645
537.325 54.5742
551.229 41.6222
553.223 90.0286
554.380 25.8867
555.156 27.5705
557.185 29.3035
559.680 25.4038
560.596 8.27554
570.267 16.8149
571.355 510.115
572.385 238.349
573.288 10.3536
587.398 9.65585
600.514 33.2452
608.531 33.2394
616.178 13.0963
622.334 18.7258
629.081 12.5178
630.301 8.31226
637.266 28.714
644.688 5.75146
651.236 7.45674
662.948 19.9857
672.477 1856.66
673.463 637.882
674.487 118.548
677.315 16.0551
678.273 37.6753
701.722 37.243
707.264 53.2786
709.661 11.2677
711.389 43.174
713.259 4.3599
716.369 22.7668
717.665 8.1847
728.908 16.324
730.958 28.3063
739.203 46.1617
742.615 8.29039
743.527 72.7636
744.508 72.1413
759.260 10.9825
END IONS

BEGIN IONS
TITLE=Spectrum111 scans: 1185,
PEPMASS=374.81970 2307.49390
CHARGE=3+
RTINSECONDS=1143
SCANS=1185
111.056 3.53477
116.936 19.9418
117.976 19.2215
123.178 6.4864
126.114 14.4002
129.087 23.88
131.017 8.86134
133.033 13.5171
134.116 21.2841
141.038 7.52514
142.129 18.4447
145.058 29.8415
145.962 16.9617
146.926 3.95829
148.127 20.0709
151.292 14.3047
157.037 31.6012
158.143 13.4622
159.000 6.53252
159.944 6.41839
161.033 62.4962
167.373 5.79621
168.230 36.6925
170.095 7.00928
170.995 17.9819
173.101 26.5697
175.281 30.4335
175.980 18.9493
176.977 12.0843
178.026 9.29143
179.046 18.0637
180.183 36.0408
181.086 22.2231
182.093 28.7982
183.180 13.0348
184.026 4.87731
185.079 4.40341
186.237 12.7414
188.133 26.7087
189.205 19.3798
190.692 33.2542
193.369 81.2011
195.000 14.9877
196.109 13.0819
199.111 42.4565
199.975 20.2594
200.963 40.9357
202.026 32.5187
202.977 42.9213
204.350 61.6786
205.074 40.0091
206.029 60.3358
207.099 75.4916
208.983 16.445
209.964 17.3452
211.045 25.1325
212.111 17.3259
213.169 40.7516
214.087 34.2852
214.962 18.7853
216.006 52.9682
217.060 98.8897
218.028 50.4415
218.883 27.0099
219.894 12.2948
221.039 26.2419
223.083 6.28358
224.094 6.05687
224.958 20.9115
226.178 44.7183
227.084 41.143
228.017 80.0332
229.042 53.5588
230.091 51.9082
231.062 61.7952
232.254 73.9712
233.076 60.4452
234.264 7.76204
235.027 87.135
236.043 36.5152
237.203 21.9116
238.120 5.87288
239.247 14.4735
240.160 41.2111
241.097 87.4286
242.247 121.731
243.128 78.0754
244.164 57.868
244.989 36.3154
246.036 120.348
246.926 316.056
248.151 128.954
249.095 88.8525
250.050 38.518
250.711 6.38246
252.186 22.6831
253.118 58.8048
254.060 70.733
255.578 77.728
256.226 56.7638
257.159 59.2276
258.198 100.343
259.068 158.452
260.071 100.835
260.954 213.019
262.034 85.3029
263.077 130.94
264.079 26.6999
265.009 22.1587
266.175 10.9929
267.079 48.4626
268.048 44.6949
269.214 37.2272
269.853 47.8918
271.022 58.2147
272.084 100.815
273.088 110.353
274.238 43.1846
275.139 177.076
275.932 55.8665
277.138 41.4561
278.030 12.7014
279.108 17.6608
280.003 47.0041
280.969 21.1528
282.165 155.198
283.166 128.244
284.171 129.39
285.151 255.536
286.058 285.565
287.094 215.149
288.065 159.897
289.096 231.78
290.076 73.9587
291.031 16.6552
291.973 56.3349
292.848 3.95556
295.047 49.3224
297.169 25.5127
298.165 198.985
299.219 182.868
300.203 458.774
301.156 183.434
302.082 550.636
303.087 326.296
303.980 237.737
305.218 121.835
306.013 43.096
306.889 4.08
307.940 100.635
309.462 83.5464
310.256 170.787
311.053 129.997
311.970 324.464
313.210 288.349
314.185 344.554
315.097 410.938
316.086 414.422
317.176 414.112
318.182 329.887
319.089 178.364
319.936 42.087
321.054 27.5246
322.153 16.0655
324.242 72.4452
324.991 30.9298
326.321 46.1273
327.235 171.312
328.184 803.71
329.114 1407.46
330.081 1780.31
331.058 1783.49
332.006 636.122
333.043 697.205
334.006 1297.85
334.934 223.565
335.818 54.4261
337.104 39.3826
338.397 122.67
339.276 253
340.091 85.5688
341.234 135.408
342.532 130.182
343.248 306.739
344.243 357.035
345.097 347.738
346.066 408.227
346.989 369.66
348.150 194.924
348.958 66.5773
350.012 45.8372
351.128 291.513
352.170 292.581
353.543 419.665
354.678 498.578
356.075 1370.53
356.989 4928.01
358.010 3052.58
359.075 959.372
359.967 178.364
360.879 262.416
361.611 135.094
362.517 137.2
363.781 238.772
365.631 1002.44
366.649 749.305
367.991 98.1837
368.619 109.83
370.569 22.7538
372.305 113.412
374.142 151.612
375.089 226.094
375.936 157.821
377.811 37.9104
387.921 12.5064
392.470 90.9817
393.252 34.9563
394.278 9.34656
396.165 29.9092
399.329 29.7591
416.136 4.15183
420.991 34.5751
424.290 9.10703
426.031 44.704
435.040 21.8409
438.462 81.5077
441.011 21.8464
444.989 5.6819
445.843 16.167
447.249 10.2062
453.246 23.8946
463.431 6.56975
466.409 32.2011
468.013 3.4747
476.184 42.6463
478.608 26.0061
485.528 34.3741
488.854 16.7779
493.872 5.85461
505.164 10.2592
506.813 25.3704
513.007 20.2977
520.115 10.3592
523.219 8.59742
525.117 25.1359
529.322 13.1494
530.311 7.46689
537.031 14.8262
538.914 35.7354
561.778 13.6825
562.911 22.3234
579.645 14.8657
584.542 32.114
585.501 51.0513
593.953 14.0393
596.462 10.4664
603.810 4.81624
609.041 47.2703
609.866 15.1503
620.012 12.0153
620.865 41.731
622.218 4.91379
636.142 19.6439
641.110 10.9042
659.326 9.127
679.002 10.6118
689.586 15.6472
708.044 15.7125
724.764 12.5139
END IONS

BEGIN IONS
TITLE=Spectrum112 scans: 1186,
PEPMASS=421.75833 14877.12402
CHARGE=2+
RTINSECONDS=1144
SCANS=1186
143.11790 2808.77
149.02330 587.629
155.11758 397.674
171.11296 2434.98
173.09251 246.861
173.12869 2486.42
174.12997 181.248
175.11971 306.051
183.11290 548.754
201.12358 629.061
227.13956 289.24
254.14969 1301.59
255.14456 1013.51
264.87265 250.388
272.15625 488.676
272.17551 884.667
279.16055 354.067
288.82120 218.556
306.17999 691.486
306.67947 254.358
308.80762 629.226
312.19507 285.746
318.79080 885.217
320.82935 323.818
322.82373 979.787
325.22418 973.91
327.70120 757.317
328.20105 566.263
330.81131 316.373
332.80768 2308.35
336.80219 505.007
336.96848 198.716
350.81900 616.991
352.79941 313.66
353.21609 249.066
358.74994 324.656
363.21906 2019.58
363.72128 915.562
363.79059 807.998
368.78793 278.279
377.81174 313.59
381.80011 554.002
385.25482 801.419
395.82080 212.266
399.79559 247.821
421.83258 644.858
439.84360 1717.05
472.28809 9868.13
473.29092 1954.63
527.61133 194.193
571.35663 3177.01
572.35919 651.483
581.33551 196.141
593.29871 208.489
611.35394 241.938
654.39484 256.727
672.40381 6387.78
673.40808 1942.81
674.41168 276.86
682.38770 886.715
683.39539 283.784
725.43121 1045.81
726.42981 390.81
743.44043 1878.94
744.43964 692.892
778.79785 208.213
END IONS

BEGIN IONS
TITLE=Spectrum113 scans: 1188,
PEPMASS=563.78528 1921.55762
CHARGE=2+
RTINSECONDS=1145
SCANS=1188
175.022 27.3725
190.131 61.2544
198.141 21.438
199.165 32.0735
205.012 26.5346
210.885 6.21567
221.904 8.47364
227.231 50.63
228.876 6.26501
239.145 15.0505
243.950 5.91354
253.089 4.90999
254.253 6.27397
255.194 11.5215
256.134 11.2177
262.211 12.4972
263.053 11.3522
269.171 18.4859
270.376 17.2756
275.155 4.38463
275.936 6.72981
278.121 43.417
281.190 28.423
283.222 18.5689
286.224 15.5567
287.099 16.5171
288.322 12.6599
292.160 4.95543
294.034 16.8445
295.186 9.17428
296.489 25.0277
300.292 5.92312
301.320 16.595
302.934 23.3275
304.203 31.4369
306.180 25.9211
307.316 13.1709
308.149 6.49716
310.185 6.63792
311.337 7.42577
316.293 7.98896
319.176 13.0776
320.213 6.38907
321.865 12.6408
323.070 18.0704
327.204 44.913
332.141 16.0736
335.210 43.2793
337.890 17.5195
339.034 28.9429
340.176 10.9945
341.092 34.4678
342.027 7.24282
343.167 3.63741
345.391 18.5125
347.209 9.07564
348.297 7.83202
349.081 14.2845
353.319 15.8224
356.703 13.7354
358.849 44.902
361.561 53.0074
362.531 24.3702
363.813 114.466
366.056 33.6771
367.210 47.0539
371.251 12.8658
373.304 28.9961
374.320 39.2884
379.119 22.5716
386.278 19.1202
387.932 13.2876
388.904 24.4082
391.273 75.9826
392.178 16.7416
394.416 3.31339
395.402 9.43412
400.283 11.4902
400.997 61.159
401.955 16.1868
403.945 20.1201
405.489 44.2527
406.285 34.0231
407.820 25.2382
408.890 53.6425
414.745 27.0662
416.102 38.1018
417.134 57.2908
418.086 9.91311
419.061 30.1659
420.033 17.227
420.825 17.9914
422.009 9.69032
423.335 19.3877
427.028 24.0568
430.255 82.1514
432.501 37.2394
433.228 44.7658
434.648 84.4588
436.049 85.232
437.057 95.3686
438.088 131.456
440.047 23.9205
444.121 55.5952
446.078 31.7595
447.180 65.22
448.216 91.5145
449.854 93.1257
450.856 71.3481
451.637 33.1059
452.937 57.5289
453.804 16.0208
455.639 20.6392
457.951 78.3652
458.945 31.5847
460.068 33.8691
461.051 30.6714
461.974 81.6783
463.498 78.7155
464.525 54.5006
465.273 37.9957
469.442 33.1145
470.403 9.702
471.268 15.6361
473.049 37.2313
474.990 467.461
476.017 259.962
476.820 175.066
477.964 89.8185
478.992 15.4115
482.021 32.1217
483.117 5.86297
484.233 32.7029
485.076 14.4876
486.893 49.2803
488.013 60.2454
489.807 111.09
490.649 42.4442
491.753 37.0925
492.619 115.559
493.391 30.204
494.745 12.7542
498.661 5.59525
499.306 8.24516
500.426 11.4867
501.446 70.6812
502.560 37.0279
503.517 148.379
504.818 99.1561
505.944 72.5531
507.146 44.2424
507.786 6.20429
509.015 9.43998
509.725 18.9212
511.107 208.752
513.471 71.0306
514.982 60.4673
515.923 78.2897
517.201 201.515
517.912 460.5
518.910 344.226
519.916 233.064
520.772 187.279
521.797 16.5677
522.604 59.6572
523.612 88.0363
524.381 43.1721
526.342 25.9746
527.559 114.657
529.113 55.8264
530.165 60.2388
531.495 138.962
532.839 135.205
533.897 249.801
534.749 44.0013
535.456 67.1073
536.420 51.2679
537.275 37.9892
538.657 5.06038
539.354 15.0708
540.686 86.9587
541.455 66.3565
542.999 80.1888
543.835 67.5394
544.571 138.149
545.197 250.688
545.925 796.188
546.878 452.693
547.959 83.5969
548.917 50.4826
549.724 44.6319
551.486 125.351
552.523 7.02568
554.022 182.913
554.962 2237.61
555.778 627.066
556.657 193.238
563.944 55.2295
564.896 32.1106
584.450 98.9285
588.718 19.4739
598.517 42.9507
601.849 67.7837
603.121 25.3566
607.276 25.1794
609.478 20.6114
611.409 34.2984
613.745 42.1143
629.424 14.1394
639.625 64.1948
641.857 14.8611
648.498 23.5006
651.382 40.9781
662.215 121.852
663.032 117.024
664.151 34.1835
665.593 35.4284
670.958 23.2756
674.689 32.0092
676.385 68.1894
677.285 12.1472
678.470 12.0139
681.107 18.9062
694.061 3.68505
702.052 26.104
706.191 16.7219
712.368 42.6094
717.441 31.6987
718.505 7.87425
720.295 23.7673
721.372 8.90547
722.258 8.84691
723.552 7.72134
740.757 23.6287
756.384 7.68614
772.561 3.21874
776.458 21.6553
779.910 41.1765
787.120 43.8182
795.415 50.5016
796.351 26.7759
800.491 32.9995
823.641 171.857
824.615 155.468
825.607 15.187
837.999 22.6474
840.605 12.8752
841.639 18.4706
883.539 40.296
884.449 10.6813
885.440 15.9273
898.180 4.7104
900.530 118.492
901.462 100.5
902.537 43.3864
922.516 17.3786
937.555 61.3294
938.492 87.3995
939.731 96.4997
940.522 9.48625
956.590 5.7596
962.402 8.65424
966.935 34.2343
976.660 11.3319
994.611 65.511
995.572 102.998
996.766 74.8234
1014.320 10.4519
1084.607 11.163
END IONS

BEGIN IONS
TITLE=Spectrum114 scans: 1189,
PEPMASS=385.75342 2328.57910
CHARGE=2+
RTINSECONDS=1145
SCANS=1189
95.171 2.60918
103.152 25.9182
111.132 6.87123
112.133 12.5633
113.015 14.0515
116.092 7.07578
117.582 16.1605
118.281 10.5186
119.038 23.5649
122.160 8.27411
123.112 33.9753
124.146 19.7302
124.972 8.23804
127.233 11.678
128.247 9.08742
129.013 32.6399
130.032 3.69662
131.045 18.4332
133.033 72.4588
135.317 9.26512
137.077 21.1541
142.080 40.0397
143.126 18.4866
145.008 47.7407
146.133 25.0375
147.084 128.193
149.919 22.7477
151.048 10.075
153.047 10.4152
154.111 4.66386
155.059 29.6801
156.974 25.9463
158.121 38.8714
159.995 47.4143
161.976 10.1885
163.122 14.5412
163.975 23.8403
165.040 44.4381
166.154 8.90434
167.127 16.5984
168.002 6.25487
169.159 12.1325
171.406 4.4935
172.517 8.6576
173.197 11.3034
175.085 198.621
177.035 111.572
178.030 16.81
178.914 7.58703
179.945 10.2755
182.884 5.75131
184.216 140.643
184.845 4.60385
186.172 19.6363
187.825 4.95383
189.073 72.2329
191.222 88.1223
192.077 59.7839
193.459 74.9313
194.105 13.4285
194.830 33.7285
195.995 7.24656
197.046 43.1903
197.985 13.1836
199.074 22.4275
200.091 37.9235
201.038 21.4022
202.030 200.883
203.025 93.5759
204.049 30.5868
205.179 44.9241
206.069 5.38675
207.118 46.7688
208.067 50.1061
209.125 4.68984
210.055 40.1211
210.896 8.90672
212.245 30.493
213.117 30.607
214.066 52.7117
215.164 33.364
215.967 18.8448
217.023 16.2325
218.188 35.0519
219.155 11.0723
219.865 6.91822
221.177 73.2241
222.120 25.3712
224.177 31.9391
225.016 37.5587
226.095 42.2499
227.118 92.7191
228.133 7.98487
229.045 18.7678
230.168 137.607
231.146 6.38773
232.301 42.1121
234.303 102.214
235.043 99.4822
236.111 7.01199
237.031 27.1296
239.162 122.17
240.118 173.789
241.092 64.1997
242.126 48.6961
243.162 102.233
244.217 35.0747
245.232 13.8824
246.889 37.1343
248.024 10.8536
248.978 36.3208
249.822 25.779
251.152 67.3061
252.182 51.0094
253.035 13.5674
254.241 39.8534
255.192 164.503
256.120 80.3939
257.197 148.391
258.102 197.735
259.115 253.312
260.036 74.9376
261.273 35.1938
262.394 52.0584
263.216 19.819
264.728 217.678
265.574 31.349
266.242 42.4249
267.042 37.5771
268.257 49.4731
269.116 158.992
270.164 158.598
271.125 53.0869
272.344 60.6391
273.135 104.917
274.210 75.7397
275.281 115.201
276.115 155.336
277.080 22.1297
277.944 59.7541
279.172 312.358
280.237 107.827
281.221 133.511
282.179 92.2353
283.221 131.629
284.198 55.1801
285.035 294.362
286.139 46.0415
286.864 38.4869
288.202 46.2603
288.998 55.9636
290.077 45.3623
290.977 88.9132
291.898 27.1452
292.910 37.0137
294.185 32.1092
295.034 129.466
296.165 299.697
297.148 247.316
297.995 211.159
299.111 168.587
300.214 75.5418
301.200 130.699
302.289 66.047
303.352 71.5316
305.030 78.3369
306.031 118.698
306.930 32.3554
308.221 106.226
309.261 83.1349
310.221 80.0197
311.039 165.647
312.067 138.917
313.055 293.248
314.027 353.799
315.017 347.552
316.057 86.9744
317.022 23.6065
318.371 352.4
319.208 89.5766
320.534 89.9816
322.001 341.025
323.040 171.866
324.042 255.062
325.054 277.242
326.096 283.7
327.088 403.213
328.080 236.255
329.172 237.068
330.158 176.273
331.130 105.918
332.178 17.894
333.545 41.7757
334.882 494.761
336.069 167.998
337.214 61.9762
338.341 135.937
339.102 1050.35
340.086 1264.76
341.016 1320.23
342.043 879.959
343.004 660.812
344.093 717.192
344.975 1116.28
345.959 181.151
347.310 120.061
348.040 38.6441
349.235 331.412
350.491 176.095
351.468 253.287
352.364 117.863
353.345 192.464
354.177 273.77
355.110 272.179
356.133 517.467
357.006 226.829
358.111 285.196
359.137 38.7687
360.294 158.773
361.230 133.953
362.175 43.42
363.150 479.58
364.066 235.215
364.891 218.727
365.842 205.305
367.205 2733.68
368.012 3966.6
369.026 1638.95
370.174 735.94
371.140 254.919
372.245 226.297
373.109 148.601
374.246 178.766
375.072 154.658
375.837 122.004
376.635 1035.35
377.457 810.398
378.270 10.2431
378.935 39.4053
379.700 56.7733
381.234 9.76891
383.136 37.606
385.101 340.072
386.006 519.801
386.843 163.803
388.062 11.9158
388.765 5.82854
390.110 24.2268
395.277 49.1453
401.260 14.658
402.433 78.7288
403.120 49.395
403.857 4.02724
405.071 34.3737
406.320 38.9331
420.980 13.9093
427.807 37.9015
432.179 40.1065
433.271 69.6922
440.908 8.10826
442.371 50.4868
445.652 12.67
446.376 13.0602
453.328 30.4103
463.346 17.1018
467.412 106.793
468.031 2.89036
469.415 12.9737
470.632 24.8626
480.255 36.4681
484.328 42.085
485.345 182.184
486.124 42.9349
487.123 37.6445
497.282 16.8156
499.281 14.8717
503.028 8.502
504.301 17.4106
515.326 112.059
516.292 52.5367
519.874 6.72216
523.303 9.05807
525.593 20.5866
526.259 16.7424
527.354 36.6621
528.179 25.9033
528.796 29.5431
534.009 6.3166
540.006 13.5352
554.826 6.04554
567.632 37.962
568.487 18.0309
569.392 26.1725
573.250 4.40047
575.746 6.30925
585.391 848.429
586.376 340.617
587.301 29.5709
588.303 13.7365
589.767 24.9727
595.224 38.6298
596.402 110.691
597.416 25.7532
604.476 8.15025
608.315 4.12435
610.476 22.1491
611.652 20.5726
612.520 24.6532
614.497 26.2591
617.927 16.4349
618.981 3.24353
619.697 25.7836
620.482 4.15546
628.487 65.0027
630.226 22.6593
634.585 9.81784
644.908 16.1537
648.037 18.3945
653.090 12.0167
654.481 59.7142
657.112 13.3048
658.932 16.4018
664.920 32.3024
666.573 17.5579
669.946 23.9036
707.529 26.2666
714.644 9.44641
728.595 8.54617
747.506 17.3493
END IONS

BEGIN IONS
TITLE=Spectrum115 scans: 1190,
PEPMASS=563.78528 1921.55762
CHARGE=2+
RTINSECONDS=1146
SCANS=1190
133.06018 383.427
149.02286 614.283
149.04506 249.513
177.10550 186.396
199.17993 369.075
214.09706 191.748
279.15912 554.757
318.79044 203.444
324.97183 283.336
564.29205 195.353
686.93665 234.143
804.65112 197.172
END IONS

BEGIN IONS
TITLE=Spectrum116 scans: 1194,
PEPMASS=412.75305 8428.56445
CHARGE=2+
RTINSECONDS=1149
SCANS=1194
125.206 12.0015
129.183 38.1153
137.286 19.8133
140.143 4.92367
143.184 4.40333
155.253 167.055
156.262 6.52045
159.163 10.4611
164.104 5.18709
170.054 7.08138
171.092 87.1259
173.876 11.4725
175.262 60.6941
176.173 26.7922
178.262 11.3237
178.942 6.86786
179.940 20.0395
181.229 15.3921
183.039 115.576
184.133 9.053
187.637 14.8329
189.020 44.933
190.672 51.2985
192.906 11.4415
194.215 33.3411
196.037 12.2776
197.008 8.46755
198.967 18.1853
201.089 43.4459
202.162 48.3714
203.910 20.8549
205.209 22.2297
206.081 52.6972
207.168 25.9745
208.064 18.1907
209.064 19.0925
210.086 22.3197
211.050 22.3307
212.239 91.1853
213.285 14.8411
215.986 35.5332
217.186 70.5483
218.181 28.9513
218.968 4.41149
222.173 91.6741
224.139 72.2044
225.749 6.724
226.437 40.2932
227.346 73.29
229.533 5.77469
230.959 5.8843
232.046 45.7552
233.172 8.93464
234.216 13.4234
235.348 23.8728
237.378 33.3297
239.171 55.7066
240.058 51.3744
241.144 27.613
243.232 10.278
244.196 3.32548
245.240 14.7275
246.249 37.1891
247.261 10.1857
250.213 29.9925
251.461 19.8673
253.125 45.2068
254.165 40.3205
255.276 41.2958
256.256 35.5598
258.195 71.4565
259.339 56.386
260.041 8.51745
261.064 39.9664
262.324 40.8434
263.066 9.28754
264.142 78.4486
265.192 10.0574
266.298 5.39378
267.150 40.8512
268.272 70.9206
269.253 70.4848
270.523 35.1405
271.294 47.7529
272.279 389.12
273.334 129.457
274.251 71.5441
275.062 22.2561
277.439 98.0267
278.202 14.7903
279.021 114.468
280.226 46.1492
281.071 47.5087
282.183 84.7114
283.124 93.2777
284.142 56.8937
285.018 126.633
286.502 238.81
287.422 49.9114
289.242 12.7335
290.201 21.2889
291.365 14.9745
292.051 7.91706
292.988 43.4013
294.722 80.3473
295.372 51.8361
296.318 220.677
297.219 76.1666
298.188 22.1635
299.447 90.9704
300.553 84.1933
301.263 1235.09
303.310 51.013
304.437 16.3147
305.185 14.2216
306.431 757.86
307.278 36.2327
308.355 30.8596
309.336 94.3343
310.347 120.189
311.245 172.58
312.613 314.252
313.318 228.844
314.173 40.9404
315.085 37.1462
316.491 22.2921
317.233 13.0841
318.056 23.9537
318.899 192.189
319.794 44.2055
320.817 125.104
321.943 198.64
322.911 648.376
323.943 290.515
325.318 1285.89
326.332 231.759
327.911 13836.3
328.776 773.201
329.566 20.0743
330.171 13.1862
330.902 10.8413
332.072 82.9167
332.987 82.931
334.225 52.9144
335.285 34.1243
336.338 94.6366
337.370 125.114
338.102 157.629
339.218 212.007
340.008 992.854
341.174 293.37
342.023 84.9442
343.028 99.9262
344.255 97.3951
345.099 22.9269
346.377 53.941
348.104 91.4404
349.239 118.775
350.033 236.078
350.894 627.152
351.964 261.6
353.270 1225.01
354.326 438.575
355.121 214.607
356.189 286.211
357.285 159.262
357.963 70.7066
359.174 50.5707
360.010 74.1069
360.718 75.7531
363.478 3427.56
364.432 349.962
365.387 115.904
366.084 1189.42
367.077 874.426
367.954 764.867
369.021 907.473
370.042 316.798
371.313 464.953
372.191 474.247
372.885 21.6574
373.992 34.9904
375.369 47.6498
376.552 140.98
377.455 373.375
378.335 25.4452
379.214 26.4718
380.869 171.359
382.209 283.044
383.053 446.324
383.990 104.868
385.176 441.012
386.077 247.843
387.015 59.3096
388.109 118.387
389.389 405.035
390.419 380.018
391.298 2661.85
391.966 920.232
393.048 119.717
394.310 1823.82
395.123 2736.56
395.956 796.462
397.133 640.694
398.136 393.971
398.957 93.4018
400.151 52.2952
400.926 47.8522
401.850 131.466
403.639 1447.46
404.435 658.551
405.404 70.2529
406.676 81.2228
409.988 36.7657
410.750 75.14
412.214 94.4566
413.127 189.291
413.989 41.1237
415.038 77.1621
422.285 43.4833
424.867 13.0874
426.198 12.8512
431.321 24.7911
432.146 20.3243
434.699 6.9392
438.828 18.8018
440.251 119.048
441.501 5.34161
445.384 10.3155
454.294 4.60431
458.827 4.85381
461.105 25.0977
465.200 17.4498
468.404 165.509
472.333 2302.82
473.257 610.572
474.137 59.4999
477.254 3.97102
481.491 78.2253
482.438 11.77
483.180 13.5208
485.015 94.0268
485.863 52.4353
486.477 43.6361
489.649 38.8731
495.161 26.2074
497.261 6.72383
503.657 14.7491
507.614 50.0557
509.957 7.68654
512.659 43.2325
522.748 17.1568
533.358 9.02822
535.285 89.0562
539.676 18.5759
541.366 21.4541
542.445 7.55152
549.200 30.0471
553.202 204.014
554.410 114.308
555.572 36.8977
561.382 5.06106
562.885 25.8289
564.239 7.55021
566.524 42.2249
567.706 7.2318
568.660 6.76162
570.240 22.9119
571.426 283.576
572.429 82.9357
573.517 19.5359
582.294 23.0258
583.443 16.9576
584.274 29.4543
591.404 29.3927
599.407 12.1312
601.043 16.0944
602.229 15.8007
610.187 15.039
611.570 90.4024
612.522 25.7251
622.967 11.3773
629.551 3.91658
637.429 29.4849
654.564 86.4915
682.523 72.0701
683.444 27.6225
684.404 22.6106
685.394 29.7985
693.445 68.5645
696.027 29.925
698.291 35.663
701.151 21.2929
708.398 54.0937
709.129 6.97103
711.606 31.255
712.384 7.14245
725.507 209.139
726.665 117.243
727.540 59.9592
735.551 8.23864
736.340 28.7221
752.750 18.7524
766.473 8.19329
768.450 35.0686
779.484 22.6902
782.549 14.4059
END IONS

BEGIN IONS
TITLE=Spectrum117 scans: 1195,
PEPMASS=412.75305 8428.56445
CHARGE=2+
RTINSECONDS=1149
SCANS=1195
130.08589 180.728
143.11839 256.525
149.02338 492.8
155.11783 1238.18
175.11824 440.759
183.11302 2285.48
211.10800 641.733
226.15497 1287.69
254.14862 347.09
255.14490 1204.47
272.17188 2991.99
273.17551 413.914
279.15585 492.426
284.17447 199.015
299.19131 383.643
301.14246 747.032
306.17947 1713.06
306.68265 228.335
310.68213 264.792
312.19244 1206.61
312.71475 736.616
319.68674 434.727
322.78775 299.24
325.22357 2210.06
326.22592 321.44
327.07571 226.822
327.70035 2290.82
328.20270 703.717
332.69293 293.987
341.69778 488.912
343.80334 241.828
363.21887 6214.28
363.72043 2349.67
364.22220 281.782
366.02475 329.239
385.25528 1021.66
385.77713 577.35
386.25818 238.47
386.78586 516.738
397.00485 754.968
402.77972 981.589
403.78793 424.577
411.85269 393.723
412.76523 540.924
413.26620 3422.97
414.27234 435.082
421.83011 279.378
439.84390 378.573
467.84073 444.122
472.28763 10642.8
473.29077 2317.37
474.29407 245.44
482.27597 507.745
571.35901 1376.31
611.35059 1075.61
612.35651 235.792
682.38757 4204.48
683.39032 1596.54
684.39258 264.4
725.43036 3465.99
726.43237 1258.79
735.41895 209.015
END IONS

BEGIN IONS
TITLE=Spectrum118 scans: 1199,
PEPMASS=384.58188 9862.18652
CHARGE=3+
RTINSECONDS=1152
SCANS=1199
112.137 10.2448
114.132 16.5121
116.132 23.8097
117.099 4.44399
118.255 10.3231
123.090 165.967
123.856 37.3254
125.012 14.2838
127.104 6.49316
128.209 7.10664
129.174 4.27236
130.110 15.1777
131.075 28.8821
133.226 61.9649
137.113 12.6452
141.138 21.337
142.098 8.87947
143.168 483.144
145.101 57.0452
147.046 16.3032
148.960 14.9775
151.411 42.0634
156.658 35.3016
158.183 55.9432
159.217 16.8618
163.082 4.10285
165.194 49.0802
167.134 21.3851
169.064 34.5105
171.139 25.1118
173.639 17.3737
175.240 660.489
177.190 29.279
180.079 3.23974
181.168 10.7873
182.126 46.1986
184.173 502.247
187.108 48.5624
190.009 11.9779
191.105 49.7806
193.260 585.763
194.158 30.4286
196.000 17.6992
198.021 10.3221
198.956 8.76385
200.040 20.0182
201.202 32.9885
202.077 519.612
203.096 56.7161
204.050 17.889
205.251 14.0506
207.026 65.4568
208.779 6.15053
212.191 25.3683
213.199 27.3752
213.938 20.924
215.058 91.4303
216.156 35.0639
217.153 23.1181
218.267 21.1531
219.128 34.5999
219.986 25.9636
221.104 83.2088
222.245 4.13559
223.043 47.1111
224.266 27.6443
225.337 31.746
226.063 24.5198
227.119 128.505
228.170 66.0247
229.279 23.4749
230.071 6.25842
232.845 58.1749
234.380 610.441
235.154 102.307
236.529 49.9188
237.369 5.66554
238.264 13.9204
239.516 47.1971
240.243 21.1766
241.192 207.176
242.092 5.1091
243.299 829.755
244.321 43.031
245.212 116.707
246.210 49.7328
246.854 69.1126
248.133 32.9195
250.268 22.1762
251.153 290.999
252.371 62.7885
253.257 45.5479
254.226 94.911
255.212 172.991
256.162 179.294
257.335 121.427
258.267 52.3399
259.227 98.3491
260.274 8.69489
261.398 31.3658
262.249 57.0805
263.159 44.4627
264.463 120.298
265.161 53.4167
266.340 46.0348
267.126 68.0812
268.123 81.1843
269.929 154.543
271.156 197.602
272.427 99.4227
273.219 66.7526
274.052 12.7949
275.085 11.932
276.274 9.03253
277.126 62.8979
278.039 83.1103
279.119 62.5096
280.265 37.7584
281.106 59.6119
282.262 44.8635
283.261 139.891
284.233 633.042
284.891 2280.88
286.082 114.245
287.024 10.9432
288.208 82.6162
289.232 34.7904
290.371 76.4881
291.405 116.899
292.213 46.6175
293.248 116.561
294.059 376.24
295.149 468.173
295.970 273.732
297.177 191.284
298.140 198.361
299.313 330.466
300.170 51.0754
301.157 90.7874
302.277 743.769
303.275 244.014
304.120 66.9019
304.825 99.0248
306.322 98.0352
307.316 23.521
308.235 90.6599
309.159 74.1999
310.060 108.83
311.178 346.348
312.294 208.352
313.210 155.581
314.478 164.338
315.230 138.25
316.133 47.4246
318.147 14658.3
319.055 269.453
320.094 232.882
321.050 131.285
322.031 264.854
323.255 259.316
324.117 237.879
325.125 299.048
326.703 759.149
327.864 206.201
329.175 302.248
330.400 41.3381
331.425 105.566
332.469 164.708
333.374 76.066
334.949 967.222
335.735 54.0501
337.107 99.4366
338.020 858.187
339.145 1412.02
340.108 926.925
341.083 905.817
341.991 355.607
343.047 713.907
344.088 1181.15
345.416 219.951
346.121 14.4327
347.104 74.8203
348.007 145.072
349.327 1134.72
350.532 85.4517
351.309 1261.62
351.926 1127.5
353.306 174.163
354.239 349.988
355.066 380.851
356.177 576.896
357.145 294.326
357.842 100.855
360.038 98.4867
361.175 551.786
362.196 362.659
363.248 338.807
364.305 482.18
366.016 3030.92
367.104 3476.71
368.029 1083.69
369.194 689.179
370.216 305.24
371.135 75.1996
372.133 73.8719
372.896 25.9625
374.954 834.617
375.981 1522.58
376.917 248.331
377.936 179.688
379.708 81.768
381.124 48.1744
381.868 29.7652
384.140 273.93
385.000 489.583
385.826 92.3109
398.668 60.0008
402.226 96.3315
403.441 27.6414
404.120 51.1294
406.327 142.891
408.828 35.5651
410.434 9.26697
418.244 32.2956
420.859 4.82357
421.967 8.65103
424.497 20.6735
425.782 61.7839
427.517 43.2369
429.137 11.0416
435.039 336.329
436.397 47.526
438.212 3.73965
439.212 10.7433
441.373 33.1836
442.370 26.1045
445.389 113.48
446.342 11.5372
447.361 34.6814
454.190 20.5149
455.694 70.3752
456.529 1084.3
457.514 232.467
458.332 27.6398
462.207 20.7989
463.326 8.69318
467.432 63.4705
468.511 6.87983
470.021 34.2218
473.148 12.9679
477.769 27.9643
484.352 17.6717
485.421 459.105
486.358 104.038
487.561 15.8928
488.447 17.9943
496.158 4.69453
498.728 16.2325
499.358 16.0798
506.555 453.73
507.401 68.4211
508.943 33.911
510.740 64.4347
515.440 131.379
519.841 33.7263
521.057 49.21
528.400 101.53
529.437 52.7807
530.267 32.6484
536.834 43.1889
537.778 13.0594
541.482 52.1174
542.339 22.117
547.268 30.0697
552.091 28.5708
553.324 9.56976
555.742 6.0692
556.449 8.53072
565.445 29.6075
567.443 20.7159
568.378 35.2799
574.207 43.1388
574.824 40.8962
575.731 5.47543
585.320 2023.39
586.393 472.141
587.334 20.6485
588.381 33.9779
589.118 12.2983
593.373 7.98999
596.456 34.2101
600.467 36.1439
607.639 3.87897
610.995 6.33625
619.380 10.044
627.568 29.2893
628.498 76.9074
639.935 11.7681
641.081 10.2201
643.848 19.2619
654.379 28.5884
655.125 41.261
656.529 20.5438
664.354 43.8748
667.615 17.9466
668.526 40.9474
672.831 9.99595
683.598 8.29553
685.544 425.041
686.444 168.065
687.398 23.4942
696.559 64.4162
698.028 11.2136
706.406 17.7402
707.757 12.8614
708.651 87.9336
710.047 13.9356
713.831 12.076
736.504 42.312
END IONS

BEGIN IONS
TITLE=Spectrum119 scans: 1200,
PEPMASS=384.58188 9862.18652
CHARGE=3+
RTINSECONDS=1153
SCANS=1200
102.09099 396.52
103.03854 196.38
123.11684 1212.23
124.11818 184.314
143.09401 1740.76
143.59544 258.389
184.13319 345.09
184.16966 211.891
193.13843 1524.96
193.63931 306.818
202.10735 733.322
234.17838 571.538
243.14674 1220.07
243.64749 269.097
245.15062 293.549
264.87033 264.657
284.18481 1140.44
284.51727 1733.44
284.68301 1141.39
284.85196 1089.09
285.18488 754.055
293.18787 264.336
299.19336 250.922
302.19604 693.164
317.88031 11989.6
318.21457 6631.37
318.54929 1855.44
318.88651 293.754
319.80441 205.708
326.55139 445
334.72784 904.074
335.22977 445.163
340.89658 690.882
345.24026 299.315
346.24191 189.919
351.21899 2157.08
351.55212 968.433
351.88583 679.929
365.89459 275.104
383.22565 278.268
383.83502 630.554
384.16251 216.699
384.20505 307.554
384.27377 1563.69
384.58194 9341.92
384.77103 6777.9
384.91498 6015.56
385.18198 357.034
385.20914 591.143
385.24988 3720.08
385.28171 1960.14
385.58563 418.519
385.77499 875.744
402.96069 721.571
403.96463 551.934
406.25540 464.848
421.83325 623.464
429.08957 966.311
434.78253 471.951
437.83881 198.905
439.84241 812.453
445.63638 2112.69
456.30182 1412.49
456.80515 481.06
457.30377 200.873
485.28748 593.285
506.31192 737.24
506.81149 391.554
585.37421 1840.24
586.37665 707.069
685.39282 731.452
845.94055 217.516
854.22180 200.67
END IONS

BEGIN IONS
TITLE=Spectrum120 scans: 1202,
PEPMASS=425.77478 3514.62061
CHARGE=2+
RTINSECONDS=1154
SCANS=1202
112.067 7.97534
123.198 52.6656
124.181 9.66297
127.208 7.69251
137.203 5.38703
139.086 7.90154
141.957 9.62926
143.185 4.44812
144.111 26.5045
145.037 85.2136
147.065 14.7158
148.241 10.8928
148.899 24.1591
150.106 43.9596
151.188 15.8884
154.235 22.2272
155.180 11.399
156.911 6.71373
162.113 20.8885
165.254 4.28817
168.976 6.70628
169.990 31.9485
171.182 14.5555
172.094 17.1228
173.201 17.8504
175.278 24.8902
179.032 7.1268
184.186 142.607
185.080 16.1252
188.182 6.74178
191.085 11.982
192.981 10.6284
194.004 3.83069
197.064 62.0687
197.997 25.8454
198.983 4.20531
200.935 7.9647
202.079 142.81
202.982 47.7306
204.071 39.7549
204.997 22.3698
206.045 42.5441
210.007 18.1679
212.036 11.8909
213.142 32.7431
214.410 16.4152
215.166 5.95736
219.042 10.1125
220.272 14.3096
225.078 43.4938
225.924 69.6414
227.225 25.4452
228.160 30.1925
231.304 31.4952
232.091 12.0149
233.350 20.7156
234.065 33.1398
235.172 10.8937
237.008 18.2888
238.073 6.39151
238.922 6.68695
240.138 4.99939
241.288 4.93543
243.334 76.291
246.103 19.1963
247.268 7.39344
248.159 30.3233
251.176 59.4501
253.153 29.2363
254.267 53.957
255.232 19.6634
256.106 19.997
258.114 36.7279
258.999 15.6553
259.622 12.5873
261.050 16.9739
263.122 9.31381
264.691 158.092
265.556 19.632
266.191 27.7957
266.874 10.8062
268.115 10.9133
269.165 23.354
270.656 27.2234
272.435 58.4852
273.172 31.988
274.313 36.8466
274.928 30.7502
276.101 23.4602
277.118 31.8051
278.074 91.9197
279.178 86.2374
280.274 31.2343
281.143 48.1542
282.210 87.6696
283.080 37.5099
284.821 1401.67
285.772 84.5999
287.083 6.45114
288.117 36.6638
289.090 18.8629
290.058 53.0073
290.789 52.097
291.945 14.4113
293.210 50.8767
294.389 66.5782
295.165 95.3733
296.182 109.093
297.189 65.1532
297.958 85.9964
299.068 158.2
300.058 57.1291
301.288 24.4993
302.276 62.7325
303.362 109.19
304.404 135.432
305.243 15.2346
306.026 77.4588
307.880 230.861
309.015 141.444
310.430 136.851
311.245 150.17
312.208 73.9241
313.080 81.6929
313.795 5.10847
314.491 27.8309
315.210 28.9581
316.092 29.4636
317.305 38.5299
318.087 187.755
319.193 190.523
320.251 54.6275
321.063 133.432
322.120 95.3353
323.206 145.441
324.266 142.227
325.509 361.389
326.330 225.01
327.143 103.041
328.156 30.2316
329.092 54.8888
330.145 19.9642
331.214 35.2493
331.908 81.8282
333.048 77.0336
333.990 54.5908
334.903 747.429
335.917 111.362
336.930 294.753
338.092 240.074
338.972 193.596
339.838 111.886
341.004 132.192
341.787 25.4126
343.121 70.4875
344.324 3.66271
345.265 138.511
346.386 70.5905
347.197 60.2164
348.659 48.3732
349.594 69.1004
350.540 18.3234
351.205 107.946
352.131 188.753
353.060 321.469
354.030 255.401
354.979 121.747
355.866 18.5409
356.967 13.528
358.451 62.5474
359.552 84.9254
361.244 124.863
362.402 197.592
363.137 68.4014
363.942 227.091
364.985 326.894
366.053 275.395
367.154 218.4
368.143 257.865
369.121 300.462
369.963 42.2662
371.082 100.515
372.598 58.6071
375.612 107.233
376.421 80.4027
377.135 26.8752
378.255 102.304
379.218 1077.97
379.952 1467.75
381.048 1025.34
382.001 484.271
383.067 482.476
384.887 4365.41
385.796 419.238
386.580 90.337
387.829 114.988
389.447 728.129
390.298 189.306
391.071 112.891
392.275 10.0116
393.198 159.782
394.124 175.691
395.022 369.848
396.118 159.431
397.078 552.194
397.917 486.703
398.847 213.642
399.536 23.5446
400.445 85.8485
401.197 3.80084
402.450 454.971
403.481 450.159
404.755 494.622
405.700 385.641
407.207 1536.27
407.980 2296.74
408.936 1965.39
409.940 283.841
410.992 1169.76
411.780 364.735
413.003 224.559
413.712 62.4986
414.410 81.4777
415.297 316.819
416.275 510.277
416.954 1174.71
417.771 256.891
418.432 148.889
419.299 122.921
420.568 17.3646
423.055 18.0546
425.231 170.36
425.950 251.589
426.946 130.557
429.185 22.8552
432.732 41.7733
438.985 4.6891
442.287 10.1992
443.992 72.7752
444.661 21.4579
449.229 25.3229
453.275 34.688
454.091 9.68896
455.293 42.4972
457.291 16.9313
466.483 42.7249
467.298 20.2001
468.309 4.08699
469.347 21.122
481.332 116.914
485.403 176.994
486.442 43.878
487.356 13.0076
488.285 30.6869
490.336 19.1952
496.357 32.2314
498.284 20.599
502.100 28.5236
506.004 10.7715
510.191 18.4777
511.381 54.7693
519.240 19.8761
520.008 31.9076
523.473 11.97
525.053 8.51515
526.181 17.9459
528.409 96.7513
529.095 3.98102
531.055 12.7849
544.131 22.9326
550.171 25.3488
551.456 30.2719
554.417 18.2605
557.238 37.4644
559.930 25.8853
561.106 7.84457
563.467 38.5526
565.144 15.3711
567.395 227.943
568.431 83.6315
569.223 30.0695
574.296 9.79056
576.443 53.795
584.435 31.9486
585.645 55.5941
586.877 61.5591
590.507 20.8705
591.370 27.7853
594.765 9.43147
597.470 27.8134
607.290 16.0313
609.527 4.85393
611.452 36.3745
612.824 25.2878
622.324 23.8355
625.252 12.1095
629.508 6.68451
633.553 20.3929
634.365 34.7683
638.296 24.7914
646.441 14.2544
650.270 14.6768
668.512 34.3085
679.596 6.38215
681.192 7.72577
683.744 14.2068
685.462 153
686.534 62.3574
687.520 14.7762
688.241 9.19375
691.473 3.89581
696.612 34.2441
698.094 28.7325
710.548 8.46282
720.128 25.5394
720.798 6.82739
722.424 36.0481
723.362 23.9593
726.049 3.05417
728.559 141.824
729.491 82.5677
730.606 26.8849
735.229 24.3133
780.357 29.957
808.757 6.48514
END IONS

BEGIN IONS
TITLE=Spectrum121 scans: 1203,
PEPMASS=425.77478 3514.62061
CHARGE=2+
RTINSECONDS=1155
SCANS=1203
102.09111 547.155
123.11673 920.474
149.02393 460.856
179.33057 204.844
184.13287 636.905
184.63599 249.583
202.10794 735.784
225.17076 196.704
264.66873 545.443
279.15878 493.292
284.18500 875.087
284.68335 3975.33
285.18463 1447.93
290.81348 208.364
291.80380 420.673
297.69189 416.508
302.19571 483.279
304.19727 244.084
307.79843 646.237
318.79065 834.863
324.21674 323.836
325.81061 737.638
334.81335 223.674
336.80319 409.386
338.80551 320.083
345.23392 189.511
352.82883 321.027
384.73560 6180.48
385.23688 2712.31
385.73853 711.403
397.74438 296.362
402.69861 255.858
402.77942 194.327
410.96640 411.156
424.30603 2144.08
424.77350 263.647
425.01855 325.168
425.30869 956.839
425.77435 13026.9
426.27655 7474.08
426.77832 2048.45
426.99792 837.556
439.84882 207.263
485.28366 418.24
528.32617 407.137
567.36060 328.385
685.38940 253.604
728.43335 672.413
729.43372 258.596
830.41321 202.039
END IONS

BEGIN IONS
TITLE=Spectrum122 scans: 1205,
PEPMASS=564.27747 12529.75586
CHARGE=2+
RTINSECONDS=1156
SCANS=1205
173.128 61.4561
179.164 14.2814
184.112 15.4012
190.095 79.8741
191.168 10.5588
199.088 74.8667
200.067 21.343
205.011 7.23032
215.322 15.9285
217.032 30.9158
222.124 33.0729
225.156 14.1022
226.170 9.47916
227.173 188.39
228.060 21.8381
238.954 44.5404
244.213 7.78371
247.523 9.7223
253.316 10.4348
255.130 4.69477
259.168 23.3431
269.046 14.4636
270.033 48.2527
272.103 10.9499
275.013 13.8819
278.146 9.79358
283.173 15.9652
285.530 13.7408
287.261 124.064
288.233 102.343
289.121 8.16752
292.975 5.10181
295.277 29.5026
296.917 9.39757
298.257 13.085
302.236 11.3304
303.188 21.3151
304.461 19.5436
305.287 331.321
306.287 40.1007
311.961 3.71174
316.258 22.8935
320.162 21.8511
321.282 31.2202
322.501 15.7125
324.255 12.2939
327.052 55.2536
328.240 37.1868
330.992 16.9107
334.920 37.4927
339.254 28.212
341.163 35.8604
342.001 15.4092
343.155 4.68541
344.208 24.6899
345.185 13.6491
348.199 46.0238
351.017 4.61933
352.415 37.9472
355.318 4.73352
356.382 12.0227
360.107 36.5052
362.108 6.65456
363.986 4.95905
365.159 14.3964
370.280 30.2425
371.386 5.95327
373.241 18.8044
374.229 4.92142
375.772 5.84921
377.239 12.1677
378.109 41.7994
379.164 14.0795
380.058 28.0142
385.177 31.377
390.047 46.8287
391.162 33.7024
392.130 73.3671
392.807 22.7929
394.071 22.8317
396.104 20.2667
397.229 47.1892
401.272 73.5099
401.996 42.9973
403.038 27.5407
403.952 8.90628
406.142 138.664
406.991 4.51905
408.259 6.42535
409.433 22.7324
410.098 17.0692
411.928 4.12995
413.347 27.1625
414.214 17.7744
415.474 49.5963
416.092 27.6979
416.924 74.6557
417.890 55.4
419.042 54.7739
420.036 42.4175
420.967 80.754
421.825 19.5187
422.849 8.45956
424.097 9.77067
428.329 32.9486
429.396 15.9126
430.833 9.48422
432.951 90.2725
434.135 154.129
435.086 79.6719
435.938 55.8878
437.121 73.097
438.302 65.2405
439.927 46.5041
440.843 20.902
446.029 75.3241
446.687 7.26145
447.398 112.861
448.407 62.0851
450.033 68.2311
450.905 108.744
452.222 350.785
453.408 95.7336
457.589 14.9286
459.006 15.6447
459.920 34.9995
460.693 30.2027
462.035 43.6945
462.859 12.664
464.395 34.1352
465.287 509.026
466.270 94.9963
467.472 75.3486
470.050 143.144
470.886 11.1456
471.800 55.4072
473.122 89.0723
473.907 143.199
474.816 209.344
475.964 213.308
476.899 169.57
478.032 30.5017
478.940 70.7268
479.824 77.6851
480.710 100.032
481.872 46.905
483.315 72.2727
485.299 249.558
486.188 33.3678
487.024 21.8513
488.055 41.786
489.079 48.8939
489.856 109.496
490.740 165.036
491.914 92.2703
492.749 89.5991
493.946 15.3593
494.744 6.55258
496.271 17.6429
496.983 81.0459
497.878 94.0863
498.900 124.276
500.041 35.9395
501.224 10.9239
502.010 63.2607
503.148 163.333
504.160 145.11
505.207 70.3197
506.027 14.3313
507.097 84.1377
507.956 46.0892
509.184 4.14245
510.474 10.2563
511.497 67.4881
512.322 34.1065
513.392 28.8141
514.185 33.2184
515.534 73.9601
516.597 77.2904
517.891 658.357
518.816 553.147
519.875 234.807
520.552 122.077
521.332 92.7132
521.932 14.0636
522.788 204.638
523.834 37.8062
524.812 195.001
526.830 66.1109
527.877 99.5594
529.165 88.6383
530.016 24.6671
531.876 42.0005
533.109 313.155
534.287 160.032
535.682 225.272
536.666 207.51
537.342 23.8715
538.121 27.3048
538.778 65.3913
540.472 246.803
541.490 231.94
542.402 121.727
543.333 256.852
544.535 69.4933
545.912 1044.33
546.814 1564.51
547.723 144.021
548.566 154.381
549.249 137.497
549.966 170.276
551.186 238.239
552.301 202.897
552.904 72.4457
555.060 1990.44
555.851 2437.29
556.800 131.24
559.517 6.18721
563.796 26.1921
564.672 113.01
566.681 44.7826
567.630 11.8822
570.870 33.5366
576.285 39.2925
580.361 10.9464
581.674 33.2007
585.196 24.899
589.370 34.4918
590.627 7.55412
591.419 42.1853
596.160 9.70899
598.276 24.5344
599.550 54.483
605.374 149.225
607.790 24.499
613.363 16.1398
614.917 54.0042
624.274 6.93958
625.553 93.9513
628.317 17.7559
637.425 15.6425
640.086 101.89
644.177 10.668
645.587 49.3966
646.318 100.541
647.415 88.6427
648.773 25.6701
650.630 71.5504
660.252 5.14149
662.286 26.4073
663.326 450.441
664.228 159.089
676.402 280.083
677.486 158.587
678.406 74.233
679.537 26.2595
682.031 26.6894
684.281 15.1439
692.690 90.3879
698.499 17.1328
702.360 5.319
703.394 35.3289
704.423 18.1696
712.349 9.18041
723.685 83.8607
726.441 17.6063
738.292 29.3916
741.440 16.575
756.362 18.0876
764.453 20.097
768.526 8.5477
778.521 24.0624
784.455 15.711
790.458 19.2638
795.887 22.3718
799.493 50.7174
800.393 88.1255
801.334 42.2696
805.601 19.9909
806.444 15.0921
807.650 9.58662
808.957 8.63283
811.517 27.1733
814.284 15.3547
816.544 22.5492
823.541 684.922
824.571 305.437
825.599 205.088
831.465 3.2589
841.578 41.9695
847.449 23.1136
850.127 13.5715
862.506 15.4112
866.550 26.8438
882.459 8.8762
883.465 183.475
884.526 192.102
885.442 114.003
886.284 6.05728
890.399 6.65973
900.632 57.484
901.415 923.081
902.410 223.174
903.569 95.6518
910.132 26.113
911.690 30.1689
920.565 24.5119
925.528 20.8408
937.523 79.3904
938.471 349.921
939.578 163.013
945.698 5.35004
954.628 13.3328
957.392 26.1688
963.526 15.4626
972.486 4.99705
973.658 13.3942
977.771 44.2516
978.428 29.486
979.771 31.9488
980.463 22.7416
982.961 11.2755
995.552 605.384
996.532 430.62
997.545 140.489
998.450 8.46877
1000.864 37.2147
1002.553 14.7273
1014.492 15.9538
1015.533 18.9934
1024.543 14.8595
END IONS

BEGIN IONS
TITLE=Spectrum123 scans: 1206,
PEPMASS=564.27747 12529.75586
CHARGE=2+
RTINSECONDS=1157
SCANS=1206
110.07128 193.125
120.08106 182.964
133.06088 1990.86
149.02310 749.872
149.04506 183.785
173.05577 719.328
190.08206 363.477
193.96791 179.816
199.18082 2074.94
200.18492 317.305
227.17624 329.345
239.11362 259.152
262.52084 184.302
279.15958 696.594
305.11057 380.222
318.79028 218.405
324.97241 292.957
350.65964 199.164
437.29263 278.353
465.28134 589.386
628.23523 322.52
645.26129 378.233
646.24280 265.684
663.27484 614.389
676.38165 234.398
712.30353 260.643
823.46143 287.426
884.34772 397.811
901.38177 307.63
938.46729 213.614
995.49707 281.021
END IONS

BEGIN IONS
TITLE=Spectrum124 scans: 1208,
PEPMASS=448.21393 24451.05469
CHARGE=2+
RTINSECONDS=1158
SCANS=1208
130.111 9.87901
131.092 9.01711
132.130 3.59452
133.102 4.99911
137.218 9.25152
141.162 5.9021
149.965 7.99992
151.166 3.68531
156.087 16.0487
157.151 28.6926
158.241 21.4447
159.994 17.2083
162.192 7.68522
163.143 60.2806
167.196 14.4852
169.019 10.7344
169.994 6.12057
171.101 62.074
172.099 4.24488
175.144 116.949
176.270 20.1025
176.937 5.78201
179.093 5.13574
182.303 11.607
183.180 4.68096
184.096 11.2655
185.232 14.2837
187.215 26.1338
188.921 25.9849
195.063 44.9353
200.125 31.2978
201.118 34.029
201.977 4.90954
203.377 27.9297
204.282 26.4722
204.976 25.1723
208.236 8.87506
209.064 37.8784
209.972 32.3763
211.253 31.92
212.141 29.4646
213.124 12.6054
214.248 9.169
216.155 7.14536
219.074 24.5929
221.023 31.852
223.110 6.75617
224.186 23.2677
225.119 22.042
226.122 103.773
227.120 27.3606
228.284 7.53344
230.220 28.8371
231.151 16.9661
232.079 14.9324
233.097 11.8547
234.117 8.77701
235.159 8.44831
237.099 9.96789
239.436 7.93243
241.278 10.6456
242.033 25.8017
243.459 30.3756
244.393 9.17394
245.866 53.0887
246.927 21.1493
248.294 23.9299
249.163 57.4322
250.237 33.3005
252.992 30.0475
254.384 10.4473
255.596 18.5578
257.067 5.44183
258.123 39.7388
259.024 5.97376
261.274 12.7861
262.496 22.2685
263.313 48.2696
265.113 3.35674
267.259 19.9289
270.258 33.2287
271.254 48.3223
272.256 874.562
273.327 93.811
274.223 80.4341
275.121 34.3033
276.338 22.1357
278.044 15.8746
279.290 58.5236
280.158 75.6919
280.873 17.7753
282.108 4.33439
283.192 3.79606
284.197 76.1284
285.142 7.64096
286.151 2.91314
287.215 12.8551
288.195 64.0295
289.196 69.6224
290.132 87.3001
291.134 23.3703
292.244 57.0287
292.978 40.8883
293.953 8.19849
295.203 34.6001
296.296 34.2922
297.162 45.01
298.298 74.7087
299.821 30.2455
300.609 50.4373
301.307 32.9117
302.226 95.9047
303.263 68.69
304.249 84.4509
305.119 42.8395
306.468 74.2908
307.381 148.362
308.283 7.29344
310.995 82.702
312.257 44.5212
312.921 6.28177
314.028 102.669
314.924 59.757
316.270 63.9037
317.134 192.337
318.098 73.8117
319.027 298.659
320.014 437.186
321.122 210.863
322.132 26.0044
323.283 72.2888
324.350 27.3542
325.374 28.6999
326.444 267.821
327.400 68.2101
328.174 53.2169
329.477 64.1031
330.258 104.593
331.296 278.005
332.183 102.629
333.020 268.79
334.126 106.135
335.041 189.891
336.172 67.6483
337.151 103.293
338.068 23.4683
339.005 19.0458
341.348 3061.1
342.338 371.002
343.127 614.869
344.107 768.555
345.080 534.175
345.996 253.415
347.169 292.071
348.414 163.742
349.341 109.121
350.341 74.456
351.292 34.9505
352.246 70.1772
353.601 166.843
354.599 345.76
355.270 216.817
356.245 38.995
356.974 10.0693
358.072 366.18
359.057 241.103
360.072 388.467
361.098 438.592
361.946 411.604
363.178 1249.42
364.025 663.467
364.978 315.35
365.959 21.3285
367.429 153.174
368.278 154.971
369.376 144.629
370.267 114.708
371.424 54.6637
372.315 148.273
373.109 26.8948
374.070 285.829
375.062 267.087
376.014 343.813
376.948 215.923
377.783 105.692
378.729 27.7849
379.499 142.35
381.007 319.383
381.984 119.821
383.402 246.208
384.290 111.06
385.322 602.368
386.234 163.564
387.247 297.497
388.381 392.468
389.521 1880.23
390.428 509.907
391.288 123.262
392.206 179.624
393.060 161.961
394.170 99.7819
395.294 611.561
396.473 400.688
397.311 251.476
398.418 112.327
399.339 182.296
400.292 139.703
401.197 167.324
402.086 1293.4
403.024 1905.09
404.057 1331.89
404.989 1139.68
405.842 521.836
406.931 244.685
407.962 465.923
409.087 353.269
410.013 212.071
411.484 7359.1
412.292 1174.78
412.919 1022.38
414.130 45.3698
414.906 24.7406
415.845 266.261
417.645 2944.02
418.467 2470.73
419.479 481.749
420.293 248.51
421.081 219.064
421.977 138.164
423.048 130.741
424.679 1402.65
426.414 30909.2
427.380 6406.75
428.475 358.806
429.177 263.775
430.252 1961.76
431.048 3665.15
432.146 10229
433.369 11654.9
434.250 1934.05
434.858 1157.34
435.953 110.398
436.730 140.878
437.338 119.2
439.627 14041.8
440.449 4869.85
441.352 312.472
442.320 255.618
443.125 33.4874
444.182 32.1236
445.005 68.2683
447.046 29.1506
447.859 5.33621
448.506 294.781
449.292 74.4084
449.983 17.1198
452.064 6.68674
454.759 34.8892
455.462 65.7409
456.316 47.2605
457.068 25.9435
458.179 11.3892
461.850 40.3335
465.613 58.1256
466.298 35.0482
467.203 18.1662
468.518 20.25
470.454 64.0665
472.262 194.139
477.363 21.3971
478.731 39.3855
479.438 5.01194
480.514 22.3232
481.308 20.0236
482.261 13.1701
484.187 34.1646
485.022 62.5069
496.462 44.9412
497.287 7.91118
498.296 17.3329
503.785 20.5896
505.599 83.2589
506.339 57.732
507.690 26.7705
508.340 15.3529
515.158 2.8428
516.965 56.7673
519.536 5.96335
521.087 62.7534
523.508 35.7349
525.099 25.1426
526.592 16.8731
528.349 20.2359
530.156 4.87098
531.376 29.7263
535.023 4.91854
536.440 4.91872
537.108 54.2
540.794 20.9383
543.151 15.2997
544.196 8.77472
546.178 22.8954
550.160 60.3161
551.317 51.5197
552.314 23.2157
553.261 19.3466
557.264 4.57494
558.771 4.03668
562.408 14.6504
563.210 71.1997
566.055 111.735
566.763 22.3748
570.503 18.9267
571.341 12.8278
576.708 48.1932
578.387 8.58811
579.624 31.0117
580.238 27.7568
581.341 52.5784
582.021 6.8232
583.297 5.01556
585.435 22.7888
587.499 19.3538
589.417 35.2108
591.901 5.60198
593.662 60.211
594.285 24.415
595.457 21.6137
596.393 9.82604
597.286 76.8295
599.174 14.1606
601.090 11.2065
607.382 25.8743
608.234 12.5831
609.106 40.8465
611.396 14.3476
612.724 53.0771
616.350 25.628
621.361 18.638
622.382 11.8793
624.303 422.264
625.310 288.358
626.511 77.1376
627.421 52.7184
629.072 35.9768
633.352 23.1351
638.986 67.1989
647.027 23.533
649.990 19.245
651.321 14.3937
654.609 7.9678
655.386 4.68135
658.372 4.6079
663.331 10.9141
665.555 16.337
668.583 10.4799
672.234 6.38806
675.146 19.8746
681.326 5.12054
690.500 36.8476
696.668 18.5815
698.089 32.6861
708.878 13.6684
711.423 8.55223
722.547 8.19764
725.341 26.3363
726.533 8.46514
730.127 15.038
734.689 4.22941
737.697 15.5414
743.360 18.532
746.421 11.4376
749.292 15.4504
751.837 62.9137
764.386 48.4419
784.083 11.0692
789.612 32.1798
801.613 14.6267
818.401 33.6068
827.174 8.28766
827.941 7.67974
841.982 6.73641
856.637 14.7253
END IONS

BEGIN IONS
TITLE=Spectrum125 scans: 1209,
PEPMASS=434.77997 20561.17383
CHARGE=2+
RTINSECONDS=1158
SCANS=1209
123.105 33.4131
124.168 6.59081
128.132 26.8293
134.909 3.07568
143.830 4.73888
145.066 106.555
147.823 6.53641
148.944 6.23036
151.205 9.24869
160.159 27.3666
161.108 16.4761
162.048 53.1255
162.661 11.9204
164.006 12.8844
167.254 7.92293
170.176 15.3232
171.084 28.2515
172.004 32.8684
173.087 52.2602
175.217 9.83321
184.346 129.004
186.300 3.72263
189.076 20.9605
191.053 11.4639
193.216 43.4879
193.965 13.5112
195.111 7.97197
197.092 16.5851
199.257 40.5679
202.045 1378.19
203.160 81.0279
204.170 84.2689
205.681 18.0951
208.940 179.137
210.084 35.8058
210.893 403.033
211.838 7.25087
213.010 111.917
218.152 16.7494
218.789 2.64822
220.088 44.5521
221.025 26.3334
227.038 12.7265
228.115 63.5992
229.260 18.8927
230.178 43.9153
231.124 20.9134
232.031 17.9262
233.077 26.5826
234.398 655.543
235.713 67.7672
238.170 33.8414
243.367 154.82
244.185 29.5855
246.345 4.80092
249.116 48.2627
249.875 10.9105
251.288 11.1428
252.106 17.5664
253.031 4.71155
255.157 16.8631
256.149 42.1937
257.211 52.2317
259.102 52.6349
261.122 36.391
262.035 23.449
263.191 24.4538
264.225 4.94389
264.919 12.873
266.369 4.05936
268.065 23.5859
269.139 23.9174
270.455 3.62358
271.770 15.1219
272.453 39.955
273.209 24.2955
274.154 56.8708
274.927 16.8645
276.209 34.574
277.165 8.2004
278.132 16.7486
278.972 17.2154
281.186 14.1824
282.204 16.8328
283.061 65.2859
284.405 962.389
285.207 206.731
286.152 14.137
287.259 57.463
288.106 35.4611
289.081 69.5313
290.106 109.105
290.817 22.0416
292.204 50.8307
293.219 117.289
294.232 37.3935
295.071 14.6441
297.076 36.9922
297.935 16.1876
299.055 17.294
300.174 63.4546
301.107 84.458
302.218 128.64
303.198 84.9053
304.285 152.478
305.051 154.576
306.044 897.015
306.964 147.841
308.082 54.7734
309.047 62.9976
310.663 24.9102
311.302 23.0645
313.110 23.433
313.917 99.0006
314.860 326.619
316.008 67.8682
317.007 235.892
318.065 109.935
318.928 462.946
319.996 149.411
321.004 595.171
322.033 224.52
322.964 1678.38
323.975 365.113
324.971 431.712
326.052 108.85
327.163 247.339
328.109 142.035
328.929 48.3057
329.880 34.2342
331.089 76.8578
332.089 59.8255
333.113 190.329
334.943 7608.07
335.998 608.519
337.142 41.8021
338.122 7.55917
340.113 94.8075
340.885 5.11277
342.116 99.0791
343.223 87.7937
344.008 402.694
345.143 481.593
346.033 737.431
347.036 277.347
347.900 388.616
348.940 496.239
349.963 144.56
351.253 8.51652
352.223 22.1229
353.239 46.9708
354.225 95.8711
355.308 6.08907
356.374 56.788
357.001 35.9741
358.151 85.7869
359.203 105.165
360.128 317.985
361.229 248.456
362.228 364.009
363.127 180.841
363.961 169.549
364.964 279.636
366.198 13.6019
367.616 75.6687
368.672 75.1092
370.228 66.584
371.819 216.473
373.159 148.887
374.046 200.264
375.051 147.313
376.083 331.144
376.992 174.759
378.314 161.295
379.026 80.9974
380.068 29.2956
381.051 45.6568
383.276 53.6685
384.952 1520.37
385.926 140.068
387.112 88.175
388.044 1297.1
389.026 1215.31
389.946 981.287
390.983 708.813
391.886 777.222
393.116 445.621
394.050 331.587
394.889 164.985
396.047 3.63028
397.425 313.28
398.311 171.525
399.016 129.656
399.905 89.5675
400.626 26.0555
401.274 4.5053
402.272 164.521
403.355 283.671
404.213 353.167
405.128 389.652
406.076 270.983
407.193 260.563
407.938 170.401
409.212 125.349
410.962 312.631
411.653 599.802
412.364 1151.06
413.669 347.395
414.494 267.594
416.127 1117.84
417.077 1981.68
418.079 556.409
419.386 282.334
420.127 285.949
420.797 114.083
422.054 43.841
423.264 194.488
424.168 153.822
425.109 1473.28
425.770 842.406
426.384 663.669
427.599 15.5486
428.278 96.5302
429.747 23.248
432.032 13.2808
434.082 210.129
435.002 143.059
435.834 26.9644
438.783 11.228
443.324 16.623
444.324 44.6907
446.271 56.9454
453.147 19.9376
460.530 16.809
465.106 12.9581
467.456 158.086
468.397 74.2329
469.299 48.4991
472.845 25.6071
475.278 9.28533
477.650 15.285
479.931 28.6807
480.895 14.8306
485.336 311.768
486.260 48.7197
487.237 24.9076
488.104 21.5045
488.814 35.9964
493.010 9.27249
501.848 14.468
504.853 17.3206
507.837 33.5079
511.944 80.3493
515.364 23.9822
521.010 19.2067
523.262 17.1176
528.270 32.6061
530.178 38.0356
533.280 45.2352
539.170 174.039
545.272 7.8633
549.165 8.08357
552.214 36.8391
561.362 23.1701
562.163 17.1889
567.418 87.8602
568.325 11.8672
569.607 18.2358
570.353 13.4473
573.515 20.2411
575.234 18.0543
582.711 34.891
584.194 12.4395
585.342 2508.87
586.394 687.942
587.421 172.396
595.391 28.3982
596.739 14.1535
597.390 16.9214
607.661 28.4634
614.378 32.7767
615.993 11.5131
617.874 10.1512
621.090 6.52948
622.021 12.9851
623.284 23.1623
626.340 45.5227
627.241 5.759
628.410 420.238
629.474 194.316
631.030 54.8148
637.142 46.4023
638.528 25.093
643.405 24.0889
648.195 13.8673
649.378 33.9367
653.486 4.90909
665.520 16.3549
668.527 10.8483
671.383 11.2795
672.368 11.5172
673.107 22.4284
677.190 4.60952
680.455 37.6378
685.431 1496.93
686.455 480.198
687.437 133.516
690.373 14.887
697.472 14.8616
707.600 119.727
708.575 37.6234
714.778 12.3274
723.702 11.4418
728.396 11.8511
735.398 24.7384
743.749 12.8236
762.280 24.4511
767.549 20.3858
771.550 19.4758
790.720 27.1051
807.593 32.1087
808.592 74.3343
826.513 28.8697
832.447 9.29263
845.705 25.7298
END IONS

BEGIN IONS
TITLE=Spectrum126 scans: 1210,
PEPMASS=448.21393 24451.05469
CHARGE=2+
RTINSECONDS=1158
SCANS=1210
112.08659 767.648
143.11731 211.719
149.02342 409.315
149.04497 539.812
151.04137 233.205
168.05611 227.284
171.11443 225.984
175.11908 400.992
226.16618 645.182
228.13385 306.518
248.60165 252.101
254.16035 233.468
255.14417 296.725
270.15555 523.078
272.17145 3223.91
273.17679 268.423
279.15958 196.321
280.17749 188.991
283.06128 205.983
289.13181 221.516
290.60602 270.062
298.07010 198.969
298.13599 1009.81
299.07562 266.813
299.20395 341.887
303.64441 498.28
304.12967 467.269
309.10852 192.378
311.12955 226.195
313.14011 343.524
317.63980 465.438
318.14560 218.738
318.79086 403.421
324.18951 213.825
326.12189 1132.96
326.64584 884.034
327.14825 467.425
327.98807 246.562
336.80161 270.167
337.14334 264.845
341.14810 868.788
341.64972 545.555
342.01660 309.629
343.01590 411.96
344.01483 688.403
352.11789 1022.23
352.64603 255.5
353.12564 581.011
354.13513 384.479
354.65729 249.064
359.02747 394.479
360.02783 1307.07
361.02588 2932.26
361.17078 656.982
361.63733 790.67
362.02560 5228.53
362.15103 391.159
363.02365 1002.83
364.16641 674.244
364.66653 434.722
366.15079 232.553
367.24310 235.374
367.67484 584.706
368.17307 492.831
372.16336 223.529
372.67764 809.467
373.17935 351.434
375.15439 509.022
375.65494 562.231
379.17551 227.663
380.12207 204.512
380.66348 800.328
381.13693 385.903
381.18201 579.246
381.68301 3044.14
382.18518 1098.77
383.16364 1052.71
383.66833 251.975
385.17572 1055.08
385.25528 945.026
385.67493 327.776
387.67926 579.153
388.18121 345.336
389.20053 715.403
389.66937 2069.94
390.17072 1015.75
390.67368 306.135
393.68820 592.858
394.18039 1786.34
394.68124 1103.72
395.66586 316.956
396.68954 408.66
397.13696 247.022
397.18832 317.432
398.14630 562.054
399.12900 339.753
400.17978 865.466
400.68198 363.556
402.19403 471.511
402.69424 4354.54
403.19455 1622.44
403.68262 1004.27
404.67477 379.637
408.69525 841.32
409.19101 574.821
410.16379 344.296
410.70386 352.257
411.20261 879.483
411.69891 8542.73
412.20068 3258.56
412.70169 1212.7
415.70346 350.283
417.20233 491.917
417.69858 3143.69
418.20013 1509.56
418.70255 334.11
424.70648 991.223
425.20584 537.115
426.70407 1334
427.20517 411.138
427.26340 453.75
427.70865 399.328
430.70557 467.738
431.20712 254.117
433.71439 460.8
434.21014 234.96
436.16623 217.176
438.13760 197.759
439.71140 1186.32
440.21393 461.967
442.27609 1072.13
443.29300 199.529
447.25745 214.18
448.71851 475.885
449.71521 434.735
449.78268 542.034
451.15201 283.694
454.27661 254.608
455.16760 669.878
468.17703 218.689
468.25653 1139.26
469.26047 311.568
472.28494 540.607
523.22693 795.718
524.23584 313.588
535.23358 630.556
551.22650 689.819
552.22809 214.009
610.69739 198.029
691.33282 276.076
END IONS

BEGIN IONS
TITLE=Spectrum127 scans: 1211,
PEPMASS=434.77997 20561.17383
CHARGE=2+
RTINSECONDS=1159
SCANS=1211
102.09107 2177.2
103.09388 179.721
123.11661 1349.83
145.04990 205.788
149.02284 315.136
184.13342 256.505
184.16945 238.847
193.13744 223.469
202.10738 3741.02
203.11160 195.689
208.95296 371.594
210.94998 873.02
212.94669 309.413
234.17754 1253.99
234.67892 292.936
236.87781 628.966
243.14546 236.407
254.89008 388.627
272.17188 556.486
279.16028 348.265
284.18533 1121.63
284.68338 830.084
285.18701 389.186
302.19727 344.633
306.91748 235.476
311.66617 434.356
317.66782 257.913
318.79309 952.934
322.91592 357.804
323.92245 831.153
326.67072 1065.55
327.16556 215.563
332.80731 265.628
334.72748 7783.65
335.22870 2762.1
335.72955 694.672
336.80188 469.331
343.83591 251.821
347.73492 244.729
363.73581 616.277
364.02441 371.043
375.75620 219.142
381.68781 193.443
381.74167 219.337
384.73526 894.234
385.24921 467.918
396.71783 1527.45
397.22079 674.502
402.20926 246.317
402.69791 330.384
409.72894 291.52
411.72406 1379.21
412.22891 338.139
424.73419 494.152
433.25085 2074.93
433.75272 607.925
434.77988 7854.38
435.28171 3765.2
435.78177 1023.37
467.34753 262.78
485.28540 1449.99
486.28699 306.043
585.37354 2424.32
586.37701 765.053
593.30249 253.247
628.41547 623.737
629.42041 229.361
663.45520 211.806
685.39166 1914.9
686.39478 599.498
END IONS

BEGIN IONS
TITLE=Spectrum128 scans: 1217,
PEPMASS=475.17355 5662.32324
CHARGE=2+
RTINSECONDS=1164
SCANS=1217
140.037 15.7639
141.223 11.8506
151.051 14.0128
156.058 14.329
157.323 20.7793
158.132 15.0088
159.132 9.1051
170.978 4.08432
172.871 5.07951
174.052 8.27888
175.181 68.4899
176.041 74.3746
177.139 47.394
185.055 6.59106
186.164 10.9775
189.018 6.37349
193.371 12.0593
201.251 36.0567
202.188 30.3305
205.049 9.54009
212.203 60.3754
213.164 65.7113
213.939 59.9394
216.118 79.4098
218.153 32.2325
221.104 24.7951
225.187 29.2021
227.416 15.5963
229.043 4.72301
230.450 20.6607
232.103 24.5094
233.050 11.4095
236.781 16.6187
239.217 4.14609
243.207 75.7776
246.140 10.2427
247.068 56.5099
249.152 11.0328
252.197 15.6469
254.377 34.9392
255.211 264.418
256.215 314.772
257.261 249.617
258.243 68.7689
259.182 10.1088
260.122 35.5491
261.977 5.97519
262.892 24.0014
266.033 9.18819
268.217 22.0043
271.250 3.57942
272.240 111.537
273.319 93.3273
274.236 50.1141
275.313 77.0289
276.325 23.7584
282.292 32.0388
283.304 18.8601
284.112 8.3536
287.017 4.92584
288.118 7.10077
289.233 21.5507
292.371 24.3813
293.340 16.1277
298.112 19.0365
300.176 3.68197
301.108 23.1355
302.274 16.4804
304.247 81.2794
305.377 19.5783
307.803 7.7482
309.242 17.1361
311.175 31.1528
311.986 8.83461
313.103 27.9189
314.025 27.6568
314.900 28.1908
315.823 59.0074
316.895 116.999
318.162 79.3734
319.024 106.422
321.066 22.5189
322.833 40.5755
324.288 51.4819
325.438 23.8434
326.076 6.13868
326.952 16.2604
328.201 40.0585
329.227 117.18
330.010 9.8896
331.016 77.6016
331.845 91.2675
332.938 85.5171
334.810 146.064
335.558 65.4339
336.901 17.6343
338.206 12.7457
342.303 14.2618
344.168 63.8987
345.066 132.326
346.056 162.007
347.081 41.6278
348.053 166.496
348.746 13.794
350.060 6.35465
351.288 43.7828
351.955 6.40104
354.157 13.7369
355.115 17.5742
356.063 4.24597
357.181 13.0787
358.194 4.61992
359.087 104.779
360.107 94.5366
360.873 100.711
362.989 122.054
364.007 70.412
365.103 8.41681
366.234 22.3194
367.984 96.4963
369.233 52.6026
370.123 50.9829
371.003 10.7216
371.792 36.7835
373.109 54.0583
374.128 36.5814
375.043 66.7139
376.139 43.6321
377.082 32.2261
377.945 21.1681
379.329 41.2528
381.297 55.8764
382.208 59.496
383.044 57.4286
384.804 124.695
386.008 79.9168
386.938 205.13
387.925 214.741
388.664 15.9711
389.850 62.2932
393.716 43.0114
394.416 23.7372
395.171 21.5284
396.230 37.9248
397.075 4.12282
398.312 39.7629
399.163 23.657
400.025 42.9526
401.111 128.071
402.065 150.358
403.086 163.471
403.895 149.187
405.214 70.8696
405.879 39.0476
406.545 32.1832
408.227 192.89
409.371 184.754
410.333 55.5059
411.241 63.9517
412.085 287.368
412.939 39.8946
414.041 76.0523
415.457 90.497
416.582 230.302
417.371 146.765
418.070 154.599
419.177 64.1493
419.928 74.5781
421.112 99.9515
423.069 553.53
423.806 211.808
424.818 53.0603
426.147 122.302
427.148 14.5499
428.386 183.481
429.067 672.716
429.968 1040.61
430.947 387.287
432.052 497.348
432.956 77.7373
433.931 334.895
434.871 285.72
436.229 61.3338
438.022 2348.14
438.854 1887.45
440.030 117.874
441.244 6.13167
443.102 78.5028
444.060 762.581
444.914 970.443
445.680 287.519
446.526 129.704
447.501 137.285
448.247 263.07
449.264 52.4622
451.022 169.273
451.885 125.733
452.950 4234.97
453.837 3728.79
454.862 131.519
455.560 105.598
456.353 255.55
456.954 1288.68
457.837 1156.56
458.917 124.687
459.872 408.701
460.666 552.238
461.508 49.3689
462.761 47.868
463.604 28.7848
466.015 1181.03
466.848 790.865
467.799 22.0276
468.644 114.799
469.571 13.1689
470.910 9.2026
474.907 232.327
476.037 97.0035
476.864 30.6505
478.529 24.2794
484.576 16.6083
485.269 38.5416
486.774 8.94664
492.901 9.50848
499.861 5.03159
502.662 25.779
504.327 5.01025
508.040 21.1057
510.156 33.5605
518.091 25.291
534.802 46.2848
548.549 42.8732
549.235 17.9083
561.034 163.012
566.176 15.4621
567.238 56.8386
572.425 22.8787
575.803 39.8083
576.432 16.2
580.745 26.3698
584.397 67.7089
585.461 40.692
593.774 45.3639
604.380 39.7045
607.342 55.42
608.673 12.6783
610.851 12.1625
612.115 23.7505
616.240 25.2598
619.172 9.79563
621.302 10.5545
633.286 33.3068
639.549 29.9021
640.841 11.8587
642.582 19.8287
649.428 11.9858
656.129 25.8635
668.764 5.52979
672.255 13.0593
683.501 23.7567
686.383 71.1582
689.344 13.683
706.100 28.9276
707.406 17.8381
716.700 27.9165
719.175 55.6374
720.736 8.24058
725.282 11.0291
751.125 13.6082
760.337 21.8637
767.659 10.5627
786.587 17.5134
793.295 40.9738
794.234 12.9224
799.312 48.2226
802.434 10.3987
806.448 14.3365
818.458 27.1928
821.435 13.645
838.101 21.958
847.379 26.5131
878.473 4.10091
881.589 28.7188
889.633 9.3955
END IONS

BEGIN IONS
TITLE=Spectrum129 scans: 1218,
PEPMASS=475.17355 5662.32324
CHARGE=2+
RTINSECONDS=1165
SCANS=1218
149.02397 290.117
184.75223 186.097
201.34088 189.998
216.12267 438.593
231.96536 263.1
257.15094 272.168
279.16016 579.365
318.79211 504.35
324.97046 400.55
327.68753 460.539
336.80304 247.949
354.12329 196.473
360.11929 618.117
360.60867 193.082
380.10663 201.672
381.11996 266.564
382.12286 224.099
386.61050 220.806
398.15372 214.062
399.64114 582.706
400.13828 288.991
407.64694 587.234
408.14148 1437.43
408.64355 4165.55
409.14481 1340.29
416.62241 227.507
420.65070 252.368
429.15146 243.947
429.65628 693.142
438.15671 328.041
438.65875 1194.11
439.15973 391.878
449.14471 251.534
474.29346 7571.6
475.29480 1132.9
475.91742 225.643
476.24222 210.097
551.23077 448.001
789.73907 205.564
804.68774 226.608
END IONS

BEGIN IONS
TITLE=Spectrum130 scans: 1220,
PEPMASS=377.17081 5291.12695
CHARGE=2+
RTINSECONDS=1166
SCANS=1220
109.291 15.2285
111.260 3.22069
116.148 13.583
120.133 2.92503
123.178 10.7386
127.867 20.6671
129.213 14.5005
135.139 10.1457
137.987 17.6671
141.162 34.8342
142.069 3.81494
143.139 23.2714
145.067 8.70138
147.062 20.3142
148.180 4.27394
149.019 107.287
154.067 7.45799
155.040 37.15
156.028 20.0268
157.224 5.13735
161.078 19.5977
165.099 13.7973
166.243 9.91818
166.848 9.16866
168.266 33.8938
169.000 18.9877
171.154 9.45935
171.903 18.0954
172.961 18.0799
174.071 31.1937
175.047 19.7447
176.133 6.75216
176.974 28.987
183.074 24.5169
184.027 22.2645
185.141 32.0704
187.184 9.03534
188.817 39.4756
190.906 49.4046
192.078 33.0154
193.144 29.027
195.129 32.9464
196.065 29.319
196.925 8.38431
197.986 21.2707
199.186 11.3467
200.022 37.815
200.965 48.9131
201.959 5.10616
203.070 37.2575
204.026 85.2758
205.068 104.193
206.299 46.0679
207.054 49.0447
207.948 5.50154
209.109 7.32384
210.064 52.6889
212.168 30.1218
213.175 50.7162
214.094 24.2815
215.019 31.5948
216.012 49.4514
217.020 69.4987
218.936 37.6584
220.032 9.71339
220.947 39.7635
222.086 41.4743
223.161 64.4688
224.103 67.0092
225.229 15.8376
227.009 20.2706
227.888 37.9066
228.893 69.692
230.093 38.212
231.036 123.574
232.173 36.3757
233.119 140.198
234.128 56.7654
235.037 56.8169
236.044 80.5074
237.314 10.921
237.924 12.1696
239.164 41.159
240.186 20.2323
240.987 14.8999
241.929 46.1509
243.029 8.56691
244.172 61.4599
244.969 37.0348
246.126 118.927
247.014 410.32
248.035 250.896
248.948 190.684
249.585 37.4398
250.327 94.769
251.249 106.644
251.963 27.2342
252.932 53.0653
254.227 58.3609
255.352 64.088
256.251 5.81966
257.152 34.5818
257.989 30.797
259.326 135.612
260.942 327.256
262.346 145.881
263.248 164.287
264.068 72.5783
265.083 128.869
266.095 30.9268
267.117 64.1736
268.318 5.63913
269.585 17.695
270.992 318.246
272.039 358.843
273.548 43.5546
274.295 92.4525
275.353 134.431
276.192 50.1517
277.211 79.6291
278.072 141.238
279.186 67.7441
279.992 41.5681
281.344 30.6999
281.971 8.42654
283.200 107.806
284.267 66.5186
285.121 101.28
286.054 79.6828
287.087 396.096
288.031 396.561
288.976 282.849
290.092 513.352
291.052 189.092
292.043 149.058
292.980 122.885
293.876 10.2644
295.234 5.34868
297.028 92.7878
298.339 103.26
299.098 59.2456
299.838 70.1558
301.177 127.734
302.200 140.673
303.038 373.706
303.988 367.858
304.963 630.519
306.026 245.444
307.166 83.6771
308.082 50.7143
309.250 18.2903
310.511 58.9696
311.459 57.1814
312.212 21.3021
313.396 516.268
314.334 189.838
315.068 238.254
316.129 294.747
317.113 397.569
318.039 274.062
319.070 343.562
320.054 332.774
321.040 457.905
322.125 286.236
322.976 41.7003
323.805 33.6963
324.949 5.48425
326.756 183.844
327.499 30.6306
329.071 175.342
330.050 122.947
331.075 1568.83
331.994 1617.91
332.937 2152.16
333.929 1724.11
335.074 310.991
335.985 980.832
337.032 618.825
338.278 177.453
339.170 33.7775
340.385 205
341.166 284.822
342.170 314.456
343.462 16.0113
344.295 92.3723
345.419 187.248
346.380 336.647
347.245 403.96
347.941 685.525
349.039 496.995
349.943 313.348
351.093 158.173
352.360 80.265
353.360 481.796
354.395 671.584
355.311 262.762
356.021 394.484
357.192 470.792
358.903 3729.81
359.959 2725.42
360.953 429.718
361.915 2042.35
362.918 404.018
364.970 94.1591
365.777 191.552
366.732 141.457
367.583 1227.89
368.260 2862.18
368.863 1901.78
370.537 147.729
371.413 186.626
372.287 32.0486
376.080 99.502
377.000 573.377
377.942 347.058
378.878 15.9641
380.998 20.5044
382.842 14.7234
384.282 72.2809
385.239 28.4133
386.024 47.4812
398.715 6.01798
402.940 72.1951
404.848 90.9188
406.171 15.4504
423.867 63.648
424.578 23.224
426.963 33.0701
430.135 5.46298
431.024 10.125
433.501 49.1459
436.199 66.2258
437.420 16.9234
438.602 12.7839
446.975 68.549
448.263 15.5355
452.137 115.596
453.121 9.41734
455.216 5.00346
459.267 15.5302
460.683 47.2311
467.200 8.4628
468.402 40.215
471.256 15.8602
472.392 38.5878
473.383 4.6238
481.069 7.18322
482.293 3.64701
484.333 38.5217
485.185 28.4671
493.317 17.4911
497.027 6.21396
498.113 24.6466
499.785 31.5626
501.345 9.4207
509.159 22.5896
510.207 5.84428
518.256 10.0808
523.779 37.2726
524.852 17.4457
528.203 12.6257
542.787 5.38558
545.110 33.4652
554.143 26.1066
561.332 23.3185
566.504 9.13556
568.476 9.23553
571.409 32.2107
572.249 3.84574
584.178 25.9551
585.369 22.143
586.420 12.746
590.115 28.5817
592.760 3.39682
598.280 25.9997
610.939 47.5724
613.584 46.3324
624.845 6.89009
626.851 11.9263
628.178 19.7627
631.867 14.5672
637.176 4.77748
670.850 11.6366
679.021 11.4518
683.666 14.7109
693.411 12.3148
END IONS

BEGIN IONS
TITLE=Spectrum131 scans: 1221,
PEPMASS=564.27716 3608.18628
CHARGE=2+
RTINSECONDS=1166
SCANS=1221
168.993 10.3441
173.005 3.44511
174.955 11.0876
184.071 18.8276
184.998 24.0318
186.171 35.8951
191.179 59.5161
198.072 18.8514
199.126 105.304
200.236 9.75843
202.823 19.4322
203.969 11.9975
204.957 9.41433
212.098 9.27917
222.282 19.5846
225.171 15.322
226.264 21.3697
227.149 85.2108
239.354 4.71699
247.058 11.5802
247.989 24.7449
256.148 13.3669
258.241 24.1426
259.945 11.3241
264.120 18.835
264.839 15.3284
267.202 13.5193
269.189 8.75487
270.104 19.1481
273.226 9.77696
277.112 7.46204
281.091 19.038
282.030 32.7138
283.187 40.1354
286.301 4.57337
287.097 71.6313
288.199 31.4446
290.127 7.14416
295.072 4.6734
296.262 17.9339
297.257 9.89685
298.364 20.9202
300.164 10.7809
302.179 7.98865
304.096 19.5983
305.122 107.705
307.315 13.7899
309.320 14.6668
312.144 7.15074
314.316 6.27574
318.705 55.3557
319.777 21.8617
321.016 9.56089
322.145 40.6795
322.900 24.0146
323.868 23.5573
328.389 20.671
329.026 16.653
330.541 53.7171
334.791 54.4588
336.063 5.88489
338.935 8.76318
340.003 41.4695
341.221 34.7362
342.087 28.558
343.118 24.3904
347.270 9.65726
348.272 19.9856
349.124 50.8379
351.230 5.43478
352.062 4.98371
353.386 29.673
354.080 24.8792
359.058 15.145
360.958 4.98967
362.230 27.774
363.201 4.08442
365.816 32.622
367.145 7.67405
370.112 32.5688
371.191 21.8276
373.424 8.42141
374.089 14.5056
375.250 12.0134
379.109 20.097
380.041 18.759
385.197 12.4682
386.842 15.6112
388.660 18.4907
390.288 62.3592
391.140 36.4456
392.144 37.5967
393.115 22.0172
394.198 17.3914
396.354 13.1385
397.117 26.9541
399.373 36.2304
400.366 29.6787
401.079 21.4189
402.009 39.7669
403.260 65.2481
404.219 20.6081
404.887 29.2814
406.082 57.2796
407.235 16.6997
409.055 21.1387
409.852 61.1963
414.282 5.92931
415.761 78.3722
416.980 12.3844
417.804 10.4003
419.033 20.4968
420.287 73.4049
421.980 8.03734
422.986 33.5262
424.932 10.9629
425.691 53.968
426.359 28.8813
427.283 22.4886
428.814 8.03805
430.259 44.885
431.113 21.9105
432.130 60.4699
432.936 31.888
434.591 129.216
435.832 90.575
436.923 121.386
438.025 99.6903
438.704 6.09819
439.973 11.3557
440.628 27.132
442.257 11.1073
444.787 55.9661
446.219 123.053
447.920 66.9288
448.910 21.0469
450.069 81.1394
451.057 49.106
452.173 135.718
453.097 18.2342
453.752 6.65276
454.788 10.6517
455.637 10.8633
458.081 39.4266
459.253 28.791
461.590 109.009
462.229 41.8503
463.272 57.8612
465.197 232.772
465.984 8.88953
467.335 73.6637
468.258 22.2422
469.715 73.3541
470.806 8.97716
472.150 38.4417
473.239 193.462
474.003 122.066
474.832 191.92
475.944 288.745
476.903 188.42
477.907 47.9209
479.109 175.634
480.009 28.5957
481.857 25.9528
483.043 60.0478
484.081 84.9087
485.389 211.969
486.288 33.1756
489.166 155.593
490.057 195.033
490.901 182.43
492.111 79.382
493.077 108.165
493.876 19.131
494.581 27.4927
497.078 32.9477
497.758 95.093
498.790 48.7993
499.831 84.4574
501.267 37.1053
502.305 108.8
503.834 183.666
504.883 139.135
505.992 115.064
506.986 161.052
508.859 56.1399
511.128 97.3317
512.775 48.2722
513.375 5.14159
515.364 198.17
516.185 101.679
517.248 62.046
517.853 631.592
518.833 554.332
519.739 208.78
521.011 602.307
522.077 84.6904
523.726 234.175
524.675 136.995
525.406 36.2367
526.419 198.69
527.765 253.584
529.007 45.807
530.084 65.0875
531.619 15.8547
532.911 153.873
533.934 141.511
534.868 44.0779
535.962 136.46
536.792 54.7307
538.431 149.764
539.430 117.273
541.373 381.934
542.330 274.641
543.431 276.144
544.073 28.4474
545.162 110.431
545.881 870.434
546.831 941.901
547.754 81.7693
548.614 125.846
549.387 216.597
550.060 403.131
550.836 50.7448
551.449 46.81
552.331 44.3437
553.058 247.651
555.073 1546.56
555.795 987.833
556.872 82.4177
557.565 59.7813
563.901 91.9314
564.854 74.9171
570.699 9.9162
580.181 17.4646
581.820 4.98573
594.618 56.6971
595.420 11.3606
597.214 5.13904
600.499 29.1725
605.722 21.3009
608.628 80.7632
612.626 17.3776
617.178 80.7247
619.961 74.8031
624.389 288.132
625.381 5.09103
626.324 11.1089
628.817 87.7321
632.742 106.111
639.460 81.9554
640.108 52.5826
646.235 14.2292
647.153 172.487
649.238 75.0146
654.525 13.2847
655.176 55.9726
659.353 9.73619
661.639 27.5716
663.472 185.334
664.424 114.853
665.323 6.26033
673.664 80.2945
675.863 60.9788
676.688 50.7394
677.417 19.0678
679.447 47.1029
680.927 67.2256
682.139 14.4972
687.168 34.6164
693.837 14.4276
702.583 79.4936
711.907 19.5964
716.403 6.07594
718.577 30.6552
729.762 13.8287
731.809 82.6154
732.533 3.94447
740.274 25.1934
745.608 30.2422
747.660 8.6959
756.405 40.554
757.476 19.5995
769.462 13.7338
770.232 9.0819
775.449 16.4556
778.070 37.0569
780.344 29.1732
784.592 26.0847
787.409 8.75459
800.389 70.7085
801.384 60.9041
804.427 33.818
805.535 33.2456
810.936 17.9214
812.403 6.31257
823.505 334.082
824.519 154.084
825.636 24.558
840.587 15.8249
841.536 24.3816
852.417 7.62176
858.996 16.0711
863.386 11.0535
865.062 11.3227
870.446 16.3969
873.484 30.0163
882.308 48.9559
883.449 91.8368
884.413 114.894
885.364 119.843
890.380 55.6458
898.007 18.4828
901.478 255.826
902.399 162.93
903.295 19.2808
921.571 27.5423
937.543 105.724
938.432 83.6104
939.678 89.0872
940.421 20.53
957.429 20.4912
962.442 22.0569
977.503 34.7859
978.758 21.5821
979.595 24.9958
994.715 18.5337
995.554 199.987
996.596 203.304
997.629 36.9071
1014.403 55.3551
1015.458 20.1249
1016.541 21.103
END IONS

BEGIN IONS
TITLE=Spectrum132 scans: 1222,
PEPMASS=399.18362 2276.06299
CHARGE=2+
RTINSECONDS=1166
SCANS=1222
111.081 13.6868
123.185 22.4356
127.206 3.66191
128.098 12.6304
129.118 120.341
130.084 4.7869
140.054 11.9512
141.995 11.4442
143.133 59.8752
144.159 4.49055
147.071 25.75
148.134 11.4694
149.011 7.34576
150.886 4.5047
156.054 7.19873
157.068 14.6994
159.156 118.546
160.224 6.67056
163.102 34.4521
168.009 3.62488
169.123 33.6377
169.950 18.6846
171.092 17.526
172.130 7.06943
173.142 26.8823
175.028 25.0662
177.402 15.733
183.088 16.8272
184.941 26.2293
186.121 108.281
188.108 17.5652
191.158 4.83892
191.908 10.7011
193.120 22.3984
194.164 27.0718
195.086 38.0893
196.117 30.6537
197.127 31.0573
197.874 11.2616
199.090 152.183
200.034 26.0826
200.974 24.1538
202.108 30.4631
203.011 16.9219
206.163 49.1124
208.030 9.37621
209.159 5.7452
210.238 5.82579
212.204 42.6206
213.073 23.7406
215.042 30.4098
216.086 271.326
217.102 29.5984
218.057 14.6421
219.080 19.3748
222.107 5.06931
224.158 38.6887
225.060 26.9782
226.069 65.7145
226.982 8.20834
228.054 20.8101
229.052 27.4368
230.044 4.56679
231.038 45.2369
232.016 8.62567
233.131 8.71958
234.475 30.7123
235.262 15.9947
237.192 43.558
239.028 23.3468
240.050 23.2757
240.965 7.15369
242.170 46.0853
243.290 61.3767
244.222 68.8489
244.988 23.3674
246.161 5.70849
246.883 7.84353
248.139 7.64616
248.869 5.4199
250.407 66.8093
252.157 18.9036
253.106 41.3418
254.054 28.5064
255.138 634.63
256.131 32.3555
257.301 71.5214
259.182 12.3321
260.726 32.9675
261.557 28.6247
263.087 4.85505
264.247 62.1665
265.287 50.7339
267.121 48.2967
269.016 29.8035
270.225 42.2537
270.991 178.744
272.111 183.828
273.341 181.857
274.160 28.8663
275.180 7.84339
276.023 14.0263
276.801 44.7651
277.882 4.9273
279.017 22.2135
280.155 77.8808
281.218 116.656
282.277 98.2001
283.130 68.8718
284.093 154.32
285.024 35.349
285.924 42.3924
287.342 134.388
288.612 22.7092
290.419 30.7963
291.605 48.0754
292.426 30.8807
293.196 62.9574
294.224 28.5738
295.207 63.8195
296.261 79.2287
297.265 78.9173
298.032 8.14556
299.275 488.955
300.271 90.537
301.164 28.4958
302.255 5.30488
303.275 22.6009
304.150 19.2058
304.916 38.5567
306.110 23.2564
307.349 22.6919
308.183 76.9016
309.043 242.662
310.128 259.097
311.127 121.866
312.188 129.545
313.285 113.228
314.102 37.1894
315.113 29.152
318.398 774.538
319.385 68.3411
319.988 23.0789
321.274 50.5578
322.292 66.3623
323.307 108.581
324.947 182.851
325.995 266.057
327.088 500.344
328.073 304.864
329.052 104.185
330.177 39.8375
333.265 51.9365
334.261 29.385
335.261 137.814
336.081 63.3667
336.925 73.066
338.087 144.738
339.214 320.87
340.445 122.859
341.236 183.589
342.308 74.169
343.364 45.561
344.665 74.015
345.426 393.955
346.619 21.045
347.795 84.3193
348.461 10.4646
349.105 26.4293
350.103 63.9999
350.887 71.7099
352.035 60.621
353.097 816.717
354.134 604.414
354.985 693.427
355.884 442.562
356.709 5.01157
357.315 151.01
358.094 1115.85
358.958 440.697
360.106 36.4828
361.794 295.122
363.032 462.419
364.051 156.683
365.011 30.1981
365.738 47.492
366.408 106.039
367.067 141.423
368.154 449.868
368.921 423.68
370.319 479.484
371.220 256.378
372.088 165.901
373.079 71.0843
374.195 154.387
374.935 47.7119
376.020 395.029
377.230 3286.52
378.265 152.295
379.078 171.267
380.980 2363.35
381.987 1782.34
383.195 529.057
384.002 1146
384.862 530.607
385.937 122.472
386.914 139.072
387.862 179.953
388.563 71.813
389.806 799.137
390.650 1851.53
392.492 107.143
397.252 3.22043
399.117 227.673
399.928 153.366
401.097 18.5366
401.776 6.24993
405.555 9.06766
407.572 8.82505
408.231 14.3911
409.593 9.18772
412.228 27.9801
413.260 6.61925
415.030 12.9786
416.463 36.2553
423.281 16.8442
426.667 65.6909
430.281 8.62264
435.141 58.4272
435.887 138.875
436.820 25.179
446.411 25.4918
449.189 19.0707
452.188 24.4958
455.296 5.03183
456.093 40.1678
457.989 50.7676
462.653 46.8905
464.281 13.5041
472.393 95.1165
473.906 9.30001
479.784 44.0593
483.829 15.7328
485.270 9.71172
486.354 14.4694
489.228 9.40005
492.990 57.5616
499.441 29.8959
500.284 106.813
501.451 56.0673
504.436 45.1127
506.231 32.8075
508.261 9.84516
517.574 65.913
522.945 4.49463
524.107 24.0761
528.978 26.9662
531.267 19.257
539.966 5.45021
544.149 92.7442
545.095 17.7134
552.005 16.7165
557.284 18.9908
558.261 16.5672
560.754 17.4754
563.192 8.80951
567.490 7.51695
568.588 4.12623
571.430 28.4443
576.805 76.0229
582.364 10.1979
585.587 10.5769
586.368 39.2101
587.529 18.0337
613.552 19.2375
615.386 11.4464
620.943 11.1974
623.086 24.1228
626.074 10.804
628.468 113.718
642.375 6.73102
645.839 9.6326
653.248 21.0757
665.229 5.82759
671.091 31.0475
690.693 14.2186
692.618 25.2872
694.513 24.2623
722.557 18.0944
728.462 61.0212
746.186 12.2887
END IONS

BEGIN IONS
TITLE=Spectrum133 scans: 1223,
PEPMASS=377.17081 5291.12695
CHARGE=2+
RTINSECONDS=1167
SCANS=1223
100.47473 178.629
105.98650 196.246
149.02327 665.387
159.64511 227.675
173.08675 179.382
215.87971 328.817
236.87859 417.476
245.98180 599.127
246.86171 341.265
248.03427 1069.67
250.89630 360.267
254.60199 213.252
260.87723 229.631
264.87302 817.111
265.96326 261.657
271.94409 271.544
272.17297 475.238
278.88870 535.32
279.15814 371.962
289.13672 207.361
298.13599 626.524
301.95370 234.141
305.82086 583.205
308.80966 323.953
313.14310 254.332
318.79129 527.731
328.18597 198.935
330.81027 541.842
331.81924 254.795
332.14972 694.661
332.80670 1977.81
333.62662 227.934
335.79367 237.555
338.14984 808.252
347.94580 282.058
350.81854 568.882
353.15903 779.966
353.66150 357.883
359.16193 692.558
359.66153 206.353
362.16370 946.555
362.66782 586.431
368.16620 1107.81
368.66782 416.037
369.16754 205.98
376.18420 211.455
376.88834 204.031
377.16931 873.741
377.67349 347.408
378.16714 216.272
412.84912 438.327
436.16727 256.769
END IONS

BEGIN IONS
TITLE=Spectrum134 scans: 1225,
PEPMASS=351.24319 5974.54834
CHARGE=3+
RTINSECONDS=1168
SCANS=1225
101.125 9.37997
102.204 250.712
103.095 14.3619
107.172 9.44089
108.105 12.8613
110.452 15.9872
111.103 4.93423
112.987 5.36707
117.164 18.9892
119.087 17.8137
123.044 228.89
124.282 19.1554
124.993 3.2795
128.120 11.1268
129.948 5.77158
133.096 46.3143
135.142 43.3085
138.157 6.67495
139.239 6.6079
142.066 13.2899
143.107 163.493
143.969 4.71253
145.005 22.3866
149.194 16.8095
150.045 17.9776
159.149 17.7878
160.949 12.1705
162.069 23.8279
163.098 14.6363
163.965 20.3003
166.065 42.1302
168.037 12.3224
169.267 22.9836
171.191 5.29921
171.926 10.694
173.116 34.7011
174.144 31.585
175.118 47.5129
175.964 11.1138
177.100 72.2719
179.030 13.1674
180.079 9.44915
181.097 9.11066
182.948 53.3381
184.078 114.944
185.222 44.2562
188.045 8.48722
189.003 27.9539
190.182 31.3791
191.214 28.6876
192.223 33.2914
193.166 3205.24
194.132 75.492
195.074 62.2036
196.030 33.3785
197.109 21.3766
199.122 5.86069
201.086 30.5274
202.125 412.835
203.125 103.466
204.032 34.3696
204.962 59.554
206.107 228.78
207.012 25.7791
208.146 25.2835
209.504 9.97088
211.404 26.8111
212.146 46.915
212.837 13.621
214.036 20.2368
215.078 9.30943
216.149 31.5986
216.981 66.0675
218.097 71.4172
218.931 164.313
220.058 90.0736
220.984 148.941
221.870 23.0827
223.368 75.3094
224.063 26.7495
225.125 43.9262
226.669 18.0044
228.029 41.1402
228.984 71.4779
230.175 81.5424
231.036 37.4464
231.980 17.2506
233.076 46.4894
234.304 726.436
235.156 29.3116
236.091 15.719
237.217 105.686
238.335 78.7768
239.149 111.365
240.337 27.6931
243.123 37.1601
244.297 125.462
245.071 45.9965
245.935 102.722
246.965 220.337
248.057 85.4044
249.228 61.976
250.034 42.4423
251.108 303.194
252.059 71.1725
253.175 40.8639
254.182 38.2001
255.047 17.7431
256.139 35.3734
257.450 34.3786
258.521 49.6633
259.277 7.60122
260.236 83.2394
261.092 180.412
262.128 225.625
263.018 698.147
264.016 320.476
265.125 90.7698
266.253 88.3919
267.248 66.4695
268.220 50.1935
269.078 37.3603
270.284 13.9611
271.101 114.73
272.912 68.4819
274.191 124.752
275.102 159.708
276.084 99.1445
277.010 344.985
277.963 439.927
279.114 380.771
280.138 170.695
281.208 88.7523
282.249 82.0912
284.463 396.301
285.317 93.4466
286.907 64.0543
288.153 116.516
289.031 410.736
289.934 952.397
290.991 326.832
292.078 276.036
293.178 251.273
294.214 118.421
295.096 149.83
296.029 80.9555
296.966 40.7723
298.060 15.6728
299.098 94.6461
299.767 74.1826
301.293 61.0069
302.322 558.753
303.180 137.193
304.063 140.237
305.019 1303.63
306.016 2183.5
306.990 1003.04
308.116 655.784
309.144 312.297
310.096 962.856
311.103 777.787
312.057 40.5117
313.755 184.884
315.063 278.836
316.051 173.696
316.905 112.218
318.065 2186.59
318.817 383.747
319.572 39.0402
320.306 93.0137
321.096 274.419
322.096 382.842
323.036 552.56
324.031 480.568
325.087 86.048
326.131 30.9688
327.262 215.733
328.444 421.718
329.452 143.947
330.300 428.185
331.176 376.065
332.974 3436.1
334.025 1644.36
334.982 2007.38
336.080 662.584
337.135 380.646
338.285 176.421
340.052 230.36
341.809 715.7
342.441 348.833
343.056 373.584
344.175 62.0609
345.230 428.803
346.296 110.04
347.078 89.4355
350.897 353.369
351.958 117.736
353.702 56.0746
355.560 31.3965
358.252 17.5853
360.297 18.3907
367.257 33.9693
368.303 62.4303
381.248 23.9912
383.201 12.042
384.769 117.189
385.394 47.5651
386.288 8.64632
389.419 53.2674
401.361 12.4774
402.205 7.99735
403.176 21.1483
403.889 26.1676
405.982 32.8311
408.193 6.43322
416.031 4.64433
419.643 13.6154
424.146 66.7404
425.396 112.96
432.092 18.4882
434.928 3085.89
435.872 333.463
441.387 187.673
442.535 75.1683
446.379 19.2466
447.946 40.7345
456.556 252.679
457.831 47.7848
461.236 16.4961
461.950 34.1272
467.395 14.7094
468.611 43.9226
473.326 16.3763
476.447 34.288
478.071 3.63969
481.156 9.19782
485.393 217.965
486.418 25.3407
487.224 21.5398
495.942 228.974
497.120 91.0279
497.850 19.3735
501.466 20.5863
506.409 15.9788
512.932 17.9092
514.692 2.90479
519.089 9.73898
529.294 49.7524
530.939 18.5656
535.493 4.10268
549.687 20.0841
557.375 10.9613
559.040 26.3673
560.334 50.1527
562.715 7.79887
565.621 9.08621
572.608 11.7925
573.848 22.157
577.122 7.74287
583.691 5.79651
585.355 1899.22
586.377 432.502
587.471 137.543
590.091 10.302
627.561 17.9038
628.578 63.3621
629.443 41.749
630.993 15.4848
640.598 7.02877
657.768 9.23913
661.800 3.76157
662.568 6.62607
685.461 35.7227
686.465 97.8276
708.573 3.53863
728.736 5.20824
768.544 8.92194
807.639 8.62764
808.703 30.1914
869.591 17.0403
END IONS

BEGIN IONS
TITLE=Spectrum135 scans: 1226,
PEPMASS=483.67526 3334.70264
CHARGE=2+
RTINSECONDS=1168
SCANS=1226
156.167 74.5868
166.917 7.78434
173.120 24.8722
175.242 10.3677
176.336 22.885
181.234 17.1377
186.031 18.092
192.245 9.01047
195.073 27.1857
196.212 8.36975
198.265 6.74864
202.185 41.9606
203.125 7.72377
203.968 47.0131
205.212 7.16228
210.043 11.8606
217.286 32.5483
218.932 13.5764
220.215 12.7012
225.220 42.4792
227.162 42.0682
230.028 4.65882
231.025 12.4294
232.197 9.39718
234.831 8.81966
243.960 28.1525
245.167 9.39003
248.129 5.44568
249.127 14.6095
249.979 11.0835
255.059 15.1681
256.311 11.5858
257.254 8.18182
257.888 12.4427
258.938 19.199
263.874 22.5381
264.874 6.24605
267.098 44.2539
268.304 14.3668
270.312 29.9898
272.120 21.0102
273.450 7.24647
278.401 13.3695
280.293 25.1269
281.024 18.3637
283.332 37.1614
284.387 57.6264
285.182 9.6131
289.238 25.085
292.169 10.8964
292.844 8.24561
295.051 11.3497
297.348 33.324
298.339 11.5883
299.204 7.33865
303.218 7.54822
304.563 17.3541
305.805 59.2503
307.043 11.949
309.324 37.5608
310.101 12.63
311.136 8.00196
312.207 14.5045
314.159 4.045
315.373 30.5009
317.271 16.3189
318.882 53.8492
320.037 41.2258
320.876 8.87904
321.921 34.1357
323.050 50.5055
327.235 22.6933
328.085 11.7631
331.126 7.13252
332.957 57.7125
333.700 8.72185
334.758 12.019
335.950 30.1041
337.117 47.0637
338.388 70.8312
339.094 47.896
340.031 17.9382
342.014 6.91404
343.160 14.6375
344.337 7.01606
345.315 8.71087
347.229 4.5341
348.192 12.5624
349.051 67.8907
350.193 38.6573
352.308 57.2441
353.462 123.733
354.307 33.7648
355.128 40.2587
356.426 82.5821
357.422 74.2933
359.483 37.7068
360.324 32.1086
361.997 29.2422
365.131 68.2388
366.029 115.014
367.087 49.2482
368.178 89.0385
369.203 56.6125
370.152 64.5518
371.253 88.7212
372.105 74.7457
373.022 7.04968
374.249 12.8623
375.296 7.14273
377.039 18.5945
378.007 18.2637
378.870 76.2752
379.954 3.92375
380.996 4.94917
382.050 19.5418
383.218 55.247
384.118 35.5196
384.993 54.154
386.165 42.4135
386.931 104.044
388.441 7.92516
389.154 54.8298
389.935 17.0237
390.785 47.1652
391.515 23.7502
392.194 52.2703
393.135 71.5294
394.059 92.6855
394.972 397.777
395.939 212.848
396.814 44.0484
398.097 38.226
399.259 47.8224
400.840 10.7061
402.273 99.6438
403.459 36.7861
404.075 26.3428
405.143 38.7168
406.488 22.8761
407.180 20.7945
408.550 34.3453
409.822 389.579
410.918 146.043
411.958 76.8285
412.897 181.404
413.966 45.3251
415.129 41.7284
415.784 23.5274
416.903 96.5639
417.965 50.5334
418.993 42.0461
420.030 21.9816
421.140 60.9354
421.913 160.254
422.926 135.537
424.140 182.189
424.999 171.427
426.278 80.393
427.344 90.524
429.042 46.9031
430.310 155.898
431.399 40.2516
434.894 73.0368
436.529 258.174
437.429 646.358
438.153 690.279
439.050 509.274
439.956 406.093
440.962 134.502
442.478 304.914
443.513 154.665
444.718 187.145
445.464 23.7601
446.214 119.222
447.222 255.41
447.925 169.123
448.606 41.4701
449.497 44.4503
450.113 29.3196
451.248 61.9479
452.078 279.495
452.926 1273.68
453.673 328.737
454.393 174.129
455.308 178.408
456.012 171.623
456.980 196.912
457.625 85.4242
459.730 352.578
460.877 919.801
461.806 446.406
463.041 435.476
463.986 63.3568
465.243 874.278
466.006 1532.63
466.970 443.192
468.215 205.301
468.970 461.108
469.894 121.34
471.785 174.269
472.818 168.752
474.516 1851.68
475.251 1069.55
475.987 175.55
477.114 195.005
477.966 20.7225
479.252 13.3105
482.254 21.9778
483.414 187.845
484.195 43.8576
484.900 104.486
487.005 26.3716
494.772 8.92305
495.956 7.76754
500.796 79.0951
505.325 46.2841
506.366 9.38273
508.129 18.788
516.520 46.1198
517.613 71.9112
518.823 46.2708
524.414 5.8297
526.576 43.8771
528.168 4.81788
534.077 22.805
535.118 20.7197
537.294 28.0903
543.331 12.1136
552.472 93.0726
559.348 11.4946
563.840 15.5841
567.557 57.016
576.267 12.2259
577.267 11.7679
579.732 23.3975
580.373 41.2974
582.349 10.7495
583.263 32.7565
587.433 4.1277
591.497 9.64229
594.086 19.5049
595.311 8.38168
604.155 18.47
610.669 16.2323
614.209 13.3941
624.205 31.5226
624.838 38.9133
626.314 36.6275
639.324 10.9355
642.446 14.7049
645.449 30.8544
647.180 87.7789
653.818 31.4334
655.479 34.9194
662.257 6.75106
668.015 19.643
671.227 41.8843
673.181 21.8866
674.746 12.1467
675.803 54.3282
676.745 51.599
678.389 16.8979
680.468 30.4168
683.443 9.82896
699.480 20.3164
700.258 18.2017
710.062 9.05402
727.521 33.2839
751.537 8.03496
785.822 6.95922
793.467 30.7645
795.398 15.4942
825.638 14.3152
836.211 8.3275
869.437 21.39
885.340 8.82002
END IONS

BEGIN IONS
TITLE=Spectrum136 scans: 1227,
PEPMASS=351.24319 5974.54834
CHARGE=3+
RTINSECONDS=1169
SCANS=1227
101.05947 621.881
102.09118 1075.4
123.11670 907.029
149.02251 343.316
184.13202 211.247
184.17062 205.568
193.13855 6274.2
193.64021 1545.89
202.10751 431.096
215.87926 241.985
220.95404 349.974
234.17789 701.099
234.67677 230.008
236.87910 912.868
238.96429 334.232
251.03474 200.083
254.88869 358.93
262.96765 206.854
264.87598 376.959
279.15915 445.937
284.18378 356.101
296.85757 226.817
302.19540 1063.24
307.10110 386.465
307.79932 300.842
307.84943 648.446
308.87799 193.937
311.16568 246.559
317.88013 1396.26
318.21524 1169.07
318.54849 236.152
323.84384 842.037
323.92087 417.699
323.96054 717.522
324.85059 225.43
325.81223 483.703
326.88950 197.267
327.80966 226.965
327.86270 238.163
328.90540 351.717
329.17731 499.057
332.55399 255.437
334.72754 1913.64
335.23044 544.089
335.73587 271.705
341.85400 812.742
345.23953 612.747
349.94012 450.401
349.97583 879.401
350.23608 338.896
350.94437 803.601
350.97754 362.858
351.09134 391.335
351.13116 295.78
351.15631 289.327
351.20258 403.383
351.24307 14622.1
351.57742 8950.44
351.83521 228.047
351.91199 3022.53
352.09995 320.978
352.24301 811.923
369.85303 238.809
385.26178 399.659
434.77991 2669.09
435.28293 1195.56
435.78448 498.808
441.33524 265.671
456.30063 340.667
456.80115 395.224
485.28748 291.588
495.83176 243.568
585.37421 3007.51
586.37653 1003.12
END IONS

BEGIN IONS
TITLE=Spectrum137 scans: 1229,
PEPMASS=377.17053 3835.50488
CHARGE=2+
RTINSECONDS=1170
SCANS=1229
111.250 5.27594
117.002 10.4316
123.134 11.2727
123.944 4.51774
124.855 5.65458
129.266 12.9818
131.288 8.23622
135.214 6.36174
138.045 15.7905
139.994 26.2202
143.955 9.44213
145.259 25.3911
147.186 28.0352
148.011 5.7685
148.912 82.2661
151.088 15.7843
157.064 19.6187
157.867 5.3314
160.035 10.1232
161.115 48.2904
163.056 36.3724
164.999 7.03566
166.268 12.3655
167.138 15.821
170.020 14.8759
171.099 27.8149
172.024 18.8807
172.933 18.5378
173.975 19.6872
175.078 45.8355
176.033 14.1921
181.167 42.4405
183.184 14.9896
184.984 16.7118
186.023 26.7641
186.942 13.149
188.252 20.5632
189.085 56.7676
190.010 13.2054
190.983 11.134
193.057 44.5317
194.163 22.6597
195.226 21.1732
197.034 18.9145
197.969 9.77848
200.124 21.2114
201.084 50.4144
202.163 25.9012
203.114 12.5415
204.177 73.6976
205.090 20.2626
206.019 6.47339
207.138 41.8031
209.076 15.974
210.015 38.5118
210.958 25.2297
212.141 11.2535
213.076 7.26171
214.023 33.858
215.262 15.108
216.165 29.2748
217.165 19.4304
218.118 31.5862
220.076 27.6757
221.178 10.2932
222.097 37.9026
222.981 31.416
223.965 38.6237
225.240 8.79862
226.095 7.96251
227.000 23.9527
227.974 51.3041
229.201 34.1559
230.091 56.3904
231.066 39.493
232.153 35.444
233.139 39.4809
234.196 38.739
234.823 15.0687
235.981 40.8121
239.219 22.0927
240.110 6.72437
241.187 100.498
242.048 42.741
243.125 196.007
244.518 113.774
245.266 20.0628
246.171 66.492
247.018 179.809
248.067 207.217
249.142 224.411
250.241 46.1137
251.134 119.25
252.136 11.3906
253.819 57.2095
255.216 33.4063
256.213 80.7061
257.192 14.5529
258.167 27.03
259.060 17.3898
260.002 87.7553
261.062 511.241
262.060 150.734
263.171 81.2981
264.154 76.3594
265.102 76.3779
266.054 70.5959
267.001 25.025
268.138 12.8506
269.068 44.0331
270.976 162.765
272.106 216.858
273.122 82.9443
274.998 124.83
276.370 112.715
277.137 21.6103
278.129 49.3358
279.153 88.5836
280.038 19.25
281.011 13.7864
282.361 37.5297
283.222 50.5437
284.209 68.8078
285.351 112.236
286.244 92.8088
287.089 168.298
288.033 484.343
289.103 373.858
289.914 294.761
290.899 301.255
292.176 164.892
293.184 36.703
294.327 57.1659
295.466 83.9457
296.909 46.2012
297.996 61.0412
298.682 112.675
299.449 55.082
300.209 26.4268
301.381 60.6128
302.125 146.529
303.116 225.624
304.010 543.494
305.115 530.68
306.082 289.433
307.065 65.9229
308.125 69.8168
309.143 47.9321
310.309 16.3886
311.234 20.4758
312.960 265.391
314.045 257.004
315.077 176.304
316.094 297.166
317.065 401.888
318.053 146.725
318.774 47.2644
319.449 364.031
321.147 335.72
322.061 234.992
322.673 11.3112
324.240 109.384
325.847 76.6974
326.518 10.0381
327.710 23.7047
329.235 80.3494
330.021 140.295
331.035 1163.44
332.042 1333.59
332.931 1912.82
333.977 1373.32
335.023 374.764
335.958 1096.49
337.057 365.896
338.348 295.118
339.229 79.3762
340.149 87.8343
341.031 312.895
342.086 337.331
343.203 46.684
344.526 46.0078
345.168 99.5827
346.346 207.065
347.061 458.503
347.826 631.5
348.534 87.5863
349.147 354.357
350.039 282.525
351.040 167.459
351.914 145.366
353.276 390.075
354.181 251.946
354.796 373.152
356.118 735.725
357.166 249.277
358.336 465.112
359.069 4215.94
360.015 2102.66
360.926 540.927
361.986 1835.74
362.832 554.672
363.472 53.1368
364.391 136.805
365.865 110.138
367.015 248.358
367.654 1123.61
368.434 4814.59
369.310 776.471
370.452 210.366
371.212 78.1446
371.936 118.813
373.081 4.92514
373.742 11.6216
376.941 464.19
377.999 418.145
379.196 16.1234
379.997 16.7014
381.885 4.7921
384.798 39.697
385.398 40.1011
387.178 5.96128
388.132 12.2693
390.842 12.2624
392.062 21.2092
394.984 24.6302
397.029 23.0679
398.404 4.72846
411.172 22.5867
424.208 32.3835
428.561 51.8491
436.304 22.9913
437.157 8.57576
439.146 4.51486
440.937 21.5554
446.817 57.5293
451.441 11.0633
452.305 35.3267
460.146 5.60866
462.410 25.9673
463.824 9.47589
466.242 49.189
469.070 8.37284
472.432 63.6305
475.311 23.9845
477.420 10.1211
480.344 87.5072
481.804 65.5244
485.516 26.8971
489.016 23.0149
493.081 9.12627
497.898 25.4487
503.581 18.6869
509.395 8.3604
513.421 44.7468
515.309 45.1026
517.774 10.1222
520.223 18.8451
525.755 14.4571
526.575 10.7212
528.391 8.85733
531.772 20.7807
533.899 22.8645
535.223 37.387
542.782 29.2613
566.268 24.3853
567.240 6.94984
568.282 16.4989
569.469 17.9926
571.428 26.0745
572.343 6.44215
580.029 18.1264
581.426 16.8325
584.585 7.16102
585.428 48.6288
586.463 65.0985
589.277 21.8943
592.148 36.8876
594.175 14.377
610.199 18.8084
611.867 64.2819
615.882 4.11105
624.789 9.05134
631.289 4.08062
640.682 16.3991
641.869 18.7017
648.737 33.6743
655.423 9.45305
659.417 6.46428
665.498 10.01
683.415 14.8582
695.480 18.0487
711.323 28.0112
END IONS

BEGIN IONS
TITLE=Spectrum138 scans: 1230,
PEPMASS=377.17053 3835.50488
CHARGE=2+
RTINSECONDS=1170
SCANS=1230
149.02316 552.222
175.11803 175.526
201.86496 233.724
215.88060 501.213
222.01924 315.278
227.03703 302.618
243.08453 205.91
245.98219 700.628
246.95439 191.386
248.03427 1061.52
250.89359 227.127
253.87775 352.405
264.87283 636.151
264.96463 187.292
266.03961 187.853
271.94391 236.337
272.17035 262.729
274.08792 214.01
278.88922 609.436
279.15985 353.041
298.13632 306.685
305.81934 480.395
308.80853 439.884
318.79187 605.758
323.82990 197.304
330.81094 451.455
332.15024 543.379
332.80786 2740.04
338.14841 464.604
347.94803 215.916
350.81802 636.973
353.16074 454.23
353.65747 299.9
358.87952 267.927
362.16461 360.458
368.16611 673.964
368.66742 299.254
377.15366 665.752
412.85138 433.217
489.15167 223.402
END IONS

BEGIN IONS
TITLE=Spectrum139 scans: 1237,
PEPMASS=435.77377 12878.13867
CHARGE=2+
RTINSECONDS=1176
SCANS=1237
127.971 11.852
129.077 9.88154
133.007 5.80667
135.152 7.88974
145.019 89.4901
145.952 8.47102
149.265 17.2262
161.134 14.4308
162.182 42.4111
163.261 7.84344
164.206 5.78742
165.109 4.69378
166.053 6.22715
171.113 8.82226
173.040 7.18035
174.231 33.3137
176.180 5.54166
180.182 5.72685
182.011 4.48907
184.187 122.86
187.130 14.5255
190.134 28.4171
191.197 17.7588
193.134 42.5345
195.455 12.2875
199.103 150.22
200.190 6.18891
202.137 637.237
203.183 89.764
203.909 16.6537
204.944 16.6621
205.998 12.5146
208.968 21.3266
210.048 6.7734
211.004 114.359
215.914 8.70264
217.193 24.8521
218.120 5.39525
219.016 53.8785
220.792 8.89797
222.366 26.5679
223.389 15.1941
226.560 46.4298
227.228 37.1372
228.083 15.4246
229.245 34.6804
230.643 81.0252
232.041 12.4276
233.093 18.4435
234.408 455.44
235.357 5.70825
236.128 47.6812
237.276 46.0875
237.991 32.304
241.060 13.8779
242.263 15.947
243.215 36.2912
245.911 16.2661
247.081 46.6492
248.123 45.377
249.019 5.21301
250.078 17.5668
251.080 23.9001
252.201 4.15693
253.284 42.8744
254.114 144.557
255.262 54.3221
256.395 61.5413
257.255 35.1326
258.171 4.72873
261.080 19.1195
262.182 37.234
263.036 28.5604
264.305 84.8563
265.075 156.949
266.191 150.232
267.126 71.2132
268.178 4.03904
269.020 14.0942
270.389 6.74022
271.306 31.7805
272.263 102.793
273.271 71.5746
274.179 8.66133
275.120 39.3095
276.191 23.0821
277.006 50.1646
277.973 24.9049
279.140 41.2518
280.279 42.6088
281.086 20.1725
282.240 25.4811
283.233 52.9513
284.356 574.89
285.419 48.0089
286.276 77.3963
287.221 79.7967
289.417 13.5813
290.107 37.0504
291.192 62.6411
291.971 69.7846
293.165 70.5235
294.303 4.12028
295.308 12.117
296.105 24.7085
297.223 15.2407
298.121 11.5786
300.343 126.41
302.039 114.171
303.649 34.1995
304.404 81.4931
305.555 63.8878
306.223 97.5412
307.122 77.4675
308.086 297.589
309.017 65.4101
310.185 94.7204
311.272 14.8457
312.107 22.5328
313.057 11.6722
314.071 79.4574
315.015 132.947
316.010 33.6302
317.082 54.6859
318.243 136.269
318.937 482.248
319.968 153.669
321.002 326.466
322.169 64.9284
323.041 704.445
324.315 84.4143
325.154 127.495
326.202 15.2029
327.415 72.2602
328.054 18.884
328.957 34.1898
330.558 143.424
331.950 118.333
332.993 214.756
334.974 5279.62
335.980 621.659
337.251 123.371
338.190 56.878
340.596 73.4399
343.337 38.7439
345.088 243.467
346.082 358.715
346.996 629.584
348.044 592.481
349.005 232.425
350.077 132.915
351.298 91.4614
352.123 30.6812
353.084 47.365
354.128 34.7512
355.210 58.3485
356.449 35.5619
358.051 5.86584
359.136 69.9589
360.151 75.713
361.031 79.2313
362.117 191.863
363.079 267.522
363.885 560.288
365.062 96.7063
366.311 48.9789
367.265 74.9914
368.696 26.35
369.485 19.7337
370.190 8.88429
371.171 59.9522
372.201 90.2328
373.168 120.54
373.954 161.716
375.178 161.319
376.046 245.876
376.994 180.933
377.996 283.342
379.078 130.318
380.103 76.3058
381.191 103.06
382.322 46.517
383.044 22.4082
385.055 735.008
386.248 206.571
387.260 70.394
388.999 912.702
390.008 1539.13
390.922 781.585
391.957 1357.05
392.908 571.706
394.173 342.819
394.960 283.777
395.991 62.7302
396.876 49.3034
397.961 145.858
398.967 478.933
400.017 211.291
400.976 33.9313
402.374 232.777
403.596 212.327
404.884 163.249
405.985 447.641
406.956 346.306
407.910 426.51
408.982 178.65
409.980 16.3468
410.938 19.2728
412.033 180.199
412.811 490.042
413.791 216.824
414.783 268.727
415.888 319.898
417.237 749.504
418.092 2210
419.022 769.245
420.393 335.199
421.253 284.398
422.147 144.409
422.946 141.368
423.945 209.653
424.711 38.783
426.209 745.707
427.088 1893.67
428.025 257.741
429.046 159.215
429.878 89.0653
430.684 26.5271
432.961 81.7271
434.167 16.7214
435.162 98.3559
435.996 80.6517
437.089 84.5587
438.174 11.9691
439.583 6.47185
442.322 103.853
443.469 12.9574
451.868 5.63315
453.858 85.8094
460.518 20.1289
467.246 226.967
468.394 75.9949
469.208 12.3898
472.386 160.576
473.325 72.2691
476.839 28.4889
485.385 304.038
486.274 78.7103
488.360 14.9639
491.192 11.2909
496.248 7.83217
499.269 28.7066
502.091 39.1813
504.360 58.9223
511.287 57.121
512.320 5.01617
515.219 43.6984
517.209 50.2168
520.951 10.8602
522.919 36.4729
526.432 23.0845
527.301 36.5963
530.271 18.0107
532.767 55.2175
535.191 9.55401
539.320 38.8471
543.699 14.0323
549.285 11.2627
552.165 28.3472
556.288 22.2826
558.103 5.31038
561.499 14.8031
564.937 99.0227
567.433 29.0369
570.101 36.2441
571.532 174.692
572.471 36.8785
579.653 72.4731
581.558 10.3989
583.413 24.2092
585.376 1097.08
586.402 508.279
587.482 25.908
588.756 58.8743
589.422 7.71357
596.487 42.6687
598.996 18.425
599.877 11.4851
600.514 58.9868
602.400 22.1
605.388 30.1484
607.267 4.56647
610.719 29.8516
611.587 16.7146
614.058 51.1743
616.238 46.9973
628.497 288.163
629.542 183.146
630.618 65.1675
631.573 16.6549
635.009 7.07342
640.329 6.99034
643.455 15.4377
649.201 7.66918
654.560 29.8943
655.560 50.6896
662.177 17.0327
664.115 5.89324
672.499 931.612
673.447 272.939
674.964 27.1464
685.474 937.26
686.513 281.963
687.538 99.488
688.411 34.0172
695.745 9.2639
697.620 4.14595
707.556 80.6342
708.581 26.1306
711.095 21.4909
714.842 6.87168
725.571 195.211
726.563 94.6651
727.871 12.8976
740.567 34.0028
741.500 26.0986
743.507 5103.57
744.515 1834.27
745.571 490.031
748.400 22.9053
753.658 10.5762
754.561 18.223
756.820 3.92656
771.707 126.291
772.578 4.13953
773.505 20.9269
798.162 5.58871
807.732 95.9734
808.595 19.7152
864.256 8.29449
END IONS

BEGIN IONS
TITLE=Spectrum140 scans: 1238,
PEPMASS=384.58185 6204.02979
CHARGE=3+
RTINSECONDS=1176
SCANS=1238
102.993 9.62552
111.081 52.921
112.240 32.1171
113.043 7.1715
113.963 12.5724
116.073 62.9033
123.134 118.814
124.016 44.849
126.246 5.90426
128.223 33.0913
130.122 33.7381
131.064 32.1772
133.120 9.49167
133.831 6.76358
137.188 8.62292
140.000 22.9736
143.129 199.022
144.033 15.6675
145.152 69.8666
147.024 16.5514
149.005 44.3695
151.087 14.4483
152.055 10.6657
153.406 14.9974
155.250 27.0031
155.947 6.63037
157.152 68.9227
158.088 105.424
159.127 7.52915
161.004 3.86932
162.146 63.5537
163.922 19.6587
165.102 60.696
166.064 7.57021
167.947 9.44243
169.413 21.2188
170.078 41.9186
171.176 10.4468
172.078 91.2893
172.948 12.8721
175.055 1262.24
176.959 35.7603
179.188 19.5036
180.082 5.8814
181.930 4.67456
182.979 19.3327
184.095 225.769
185.061 21.9511
186.042 5.7985
187.152 39.6285
188.189 10.5167
189.065 17.1837
189.953 6.78703
191.164 6.60799
192.963 80.7153
193.731 38.9103
195.131 25.1065
196.030 31.4667
197.032 25.3687
200.025 8.75167
201.039 7.20701
202.060 600.646
203.074 81.8401
203.960 13.4367
205.179 31.2367
206.343 44.2225
207.107 20.981
208.161 15.8955
209.113 42.413
210.024 28.2471
211.127 68.9784
212.149 65.9173
213.301 56.7107
214.083 15.5758
214.943 32.9066
215.850 22.1942
217.325 11.5605
218.058 12.5194
221.172 19.0027
222.015 11.182
223.020 10.9246
223.942 6.18304
225.109 26.1532
226.133 42.4224
227.091 59.2946
228.203 20.6614
229.057 50.4691
229.998 62.2171
231.106 36.9331
233.102 30.6672
234.249 552.713
235.210 58.574
237.187 24.3813
238.304 38.8768
239.062 60.4955
240.147 31.7649
241.231 170.4
242.317 61.046
243.318 738.932
244.206 62.0343
245.155 36.269
246.268 58.7122
247.042 44.8593
247.983 40.5788
249.158 62.019
250.228 7.22504
251.328 126.432
253.165 7.66264
254.139 84.8625
255.231 165.113
256.136 115.781
257.099 150.792
258.141 51.5532
259.120 214.485
260.072 21.1999
261.300 22.9455
263.048 29.6773
264.572 163.979
265.260 57.0271
266.075 59.6829
267.215 78.9672
268.070 41.0823
269.193 83.462
270.162 47.6862
271.198 134.438
272.333 83.3213
273.244 105.026
274.090 18.1602
275.168 8.95362
277.152 42.4835
278.058 71.8093
278.960 95.7351
280.002 74.1616
281.171 67.9885
282.201 126.339
283.058 118.234
284.570 1857.52
285.196 591.01
286.195 21.8535
287.064 78.5532
288.036 72.1969
289.835 30.679
290.959 15.8528
292.178 92.7427
293.147 97.0536
294.141 253.404
295.166 214.148
296.075 257.115
297.219 353.341
298.088 249.432
299.267 120.106
300.153 78.9544
301.313 86.6283
302.258 770.445
303.369 146.918
304.437 69.4485
305.185 121.783
306.077 123.016
307.186 53.5382
308.374 40.5799
309.269 215.038
310.379 157.908
311.192 281.035
312.218 152.807
313.146 340.006
314.288 110.36
315.061 284.469
315.865 16.5298
317.043 72.3021
318.111 4155.85
319.014 10.6749
320.317 267.154
321.341 143.351
322.056 158.028
323.143 489.094
324.196 237.825
325.208 228.378
326.215 314.019
327.234 303.792
328.186 156.263
329.136 176.783
329.840 35.9476
331.044 139.762
332.344 264.709
333.116 35.6637
334.853 1186.51
336.036 74.8254
337.442 250.47
338.080 990.332
339.030 988.695
340.042 884.637
341.068 826.178
341.953 329.515
343.068 845.445
344.012 1027.24
344.688 116.549
345.659 209.738
346.606 122.337
347.294 146.247
348.131 203.448
349.275 1636.1
350.319 81.7049
351.430 673.956
353.177 473.224
354.042 718.622
355.039 349.347
356.029 333.353
357.017 289.922
357.954 104.848
359.451 84.3467
360.130 84.0784
361.305 334.003
362.130 653.604
362.823 301.061
363.628 197.751
364.247 551.251
365.019 241.02
366.005 2373.22
367.100 4432.87
367.964 1500.25
369.040 493.613
369.844 431.728
370.606 196.119
371.287 230.819
372.427 206.058
373.340 113.288
374.126 22.212
375.219 1170.32
376.161 578.133
377.124 78.346
378.167 144.271
378.946 35.2383
379.789 39.1213
381.346 7.00933
383.963 291.684
385.046 581.63
385.979 249.304
386.768 70.8694
388.799 16.746
392.270 11.5106
397.165 28.7703
402.286 175.842
403.020 64.0386
404.136 10.0646
406.600 22.9114
409.293 3.75673
413.460 7.53269
414.061 85.9361
419.025 18.0651
420.980 27.7402
425.125 32.3826
429.929 11.8758
431.989 97.7939
433.756 25.4894
435.099 331.577
435.913 33.3056
437.526 78.825
439.239 23.2211
441.382 62.8826
442.056 13.5186
443.149 4.62498
445.436 99.5561
449.204 12.9397
451.790 4.53766
456.466 441.483
463.009 22.9774
467.400 35.7538
468.193 13.1727
472.910 31.6625
478.170 37.5171
483.325 25.4318
485.171 845.744
486.229 217.532
487.209 61.0411
490.236 9.93103
491.909 34.6352
494.270 24.3239
495.929 55.3557
496.913 34.5575
498.305 15.0953
499.875 11.0831
504.368 22.14
506.497 177.277
510.285 36.1262
511.343 43.2685
513.220 9.83799
515.458 33.3098
517.905 70.6409
519.528 65.1046
525.795 37.0939
528.303 69.1776
529.140 16.6932
530.802 16.325
532.775 10.1726
534.155 6.67258
536.956 36.0308
540.579 10.5597
541.539 14.8692
550.307 14.8572
551.245 12.2621
552.206 37.7521
554.788 43.9971
566.182 17.6488
567.368 20.2543
568.394 27.2021
581.357 16.9797
583.078 71.5251
585.383 1447.25
586.429 382.087
587.702 41.9979
591.771 19.9075
607.444 63.4443
609.894 18.7978
611.044 12.9809
612.331 8.97195
620.371 10.2706
628.420 35.6671
634.457 9.37132
636.442 4.47694
641.132 31.9029
655.923 13.0468
667.262 9.37488
668.584 8.09987
671.064 12.4258
680.090 12.6994
684.340 13.5877
685.580 43.3728
686.391 14.8505
699.907 13.0423
707.553 30.7155
728.667 17.1548
END IONS

BEGIN IONS
TITLE=Spectrum141 scans: 1239,
PEPMASS=450.26910 5449.72217
CHARGE=2+
RTINSECONDS=1177
SCANS=1239
129.199 58.7269
135.077 4.5936
140.993 5.04147
149.147 17.3689
154.128 8.87615
163.035 7.60291
166.218 19.206
167.029 5.53217
173.091 8.8547
174.147 17.8214
175.250 8.70465
177.268 37.9588
179.077 24.0465
181.145 11.0381
183.310 29.6913
185.274 7.92757
187.279 19.4358
189.160 11.84
192.094 6.77741
193.113 5.81368
198.195 10.6405
199.195 6.68858
200.092 196.293
201.100 78.6393
202.157 70.9477
207.137 13.8424
209.097 78.763
210.120 17.7822
213.241 35.3824
213.952 16.5136
214.943 8.06261
216.000 5.20683
219.000 35.6322
222.054 12.131
225.407 6.2472
226.248 5.01884
227.102 76.3125
228.138 338.572
229.175 65.7158
231.078 10.5912
235.117 12.206
236.127 29.5003
238.122 26.7971
240.085 63.617
240.841 3.86264
242.025 18.8722
245.997 11.3613
248.171 24.8804
249.193 46.799
250.336 4.10977
251.256 43.1049
252.154 40.8018
254.941 77.2898
257.496 13.9443
258.118 8.86502
259.095 30.715
261.093 34.3964
263.009 26.8477
264.165 5.4614
266.259 58.2942
267.429 41.5724
268.259 5.13565
271.350 34.1383
272.221 332.862
273.244 75.2659
274.199 24.5303
276.972 44.8487
278.147 29.7071
279.199 14.9228
281.200 41.5047
282.191 22.0344
283.330 33.5263
284.265 63.2841
287.251 6.75421
289.147 12.4845
290.950 8.70551
292.121 57.963
293.110 15.9577
294.227 11.9347
295.357 10.5314
297.444 32.1645
299.789 53.0539
300.481 12.8498
301.242 44.835
302.421 90.5333
303.351 49.2382
304.218 65.3087
305.280 47.1268
306.245 163.013
307.158 48.6626
308.185 73.4338
310.057 12.8001
311.220 105.593
312.148 32.4919
313.417 3.97164
316.173 103.451
317.048 79.5561
318.096 52.8686
318.929 276.475
320.059 111.609
321.009 157.124
322.114 158.265
323.218 201.122
324.068 16.206
325.166 57.5663
326.166 12.4425
327.022 27.1567
328.491 62.3218
329.315 186.411
330.353 97.8738
331.770 107.661
333.007 141.787
334.064 155.194
335.136 70.7154
336.116 73.9534
336.897 32.1608
338.121 75.2693
339.127 162.93
339.824 16.2383
340.962 35.839
342.164 152.374
343.071 58.3174
344.079 285.458
345.157 171.555
346.248 136.413
347.357 105.415
348.150 64.2627
349.112 42.6002
350.026 157.209
350.967 114.283
352.252 36.671
353.298 97.0115
354.259 20.6324
356.281 10.406
357.091 83.9268
358.153 14.6936
358.964 51.0798
360.011 406.026
361.091 223.218
361.985 493.166
363.002 226.523
364.008 416.088
364.921 467.896
366.125 101.367
368.270 40.4188
370.329 40.9202
371.329 107.899
372.170 7.87996
373.337 26.0321
374.063 70.7102
375.130 217.871
376.173 165.724
377.279 214.262
378.146 258.695
379.187 125.651
380.125 80.8841
381.161 94.3907
381.989 24.6932
383.490 159.901
385.323 395.224
386.243 110.405
387.349 134.731
388.194 104.712
389.055 183.055
389.986 110.82
391.074 221.964
392.101 150.921
393.052 239.265
394.024 75.5088
395.220 77.1468
397.227 48.5547
398.249 69.676
399.213 40.5839
400.224 37.5431
401.846 132.453
402.936 239.758
404.039 1273.73
405.014 1286.5
405.983 711.829
407.021 700.765
407.915 99.3311
409.010 404.038
410.093 605.242
412.120 140.893
412.861 635.745
413.897 745.386
415.055 245.71
415.666 30.0217
418.553 1175.99
419.251 305.099
419.938 376.872
[truncated: 1,674,446 more chars]
